# Supplementary material for: Analyses of Long Non-Coding RNA and mRNA profiling using RNA sequencing during the pre-implantation phases in pig endometrium
Source: Sci Rep. 2016 Jan 29;6:20238. doi: 10.1038/srep20238 (PMC4731748; doi:10.1038/srep20238)
Supplement: Supplementary Table S1 [file srep20238-s2.xlsx]

## Sheet: Table S1
Analyses of Long Non-Coding RNA and mRNA profiling using RNA sequencing during the pre-implantation phases in pig endometrium Yueying Wang, Songyi Xue, Xiaoran Liu, Huan Liu, Tao Hu, Xiaotian Qiu, Jinlong Zhang & Minggang Lei
Supplementary Table S1 RPKM of differential expression genes in four comparison groups. 2,376 (301 lncRNA and 2075 mRNA) differentially expressed genes were obtained from pairwise comparison of samples recovered from Yokrshire pigs on Days 9, 12 and 15 of the pregnancy and pairwise Days 12 of pregnancy with Days 12 of non-pregnancy.
geneID	YK9	YK12	YK12K	YK15
NM_001001260.1	5.55606	0	3.59023	0.888037
NM_001001265.1	45.4777	38.6445	75.671	135.36
NM_001001266.2	566.25	199.115	453.741	1722.81
NM_001001533.1	0.903035	2.31915	0	11.7361
NM_001001542.1	1836.23	477.92	1448.92	591.978
NM_001001625.2	1.36377	5.28746	2.35609	6.85274
NM_001001861.2	22.9122	29.3855	51.8846	62.5056
NM_001001864.1	1172.24	496.76	739.114	633.865
NM_001001867.1	2698.92	2307.81	1590.23	981.752
NM_001003924.1	477.125	414.601	886.885	1077.14
NM_001005152.2	180.295	1784.84	152.506	830.98
NM_001005156.1	10.3028	20.5695	12.3412	28.7559
NM_001008688.1	0.913419	57.785	0.979586	49.0588
NM_001008691.1	186.802	173.058	101.83	4167.48
NM_001009583.1	98.5382	19.3215	19.9634	4.04549
NM_001011504.1	46.0767	107.696	59.2712	168.915
NM_001012408.1	847.228	646.023	1196.52	421.8
NM_001012613.1	64.6825	102.111	102.662	151.431
NM_001014971.1	1608.67	2459.25	1144.52	978.671
NM_001024695.1	4255.12	465.579	1604	119.781
NM_001024696.1	294.767	336.971	221.076	1279.65
NM_001031777.1	32.4554	17.5412	19.7765	9.10925
NM_001031785.1	106.595	70.281	96.8914	49.6678
NM_001031794.1	2553.28	3607.85	2158.87	1244.13
NM_001037322.1	75.8674	170.433	113.062	120.43
NM_001038001.1	61.4367	34.9583	54.1433	31.3361
NM_001038008.1	374.516	1506.13	988.545	1199.42
NM_001038623.1	175.578	104.204	170.104	94.363
NM_001038631.1	295.602	55.0398	144.34	56.7731
NM_001038646.1	421.522	658.253	530.913	865.949
NM_001044550.1	422.027	210.791	251.639	166.326
NM_001044551.2	6.35477	30.1746	9.34584	32.3922
NM_001044553.1	521.637	919.38	746.959	1081.48
NM_001044561.1	1071.53	432.798	559.221	405.815
NM_001044564.1	4.5006	12.7677	20.2298	30.7903
NM_001044565.1	301.828	284.723	312.685	907.275
NM_001044569.1	19.7995	2.79893	12.5482	7.08696
NM_001044585.1	386.943	1338.34	355.813	1439.26
NM_001044616.1	17.5324	19.1585	20.2628	66.6308
NM_001048073.1	432.531	264.864	313.481	159.053
NM_001048188.1	0.183432	24.4936	4.88219	22.1704
NM_001078662.1	886.501	763.378	546.601	258.398
NM_001078688.1	5.20181	367.609	118.445	695.871
NM_001080206.2	199.331	494.916	253.329	461.251
NM_001083932.1	3094.23	6257.52	2977.04	5914.78
NM_001083941.1	203.347	486.139	325.258	638.663
NM_001097413.1	377.462	467.328	367.784	2433.16
NM_001097414.1	1.70928	1.65482	14.8096	2.73469
NM_001097417.1	0.217439	5.8571	1.34076	61.5584
NM_001097420.1	3899.13	5615.79	5714.61	7938.13
NM_001097423.1	49.5697	553.197	204.198	178.56
NM_001097432.1	1736.85	4678.7	2760.57	6425.79
NM_001097441.2	47.4182	99.7689	72.3701	279.573
NM_001097445.2	8.22325	56.9718	16.0609	52.271
NM_001097446.1	163.002	55.1068	96.5318	74.5692
NM_001097489.1	13.8808	64.824	36.0427	81.0754
NM_001097505.2	156.785	316.95	291.339	344.705
NM_001098594.1	283.379	72.3598	195.976	67.1954
NM_001098605.1	88.3449	153.83	124.052	338.165
NM_001100189.1	226.185	236.375	169.26	101.436
NM_001100192.1	50.2842	79.2149	61.6033	110.249
NM_001101028.1	1130.42	1780.97	1178.94	2639.22
NM_001101815.1	7.55026	12.6572	16.6987	70.2151
NM_001101824.1	15.8459	90.9998	35.6409	97.3014
NM_001103212.1	30.4515	1538.02	325.818	895.915
NM_001104950.1	1102.84	420.589	672.217	404.686
NM_001105288.1	822.783	2601.27	1121.07	1022.97
NM_001105289.1	14726	16677.8	11541.9	4114.93
NM_001105307.1	5.66997	6.15033	7.14187	15.5799
NM_001110172.1	3232.91	66.0037	734.057	119.171
NM_001110419.2	147.758	810.548	154.229	872.78
NM_001110420.1	255.448	146.459	184.797	52.318
NM_001110424.1	2.36361	1.46836	21.2592	2.06781
NM_001112678.1	185.539	8646.69	232.539	1285.65
NM_001112682.1	55.3017	28.9123	44.5719	20.3382
NM_001112687.1	2774.4	1990.62	2659.27	1574.99
NM_001113015.1	50.4897	70.0496	61.8815	158.165
NM_001113017.1	9.51876	31.9234	31.7222	81.2042
NM_001113039.1	23.6189	52.6774	41.1331	87.6207
NM_001113057.1	253.414	71.194	178.109	95.0048
NM_001113220.1	209.832	42.7363	60.022	95.677
NM_001113287.1	443.534	201.282	253.476	115.388
NM_001113446.1	1963.95	1366.56	1571.93	821.106
NM_001113694.1	600.016	719.844	674.221	2774.57
NM_001113703.1	34.7772	47.4636	38.0265	86.6718
NM_001113706.1	1259.4	1805.6	1641.22	7008.18
NM_001113707.1	36.0366	50.5518	44.5728	250.222
NM_001114278.1	208.796	47.9786	119.511	51.7524
NM_001115155.1	37.9661	3151.15	393.657	4017.55
NM_001122983.1	6076.47	2328.76	2447.89	1717.17
NM_001122987.1	215.124	234.774	73.9899	31.5778
NM_001123098.1	5.3908	3.64695	2.0983	2.32526
NM_001123107.1	53.2575	7.34747	41.4215	24.4752
NM_001123145.1	57.0429	4775.03	735.111	518.183
NM_001123162.1	3741.16	2217.23	3496.04	1262.6
NM_001123172.1	343.066	151.363	233.364	137.139
NM_001123185.1	68.7194	84.7713	76.7197	146.684
NM_001123189.1	49.4545	68.8183	56.067	107.244
NM_001123195.2	18.2798	106.676	52.4631	131.439
NM_001123204.1	639.266	923.249	489.854	375.31
NM_001123219.1	3287.05	2957.78	3051.1	1467.99
NM_001128472.1	5.74731	10.8742	6.72626	36.49
NM_001128486.1	866.776	477.184	727.69	304.905
NM_001128487.1	21.4496	41.032	23.3017	51.5684
NM_001128492.1	86.0357	36.4593	70.1937	10.419
NM_001129946.1	32.9856	65.7972	61.4076	108.462
NM_001129962.1	163.156	115.301	136.4	87.2641
NM_001129969.1	18.1502	1.87111	38.2612	1.70721
NM_001130732.1	4.21513	9.16251	5.09472	8.19157
NM_001134351.2	17.7661	23.2477	21.5841	47.7762
NM_001135680.1	5.39313	14.8454	12.9898	29.5833
NM_001136184.1	4.74297	47.3231	1.92301	20.5251
NM_001139474.1	50.4273	245.769	225.2	177.584
NM_001142830.1	35.9433	36.374	18.1891	6.56502
NM_001143698.1	8156.33	4313.94	5592.21	2240.51
NM_001143700.1	196.314	437.787	306.368	414.757
NM_001143705.1	29.3637	51.5243	33.383	63.0237
NM_001143715.1	585.891	1069.72	779.237	1412.31
NM_001143727.1	137.795	74.246	262.36	176.452
NM_001144841.1	1789.55	6532.55	1175.26	4284.65
NM_001144843.1	240.014	1148.08	1159.43	786.924
NM_001145022.1	119.261	216.725	130.66	476.948
NM_001145379.2	13.0984	18.552	13.0606	33.966
NM_001145384.1	582.125	2515.07	1482.16	2801.76
NM_001145751.1	993.688	932.629	1270.27	396.188
NM_001145985.1	55.0027	410.595	186.519	476.853
NM_001159613.1	89.9959	197.542	141.341	190.778
NM_001159778.1	12.6621	3.38022	9.68264	3.38098
NM_001160271.3	3.37217	16937	3.42509	13.2924
NM_001160272.1	4.97287	5912.68	15.1179	81.9902
NM_001161649.1	3111.16	2819.21	1988.88	1805.85
NM_001162886.1	188.233	445.443	271.195	448.508
NM_001162887.1	486.56	159.501	275.723	164.85
NM_001162888.1	42.0066	15.3644	7.17936	6.70294
NM_001163060.1	2307.78	4053.17	2757.64	4556.38
NM_001164006.1	2.38401	5.99847	10.1898	15.8887
NM_001164021.1	2241.07	4403.71	969.432	1192.43
NM_001164649.1	22.9962	225.067	34.5428	335.795
NM_001164736.1	1.66652	0.725704	1.21327	424.791
NM_001164842.1	12.4641	37.4455	20.2337	103.943
NM_001166316.1	0	0	12.0647	19.7761
NM_001167635.1	1555.65	773.361	1004.19	664.227
NM_001167639.1	34269.8	29974.2	27225.4	11241.8
NM_001168420.1	4.70763	13.6612	9.67749	19.4207
NM_001171541.1	239.318	121.412	193.196	104.444
NM_001173519.1	14.7637	36.5243	27.46	37.7121
NM_001174057.1	4.542	57.2465	49.0865	82.7605
NM_001178070.1	1075.02	772.519	942.205	603.596
NM_001184756.1	9.62774	35.9783	34.5146	135.8
NM_001184946.1	78.9863	41.3144	64.7325	192.919
NM_001185049.1	215.423	360.071	283.813	474.561
NM_001185129.1	333.47	93.3686	141.164	79.9695
NM_001185143.1	16.1933	22.162	20.4516	128.331
NM_001185184.1	184.134	33.6144	164.548	18.4307
NM_001186294.1	0	0.307591	0.334693	93.0242
NM_001190160.1	1554.29	1162.19	1351.92	818.737
NM_001190169.1	129.944	77.6247	93.7086	56.037
NM_001190185.1	1544.86	933.889	1240.47	769.134
NM_001190189.1	549.161	218.534	388.503	323.563
NM_001190230.1	403.641	244.117	280.076	217.171
NM_001190232.2	2267.47	1053.27	1549.21	968.031
NM_001190248.1	1679.65	415.275	2487.6	1202.46
NM_001190250.1	88.5919	94.1056	97.5433	40.9055
NM_001190278.1	187.134	531.014	242.849	520.497
NM_001190294.1	561.909	1416.08	1030.27	883.022
NM_001195322.1	111.379	260.48	175.892	362.328
NM_001195327.1	1.61101	11.8797	9.01785	8.95952
NM_001195339.1	5.74195	2.75888	3.04941	1.93041
NM_001195345.1	178.53	132.682	151.162	69.6059
NM_001195357.1	500.582	304.575	497.537	250.539
NM_001195367.1	82.966	186.616	134.622	286.356
NM_001195370.1	1994.87	1099.6	1621.36	1140.88
NM_001195374.1	70.9723	24.357	43.3997	32.9341
NM_001195598.1	27.9494	27.8195	25.917	10.0524
NM_001198926.1	17.2074	26.448	31.0817	52.0195
NM_001201381.1	2538.02	1110.08	1920.49	725.948
NM_001201385.1	673.05	353.146	506.031	357.065
NM_001204181.1	48.8767	95.1702	69.1287	108.6
NM_001204283.1	17535.4	9700.63	13823.8	8237.54
NM_001204852.1	41.3307	20.0581	32.8753	16.4337
NM_001204935.1	81.7505	29.0698	74.114	20.8138
NM_001206355.1	108.77	471.762	278.792	994.42
NM_001206447.1	38.4093	460.802	30.3023	899.265
NM_001206893.1	53.3443	98.9964	51.6794	16.4279
NM_001243025.1	39.3961	261.333	152.803	357.902
NM_001243056.1	114.866	213.266	179.204	520.932
NM_001243184.1	931.066	1250.61	1108.42	1824.85
NM_001243297.1	225263	272146	171650	43677.3
NM_001243302.1	1106.18	718.8	769.139	504.565
NM_001243319.1	728.134	163.821	702.58	189.319
NM_001243354.1	1060.65	458.316	651.103	981.223
NM_001243361.1	216.495	538.531	214.202	684.969
NM_001243363.1	1.71487	121.999	1.77136	37.5007
NM_001243367.1	2326.58	1075.07	1551.31	933.454
NM_001243402.1	5.39258	0.964701	2.28735	0.328489
NM_001243407.1	1688.71	1134.79	1537.83	884.458
NM_001243410.1	677.224	226.502	380.334	212.178
NM_001243417.1	3062.69	1535.48	2950.94	1557.16
NM_001243420.1	17.1742	11.3985	8.87113	5.39715
NM_001243445.1	624.543	189.019	294.018	179.677
NM_001243446.1	110.546	424.469	569.48	421.674
NM_001243525.1	638.289	496.498	579.867	318.748
NM_001243530.1	515.768	350.096	427.692	291.167
NM_001243546.1	64.4091	54.7146	53.8847	27.5002
NM_001243557.1	699.013	210.199	334.726	300.316
NM_001243573.1	831.848	513.948	661.473	464.432
NM_001243608.1	113.535	60.6024	81.8931	60.9964
NM_001243614.1	50.636	62.4691	62.0542	121.396
NM_001243625.1	2575.79	1504.61	2196.23	809.192
NM_001243628.1	914.904	682.855	811.746	485.67
NM_001243629.1	501.451	909.914	657.342	1436.92
NM_001243656.1	951.417	536.763	676.295	387.724
NM_001243669.1	499.917	212.225	299.366	222.39
NM_001243675.1	209.502	1842.32	501.585	1754.18
NM_001243691.1	316.313	231.229	208.55	157.921
NM_001243697.1	6.20728	11.6415	5.80642	32.8037
NM_001243716.1	46.5308	167.277	171.139	188.679
NM_001243807.1	179.631	216.093	130.851	71.5782
NM_001243811.1	255.208	90.7316	165.858	94.9735
NM_001243838.1	177.36	68.1651	99.1627	44.0214
NM_001243850.1	49.6959	98.6552	70.1494	184.754
NM_001243901.1	20.8705	8.65245	13.0249	2.90863
NM_001243907.1	4839.91	3361.49	3812.81	2536.35
NM_001243918.1	258.868	69.2204	173.671	58.3882
NM_001243920.1	2.46016	11.8607	2.74671	45.4837
NM_001243935.1	177.192	98.51	158.83	95.9945
NM_001244064.1	976.927	174.685	511.912	161.155
NM_001244095.1	13.0335	22.01	22.7238	48.1131
NM_001244102.1	171.674	156.75	143.169	59.8281
NM_001244120.1	39.2255	250.429	109.643	204.229
NM_001244137.1	33.5796	18.7682	32.1049	17.4778
NM_001244148.1	40.1387	69.0289	53.4544	107.265
NM_001244162.1	1019.77	256.462	588.304	237.582
NM_001244205.1	6.14818	4.71185	5.44898	27.9
NM_001244219.1	13.5874	23.4881	11.8145	56.0251
NM_001244224.1	7.18872	25.5309	12.1659	19.2939
NM_001244227.1	105.637	238.292	163.376	256.08
NM_001244246.1	1729.02	441.457	928.077	553.724
NM_001244247.1	177.626	112.131	187.848	76.8495
NM_001244261.1	451.141	315.265	218.929	144.042
NM_001244274.1	203.908	37.5354	107.211	45.5844
NM_001244283.1	68.3794	61.4296	119.07	162.452
NM_001244286.1	580.943	479.797	934.256	1241.75
NM_001244317.1	320.617	276.823	253.907	138.627
NM_001244326.1	1619.68	2969.94	2657.32	4918.55
NM_001244342.1	868.291	406.227	617.367	462.544
NM_001244389.1	1399.44	835.825	1114.02	697.192
NM_001244417.1	64.0555	34.95	51.9297	13.8479
NM_001244425.1	89.2766	220.112	124.904	187.026
NM_001244427.1	449.246	210.453	313.201	195.477
NM_001244428.1	239.55	574.891	326.577	588.101
NM_001244459.1	3.4905	17.9961	12.115	49.0824
NM_001244469.1	34.6091	120.765	106.449	599.287
NM_001244470.1	38.4438	7.08102	9.17535	14.9436
NM_001244480.1	169.305	83.6621	116.916	76.256
NM_001244492.1	124.731	167.187	166.788	316.688
NM_001244501.1	1508.33	2084.61	2301.77	3418.56
NM_001244514.1	47.7339	25.33	34.8612	20.9748
NM_001244529.1	10.2415	14.5657	16.9478	36.095
NM_001244536.1	302.083	908.902	581.616	649.141
NM_001244542.1	597.33	132.32	208.286	87.7031
NM_001244547.1	1124.78	1890.36	1549.83	2212.59
NM_001244558.1	35662	23774.7	28246.1	20304.4
NM_001244581.1	7.49793	61.9578	21.0635	146.358
NM_001244614.1	14.3292	4.65074	7.11408	3.77294
NM_001244615.1	319.504	226.968	307.521	141.906
NM_001244619.1	372.48	154.31	397.128	75.8579
NM_001244633.1	274.036	55.8233	163.585	24.9578
NM_001244647.1	189.396	273.565	313.829	399.039
NM_001244679.1	3756.43	747.483	11186.1	186.002
NM_001244695.1	0.896162	0.787499	2.04677	26.433
NM_001244700.1	457.207	139.25	222.532	216.575
NM_001244731.1	957.677	3068.58	1006.07	2555.97
NM_001244777.1	666.127	209.119	434.445	347.623
NM_001244783.1	4.34427	18.9247	2.50735	1.08117
NM_001244790.1	86.3528	147.369	124.711	15.9898
NM_001244791.1	55.0379	89.7834	78.7977	136.48
NM_001244792.1	85.2111	141.384	80.8898	381.034
NM_001244800.1	17.6189	28.4681	25.3001	59.6552
NM_001244821.1	83.7381	191.776	246.896	416.44
NM_001244833.1	2844.59	1824.73	2061.45	1439.98
NM_001244834.1	49.1182	122.957	80.4583	169.924
NM_001244869.1	84.491	47.4315	70.6858	40.51
NM_001244890.1	492.009	340.306	451.779	274.214
NM_001244935.1	1922.89	2157.25	1881.54	3697.81
NM_001244979.1	24.255	12.2332	15.9422	9.7123
NM_001244983.1	319.521	170.861	190.516	123.395
NM_001244989.1	42.3219	68.8525	61.4942	115.194
NM_001245010.1	137.203	116.017	122.192	503.841
NM_001246198.1	49.574	150.128	76.8849	135.342
NM_001246214.1	137.573	24.165	86.5018	52.6692
NM_001246215.1	937.788	344.112	377.927	1426.28
NM_001246221.1	441.211	1094.6	692.453	1445.07
NM_001246248.1	55.9792	92.3814	68.4639	124.588
NM_001246669.1	210.15	453.758	288.569	562.499
NM_001252206.1	429.673	128.258	211.731	163.069
NM_001255969.1	578.966	813.9	647.918	306.86
NM_001256075.1	253.686	466.979	548.193	683.677
NM_001256367.1	0	365.759	1.60116	9.9343
NM_001256593.1	6.60575	2.20906	2.32648	1.12177
NM_001256595.1	2021.2	624.669	1207.9	1267.43
NM_001258405.1	12.3024	28.6016	19.5786	55.0677
NM_001258435.1	379.315	449.426	538.138	743.318
NM_001267842.1	95.9225	279.209	458.204	433.875
NM_001267892.1	24.2439	21.3908	47.1187	72.162
NM_001271715.1	1113.96	2328.96	1296.13	1660.6
NM_001278755.1	150.162	166.256	153.869	566.842
NM_001278773.1	37.0689	5.97857	7.11304	15.2755
NM_001278777.1	0	1.6484	0	7.41998
NM_001278781.1	100.904	117.2	81.0133	657.171
NM_213739.1	6.75216	2.98143	3.92523	2.85902
NM_213744.1	0.289911	1.01243	0.733039	3090.86
NM_213769.1	8471.81	7123.96	5296.11	18451.5
NM_213801.1	2.13183	45.5666	6.21742	65.5823
NM_213806.1	5.00465	10.261	5.29356	19.0819
NM_213809.1	1.60734	0.314178	0.612745	254.384
NM_213814.1	434.588	84.6727	463.335	16.0392
NM_213839.1	90.4612	116.211	104.023	279.623
NM_213840.1	0	0.0909647	0.263043	1.97424
NM_213845.1	0.655911	587.316	874.601	27.1645
NM_213847.1	548.689	464.653	347.826	1311.12
NM_213854.1	10.9161	37.0995	5.43891	49.0967
NM_213856.2	0	47.0796	0	3.25557
NM_213872.1	0.478097	4.34752	1.92858	1.1964
NM_213877.1	19.3702	63.4418	54.591	305.795
NM_213879.1	198.154	76.385	129.839	122.714
NM_213883.2	0.866579	1.02808	1.55971	5.49083
NM_213890.1	1169.96	649.868	684.598	510.141
NM_213896.1	718.101	327.587	478.333	341.958
NM_213897.1	958.297	589.998	1092	497.079
NM_213913.1	76.4253	44.1196	37.0603	29.6888
NM_213914.1	294.272	202.747	87.0148	87.4189
NM_213916.2	0.407385	16.746	2.30124	81.6094
NM_213920.1	470.244	416.725	348.787	224.601
NM_213927.1	1568.94	468.6	962.605	686.209
NM_213943.1	493.096	422.03	394.489	244.614
NM_213948.1	4.04332	14.4372	3.3477	14904.2
NM_213956.1	22.297	157.486	68.6267	469.877
NM_213959.1	49.9613	35.6253	44.7107	22.6692
NM_213963.1	47.6386	77.5678	70.959	209.372
NM_213971.1	1893.9	5524	2735.98	7115.84
NM_213976.1	47.9524	60.6643	85.7773	11.2028
NM_214001.1	1808.19	13909.2	7949.5	20530.6
NM_214002.1	25.4788	294.708	75.8569	533.424
NM_214003.1	42.7628	656.136	38.8345	557.638
NM_214008.1	623.32	63.4102	303.744	31.3609
NM_214009.1	1677.34	4787.68	2313.38	9652.53
NM_214010.1	937.088	334.007	969.507	332.877
NM_214014.2	40.1676	155.614	92.9589	183.118
NM_214015.1	44.0944	87.527	55.2337	131.569
NM_214017.1	99.3096	192.844	84.9916	763.504
NM_214020.1	1274.47	441.085	975.75	143.133
NM_214039.1	1987.69	2112.94	2136.89	1134.15
NM_214053.1	9.82519	20.1138	8.50877	6.38215
NM_214057.1	0.248103	18.6417	7.26459	31.6172
NM_214064.1	3.28623	14.5822	7.93638	18.9806
NM_214075.2	25.9813	98.3161	379.62	292.249
NM_214078.1	86.1901	221.302	154.147	218.357
NM_214084.1	217.669	401.085	480.274	543.693
NM_214098.1	357.417	176.977	524.466	66.9718
NM_214099.1	93.4261	172.274	106.579	228.791
NM_214105.1	73.4289	24.9824	43.735	48.9554
NM_214107.1	50.0296	162.707	55.8353	536.738
NM_214116.1	1213.04	340.262	361.153	283.423
NM_214124.1	4.1091	86.1655	20.6688	59.8656
NM_214127.2	17.3353	44.1214	19.2963	41.3001
NM_214137.1	130.139	418.406	229.684	378.053
NM_214140.2	189.029	1879.48	906.39	30.561
NM_214144.1	1344.17	1924.72	1646.84	2937.84
NM_214162.1	103.959	62.9685	58.5734	379.087
NM_214166.1	565.356	276	453.011	289.936
NM_214172.1	313.904	442.818	389.911	711.421
NM_214199.1	33.5961	29.1073	9.84281	11.0099
NM_214205.1	23.041	10.0305	17.956	6.13439
NM_214209.1	64.5611	483.615	181.795	552.064
NM_214212.1	1.73198	0	10.2006	43.7802
NM_214220.1	487.743	157.182	356.815	162.179
NM_214224.1	87.6339	43.3792	73.6344	18.2446
NM_214227.1	38.3918	63.7789	76.1149	145.704
NM_214229.1	469.307	330.757	204.067	172.599
NM_214248.1	117.482	276.123	114.095	152.381
NM_214257.1	108.582	1129.07	231.532	2660.13
NM_214263.1	124.122	456.407	153.617	580.271
NM_214270.1	26.4924	9.63991	17.3459	4.97222
NM_214271.1	127.963	57.8044	79.1506	50.2578
NM_214282.1	441.423	1501.73	761.507	273.723
NM_214283.1	141.771	96.0156	174.327	66.8781
NM_214284.1	364.111	1014.72	872.809	1567.73
NM_214295.1	66.1685	119.466	64.8691	137.776
NM_214305.1	16.4169	105.636	14.8134	200.21
NM_214307.1	4602.07	2217.95	2633.05	2255.02
NM_214321.1	291.815	784.487	1635.62	1118.63
NM_214340.1	43.0666	46.855	48.6309	94.3817
NM_214343.2	1199.06	519.723	946.199	496.569
NM_214347.1	4.72768	666.223	22.6099	190.96
NM_214357.1	2.08009	2.8991	2.60405	16.7916
NM_214358.1	101188	54859.8	70080.1	35054.9
NM_214380.2	1.98582	40.3164	27.2879	16.6986
NM_214384.1	460.518	1526.76	664.121	1560.2
NM_214385.1	118.229	340.939	129.716	530.351
NM_214391.1	179.644	173.364	385.544	476.203
NM_214397.1	624.734	836.817	658.712	1315.59
NM_214400.1	33.394	13.0257	25.4102	25.2844
NM_214403.1	20.2035	206.755	81.0982	406.842
NM_214408.1	674.753	1483.02	661.909	2699.03
NM_214428.1	2.27229	1.26489	1.02744	105.092
NM_214429.1	0	0	0	37.6079
NM_214442.2	3559.28	78.3399	1221.52	117.082
NM_214447.1	10.8838	15.8762	2.57978	1.15169
TCONS_00083437	13.1698	0.785491	1.59145	0.206536
TCONS_00118376	19.7857	7.18798	9.29251	8.56528
TCONS_00158748	2.24356	0.140629	1.14462	0.413329
TCONS_00158841	13.9621	1.51981	5.78261	1.93459
TCONS_00164132	0.666212	2.37642	1.598	5.38396
TCONS_00164367	1.96264	6.19022	2.2912	16.7297
TCONS_00190722	3.15475	2.28322	2.1477	14.9662
TCONS_00210366	10.222	0.0975397	1.57109	0.125603
TCONS_00222716	4.06557	7.66373	5.38744	9.86395
TCONS_00222801	4.11598	8.97941	5.34204	11.43
TCONS_00242660	2.08671	0.0655589	0.561742	0.0800393
TCONS_00246311	0.14087	0.624528	0.290122	4.31618
TCONS_00253552	2.7863	1.48853	2.19808	0.662742
TCONS_00285008	7.36604	0.622156	2.29424	1.59038
TCONS_00313712	4.56485	0.403264	1.75671	0.354465
TCONS_00366417	0.579332	1.27535	0.840173	5.27294
TCONS_00370719	24.1024	15.1534	19.7916	9.30747
TCONS_00371622	3.78139	0.388371	1.42179	1.3013
TCONS_00384874	3.4369	1.3541	3.02182	0.637777
TCONS_00427209	212.938	51.6344	66.7796	8.08901
TCONS_00447544	16.853	12.9088	10.5533	40.5537
TCONS_00447682	13.9307	11.6448	8.48621	47.57
TCONS_00453357	7.2229	0.156425	1.69618	0
TCONS_00482948	0.251151	3.15852	0.82062	15.0216
TCONS_00516888	1.44196	2.25911	1.86352	4.86391
TCONS_00533154	13.2225	6.04323	8.29121	5.92748
TCONS_00552555	11.6892	3.43824	7.28466	2.7139
TCONS_00616382	4.66301	12.1146	7.54132	30.3733
TCONS_00638268	4.55698	1.0396	1.3865	0.826003
TCONS_00648835	2.45358	0.557948	1.54103	0.176946
TCONS_00666549	0.0764863	0.54389	0.640299	1.69891
TCONS_00669197	0.145178	3.41381	1.25694	1.87021
TCONS_00678383	8.42105	2.97611	7.28553	2.17478
TCONS_00809871	5.97525	0.0693244	2.68159	0
TCONS_00818046	1.99244	0.342878	1.13806	0.822989
TCONS_00824590	8.78866	1.13675	2.67703	1.18746
TCONS_00903397	2.06937	5.8542	2.7589	7.15833
TCONS_01091606	0.124357	0.756723	2.94959	7.11168
TCONS_01135268	9.04362	2.06272	3.84597	1.48867
TCONS_01248404	2.12003	44.6956	9.32821	27.3402
TCONS_01251471	6.68819	5.00378	5.12432	1.01991
TCONS_01288281	2.2905	4.51971	4.36933	6.26869
TCONS_01290174	40.0276	99.592	59.4231	130.617
TCONS_01293040	0.492623	2.5474	1.12297	14.104
TCONS_01325501	13.932	419.961	405.589	156.737
TCONS_01327406	10.6715	5.94725	6.32169	4.89857
TCONS_01337206	7.91301	3.51731	4.02827	1.94705
TCONS_01467024	28.9554	3.97833	17.5769	5.837
TCONS_01534704	2.83121	1.0869	1.26777	6.733
TCONS_01554739	16.2492	0.964188	5.10344	0
TCONS_01705601	27.6274	8.66922	17.7625	9.25953
TCONS_01710573	10.9644	7.7048	10.4511	1.09043
TCONS_01716400	4.22129	4.67953	4.49301	9.97856
TCONS_01729386	0.0825529	2.61944	0.105807	8.03382
TCONS_01735142	9.64676	4.53807	7.36813	0.87376
TCONS_01743586	38.4958	26.9833	19.3831	18.6268
TCONS_01755398	0.781489	2.02401	0.832293	3.31869
TCONS_01772527	1.38025	5.6368	2.91216	3.36495
TCONS_01772843	7.55282	0.565027	1.67127	0.717523
TCONS_01805147	0.105749	3.53702	0.970991	10.4222
TCONS_01814131	6.66141	3.14786	6.03822	0.927741
TCONS_01843004	1.01959	4.92074	3.87166	7.54428
TCONS_01946133	0	1.33785	1.44516	4.31083
TCONS_01950843	2.15912	3.16133	2.95725	5.65433
TCONS_01955201	6.52061	22.4957	15.3949	26.0052
TCONS_01964942	96.471	45.2615	62.7675	41.2751
TCONS_01999236	0	2.59549	0.532502	3.37043
TCONS_02010419	0.121168	4.58823	1.42241	2.66709
TCONS_02098378	2.35374	6.63311	4.21912	8.2542
TCONS_02114585	3.79158	6.61921	4.23616	16.0055
TCONS_02131416	0.36197	5.09507	1.54514	10.8747
TCONS_02245871	19.0513	4.0779	20.8628	3.12462
TCONS_02246236	4.45641	10.3123	7.71212	14.0651
TCONS_02279326	0.592792	3.53338	3.2923	6.0709
TCONS_02280281	1.0855	2.95096	1.78266	10.0067
TCONS_02288072	0.526079	4.90616	0.620074	1.93388
TCONS_02290596	8.89307	2.00393	4.01698	2.27391
TCONS_02290824	3.52313	9.46445	6.82856	12.1559
TCONS_02292493	0	0.780585	0.263779	4.45484
TCONS_02310246	1.43153	5.78203	1.40868	14.0129
TCONS_02317967	9.06981	5.29297	9.04441	4.02379
TCONS_02332802	15.1716	4.12062	7.53098	1.13183
TCONS_02340421	3.94783	8.44678	8.50743	11.3037
TCONS_02351288	5.69263	0.183017	1.18106	0
TCONS_02369732	0.310896	0.98379	1.54738	4.40418
TCONS_02371556	0.199762	0.339925	0.221763	0.850459
TCONS_02371557	0.0446111	0.132071	0.0395664	0.324521
TCONS_02397102	2.87169	9.62425	5.9927	25.1951
TCONS_02399720	0.771743	2.63158	2.45198	8.04031
TCONS_02410288	16.4478	5.29964	11.4636	4.62981
TCONS_02420123	4.58879	0.600075	0.913942	1.58796
TCONS_02426582	2.04708	6.33718	2.1243	12.4505
TCONS_02426588	1.25936	5.42173	1.96505	12.9843
TCONS_02453383	18.9865	20.2364	15.0261	74.822
TCONS_02467401	7.00874	1.70937	9.22699	2.32808
TCONS_02477101	1.64169	4.79956	2.21028	11.8023
TCONS_02483462	17.125	2.78768	6.08376	5.56541
TCONS_02515396	9.65294	0.883437	4.09784	1.88729
TCONS_02548440	4.68985	2.6351	3.63398	0.671368
TCONS_02646510	2.87973	10.2985	6.92495	14.504
TCONS_02802723	8.65461	1.57765	3.56791	1.42605
TCONS_02935046	74.6694	35.6593	53.8245	34.6239
TCONS_02939428	7.16373	4.25751	4.8649	2.67239
TCONS_02972226	59.9682	73.106	48.6787	175.162
TCONS_02976336	7.37719	9.56381	3.15703	40.2883
TCONS_02980275	17.2374	15.8265	20.6986	46.5757
TCONS_02985049	0.203599	1.78317	0.419953	8.25491
TCONS_03006536	22.6771	2.63623	5.67661	10.0956
TCONS_03021352	47.3759	3.7963	14.0131	3.85425
TCONS_03112307	6.65497	3.19465	4.80253	2.61204
TCONS_03126414	3.71751	9.8459	9.5601	20.8292
TCONS_03184440	4.87772	1.46356	5.89595	0.139834
TCONS_03295886	0.290534	5.05462	2.67895	13.2335
TCONS_03310072	1.09362	5.27528	2.28383	4.93582
TCONS_03313911	1.54722	4.18575	3.02286	6.66178
TCONS_03336371	11.9168	2.46918	5.01551	3.28869
TCONS_03544006	4.81202	8.19405	7.0816	15.066
TCONS_03548412	2.60009	6.15327	5.62315	10.3123
TCONS_03559315	5.47487	0.312694	14.2651	0.301407
TCONS_03620740	6.00742	1.67538	3.60312	0.22059
TCONS_03627421	2.13253	4.26008	2.7801	6.78798
TCONS_03635919	4.43509	1.03762	2.14123	1.29481
TCONS_03648365	133.409	114.762	102.238	34.3868
TCONS_03649063	4.25481	6.83662	7.06733	13.8245
TCONS_03755131	24.2795	3.22766	24.6108	0.745744
TCONS_03781969	5.58789	0.694709	3.77038	0.979953
TCONS_03793643	0.218667	13.8068	3.31653	9.33352
TCONS_03848474	0.136336	1.319	0.653439	4.71874
TCONS_03869079	0.135672	1.94641	1.1876	7.49782
TCONS_03913466	13.8786	4.40607	6.44872	5.68646
TCONS_03938654	8.03254	3.13525	5.56064	0
TCONS_04094140	51.1037	3.45102	54.9034	0.450647
TCONS_04103450	0.175425	3.54236	1.00604	5.1717
TCONS_04136288	4.44529	4.76183	17.3177	3.28478
TCONS_04176123	12.296	0.627175	5.23877	1.12844
TCONS_04210098	4.45709	2.06358	1.67075	0.91034
TCONS_04229669	2.31974	8.13459	5.02286	9.66982
TCONS_04242597	0.278788	2.27176	0.585941	3.61868
TCONS_04374537	0.680156	3.56517	4.9106	5.37273
TCONS_04398061	0.882122	5.31564	3.45819	7.62121
TCONS_04429701	8.05929	11.216	12.0592	2.45679
TCONS_04473148	21.2415	38.1533	34.2619	67.7501
TCONS_04529630	13.0771	0.723012	5.51931	5.41469
TCONS_04575732	62.2561	30.1929	36.7032	20.6594
TCONS_04628098	0	5.23722	0.0623293	0.149593
TCONS_04639319	6.81765	1.09914	2.11064	0
TCONS_04647559	1.89863	4.8703	2.27443	7.44947
TCONS_04666415	1.73727	4.87174	2.00531	9.46634
TCONS_04700969	0.431979	1.8056	0.819034	2.80748
TCONS_04719481	22.8278	1.74182	5.78399	0.574173
TCONS_04727779	20.2113	8.7633	13.903	4.41202
TCONS_04780922	11.3948	3.43311	6.63262	2.28361
TCONS_04822733	2.38245	4.55966	1.80642	10.0284
TCONS_04825867	3.92339	6.7958	4.72801	11.6829
TCONS_04830021	4.39931	0.194491	2.41483	0.0435483
TCONS_04910850	3.94662	1.18095	2.1466	0.670178
TCONS_04944688	1.85841	8.59485	4.96095	15.098
TCONS_04960594	5.15419	1.18164	4.62211	0.917946
TCONS_04991392	0.268152	3.63905	3.00827	5.86718
TCONS_05025956	4.62732	2.50663	19.8613	0.499964
TCONS_05057334	2.15438	5.1561	4.18276	7.42044
TCONS_05241480	2.92451	5.64112	4.54184	10.7866
TCONS_05278026	12.2682	4.16049	8.55599	10.153
TCONS_05315974	5.18069	10.5497	6.59027	20.8961
TCONS_05364706	8.03911	2.87446	5.48708	2.66146
TCONS_05372288	46.4804	101.665	62.9866	151.038
TCONS_05379658	3.59359	6.51008	3.34438	10.3802
TCONS_05382524	15.3618	29.7643	21.9474	49.5362
TCONS_05394723	1.27936	6.31134	3.48906	10.2174
TCONS_05402705	0	13.4398	10.7691	7.16488
TCONS_05462098	2.39177	7.78895	4.39084	7.95161
TCONS_05470844	2.16176	2.49886	3.74152	6.34276
TCONS_05494080	8.8157	25.9983	3.72806	0.792378
TCONS_05508495	3.40279	11.3134	7.34813	11.4618
TCONS_05524330	6.53547	1.66136	5.60905	0.400134
TCONS_05541186	6.43864	1.11862	11.9643	2.67233
TCONS_05587588	7.95113	3.96231	4.82577	3.24992
TCONS_05591396	1.65087	5.73183	2.08729	6.46068
TCONS_05591405	1.81095	10.1532	2.49423	8.41468
TCONS_05622545	6.16558	4.30546	11.3356	2.50143
TCONS_05632382	4.97065	1.69665	4.11137	1.09556
TCONS_05671755	11.1483	1.68704	7.21212	1.47022
TCONS_05685610	4.46189	0.814002	3.62799	0.192527
TCONS_05695828	0.815409	2.36312	1.35906	5.82305
TCONS_05696827	12.6426	2.77871	7.98392	1.9939
TCONS_05708419	29.9298	4.97108	19.864	0.990899
TCONS_05801152	8.57698	1.27326	4.22885	0.278573
TCONS_05825327	0.0447072	0.305794	0.148113	2.89329
TCONS_05858934	4.37437	0.539549	1.88792	0.325325
TCONS_05860526	2.50206	1.2938	2.89754	0.589407
TCONS_05867842	2.98703	3.62493	4.53183	12.8001
TCONS_05899858	92.7101	12.5803	40.3792	2.23613
TCONS_05942725	1.0611	6.97965	2.37123	5.04202
TCONS_05947916	10.649	12.554	11.1778	23.1057
TCONS_05992921	4.49295	0.648354	2.67312	0.187401
TCONS_06006200	14.4991	32.1397	10.0659	41.8828
TCONS_06009820	0	5.0168	0.92479	4.86812
TCONS_06019867	10.5091	35.1722	21.3482	40.8565
TCONS_06027991	5.51614	0.284601	2.14394	0.158673
TCONS_06068827	7.44944	0.454779	2.4204	0.262335
TCONS_06069038	4.73058	0.318065	1.38607	0.232854
TCONS_06077259	8.01536	2.34137	7.72398	0
TCONS_06121576	1.05737	3.08088	0.653675	5.17207
TCONS_06175672	8.3909	0.275734	3.4235	0.558553
TCONS_06293547	12.1626	2.32404	4.62897	1.93282
TCONS_06363853	3.82321	7.58502	3.74974	15.6633
TCONS_06396443	12.089	3.06178	3.72331	3.22038
TCONS_06427745	49.4365	18.5353	35.9831	24.4231
TCONS_06427840	5.59226	1.85723	3.36248	1.93508
TCONS_06428699	19.0225	45.7947	23.8149	54.9856
TCONS_06450156	12.7055	59.4714	69.4701	56.65
TCONS_06457110	12.3529	1.08726	4.94838	0.211606
TCONS_06457132	25.5374	1.12805	9.43667	0.737512
TCONS_06519988	4.82018	0.17488	1.41441	1.20832
TCONS_06536236	8.32489	1.10766	1.65548	0.729814
TCONS_06552000	6.22386	2.32732	6.37942	2.23132
TCONS_06566975	19.105	9.20137	11.3232	3.44176
TCONS_06580155	0.0614436	0.650549	0.338448	3.71054
TCONS_06598980	1.16192	4.07406	2.00784	7.04679
TCONS_06677928	0.16339	0.131195	0	5.44539
TCONS_06729613	41.8957	199.018	207.858	184.351
TCONS_06791469	31.6732	2.72697	10.2644	1.169
TCONS_06799449	8.7793	2.94727	3.55046	3.38073
TCONS_06830581	8.53955	23.687	11.9212	29.1051
TCONS_06836625	19.5377	26.6564	26.2309	43.9606
TCONS_06838389	6.49647	1.34083	1.68616	1.62052
TCONS_06838404	9.40035	0.819478	4.4196	0.341237
TCONS_06848140	24.2718	30.5715	29.1363	52.8956
TCONS_06853450	5.03104	1.17668	2.88641	0
TCONS_06931320	2.94848	0.478854	1.69575	0.448576
TCONS_06931323	0.672793	0.1626	0.493291	0.120981
TCONS_06963842	4.31751	0.34044	1.16297	0.219897
TCONS_06978315	10.5319	7.46837	11.2067	4.14272
TCONS_06985536	34.8812	4.13606	17.7443	4.47663
TCONS_07037525	21.2116	2.07097	10.625	3.74877
TCONS_07075114	1.01623	4.01616	6.34068	3.71914
TCONS_07083371	0.144445	2.49701	4.47599	5.34258
TCONS_07139044	2.98475	0.694693	1.77162	0.465133
TCONS_07213714	38.5171	8.60767	12.2896	2.62051
TCONS_07237133	2.67594	2.56814	1.88614	8.59804
TCONS_07277315	14.4511	24.7056	27.5155	37.1582
TCONS_07304918	6.90407	1.32771	4.12877	1.46479
TCONS_07312654	0.10876	4.42953	1.72618	5.50725
TCONS_07348916	15.709	7.04748	14.2758	6.26706
TCONS_07419854	12.3741	1.36114	6.6188	2.7547
TCONS_07471365	0.0478005	11.9462	4.55848	29.215
TCONS_07475478	4.51023	1.25319	6.54077	1.04594
TCONS_07477906	5.58781	0.352609	2.00323	0.851447
TCONS_07483964	5.89993	0.511694	1.9639	1.02201
TCONS_07485286	5.96609	10.4542	7.51285	22.5334
TCONS_07508201	5.28333	1.12449	2.66057	1.56715
TCONS_07557228	5.17345	3.16747	2.1194	0.413808
TCONS_07558546	10.5844	1.03006	3.9959	2.64282
TCONS_07578434	8.48874	4.79645	7.93248	0.551688
TCONS_07591110	0.314878	3.97416	4.78967	5.6307
TCONS_07658811	4.28599	7.85439	15.9753	0.0795231
TCONS_07709652	8.15236	0	1.68448	2.47923
TCONS_07716709	170.301	27.0972	72.4936	32.2922
TCONS_07991272	36.6488	5.30332	13.5093	0.651226
TCONS_07996665	0.0677915	196.295	72.8615	70.9608
TCONS_07996776	9.99683	1.2887	3.45996	2.90381
TCONS_07998006	13.0359	0.921983	4.58857	0.906586
TCONS_08022954	12.7657	1.12207	4.80311	0.543745
TCONS_08060498	0	6.58929	0.0356368	0.761251
TCONS_08063105	62.5565	27.1883	42.3197	12.7311
TCONS_08076310	21.0492	10.7464	16.1531	6.93119
TCONS_08083040	15.6185	7.37531	6.11901	1.39583
TCONS_08126833	0.0720747	1.46972	0	7.92607
TCONS_08145170	0.276059	4.375	0.524147	1.24702
TCONS_08184396	11.9958	2.5145	6.75406	1.25905
TCONS_08192354	1.33945	9.7222	6.89692	15.152
TCONS_08256078	6.59235	1.14163	1.97599	1.99493
TCONS_08341465	4.83042	0.894927	2.71934	1.82986
TCONS_08364855	78.722	55.6	29.2205	33.8652
TCONS_08429294	1.60552	4.73949	2.8223	6.46535
TCONS_08433766	1.51514	3.89622	4.51637	6.66057
TCONS_08447708	0.248713	6.03411	2.05714	10.8912
TCONS_08452591	12.6217	10.3904	17.1738	1.32687
TCONS_08452801	291.196	108.454	318.442	66.0014
TCONS_08452803	16.5599	5.5099	19.5528	5.20431
TCONS_08455488	62.8947	5.79343	37.362	4.57675
TCONS_08463308	14.6372	2.00813	12.4053	3.51074
TCONS_08504310	92.3976	11.1248	38.0886	5.13912
TCONS_08522556	6.50729	1.51472	3.36835	2.44889
TCONS_08555817	24.5189	2.16119	12.0088	2.06275
TCONS_08590519	2.47347	1.38497	1.19235	0.388429
TCONS_08663309	8.85153	0.399029	3.25595	0.240025
TCONS_08672049	4.48411	0.0401604	5.46501	0.194722
TCONS_08678309	6.44064	0	4.40206	0
TCONS_09002256	14.0136	5.63901	8.41563	3.82007
TCONS_09008193	2.98984	7.17463	3.50766	17.6048
TCONS_09017071	5.40243	3.13737	3.49445	1.0796
TCONS_09026570	39.5835	20.413	45.726	20.8253
TCONS_09047449	3.98615	1.72624	1.98603	1.41983
TCONS_09067474	60.5734	83.7561	102.382	9.87643
TCONS_09083864	1.8574	3.57462	3.53885	5.74533
TCONS_09094255	4.81201	2.36831	7.83597	0.580168
TCONS_09184136	6.62863	2.04587	2.44205	0
TCONS_09286431	1.12432	10.2754	4.94019	13.9941
TCONS_09295162	8.88961	4.77505	14.2885	1.09814
TCONS_09428955	4.14281	21.9448	10.0109	11.6097
XM_001924119.3	79.5528	66.3183	66.691	206.458
XM_001924181.4	542.766	1824.33	1419.21	2121.8
XM_001924462.4	88.2827	202.803	168.053	213.275
XM_001924475.2	0.0403168	37.1781	0.204567	0.0995731
XM_001924609.3	58.1224	131.968	91.6537	134.584
XM_001924628.5	5.96246	240.71	84.2882	1038.7
XM_001924659.5	15.869	89.4993	35.5076	78.2042
XM_001924824.2	0	0.261363	0.662041	12.7214
XM_001924921.5	6.46427	34.3818	5.08162	7.7627
XM_001924951.5	4.31536	0.348776	1.67567	0.156639
XM_001924982.5	106.022	246.006	267.844	427.306
XM_001925025.5	578.732	227.137	320.572	184.717
XM_001925070.3	22.9742	79.9242	99.4326	38.4861
XM_001925157.4	111.097	498.108	193.156	513.581
XM_001925167.4	46.865	8.23333	24.6696	6.86887
XM_001925182.3	0.214018	316.291	15.7412	41.433
XM_001925224.4	419.557	508.539	461.104	218.453
XM_001925242.3	116.23	675.703	342.841	703.924
XM_001925246.5	3.17331	2.7302	3.27166	8.12566
XM_001925251.3	229.7	49.8653	95.8956	44.7164
XM_001925252.5	293.008	695.229	347.416	551.258
XM_001925338.4	58.3006	23.0716	64.9853	24.8887
XM_001925342.3	768.467	18.2515	254.034	67.6771
XM_001925360.3	12.4098	1.51092	3.93219	3.56402
XM_001925374.3	0	7.19874	8.37317	5.4401
XM_001925385.5	7.02882	71.8871	12.4515	37.2888
XM_001925456.3	0.817352	134.302	66.5117	34.3897
XM_001925471.5	91.559	65.7445	91.0023	43.7524
XM_001925664.3	711.903	1764.47	1292.52	1941.59
XM_001925721.5	15.9405	5.46002	16.5549	7.05121
XM_001925740.5	121.611	326.476	202.475	404.283
XM_001925811.3	202.481	774.624	305.658	553.434
XM_001925823.4	552.978	1398.01	626.362	1478.69
XM_001925970.5	8.57463	26.9301	36.3117	29.3811
XM_001925989.5	470.061	654.953	596.707	958.889
XM_001926012.2	7.02214	3.16851	6.47965	1.47122
XM_001926040.5	334.209	64.3123	56.0013	69.0487
XM_001926056.5	1203.99	363.868	601.307	373.89
XM_001926065.4	6.06588	10.4449	8.51294	20.3711
XM_001926072.4	281.959	126.044	231.125	146.694
XM_001926128.5	15.7546	31.4424	24.1999	55.7595
XM_001926141.2	219.115	541.05	294.214	477.852
XM_001926149.5	48.4108	65.56	53.4181	117.062
XM_001926239.1	3.98326	8.7378	5.70941	16.038
XM_001926308.5	43.0191	6.97502	20.3554	6.5343
XM_001926313.4	58.6633	20.1491	45.6669	27.0195
XM_001926362.5	227.99	99.5614	180.023	89.6292
XM_001926435.5	197.871	82.6869	130.145	102.135
XM_001926455.3	236.899	112.172	133.255	81.5475
XM_001926529.3	0.584125	3.85868	2.07637	8.71796
XM_001926542.3	136.316	5.5204	45.1963	2.29161
XM_001926617.4	34.1023	23.8446	26.3617	9.86084
XM_001926626.2	70.7014	29.004	29.5447	17.3462
XM_001926669.4	50.3409	72.3025	61.8855	102.292
XM_001926738.5	104.546	83.6604	139.879	373.539
XM_001926753.5	61.4676	139.309	78.4325	99.3017
XM_001926763.3	70.5961	44.7742	63.5031	27.2263
XM_001926809.3	855.129	1512.5	1514.36	621.058
XM_001926867.5	875.946	1684.41	1140.68	1687.51
XM_001926883.4	30.1077	86.2064	47.0673	81.4707
XM_001926931.2	283.356	81.502	54.4733	31.5403
XM_001926939.4	317.422	259.464	204.307	129.183
XM_001927005.2	6.28107	43.3055	28.2045	39.9156
XM_001927049.3	4188.42	2399.7	3223.97	1882.21
XM_001927097.3	23.8886	101.922	83.2759	112.576
XM_001927098.3	138.822	202.065	142.816	276.694
XM_001927101.2	5991.01	13.2887	897.694	24.2622
XM_001927117.3	12.8832	1.39208	3.9051	3.14882
XM_001927176.4	4.66574	39.5793	13.6821	38.5489
XM_001927394.4	394.519	61.1832	186.696	66.0256
XM_001927467.2	66.7942	137.566	79.7137	161.959
XM_001927541.2	421.388	289.53	422.834	240.719
XM_001927551.2	5.88448	241.475	293.504	202.381
XM_001927556.5	47.6861	95.6744	79.0543	144.446
XM_001927592.2	1371.35	828.892	1244.39	638.5
XM_001927620.3	30.7645	18.6935	20.0357	14.7597
XM_001927653.3	22.8158	58.3539	29.9868	82.1285
XM_001927696.2	227.275	123.329	191.504	102.167
XM_001927738.4	25.1917	7.51868	5.28486	147.209
XM_001927796.3	123.593	299.706	177.623	269.082
XM_001927805.2	61.5192	1237.94	1328.07	7231.57
XM_001927818.3	180.578	470.892	188.791	374.452
XM_001927828.4	162.905	498.327	205.934	491.001
XM_001927842.5	38.6246	49.4903	40.0273	89.9717
XM_001927845.3	4.93117	20.621	7.05846	19.4019
XM_001927877.3	73.2158	30.8918	39.1544	32.8873
XM_001927988.2	2726.64	2084.7	2705.7	994.231
XM_001928021.5	20.7133	12.9755	53.1835	9.40781
XM_001928032.5	85.5821	301.111	165.059	566.643
XM_001928048.2	7.8858	26.2628	5.70463	23.2398
XM_001928060.5	47.733	53.6715	67.7409	105.654
XM_001928143.1	24.5042	12.5295	21.5841	7.66534
XM_001928159.2	2.81123	6.33117	4.82577	14.1425
XM_001928200.3	175.952	410.304	242.262	409.973
XM_001928211.3	133.439	12.1605	45.3491	8.62364
XM_001928233.3	125.112	167.509	191.342	349.896
XM_001928254.2	59.5215	17.1413	35.6699	33.4048
XM_001928271.2	179.483	80.2713	97.6534	85.1506
XM_001928314.5	1684.75	1020.1	1320.98	809.831
XM_001928376.5	513.283	312.418	422.785	254.052
XM_001928440.2	27.8554	13.3011	10.1619	2.73807
XM_001928460.4	20.0718	96.8527	117.534	186.38
XM_001928472.5	3.25262	68.4428	23.6952	101.36
XM_001928505.2	837.063	276.958	557.184	271.312
XM_001928546.4	673.691	527.101	682.256	378.522
XM_001928567.2	12.5008	16.6075	21.1124	43.0073
XM_001928589.3	540.615	372.074	348.137	276.253
XM_001928627.3	54.5149	16.733	35.2359	14.4459
XM_001928679.3	424.972	178.353	389.522	191.817
XM_001928720.5	1762.07	3430.88	2531.97	3466.25
XM_001928728.3	177.336	87.1067	192.389	74.4897
XM_001928761.2	37.7929	17.2982	24.8912	12.8185
XM_001928787.4	352.38	194.98	248.802	146.013
XM_001928882.2	43.7648	204.654	73.5697	484.241
XM_001928897.5	102.853	212.124	116.03	203.383
XM_001928953.3	2797.22	1699.73	2662.04	1201.11
XM_001928982.2	48.2004	109.659	43.5266	93.2828
XM_001929059.2	1.32018	10.6345	5.43446	10.941
XM_001929226.5	10.8366	17.2974	14.518	22.4864
XM_001929370.2	54.8263	13.7921	18.4553	6.12985
XM_001929408.2	36.8914	10.7089	22.2825	15.3096
XM_001929442.2	34.2746	79.1033	52.8825	74.2954
XM_001929542.3	56.7745	115.946	70.941	128.649
XM_001929643.3	188.235	204.968	210.353	420.68
XM_003121158.2	1.97666	10.4479	6.5508	9.73328
XM_003121196.2	0	31.646	72.2067	18.7604
XM_003121197.2	217.66	69.4377	121.819	60.6199
XM_003121299.2	153.418	88.3986	135.579	66.2119
XM_003121326.4	5.41477	103.364	5.36886	3089.39
XM_003121329.4	269.92	408.169	344.335	675.715
XM_003121369.2	45.1937	106.02	100.967	91.8341
XM_003121434.4	1002.63	2329.83	1300.35	1573.82
XM_003121558.4	203.758	125.99	152.518	109.655
XM_003121582.2	9.41947	16.6274	12.0686	27.8579
XM_003121632.3	141.698	73.6617	122.935	78.8662
XM_003121700.3	31.7368	69.1848	31.8294	35.3379
XM_003121880.2	4.11634	1.48861	2.1642	0.728758
XM_003121884.4	73.1747	306.447	238.418	345.252
XM_003121920.4	13.4388	32.6186	25.7709	103.503
XM_003121935.2	0.177481	1.25914	0.0574725	1.80091
XM_003122021.3	549.291	358.112	457.783	300.919
XM_003122037.4	254.694	280.682	174.701	64.9241
XM_003122043.2	235.623	134.562	248.46	107.593
XM_003122054.4	4904.49	3475.93	4782.17	2149.7
XM_003122069.2	18.0972	7.17842	13.7976	5.51715
XM_003122241.3	54.7951	36.7253	39.0233	23.7963
XM_003122252.3	132.815	36.828	80.7872	23.848
XM_003122260.3	7.70039	9.94255	11.1522	21.8946
XM_003122320.4	1.53865	9.54301	3.82224	7.63764
XM_003122404.3	0	5.05022	1.09483	13.2637
XM_003122408.4	215.026	470.075	387.937	714.919
XM_003122436.4	91.8378	51.4551	82.3209	187.507
XM_003122455.3	139.769	351.378	194.273	407.242
XM_003122461.1	10.6579	10.9316	15.6784	26.8386
XM_003122487.2	12.4717	1.06615	1.23061	1.0894
XM_003122523.2	108.794	173.906	125.845	345.521
XM_003122538.4	10.9972	45.2843	23.8232	59.9519
XM_003122541.2	122.903	157.087	157.882	271.108
XM_003122594.2	63.0942	62.9179	82.4454	144.712
XM_003122649.4	8.43363	37.3956	18.7298	37.5518
XM_003122824.4	74.8701	92.2289	73.6418	145.731
XM_003122829.4	49.6344	77.69	51.6409	111.835
XM_003122846.4	309.635	2916.97	1472.93	3498.85
XM_003122904.2	1331.19	793.008	1004.01	535.882
XM_003122907.2	139.362	65.0587	90.0811	69.6174
XM_003122930.2	40.7387	150.819	64.9566	152.059
XM_003122956.3	4.05289	21.0583	27.7523	18.1619
XM_003122959.4	193.39	218.443	183.577	392.244
XM_003122960.4	165.026	60.0706	132.67	50.1647
XM_003122985.2	562.936	3243.49	1634.18	2388.27
XM_003123071.2	9.4201	25.9462	15.1848	26.4116
XM_003123486.3	147.095	234.957	208.209	61.3704
XM_003123489.2	322.394	149.759	250.331	156.704
XM_003123499.2	20.4837	42.056	34.7956	162.491
XM_003123570.2	11.3724	0.882121	1.39214	0.681606
XM_003123651.4	245.923	359.44	173.708	112.657
XM_003123682.3	27.2574	49.1671	61.511	94.4888
XM_003123704.2	147.895	41.8026	77.4028	37.9418
XM_003123731.4	1490.59	1023.69	1204.7	842.974
XM_003123750.2	271.7	159.859	238.399	116.679
XM_003123751.2	1631.76	636.617	1124.57	729.357
XM_003123780.2	19.8415	12.5903	16.6335	10.2854
XM_003123801.4	263.008	219.274	236.735	638.527
XM_003123822.3	1433.94	823.616	1253.94	716.012
XM_003123893.4	2506.87	4964.23	3139.46	7635.25
XM_003123899.3	0.978884	5.06368	3.58682	11.2385
XM_003123901.2	1170.43	318.526	535.101	311.792
XM_003123908.4	274.293	131.876	206.605	102.241
XM_003123912.3	49.0903	110.184	68.6478	181.129
XM_003123927.2	54.9102	18.2419	41.779	12.5316
XM_003123953.3	21.3986	8.9636	16.124	2.90437
XM_003123974.4	3.16148	15.6578	29.0778	34.8301
XM_003123981.2	120.107	24.2674	128.164	31.4534
XM_003124009.2	0.841706	4.02427	3.26909	5.59331
XM_003124050.4	2.06624	5.39565	3.05929	3.84986
XM_003124062.2	1.31736	7.05661	2.56558	10.9259
XM_003124066.4	114	66.4669	122.533	36.6325
XM_003124080.3	2.69719	229.225	21.5041	394.621
XM_003124100.4	25.9526	33.1766	50.5774	106.987
XM_003124230.2	785.568	465.628	559.413	403.373
XM_003124245.2	13.6937	10.7615	16.5267	5.0481
XM_003124249.4	42.0663	78.5739	62.3183	129.909
XM_003124261.3	162.278	93.3418	115.045	80.3817
XM_003124274.3	29.0419	0.626648	3.98992	1.75868
XM_003124371.3	392.919	1233.97	609.523	1085.27
XM_003124403.3	89.4157	149.517	97.5187	226.414
XM_003124557.4	2195.11	672.53	1184.86	831.377
XM_003124593.2	243.145	778.36	629.587	1417.07
XM_003124595.2	6.41352	10.7432	12.1008	18.8609
XM_003124631.3	10.1438	16.8511	18.0256	34.0702
XM_003124651.2	10.7223	12.9607	16.6722	31.3973
XM_003124675.2	96.3951	54.3181	87.2541	39.8955
XM_003124709.3	353.587	153.727	220.837	186.68
XM_003124740.4	11.4166	40.573	11.0016	31.0186
XM_003124818.2	37.8309	142.086	143.54	124.44
XM_003124907.3	363.511	1241.73	574.544	769.504
XM_003125028.4	37.1455	133.737	33.3913	16.2483
XM_003125033.3	0.868746	2.85648	2.82396	18.6249
XM_003125038.4	156.576	520.1	226.734	316.573
XM_003125100.2	4596.61	3074.28	3590.1	2187.25
XM_003125108.3	656.565	1614.09	718.3	1138.69
XM_003125283.2	14.829	9.33752	8.06771	6.50728
XM_003125295.2	12.1381	7.67553	7.89444	4.82884
XM_003125332.2	21.903	11.0178	11.4516	9.73009
XM_003125342.2	3935.54	1869.06	3134.97	1092.61
XM_003125420.4	746.433	282.736	694.553	240.797
XM_003125462.3	7.27528	14.4794	12.2363	28.6575
XM_003125512.2	94.1328	12.2295	30.3026	9.76762
XM_003125543.4	3291.45	3470.76	4864.4	733.082
XM_003125547.3	171.995	79.8887	112.927	88.7105
XM_003125581.2	1570.22	160.804	604.701	122.633
XM_003125601.4	1164.12	3381.38	2181.64	2638.62
XM_003125602.4	162.039	472.325	320.987	294.149
XM_003125621.3	323.278	58.1483	193.854	2.35139
XM_003125649.3	532.751	242.159	274.752	100.801
XM_003125821.4	77.4967	40.7349	64.7423	31.4636
XM_003125849.3	35.0724	12.8549	19.0075	4.92141
XM_003125864.2	0	35.5657	11.0905	7.07615
XM_003125922.4	2.59809	3.99572	1.78644	58.498
XM_003125937.4	42.7366	109.751	82.3259	171.539
XM_003125969.4	10.321	1.42316	6.72649	2.13246
XM_003125974.3	56.5016	26.897	24.7517	21.7587
XM_003126012.4	104.35	113.926	144.463	234.727
XM_003126078.4	97.0858	42.2085	84.7715	19.0964
XM_003126093.4	48.0519	90.2136	54.5729	92.6194
XM_003126102.2	1.48721	6.09576	4.11846	14.6803
XM_003126479.4	60.8875	148.86	93.3956	152.74
XM_003126501.2	147.98	26.7596	146.66	38.6014
XM_003126519.2	11.7458	10.4481	70.514	13.4426
XM_003126590.4	832.779	2699.46	1076.75	4080.97
XM_003126605.3	223.009	1106.29	1039.12	1284.98
XM_003126606.4	908.676	1619.91	2313.22	2266.34
XM_003126623.4	178.539	58.0612	109.478	35.0755
XM_003126645.3	234.161	214.83	235.434	87.2738
XM_003126868.4	1.83177	16.2061	4.86393	7.09021
XM_003126879.2	101.465	13.099	38.5229	6.90185
XM_003126972.4	2350.27	1594.04	2003.93	1280.88
XM_003126976.3	175.54	65.731	134.313	20.3669
XM_003126978.3	7.76771	1.4986	4.72552	1.69086
XM_003126987.2	53.8593	20.2333	48.7446	41.1389
XM_003127238.3	25.6666	63.3245	33.4063	82.0317
XM_003127246.3	89.4219	225.072	88.2015	359.72
XM_003127328.3	562.653	634.183	397.159	241.169
XM_003127371.3	8.19206	17.6653	10.6832	29.5543
XM_003127384.2	78.3582	47.0112	74.5673	34.0481
XM_003127386.2	8.96558	12.0289	10.9084	32.9693
XM_003127389.3	17.0176	14.0769	17.9446	42.0202
XM_003127427.2	79.909	125.527	101.536	192.447
XM_003127505.2	9.51176	2.14171	1.41159	0.641436
XM_003127538.4	232.514	473.104	412.914	834.984
XM_003127557.2	647.758	915.77	659.134	3379.87
XM_003127561.1	283.193	144.34	220.394	154.026
XM_003127563.2	316.563	151.691	345.916	151.277
XM_003127633.2	100.929	29.3422	49.3099	24.387
XM_003127675.4	49.8524	19.5412	16.0774	19.542
XM_003127706.3	99.9664	214.17	180.621	220.929
XM_003127737.3	195.099	139.669	238.532	57.6978
XM_003127753.3	2915.33	2887.49	1983.13	998.517
XM_003127831.2	1468.61	608.88	929.52	427.325
XM_003127844.3	24.2286	9.972	20.9471	4.31278
XM_003127883.3	530.309	30181.3	18623	42882.9
XM_003127888.3	109.772	446.308	367.578	142.127
XM_003127889.4	10.3154	27.2	22.342	28.9567
XM_003127890.4	216.767	24.7848	69.4881	98.1307
XM_003127951.4	431.111	275.531	357.08	232.337
XM_003127953.3	1310.23	764.591	1442.82	609.931
XM_003127988.4	1047.34	482.314	753.099	519.962
XM_003127989.3	1025.65	715.41	767.425	565.051
XM_003128031.4	222.325	548.801	326.602	752.292
XM_003128058.2	26.6213	75.3093	50.3094	76.6072
XM_003128108.3	59.5448	71.3264	66.9563	163.392
XM_003128306.2	75.2877	158.486	93.9067	226.303
XM_003128325.2	50.1543	41.3099	45.0843	119.664
XM_003128339.2	135.672	302.111	142.462	59.1228
XM_003128345.3	1482.32	2943.93	2053.13	3540.41
XM_003128378.4	79.925	28.9312	45.3818	60.7356
XM_003128440.2	8.88704	3.22272	7.08291	0.264311
XM_003128483.2	18.5293	40.0978	26.5963	87.8842
XM_003128485.4	8.11405	18.5888	7.89593	10.9891
XM_003128619.3	24.4562	119.068	60.2897	153.137
XM_003128679.4	571.807	335.11	665.23	274.084
XM_003128759.4	42.5711	35.0384	46.6176	197.253
XM_003128793.2	743.651	12.0632	76.2927	23.779
XM_003128889.3	222.333	439.918	243.582	625.071
XM_003128909.4	123.56	216.704	129.335	545.867
XM_003128960.3	944.433	387.467	657.614	621.19
XM_003128968.4	5481.2	1007.58	2252.6	881.473
XM_003128987.4	1177.46	2721.5	1969.19	2705.86
XM_003129019.2	33.8513	5.781	5.10682	1.60098
XM_003129032.2	52426.9	18181.2	64764	8507.54
XM_003129044.3	19.4765	22.6599	20.7607	80.8413
XM_003129087.2	1762.2	688.031	2747.58	816.244
XM_003129154.3	21.426	61.8398	20.6513	170.723
XM_003129238.4	2477.58	1932.26	1320.49	4910.68
XM_003129274.4	233.697	126.293	167.665	90.7822
XM_003129299.3	17.0816	88.3498	30.3151	221.607
XM_003129364.4	22.4706	55.1979	34.8096	25.8477
XM_003129636.2	59.5337	46.634	41.4616	30.991
XM_003129671.2	11.073	21.4925	13.1899	29.5274
XM_003129679.4	138.493	314.96	277.594	507.495
XM_003129701.2	33.9073	67.9124	43.4728	75.4129
XM_003129711.4	99.9052	67.8583	94.6818	49.9762
XM_003129716.4	3.90678	10.4493	7.95198	17.5606
XM_003129723.2	25.5605	10.4685	15.3116	8.84521
XM_003129741.2	344.816	1442.57	618.884	2117.21
XM_003129816.4	1334.54	965.617	1211.66	2.29184
XM_003129841.2	39.4331	24.2462	30.3069	13.8113
XM_003129913.3	12.7911	6.59994	6.48599	2.33126
XM_003129915.2	0.295119	0.51906	0.545878	1.20411
XM_003129954.3	80.6544	151.844	102.043	155.371
XM_003129958.4	322.289	181.131	270.945	178.991
XM_003130044.4	7.41086	1.32168	2.06228	0.909742
XM_003130069.4	16.2441	70.9328	44.2082	95.4717
XM_003130073.4	12.8381	369.266	35.7416	278.939
XM_003130105.2	404.829	84.9227	262.241	49.2534
XM_003130159.3	492.08	183.964	292.243	305.171
XM_003130180.4	7.19372	103.631	116.569	70.6056
XM_003130205.3	869.71	1341.77	1225.89	1718.08
XM_003130209.3	2.08802	11.7424	5.72166	3.03953
XM_003130217.3	727.537	620.407	601.606	409.33
XM_003130272.3	107.095	36.2711	56.3086	31.7332
XM_003130320.4	740.861	384.616	884.563	346.659
XM_003130330.4	20.0446	6.82679	9.28387	7.08313
XM_003130332.4	1.14476	17.0633	4.73144	6.54584
XM_003130365.3	73.534	210.138	133.704	194.588
XM_003130373.2	231.393	101.215	177.501	114.27
XM_003130400.3	1012.95	467.736	586.29	451.929
XM_003130510.3	0.574296	14.1211	1.26397	15.3164
XM_003130514.1	47.1975	22.8158	29.5268	4.67177
XM_003130526.3	43.0804	14.1788	27.1676	16.0593
XM_003130532.4	26.8452	11.3547	13.2339	11.8581
XM_003130540.4	302.065	201.009	234.956	153.635
XM_003130550.4	120.238	168.125	131.883	292.856
XM_003130583.1	1235.53	513.297	824.985	584.418
XM_003130670.3	2437.64	953.767	1943.07	1392.86
XM_003130696.4	8.03368	20.6214	12.47	66.0701
XM_003130722.2	31.3692	3.80925	8.78193	1.14137
XM_003130746.2	841.845	590.659	511.313	346.024
XM_003130757.4	623.806	296.182	296.765	249.628
XM_003130821.4	9.08207	16.9217	12.4196	45.4462
XM_003131007.3	0.253179	1.21525	0.390392	1.50583
XM_003131046.2	29.4749	44.2705	19.7683	13.7233
XM_003131091.4	5569.97	19201.5	7631.5	9746.7
XM_003131173.3	36.7608	43.6088	43.9924	156.393
XM_003131188.2	180.518	212.502	185.67	350.769
XM_003131284.2	2.64212	20.8328	8.91016	6.69914
XM_003131301.3	273.777	353.518	251.34	786.788
XM_003131321.2	54.967	61.1641	79.6534	140.838
XM_003131323.3	80.3545	45.5354	60.0464	36.2272
XM_003131360.4	42.1	67.3286	54.8102	90.1078
XM_003131432.3	9.80223	0.507468	3.17051	0.419255
XM_003131437.2	2808.92	695.459	1654.46	1232.8
XM_003131459.4	0.214798	99.4051	0.545533	0.686136
XM_003131484.4	17.782	2.49867	7.84829	1.74494
XM_003131530.3	10.3906	14.9252	12.1095	43.4312
XM_003131575.4	710.58	290.3	338.698	372.091
XM_003131621.4	1148.27	349.071	628.701	293.69
XM_003131662.4	1202.17	654.339	868.313	519.539
XM_003131674.3	88.4927	45.9784	61.0937	43.5296
XM_003131711.4	3.10005	9.07457	2.60216	22.7715
XM_003131760.3	11.9406	0	0.163903	0
XM_003131786.2	1666.91	2534.88	1784.22	3584.08
XM_003131817.3	81.4238	271.336	113.929	217.981
XM_003131822.2	927.816	550.211	698.007	490.511
XM_003131916.4	3802.19	1303.4	1616.28	795.47
XM_003131919.2	7.41835	2.31673	4.17622	1.88785
XM_003131953.2	6.38363	16.4804	9.64126	35.7832
XM_003131997.3	76.4539	31.938	52.9287	31.5213
XM_003132198.2	165.531	85.1306	123.654	90.4772
XM_003132214.2	452.312	191.191	252.53	1107.33
XM_003132266.4	266.482	91.8512	292.737	92.0729
XM_003132273.4	161.194	323.815	215.804	565.793
XM_003132305.4	36.9321	20.51	21.9319	15.6685
XM_003132320.4	13.241	20.6637	13.4599	40.2667
XM_003132328.4	1123.66	140.293	892.149	34.1566
XM_003132330.4	8.66622	2.18665	1.33798	0.334661
XM_003132384.3	833.33	377.975	474.519	272.735
XM_003132396.3	53.411	2.26316	8.90907	25.5266
XM_003132459.4	2023.37	1597.82	2614.12	1158.65
XM_003132469.2	22.6125	60.1876	35.374	68.7039
XM_003132479.2	27.3818	82.0638	64.161	31.9766
XM_003132481.3	399.723	557.712	546.258	814.509
XM_003132492.3	74.0248	60.3825	194.227	24.8164
XM_003132501.3	5063.57	3243.05	3949.06	2340.48
XM_003132509.2	157.197	430.888	320.875	268.016
XM_003132560.2	23.3701	58.5789	39.4304	55.8311
XM_003132563.3	37.9545	87.6092	58.0238	92.6058
XM_003132660.4	80.0873	167.715	115.135	165.852
XM_003132680.2	383.378	310.892	260.504	140.337
XM_003132694.4	41.5076	85.8991	51.1012	91.9396
XM_003132775.2	17.1584	4.93209	10.9529	3.89995
XM_003132790.2	437.781	1522.25	975.703	1358.36
XM_003132890.2	3330.01	1879.75	2602.66	1837.15
XM_003132893.4	40.8447	13.2354	19.2679	25.2556
XM_003132944.2	0.119031	8.93531	0.500824	7.59785
XM_003132975.2	128.698	14.9187	60.3947	9.08388
XM_003133100.3	32.5129	0.309418	0	210.63
XM_003133165.3	89.754	89.215	80.5834	227.703
XM_003133227.3	100.314	143.567	134.623	281.135
XM_003133255.3	12.1451	26.287	18.0339	54.0974
XM_003133319.4	42.6138	123.999	82.3816	133.102
XM_003133322.4	22.872	15.3405	16.3226	6.82007
XM_003133341.3	350.329	249.916	316.616	182.061
XM_003133392.2	1.8593	79.0346	15.4861	33.0971
XM_003133399.4	48.8209	138.31	53.3676	101.758
XM_003133447.4	155.436	246.369	383.285	394.287
XM_003133459.4	1038.49	503.824	826.879	380.995
XM_003133526.3	4708.16	3236.74	3731.23	2160.39
XM_003133530.2	176.985	63.693	51.3525	76.3759
XM_003133630.3	18.7981	2.66254	13.0918	2.52148
XM_003133644.4	1.98199	11.7663	0	175.342
XM_003133676.2	100.486	11.3787	32.1359	16.5594
XM_003133739.3	39.1452	54.9333	57.1562	125.242
XM_003133742.4	39.4846	315.907	204.51	403.38
XM_003133813.3	38.9265	96.1181	33.1801	79.5593
XM_003133834.3	0.290356	2.64558	1.99434	7.33174
XM_003133838.3	268.036	424.324	315.367	719.661
XM_003133840.2	360.024	946.39	442.292	1054.68
XM_003133873.2	784.988	353.182	487.444	179.955
XM_003133904.3	72.2135	157.474	135.644	187.867
XM_003133914.3	9.23748	79.9812	18.4661	75.5455
XM_003133924.2	16.2883	64.5716	37.8967	48.4873
XM_003133937.4	762.179	2016.18	1275.79	1255.75
XM_003133979.4	273.918	43.4382	178.285	24.6147
XM_003134022.3	1258.95	376.255	775.749	262.938
XM_003134027.3	71.9806	38.4755	46.0152	22.2552
XM_003134035.4	16.8105	23.4666	19.3166	36.3969
XM_003134054.3	117.465	179.34	224.127	286.769
XM_003134056.3	14.7336	1.54928	17.0364	0.541806
XM_003134067.2	8.05621	0.953285	2.73767	8.20101
XM_003134068.4	73.2997	85.9307	94.8648	168.033
XM_003134156.4	52.3019	138.117	145.279	155.664
XM_003134193.2	819.804	2297.66	1721.51	1611.2
XM_003134195.3	1438.78	507.171	976.739	288.246
XM_003134243.4	838.107	397.548	629.336	393.694
XM_003134250.4	1049.98	481.695	746.237	317.211
XM_003134297.2	53.7995	159.451	48.7131	123.776
XM_003134358.2	1.26694	4.74903	2.53683	4.74886
XM_003134361.2	21.3664	52.7441	50.7628	131.47
XM_003134440.3	39.6488	60.0394	66.6678	105.385
XM_003134451.4	83.5989	134.093	86.3127	45.4467
XM_003134506.2	40.4098	192.622	113.309	50.6395
XM_003134594.2	407.773	17058.8	1167.45	25123.3
XM_003134626.4	89.1228	9.0555	25.3436	8.3804
XM_003134635.2	140.759	325.236	233.443	887.587
XM_003134650.2	23.9135	27.4333	21.7752	78.077
XM_003134718.3	6.43414	1.88322	2.42896	1.95111
XM_003134724.2	0.601414	1.06533	1.31371	3.16272
XM_003134756.3	188.636	123.8	105.816	35.2703
XM_003134812.2	6.89946	70.6588	33.3265	22.7706
XM_003134843.3	24.1733	7.62664	18.4358	13.6512
XM_003134891.4	7894.72	2962.44	5792.88	2158.51
XM_003134917.4	15.3787	18.0687	18.7997	50.7275
XM_003134958.4	14.6637	49.072	18.4926	47.3499
XM_003135038.2	821.934	839.147	764.645	1546.24
XM_003135049.3	8.13635	22.2687	11.3568	31.1859
XM_003135053.2	34.4031	35.0216	49.5029	95.1441
XM_003135101.2	2.64274	1.37007	2.45374	1.12607
XM_003135202.2	137.637	76.9448	112.413	72.0172
XM_003135212.3	1653.66	688.776	1125.33	512.375
XM_003135219.4	1435.95	696.425	1115.81	476.928
XM_003135273.2	105.144	43.7541	111.367	27.0291
XM_003135281.3	95.3445	65.9103	104.007	24.5206
XM_003135307.3	644.725	547.454	505.082	323.647
XM_003135310.4	54.3543	95.8881	76.6042	171.578
XM_003135329.3	65.6984	24.1679	50.5738	19.3824
XM_003135417.2	36.8329	15.6817	23.0859	6.90173
XM_003135427.4	328.187	164.574	194.855	119.283
XM_003135471.3	5.99546	33.0154	8.03314	83.4161
XM_003135510.3	18.7877	5.25895	10.8163	3.50402
XM_003353261.3	1.29073	11.6163	4.67888	8.9142
XM_003353268.2	67.0984	39.702	44.4287	20.8703
XM_003353331.2	44.3865	104.115	102.255	47.3158
XM_003353453.3	185.066	417.986	691.047	302.942
XM_003353488.2	30.9857	451.12	161.001	335.204
XM_003353501.2	209.51	45.7913	145.936	57.1524
XM_003353532.3	156.063	104.174	144.556	86.9999
XM_003353544.3	347.86	331.156	292.891	154.438
XM_003353567.2	2751.35	4213.09	3330.6	6095.91
XM_003353584.2	6.43955	16.0911	12.3208	26.929
XM_003353586.3	33.9624	83.8749	30.5481	134.001
XM_003353607.2	1011.7	535.547	631.369	556.407
XM_003353615.2	4.64094	8.13042	8.84552	13.8616
XM_003353617.3	46.9657	88.9574	100.222	121.371
XM_003353618.3	131.944	453.707	480.033	420.374
XM_003353636.3	79.1588	148.49	86.8552	171.487
XM_003353687.3	288.454	569.017	246.191	655.886
XM_003353765.2	129.393	302.484	203.209	512.486
XM_003353865.3	33.3119	84.2919	18.9358	17.8806
XM_003353877.3	2923.43	1376.47	1846.99	1243.14
XM_003353968.3	246.184	410.411	329.904	619.633
XM_003354060.2	134.491	95.8199	103.881	64.4732
XM_003354222.3	10764.1	4054.12	6086.57	2302.36
XM_003354323.3	0.752342	0.12634	1.23175	0.358101
XM_003354335.2	5.10437	3.56085	2.47275	1.71906
XM_003354344.2	202.668	130.226	225.127	69.8828
XM_003354351.2	29.9382	34.0453	42.1951	65.6794
XM_003354394.2	41.4938	11.9066	27.7939	1.0508
XM_003354408.2	212.888	32.1869	69.5839	87.8036
XM_003354436.2	386.162	191.995	295.026	215.921
XM_003354447.2	295.954	604.819	435.31	664.3
XM_003354483.2	7.99758	14.6942	8.56688	31.438
XM_003354549.2	931.085	1943.21	1437	2745.41
XM_003354614.2	180.69	258.179	217.461	387.421
XM_003354672.2	9.78983	2.49882	5.17014	2.68621
XM_003354711.2	612.529	150.754	591.571	189.79
XM_003354803.3	4940.36	3532.28	3948.14	2631.74
XM_003354883.3	146.602	655.709	307.625	773.156
XM_003354982.3	1895.95	2836.77	2548.29	5016.37
XM_003355021.2	15.5931	3.72994	6.89747	2.04043
XM_003355080.2	689.923	251.904	579.826	167.201
XM_003355169.2	506.184	64.1039	331.765	19.1204
XM_003355343.3	6.86088	9.47769	12.197	23.8665
XM_003355366.3	118.898	49.4928	111.245	18.2869
XM_003355380.3	52.2334	29.0142	33.6921	28.1887
XM_003355585.3	1340.11	596.492	1332.6	463.52
XM_003355604.3	40.1578	8.49866	21.3668	13.3119
XM_003355629.2	7111.36	3718.71	6697.46	3173.65
XM_003355639.3	31.601	62.506	41.7166	89.3266
XM_003355692.3	792.128	135.116	371.263	47.5583
XM_003355788.3	14.9697	9.04656	9.90335	6.12735
XM_003355804.2	6.0066	14.8031	8.47392	39.2459
XM_003355984.2	30.3549	68.6405	38.3467	84.3264
XM_003356031.2	127.82	138.095	105.572	14.2967
XM_003356068.2	58.6958	19.9673	48.4305	25.879
XM_003356166.2	846.936	193.899	729.985	102.045
XM_003356207.3	361.369	796.279	521.746	585.026
XM_003356291.3	43.4791	16.2594	27.7651	10.4643
XM_003356334.3	72.3842	40.065	30.1926	23.7728
XM_003356364.3	2.35898	0.488028	1.2052	0.180378
XM_003356370.2	135.56	47.3368	100.776	40.5866
XM_003356411.3	326.605	235.04	263.386	158.372
XM_003356414.2	4974.09	1057.44	2371.17	519.007
XM_003356416.3	194.364	81.8059	149.956	74.9994
XM_003356417.2	292.534	156.09	204.411	114.265
XM_003356418.3	1.1481	2.03788	0.437675	670.084
XM_003356422.3	801.898	432.489	673.399	408.142
XM_003356455.2	34.7797	90.6095	68.1251	91.0677
XM_003356559.1	3.19772	196.738	14.6596	586.145
XM_003356660.2	324.9	30.0896	131.629	9.82006
XM_003356664.3	259.729	128.526	150.418	133.142
XM_003356696.3	2.26734	9.77997	3.89314	26.0449
XM_003356734.2	20.8346	11.0272	9.5095	9.14665
XM_003356771.3	41.9872	53.8059	64.9257	98.1434
XM_003356936.3	51.126	24.6068	51.6613	20.3166
XM_003356957.2	1007.33	1221.54	1726.52	365.889
XM_003356961.2	3843.01	1174.61	6595.27	870.525
XM_003357011.1	42.0528	124.081	50.9504	77.8205
XM_003357012.2	123.444	399.258	144.538	262.38
XM_003357017.2	448.886	230.365	284.117	248.709
XM_003357080.2	116.682	38.8465	94.8752	85.9737
XM_003357284.2	37.8947	79.5991	66.04	99.2559
XM_003357298.3	42.9532	76.3663	59.9431	93.9499
XM_003357303.2	21.3499	44.3471	29.2774	51.9705
XM_003357314.2	5.85753	45.1383	20.3561	49.5487
XM_003357320.3	254.969	310.561	312.406	611.276
XM_003357329.3	9679.66	3820.74	5301.88	4526.8
XM_003357331.3	1220.84	398.451	641.442	441.665
XM_003357386.3	474.704	250.034	303.507	207.476
XM_003357391.2	2.05004	6.38655	2.99491	12.7274
XM_003357394.2	178.478	348.146	593.495	492.366
XM_003357396.2	3.17526	7.87768	7.54535	14.032
XM_003357437.2	595.559	312.459	487.247	304.764
XM_003357442.3	64.8971	20.0132	36.226	14.7353
XM_003357473.2	466.536	221.646	329.011	172.658
XM_003357489.3	71.4166	37.9338	29.2821	14.2459
XM_003357511.2	919.587	186.124	37.42	642.46
XM_003357514.3	91.1959	175.663	110.413	326.673
XM_003357515.2	77.4341	108.753	86.9328	311.074
XM_003357538.3	13383.3	5233.71	11197.3	3228.36
XM_003357556.3	1262.27	542.016	642.043	497.207
XM_003357617.2	11.0602	13.8223	18.9863	30.5611
XM_003357666.2	651.247	169.941	326.695	254.145
XM_003357707.3	331.448	209.825	204.164	141.703
XM_003357729.2	1931.65	836.45	1880.93	916.173
XM_003357769.2	9.91267	30.1563	14.7777	31.6112
XM_003357781.2	8.36733	6.68022	8.46838	40.1659
XM_003357877.3	3.44572	38.6202	8.71802	18.1742
XM_003357909.3	37.7317	7.52018	13.4728	3.13059
XM_003357955.2	173.272	35.5039	53.3216	1.63027
XM_003357966.2	106.215	163.78	106.024	225.828
XM_003358010.3	56.9701	31.5522	14.9023	5.34201
XM_003358070.3	3.12733	5.13281	4.72092	14.3116
XM_003358071.2	84.7747	47.3098	60.8223	41.8864
XM_003358110.3	6.8055	2.48206	7.70973	1.14917
XM_003358124.3	86.8987	50.0738	60.9753	39.4284
XM_003358144.2	0	1.99311	0.709592	5.09818
XM_003358187.2	192.593	113.644	120.053	95.822
XM_003358192.2	39.3207	71.7058	49.8771	80.4452
XM_003358269.3	130.689	175.475	154.46	279.122
XM_003358277.1	28.3224	53.4677	43.2703	66.9052
XM_003358299.2	33.2004	65.6751	71.6968	85.4143
XM_003358310.3	12084.6	5026.67	10715.5	3731.15
XM_003358322.3	167.897	120.33	121.459	93.9246
XM_003358347.3	553.831	132.664	300.933	158.76
XM_003358406.3	25.2589	58.9309	56.1628	24.5491
XM_003358514.2	21.0867	30.1317	18.7556	191.112
XM_003358571.3	5.84939	13.6932	1.43964	47.6319
XM_003358644.2	411.23	486.953	322.326	191.919
XM_003358682.3	271.405	123.28	259.115	117.166
XM_003358697.2	1970.32	873.431	1530.99	852.77
XM_003358743.2	26.2229	223.994	115.655	328.844
XM_003358778.2	10.5589	39.6217	12.7497	76.0684
XM_003358824.3	12.2733	1.0049	2.30836	0.751726
XM_003358827.3	2753.57	2587.32	1815.75	1180.15
XM_003358869.2	503.608	302.156	429.557	237.371
XM_003358870.2	538.776	1159.11	850.352	609.416
XM_003358871.3	10.0992	0.863428	1.71023	0.363974
XM_003358877.3	239.799	128.805	210.981	106.37
XM_003358878.3	137.735	449.176	166.569	348.718
XM_003358905.3	19.0342	5.86897	27.6045	2.40322
XM_003358973.2	0.308859	17.8604	10.2525	12.4121
XM_003359041.2	32.2359	62.8504	39.8502	82.1281
XM_003359104.2	22.0957	0.779884	4.62296	0.199253
XM_003359134.2	15.2595	11.654	8.09324	5.26833
XM_003359209.3	419.883	978.942	702.413	959.492
XM_003359366.2	10.2376	54.9104	71.1696	75.6
XM_003359416.2	152.674	32.0338	59.771	25.652
XM_003359664.3	24.2879	112.462	75.3557	137.341
XM_003359671.2	61.3913	89.3004	93.2083	120.641
XM_003359706.2	2245.31	1610.11	2210.89	877.6
XM_003359727.3	15.3326	2.77095	4.37707	1.6271
XM_003359728.3	0.275238	2.82059	0.729866	2.95872
XM_003359772.3	189.638	4655.39	169.829	792.185
XM_003359786.3	80.1404	280.996	267.921	224.655
XM_003359813.3	15.0602	3.53207	43.1937	2.64947
XM_003359912.2	125.185	284.412	150.532	233.079
XM_003359917.3	52.415	132.549	59.0008	108.954
XM_003359989.3	3919.76	2002.69	2860.82	1924.93
XM_003360078.3	39.8145	39.0492	55.7697	97.1875
XM_003360094.3	12.6275	1034.03	49.351	1284.32
XM_003360216.2	376.079	247.599	268.295	179.145
XM_003360225.2	32.5635	45.7717	47.7372	103.33
XM_003360253.3	431.843	273.001	406.729	205.245
XM_003360279.3	100.292	39.3816	53.741	40.9629
XM_003360281.3	7.96807	25.8149	11.5504	23.1883
XM_003360334.3	78.8998	23.0678	48.0983	22.2231
XM_003360372.3	39.1947	10.613	22.8508	1.83645
XM_003360375.3	495.756	371.383	447.676	266.198
XM_003360379.3	381.825	374.588	338.274	215.069
XM_003360391.2	16.4716	9.4336	11.1542	6.02396
XM_003360409.1	30.5897	15.4513	18.2444	12.6926
XM_003360413.3	719.802	431.69	431.745	285.862
XM_003360446.2	58.8815	77.1904	37.216	6.82796
XM_003360552.2	16.8835	50.4564	50.2228	73.7065
XM_003360555.2	8.30833	9.64971	12.8383	21.6908
XM_003360581.3	241.746	40.7103	113.933	10.1067
XM_003360599.2	102.768	178.675	81.9229	208.164
XM_003360605.2	36.7676	122.447	93.102	120.716
XM_003360841.3	49.0078	123.869	132.488	145.687
XM_003360870.3	8373.72	3372.3	6281.26	2566.38
XM_003360939.2	10.4224	26.1381	15.241	35.3699
XM_003361072.2	207.716	666.953	326.68	650.744
XM_003361085.3	149.793	85.3404	172.512	442.855
XM_003361182.2	11.9776	17.5482	14.9152	39.6265
XM_003361205.2	49.2667	8.49926	7.7804	2.08963
XM_003361240.2	14.9813	57.0789	31.7201	51.0224
XM_003361262.2	374.693	650.858	453.26	739.992
XM_003361265.2	288.502	175.934	231.344	153.638
XM_003361290.2	4000.29	5548.97	3464.49	1962.21
XM_003361314.3	435.805	147.875	385.187	113.598
XM_003361331.2	323.149	19.5438	212.873	2.32796
XM_003361426.2	229.777	134.929	135.51	123.291
XM_003361435.2	178.322	180.993	160.443	531.256
XM_003361560.2	5.52241	197.558	29.2597	63.3079
XM_003361600.1	448.094	1418.53	522.302	1158.44
XM_003361678.2	59.4978	70.5865	43.6987	29.731
XM_003361732.2	25.1987	67.5195	34.7922	42.8036
XM_003361831.2	54.2249	22.6392	40.4609	13.5862
XM_003361846.2	93.9891	126.271	105.525	196.668
XM_003361869.2	9.85606	15.8761	12.1196	116.347
XM_003361886.2	13.4638	25.7107	19.1288	35.282
XM_003361939.2	80.2898	124.021	128.883	177.394
XM_003361947.2	312.223	228.528	224.2	141.57
XM_003362082.2	511.536	318.217	342.29	263.483
XM_003362104.2	37.7739	17.3981	19.8614	14.1208
XM_003362157.2	12.8734	26.7105	33.2773	88.8316
XM_003362163.2	2025.2	784.179	1405.24	561.251
XM_003362170.2	98.3821	204.63	164.984	211.563
XM_003362204.2	32.4909	20.5198	20.6493	8.22837
XM_003480221.2	273.491	159.833	229.591	137.337
XM_003480229.2	892.661	358.671	676.127	339.092
XM_003480334.2	1.83637	12.0365	3.03109	4.12194
XM_003480344.2	0	0.540937	0.718267	1.19131
XM_003480363.2	13.7752	0.924327	4.32459	2.68629
XM_003480477.2	261.633	55.2305	85.6293	32.8547
XM_003480512.2	94.6324	38.3411	51.1935	42.352
XM_003480521.2	23.7214	56.1398	26.7363	53.8315
XM_003480538.2	204.903	170.428	220.243	47.4798
XM_003480560.2	5009.29	3618.28	5121.7	1945.76
XM_003480575.2	182.545	397.999	293.389	370.872
XM_003480603.1	57.7571	25.6407	40.377	27.9034
XM_003480619.2	175.848	357.518	156.031	435.891
XM_003480625.2	73.5117	125.438	52.2491	44.8218
XM_003480693.1	0	2.41835	0.265528	2043.89
XM_003480719.2	281.806	151.196	193.835	544.391
XM_003480812.2	2.63681	0.373339	0.775171	0
XM_003480880.2	234.482	209.445	204.58	558.681
XM_003480882.2	116.609	525.526	119.144	511.03
XM_003481005.2	24.303	49.2389	28.8549	65.6482
XM_003481084.2	81.8267	351.871	68.0278	398.862
XM_003481123.2	15.5122	4.77751	6.80972	9.52729
XM_003481179.2	44.7008	81.5215	52.352	253.978
XM_003481180.2	357.178	451.131	387.329	841.77
XM_003481181.2	92.5391	158.058	104.764	595.224
XM_003481191.2	513.07	315.121	389.026	268.27
XM_003481319.2	91.6777	41.4016	54.9272	42.7953
XM_003481347.2	7.43574	16.729	3.71677	28.4479
XM_003481394.2	0.994924	2.14702	1.39088	3.60058
XM_003481424.2	66.8664	126.799	90.7897	228.351
XM_003481479.2	50.2023	23.8883	40.7196	22.653
XM_003481495.2	40.9474	109.889	54.6504	49.2512
XM_003481515.2	2.41265	2.82369	0.802272	29.2697
XM_003481554.2	12.4554	18.003	13.2678	28.0387
XM_003481573.2	200.104	264.496	240.465	442.921
XM_003481578.2	124.316	238.123	157.117	311.834
XM_003481651.2	30.8356	7.06622	22.5441	2.75053
XM_003481667.2	795.623	558.806	662.46	430.259
XM_003481677.2	90.8865	229.286	91.9307	106.585
XM_003481681.2	407.851	144.606	333.686	246.141
XM_003481771.2	18.7574	4.40028	8.88217	10.9184
XM_003481802.2	45.1167	76.274	53.8322	99.2833
XM_003481902.2	110.245	48.397	64.5325	35.16
XM_003481942.2	72.369	168.995	180.564	184.216
XM_003481962.2	197.857	306.003	256.459	468.55
XM_003481979.1	153.671	246.847	261.013	499.15
XM_003481980.1	31.4515	48.9592	53.1146	93.3722
XM_003482041.2	11.1855	39.1853	24.7493	42.1319
XM_003482054.2	20.9717	56.2873	52.6824	79.617
XM_003482057.2	4760.41	5197.31	4714.3	2385.9
XM_003482063.2	96.7009	144.662	59.0495	286.525
XM_003482064.2	3.41194	9.37394	4.42688	20.2256
XM_003482078.2	1679.33	997.25	1511.29	897.812
XM_003482089.1	28.5289	46.7607	39.8333	73.4177
XM_003482236.2	13.3896	24.7177	17.0309	47.5709
XM_003482246.2	52.2791	31.1022	49.9024	24.8696
XM_003482306.2	629.098	406.551	465.588	312.997
XM_003482311.2	12.8245	45.6501	35.1753	44.0323
XM_003482343.2	1.74048	27.1522	19.8795	38.8795
XM_003482383.2	350.602	158.197	205.04	168.593
XM_003482436.2	229.827	165.643	244.899	116.053
XM_003482450.2	1039.89	659.691	849.774	553.282
XM_003482463.2	313.087	160.944	260.642	121.995
XM_003482465.2	12.2132	5.3562	9.55048	4.60569
XM_003482480.2	5.27164	74.0606	172.826	94.0002
XM_003482521.2	29.5377	37.719	60.8406	204.134
XM_003482524.2	62.5114	49.0378	126.947	5.59785
XM_003482558.2	91.932	178.257	107.096	193.682
XM_003482621.2	0	0.230232	0.0449024	490.801
XM_003482669.2	126.7	172.4	111.295	272.177
XM_003482683.2	6.28803	11.0121	7.85129	23.3029
XM_003482685.2	277.41	169.31	170.366	71.7006
XM_003482695.2	54.5682	43.6528	45.3012	10.2794
XM_003482708.1	0	1.73535	0.308748	17.1741
XM_003482738.2	833.526	215.976	525.934	174.978
XM_003482749.2	38.9701	95.4527	89.6384	184.372
XM_003482901.2	9.93231	6.30571	0.987106	1.02446
XM_003482904.2	14.657	31.9847	20.9015	20.617
XM_003482909.2	32.2487	162.378	114.097	185.978
XM_003482930.2	123.153	57.4662	59.8456	17.936
XM_003482944.2	8.9866	20.9866	11.9834	38.3867
XM_003482949.2	170.25	114.845	119.904	97.7463
XM_003482979.1	186.969	234.833	137.433	80.8108
XM_003483007.2	0.481838	4.2402	0.971125	2.69962
XM_003483052.2	122.031	200.383	135.071	389.443
XM_003483053.2	45.2881	60.0723	38.2684	132.561
XM_003483058.2	2.84389	12.2832	4.57013	23.7116
XM_003483076.2	3.34847	22.4803	3.88673	18.7676
XM_003483139.2	686.094	348.364	536.545	315.492
XM_003483192.2	0.662454	20.424	1.35098	39.7133
XM_003483204.2	281.344	180.03	239.855	142.556
XM_003483206.1	12.6424	2.99782	3.3062	0.724168
XM_003483226.2	21.0913	40.2754	18.561	45.3183
XM_003483263.2	83.0297	3.69482	10.7427	0.844102
XM_003483270.2	109.603	296.463	204.394	174.601
XM_003483306.2	6.05854	18.0415	4.89006	25.9155
XM_003483346.2	142.505	707.807	955.129	375.841
XM_003483430.2	91.3523	198.234	182.481	192.589
XM_003483471.1	118.982	256.802	113.383	159.799
XM_003483492.2	3.6727	7.34465	7.03968	14.0337
XM_003483511.2	10.2535	0.377177	0.252166	27.6893
XM_003483528.2	50.9337	34.1503	30.5814	13.8207
XM_003483530.2	220.277	54.1208	261.404	43.5578
XM_003483537.2	322.055	37.9397	150.779	27.6301
XM_003483565.2	422.181	242.352	352.682	222.176
XM_003483589.2	3.52437	4.20972	4.16395	11.7242
XM_003483624.2	10.0908	4.25988	4.85446	0.912498
XM_003483682.2	6.36785	10.8508	8.09898	23.9087
XM_003483696.2	41.209	89.1173	38.9604	113.15
XM_003483705.2	519.273	419.169	316.698	1132.17
XM_003483733.2	0.292217	2.09452	0.255311	78.2033
XM_003483736.2	32.6728	55.6143	33.1107	69.0886
XM_003483752.2	0.572507	1.41658	0.311869	5.32339
XM_003483754.2	0.209835	0.409786	0.519573	1.77524
XM_003483806.2	40.7451	65.3902	56.7383	106.806
XM_003483841.2	257.812	121.043	189.247	93.6974
XM_003483873.1	41.298	33.8793	27.8193	16.2863
XM_003483900.2	190.895	88.3916	145.62	105.148
XM_003483952.2	98.2216	95.4375	81.0427	290.986
XM_003483983.2	22.7799	70.5446	48.7247	52.6985
XM_003484013.2	0.925579	4.19379	1.00846	3.2126
XM_003484030.2	413.559	1673.06	1203.51	1254.12
XM_003484054.2	185.042	85.8438	171.488	96.3874
XM_003484060.2	241.213	449.656	377.498	818.928
XM_003484253.2	1176.81	3258.62	1280.62	3583.36
XM_003484257.2	60.9293	18.1269	49.5287	32.4822
XM_003484304.2	5.96413	43.6227	3.55442	94.1918
XM_003484319.2	429.041	1137.53	841.982	1946.16
XM_003484334.2	974.445	13966.4	5195.09	14616.7
XM_005652354.1	46.6187	111.561	73.4945	108
XM_005652367.1	158.99	28.9214	96.1524	20.9458
XM_005652369.1	3.05327	11.187	7.43143	313.337
XM_005652373.1	1133.1	264.628	700.894	173.126
XM_005652402.1	217.378	181.58	215.168	98.5781
XM_005652461.1	34.1376	14.926	14.665	13.3111
XM_005652557.1	47.8162	119.602	86.0023	192.098
XM_005652573.1	60.6732	72.6743	69.7342	130.738
XM_005652574.1	157.772	204.668	189.833	310.284
XM_005652580.1	85.9755	182.61	114.513	333.95
XM_005652586.1	0	1.12081	0	835.75
XM_005652666.1	2.88582	4.63057	4.19737	12.8304
XM_005652668.1	0	6.33156	0.61776	18.1918
XM_005652669.1	12.4787	239.719	432.721	50.7872
XM_005652694.1	0	1.39701	1.23758	2.16203
XM_005652699.1	702.772	2722.61	1925.1	1588.99
XM_005652800.1	184.358	53.2764	93.3911	80.107
XM_005652806.1	21.2499	27.9547	21.5362	46.2814
XM_005652941.1	1077.98	623.346	913.884	561.509
XM_005652986.1	77.4525	30.8325	37.7626	20.6422
XM_005653005.1	20.414	14.0226	14.7712	4.61168
XM_005653195.1	176.096	8.52352	67.0453	3.8255
XM_005653239.1	17.2307	33.8649	21.9708	49.7441
XM_005653259.1	4.64306	10.6803	6.34131	17.7236
XM_005653355.1	93.9987	51.4281	47.9844	45.1229
XM_005653388.1	1.56403	0.399628	0.515469	0.109717
XM_005653405.1	322.785	233.478	247.485	172.776
XM_005653412.1	0.980636	0.433054	0.373057	0
XM_005653437.1	0.745928	14.8408	3.43259	3.27385
XM_005653527.1	42.5533	35.4234	34.0412	22.3977
XM_005653541.1	341.74	399.166	410.947	664.602
XM_005653568.1	64.5204	41.4243	32.6125	30.135
XM_005653573.1	251.5	109.022	211.519	92.6844
XM_005653708.1	34.8986	112.521	114.479	131.304
XM_005653746.1	42.8289	152.875	81.5314	71.4155
XM_005653752.1	22.7157	81.2889	47.5516	38.0516
XM_005653767.1	123.656	38.7112	71.9505	68.0329
XM_005653790.1	802.402	556.591	558.172	435.943
XM_005653791.1	412.645	256.039	280.838	224.377
XM_005653802.1	7.68125	1.85671	2.96216	2.07888
XM_005653851.1	0	0	0	8.69585
XM_005653887.1	9.97301	19.4507	8.33057	22.9218
XM_005653894.1	555.031	1316.69	1018.92	893.094
XM_005653924.1	71.249	457.315	203.805	1102.56
XM_005653971.1	1.74059	5.16904	2.70728	5.34477
XM_005654023.1	277.618	259.491	296.098	572.368
XM_005654026.1	252.476	274.801	305.616	598.974
XM_005654079.1	64.0487	119.952	101.368	154.658
XM_005654106.1	94.2439	128.293	114.858	238.833
XM_005654156.1	34.0596	90.5006	48.4807	147.025
XM_005654179.1	855.836	164.31	279.138	834.977
XM_005654181.1	529.643	172.676	338.461	155.654
XM_005654251.1	106.572	78.4606	70.2344	258.128
XM_005654258.1	914.981	2057.38	1085.35	2318.35
XM_005654282.1	6.57022	2.89162	3.01423	2.23651
XM_005654294.1	81.7067	276.806	80.6297	122.542
XM_005654303.1	102.831	63.0336	98.456	43.5794
XM_005654314.1	7.52118	0.502198	3.59507	0.155431
XM_005654322.1	408.008	183.233	210.57	131.78
XM_005654335.1	8.52093	64.0061	16.918	72.3399
XM_005654336.1	0.211908	0.918987	0.710613	6.50802
XM_005654355.1	23.1822	127.595	72.5632	106.686
XM_005654364.1	2941.97	6079.14	4089.25	6216.01
XM_005654394.1	13.2946	6.48394	6.75744	4.75598
XM_005654428.1	418.725	924.517	532.81	596.723
XM_005654478.1	1193.26	837.345	1188.85	683.931
XM_005654484.1	42.2015	41.1984	42.5585	92.1361
XM_005654503.1	259.983	154.078	160.433	113.53
XM_005654575.1	32.6399	18.9248	21.9176	12.038
XM_005654685.1	1.55075	0	0.0481602	0
XM_005654748.1	135.553	366.826	210.876	533.628
XM_005654749.1	165.05	499.814	280.483	690.979
XM_005654852.1	0.91427	106.713	8.81799	224.398
XM_005654883.1	145.4	49.2384	116.871	31.9255
XM_005654989.1	8.29758	9.11596	6.74055	23.6232
XM_005655017.1	150.551	102.18	161.833	82.9248
XM_005655025.1	27.9677	21.9583	22.6497	10.6624
XM_005655073.1	64.9747	115.33	86.7295	166.214
XM_005655134.1	114.656	48.0176	79.4768	71.3726
XM_005655220.1	81.5755	32.5472	57.8977	26.1339
XM_005655242.1	128.698	148.704	130.851	291.061
XM_005655278.1	1021.81	582.309	1111.83	432.26
XM_005655354.1	18.669	6.0921	15.6155	6.30074
XM_005655356.1	2307.42	1418.92	2141.18	1177.08
XM_005655363.1	250.029	104.704	166.588	70.3158
XM_005655364.1	1656.73	438.505	1019.93	385.379
XM_005655365.1	64.7751	18.7421	32.1251	15.4924
XM_005655477.1	78.7455	98.5349	83.1852	178.248
XM_005655578.1	197.466	118.649	167.439	97.935
XM_005655615.1	71.624	101.596	74.0798	147.704
XM_005655637.1	14.9664	100.284	34.2985	152.712
XM_005655638.1	571.434	3224.62	1229.91	5002.33
XM_005655663.1	17807.1	7186.75	8466.36	4421.79
XM_005655676.1	1.44621	1.61276	5.42156	11.4658
XM_005655758.1	279.446	80.6877	187.458	93.3449
XM_005655761.1	355.586	108.266	241.064	114.835
XM_005655762.1	95.3752	27.3493	63.0113	29.2546
XM_005655766.1	31.4884	89.0323	42.7588	146.338
XM_005655792.1	304.077	52.4332	164.003	704.299
XM_005655838.1	3.32093	3.0526	2.73036	0
XM_005655994.1	119.88	130.43	109.581	40.0791
XM_005656022.1	22.6066	39.2899	25.6432	205.721
XM_005656025.1	430.233	487.542	450.514	840.307
XM_005656034.1	108.454	67.7083	74.9179	45.1741
XM_005656035.1	1653.55	693.273	1275.06	271.353
XM_005656062.1	214.994	233.573	240.518	425.539
XM_005656128.1	41.5296	17.1359	34.5739	17.1866
XM_005656146.1	15.2316	2.9265	9.39568	4.35476
XM_005656156.1	10.4882	13.8695	9.30827	30.2531
XM_005656191.1	15.0569	3.13097	22.0409	8.44698
XM_005656192.1	20.7928	5.31744	41.9306	16.3079
XM_005656195.1	1144.03	2517.94	1897.47	3838.52
XM_005656197.1	291.076	533.638	436.71	796.385
XM_005656198.1	1.3022	1.3974	1.31457	6.99575
XM_005656272.1	187.717	361.638	167.612	70.4545
XM_005656273.1	160.375	304.618	125.141	64.1276
XM_005656350.1	110.499	213.819	191.377	293.984
XM_005656442.1	26.3774	43.2958	26.9723	91.7072
XM_005656450.1	20.9312	22.8909	22.8382	45.4884
XM_005656481.1	1.48426	1.56262	1.62715	5.31621
XM_005656485.1	35.2212	89.6158	96.1877	98.7716
XM_005656498.1	4530.98	885.16	3536.85	1273.54
XM_005656530.1	78.9578	48.3511	48.4212	31.3133
XM_005656538.1	4.54474	1.69964	3.44483	1.13181
XM_005656558.1	13.0881	3.32025	7.90477	6.31803
XM_005656562.1	1800.98	4142.3	2598.47	5051.87
XM_005656677.1	392.857	225.25	307.228	175.282
XM_005656687.1	68.919	23.4038	37.8156	22.0337
XM_005656736.1	78.0429	14.0519	34.6842	21.5868
XM_005656737.1	102.63	16.9431	48.5306	27.8164
XM_005656738.1	138.666	29.8025	70.1338	34.06
XM_005656759.1	4.10852	245.107	6.83483	124.298
XM_005656807.1	782.848	1983.21	839.508	2307.76
XM_005656820.1	125.481	273.431	208.833	456.771
XM_005656821.1	17.0798	33.9705	23.2221	43.7486
XM_005656825.1	223.141	975.055	640.966	1792.48
XM_005656859.1	0.385286	0.309811	0.219528	3.87648
XM_005656878.1	10.6692	4.16304	5.44747	2.54611
XM_005656881.1	6.45196	0.608585	2.36089	0.975914
XM_005656895.1	382.864	1416.87	763.606	1105.19
XM_005656912.1	209.198	81.0251	129.292	73.5343
XM_005656968.1	1764.41	7186.64	1930.76	6977.68
XM_005656973.1	683.631	864.581	814.895	1349.35
XM_005656975.1	0.601981	6.67549	2.48276	16.1703
XM_005656988.1	81.9712	258.929	87.7376	461.758
XM_005657008.1	95.177	196.584	141.213	276.959
XM_005657010.1	94.6304	230.216	154.184	378.331
XM_005657011.1	226.012	330.172	278.272	439.015
XM_005657076.1	2051.04	1137.46	1698.14	1159.74
XM_005657088.1	39.4183	31.5115	21.9965	20.5874
XM_005657106.1	1.65371	2.51141	4.09882	9.0717
XM_005657113.1	31.1529	18.4111	22.6367	15.225
XM_005657143.1	14.0874	31.6416	10.0303	48.1419
XM_005657144.1	9.23364	24.4271	8.46735	26.9969
XM_005657145.1	12.1954	32.2102	9.98523	40.6013
XM_005657149.1	27.9137	60.5189	94.9456	71.9897
XM_005657194.1	9.05163	3.56963	3.02165	1.40378
XM_005657240.1	0.525935	0.822897	0.761513	3.73945
XM_005657252.1	91.4969	85.0239	90.3753	41.3266
XM_005657269.1	5.95781	2.08971	5.24919	0.512108
XM_005657306.1	862.117	289.192	691.077	500.706
XM_005657319.1	11.5161	178.438	76.0554	549.577
XM_005657430.1	16.6963	10.1956	12.8561	8.74393
XM_005657596.1	30.321	14.5318	14.1343	10.9822
XM_005657599.1	37.8127	11.7445	15.5765	14.6852
XM_005657614.1	38.2337	13.0091	24.9129	10.3359
XM_005657634.1	77.2367	93.7267	119.926	174.537
XM_005657637.1	34.8376	48.3639	61.5794	92.6123
XM_005657639.1	12333.1	4756.33	6280.41	4016.64
XM_005657710.1	22.9033	49.4355	58.5554	112.936
XM_005657712.1	23.6481	24.5366	30.3991	62.7538
XM_005657722.1	0	2.1177	0.764522	0.764298
XM_005657736.1	196.271	103.983	125.683	90.0461
XM_005657762.1	3.11802	2.41556	3.40828	9.43833
XM_005657779.1	3056.55	4380.75	3125.19	1232.26
XM_005657842.1	930.669	713.263	873.647	509.029
XM_005657913.1	1070.9	920.026	849.384	543.235
XM_005657954.1	9.6762	13.8589	11.2225	20.8982
XM_005657958.1	585.939	1272.15	846.902	1293.91
XM_005657991.1	0.970963	3.00506	1.08143	3.66839
XM_005657992.1	131.162	66.3438	129.207	59.1175
XM_005657999.1	83.0951	57.9114	21.3347	24.2831
XM_005658001.1	114.685	399.728	231.396	429.161
XM_005658014.1	358.954	74.3711	303.92	98.0408
XM_005658035.1	292.517	357.37	369.949	959.26
XM_005658053.1	849.988	453.365	1131.84	67.2041
XM_005658065.1	819.553	423.595	751.062	315.041
XM_005658072.1	87.3105	126.647	85.8645	188.335
XM_005658074.1	4178.11	679.49	2134.89	578.202
XM_005658090.1	30.5883	30.6288	33.0403	73.9667
XM_005658093.1	188.907	421.302	247.757	386.792
XM_005658108.1	217.862	88.5046	136.896	93.9548
XM_005658112.1	19.5861	25.1594	15.1299	132.453
XM_005658130.1	163.102	188.738	118.68	75.5566
XM_005658132.1	114.088	61.6766	94.7787	50.2005
XM_005658145.1	8.64979	52.9746	28.0078	45.4018
XM_005658162.1	138.305	257.606	166.73	289.101
XM_005658169.1	351.205	119.735	210.388	98.025
XM_005658175.1	35.4801	52.1917	49.0656	113.792
XM_005658271.1	0	3.80336	1.92585	10.8287
XM_005658280.1	12.1137	16.2295	11.1332	33.9412
XM_005658289.1	39.8579	112.078	58.6641	98.2877
XM_005658309.1	0	2.9865	0.58532	39.0491
XM_005658376.1	284.081	193.219	224.717	141.046
XM_005658379.1	11.5523	2.04789	7.39704	1.7405
XM_005658381.1	64.4505	109.132	71.858	191.448
XM_005658406.1	217.045	1476.29	683.297	896.714
XM_005658410.1	39.0482	18.2868	16.0314	10.1963
XM_005658434.1	162.9	290.041	277.314	463.416
XM_005658488.1	652.73	258.506	480.235	298.64
XM_005658492.1	21.6516	74.8037	31.6501	149.85
XM_005658493.1	380.577	227.446	312.074	212.063
XM_005658497.1	79.8984	35.9374	48.0061	30.5426
XM_005658498.1	243.635	90.2782	109.385	122.254
XM_005658501.1	42.1688	77.967	71.102	145.968
XM_005658510.1	693.984	635.789	832.091	1523.18
XM_005658531.1	16.2895	22.7286	23.3372	63.3883
XM_005658543.1	22.8048	60.8663	52.4218	139.566
XM_005658545.1	1234.81	2494.35	1436.97	4148.42
XM_005658554.1	783.161	560.924	661.362	433.576
XM_005658557.1	207.471	1269.65	567.709	755.041
XM_005658560.1	134.375	83.993	126.912	69.2152
XM_005658568.1	26.4357	33.7538	28.1581	94.7282
XM_005658575.1	23.0102	78.3104	35.0749	20.9991
XM_005658593.1	137.443	75.7795	138.392	68.6946
XM_005658667.1	2374.4	1823.92	2959.11	534.723
XM_005658680.1	486.427	324.094	392.84	251.748
XM_005658698.1	0.45438	51.1203	39.6536	66.3377
XM_005658713.1	77.0167	56.7103	46.7761	40.2772
XM_005658729.1	173.183	958.07	449.772	847.049
XM_005658787.1	126.29	66.5172	106.188	51.846
XM_005658823.1	9.93695	4.39397	5.92832	0.673446
XM_005658838.1	20.1766	53.1891	34.0125	49.7144
XM_005658842.1	207.171	97.6794	127.07	105.404
XM_005658849.1	50.3037	19.5475	45.5034	16.9736
XM_005658856.1	36.2867	6.52937	14.2075	20.9469
XM_005658871.1	4.49565	0.199144	2.96679	0.639073
XM_005658876.1	90.5133	75.2694	69.4912	46.7882
XM_005658882.1	10.4361	28.807	6.85368	21.8782
XM_005658893.1	144.999	71.8819	114.784	66.5089
XM_005658900.1	421.2	290.004	371.558	226.932
XM_005658911.1	29.3361	67.2002	39.9323	77.6125
XM_005658923.1	142.903	150.625	146.524	295.003
XM_005658930.1	12.9001	55.5978	37.1112	157.999
XM_005658936.1	258.181	67.4653	181.944	72.4563
XM_005658959.1	59.7106	33.1169	35.6653	116.435
XM_005658970.1	420.599	218.21	349.675	234.077
XM_005658995.1	86.7798	128.689	137.81	224.647
XM_005659046.1	420.237	677.058	168.567	985.622
XM_005659055.1	2.75577	15.5021	10.9169	14.4635
XM_005659076.1	76.7205	65.35	90.2218	21.9163
XM_005659082.1	46.6853	120.908	93.1483	222.315
XM_005659105.1	290.071	269.83	52.5445	44.7788
XM_005659118.1	618.257	651.639	554.349	272.426
XM_005659146.1	601.166	279.577	470.867	250.618
XM_005659147.1	9.2036	123.803	30.3658	97.4294
XM_005659158.1	41.9622	106.36	42.883	124.384
XM_005659165.1	477.36	991.019	663.851	996.057
XM_005659166.1	493.234	1128.07	768.747	1112.36
XM_005659188.1	225.364	69.4907	181.117	62.3214
XM_005659268.1	80.4984	191.149	117.608	271.612
XM_005659325.1	34.6195	21.1493	16.6185	14.1568
XM_005659361.1	943.389	554.045	776.551	533.307
XM_005659396.1	6.40106	13.2451	6.45375	0.0723509
XM_005659397.1	17.6957	9.422	14.0657	8.09746
XM_005659400.1	30.9378	2.79662	1.9399	37.6547
XM_005659406.1	6.5856	1.47867	3.4544	1.61076
XM_005659418.1	28.9452	10.562	23.5963	4.59278
XM_005659436.1	829.791	2567.36	853.71	1210.53
XM_005659451.1	7.69263	4.48347	7.62789	3.28954
XM_005659551.1	9.84582	3.70289	8.55058	0.513978
XM_005659586.1	1070.2	511.87	950.169	207.962
XM_005659597.1	2227.4	3938.92	3050.42	8089.97
XM_005659598.1	1.25771	4.50861	1.26927	10.4235
XM_005659614.1	0.629006	2.76783	0.262073	9.67657
XM_005659627.1	64.1589	1661.11	1941.38	606.824
XM_005659640.1	623.949	781.09	1101.61	167.373
XM_005659753.1	3.2726	6.63587	6.13836	12.6981
XM_005659778.1	10.5422	3.86691	5.15374	1.24745
XM_005659796.1	12.6329	3.59479	7.94208	32.9166
XM_005659798.1	429.476	183.456	421.358	4.44837
XM_005659799.1	51.4385	26.07	51.1058	1.05377
XM_005659838.1	14.7156	363.114	141.893	139.679
XM_005659845.1	2.39788	7.04121	5.24772	16.0366
XM_005659847.1	127.03	49.2568	78.8062	56.0246
XM_005659874.1	27.7643	142.594	91.0146	241.909
XM_005660030.1	18.0469	6.11923	4.6416	126.464
XM_005660040.1	27.4072	4.85307	24.5684	9.74782
XM_005660102.1	6.29482	27.4149	15.1735	14.3294
XM_005660107.1	52.5259	89.3535	52.913	119.23
XM_005660125.1	1.1743	2.26109	0.450053	8.19179
XM_005660132.1	57.9892	51.6021	40.2894	160.534
XM_005660139.1	7.12143	1.35484	2.02665	0.214011
XM_005660170.1	132.49	81.1329	97.6228	8.73624
XM_005660174.1	4782.24	1067.08	3129.23	4203.45
XM_005660183.1	38.4951	64.6744	60.1453	95.0963
XM_005660207.1	1.06947	3.24989	2.2287	10.3369
XM_005660219.1	0.329639	1.215	1.29002	4.70268
XM_005660251.1	34.5972	8.56927	13.8599	9.07017
XM_005660254.1	11.0663	2.75097	4.61725	2.61816
XM_005660284.1	157.105	203.04	109.354	52.4994
XM_005660285.1	434.462	519.665	307.625	139.936
XM_005660286.1	816.004	826.628	518.777	212.882
XM_005660287.1	84.5567	43.7048	73.3541	31.9438
XM_005660298.1	200.298	70.6966	117.828	63.072
XM_005660299.1	816.845	348.552	496.774	199.522
XM_005660300.1	3.92456	0.819581	1.87375	0.687396
XM_005660331.1	27.8942	57.85	45.7006	103.402
XM_005660332.1	19.0778	9.18344	17.9043	8.0404
XM_005660334.1	1.41045	1.31786	2.62086	5.89884
XM_005660365.1	82.3274	125.905	145.633	340.789
XM_005660390.1	188.356	116.175	166.844	93.9422
XM_005660396.1	34.3023	57.0536	45.3935	80.9066
XM_005660406.1	2442.3	2886.55	2118.62	1254.58
XM_005660436.1	9.89888	0.223191	6.7625	0
XM_005660518.1	9.42453	20.962	3.06913	7.22939
XM_005660557.1	10.3893	477.686	77.2931	62.359
XM_005660588.1	189.509	354.201	307.047	553.822
XM_005660600.1	5.88954	15.5571	11.4259	83.8987
XM_005660604.1	263.087	455.086	277.419	595.589
XM_005660636.1	2.17167	8.48318	5.59667	13.5248
XM_005660706.1	4.56735	7.73332	6.93925	11.1455
XM_005660827.1	0.413186	0.200212	0.585713	1680.22
XM_005660840.1	166.026	98.6291	122.551	90.6041
XM_005660912.1	434.259	195.901	309.239	189.036
XM_005660998.1	1.8214	4.89944	3.85182	11.5536
XM_005661086.1	308.331	166.773	217.676	568.15
XM_005661101.1	21.8597	611.888	279.164	251.972
XM_005661109.1	24.3424	10.4937	13.2595	5.01662
XM_005661122.1	0.993975	2.36659	2.03933	5.73166
XM_005661160.1	0.622832	41.3744	32.6894	98.8832
XM_005661226.1	15.9575	17.8376	30.0968	68.5691
XM_005661258.1	70.0489	26.6161	45.2361	27.8741
XM_005661408.1	31.1598	60.708	59.0851	84.1571
XM_005661436.1	48.0974	225.112	140.717	452.645
XM_005661499.1	535.369	256.794	419.572	234.808
XM_005661502.1	48.2506	67.3902	55.535	104.681
XM_005661505.1	75.6534	35.9067	57.8728	39.0969
XM_005661506.1	1907.62	887.057	1428.47	843.234
XM_005661522.1	7.77243	1.04141	2.2222	0.814888
XM_005661524.1	281.943	164.755	257.215	141.014
XM_005661592.1	0.300032	3.79685	3.06984	7.40326
XM_005661611.1	430.175	865.429	512.431	1375.95
XM_005661613.1	7.14097	19.3185	16.6595	15.7289
XM_005661616.1	23.9679	53.8047	33.1821	58.0699
XM_005661618.1	1993.68	89.3399	280.548	191.291
XM_005661623.1	1868.58	1036.56	1564.19	815.789
XM_005661647.1	21.9259	6.91825	20.3743	11.312
XM_005661648.1	67.6839	14.7646	54.4181	16.3798
XM_005661654.1	5276.3	2311.29	4038.84	1731.35
XM_005661719.1	19.9666	4.09289	13.8659	3.65673
XM_005661722.1	1446.3	737.719	907.113	741.76
XM_005661734.1	171.533	394.894	193.034	462.666
XM_005661759.1	9.79505	2.91989	7.54625	1.56126
XM_005661782.1	9.40416	45.4242	14.7457	58.0558
XM_005661806.1	67.723	154.69	87.9458	243.317
XM_005661822.1	5.47166	25.0289	11.4491	25.7446
XM_005661840.1	243.205	312.895	249.004	478.334
XM_005661852.1	116.498	228.527	149.101	279.906
XM_005661853.1	25.3532	215.788	108.394	196.474
XM_005661877.1	455.179	708.113	508.952	1222.57
XM_005661878.1	102.895	226.157	192.129	269.157
XM_005661896.1	7.16955	0.998089	2.43712	5.00352
XM_005661907.1	2.60238	3.27717	4.28263	16.7728
XM_005661941.1	14.1891	46.6272	28.3122	122.823
XM_005661943.1	27.2617	16.3741	118.966	28.7757
XM_005661969.1	78.9385	193.515	133.79	208.94
XM_005661997.1	33.5448	7.88038	14.747	9.05358
XM_005661998.1	4.04005	12.5991	6.84201	8.87501
XM_005662017.1	37.0915	137.812	206.407	76.6929
XM_005662075.1	20.5413	24.9423	30.9886	61.8503
XM_005662076.1	27.4914	25.3174	31.0753	71.1318
XM_005662106.1	70.978	416.271	113.928	504.97
XM_005662113.1	206.424	104.318	54.8354	15.8565
XM_005662115.1	60.5123	121.765	36.834	185.073
XM_005662116.1	128.813	276.603	91.5415	452.903
XM_005662119.1	3.10529	24.4883	7.25283	15.9722
XM_005662122.1	8.30477	15.2755	9.88845	22.7876
XM_005662131.1	0	39.8102	0	14.2842
XM_005662139.1	15.5483	30.2243	21.7602	215.429
XM_005662145.1	4.87015	12.3073	10.4391	31.3997
XM_005662161.1	95.289	366.343	204.627	258.431
XM_005662183.1	6.11627	10.6947	10.1616	21.0192
XM_005662204.1	0.225432	0.584492	0.217991	3.37164
XM_005662207.1	0.16339	0.411743	0.216991	2.74798
XM_005662221.1	121.591	34.091	63.9154	22.9333
XM_005662252.1	555.525	364.851	354.866	280.511
XM_005662324.1	6.15378	30.6179	7.88746	36.1733
XM_005662343.1	5.5984	18.1684	10.7624	20.2395
XM_005662366.1	1653.87	2812.32	1162.3	965.223
XM_005662367.1	0.708712	55.9541	0.905635	20.7603
XM_005662368.1	831.889	2557.7	1152.51	1174.48
XM_005662392.1	17.6405	41.475	39.1999	58.5248
XM_005662393.1	59.418	141.055	138.747	201.315
XM_005662416.1	76.3243	8.41942	33.9393	2.07075
XM_005662485.1	428.849	794.257	533.977	1967.16
XM_005662530.1	194.601	106.956	148.116	79.7848
XM_005662532.1	208.82	99.3374	136.903	67.269
XM_005662636.1	2.35717	8.42522	3.26581	10.7818
XM_005662651.1	713.889	369.841	703.635	244.592
XM_005662652.1	833.855	1500.85	1285.8	2087.88
XM_005662659.1	69.0354	300.451	131.671	407.022
XM_005662692.1	3.16322	21.0035	11.1115	11.5745
XM_005662709.1	49.8733	36.8746	34.3495	22.7217
XM_005662762.1	297.41	414.268	366.661	575.084
XM_005662763.1	537.777	377.644	434.37	296.87
XM_005662830.1	36.4681	48.4308	41.1185	87.1948
XM_005662839.1	235.225	434.218	288.129	627.415
XM_005662881.1	715.284	520.711	496.47	197.276
XM_005662885.1	2887.49	1133.12	2205.38	935.289
XM_005662901.1	5564.1	3897.52	5252.38	3143.99
XM_005662951.1	2778.86	1696.23	2448.03	1568.78
XM_005662973.1	510.882	340.936	368.978	268.92
XM_005663019.1	27.5544	4.48224	15.919	8.80577
XM_005663022.1	1.09713	18.8154	3.59756	5.25695
XM_005663027.1	2.75245	33.7815	7.68746	11.5574
XM_005663058.1	94.511	285.91	169.958	158.17
XM_005663079.1	0.325434	2.19216	1.49203	3.75999
XM_005663091.1	52.4707	159.395	117.283	209.161
XM_005663137.1	195.276	125.252	183.471	108.893
XM_005663141.1	1103.51	637.677	1050.05	481.673
XM_005663142.1	76.2604	17.1804	32.4771	13.4278
XM_005663209.1	68.4869	55.1265	52.115	29.3741
XM_005663222.1	160.203	232.04	203.936	442.279
XM_005663241.1	36.9619	23.1363	36.6726	166.233
XM_005663307.1	12.1501	1.99879	5.63026	0.84768
XM_005663308.1	234.517	529.474	346.707	498.322
XM_005663405.1	6.87741	16.0478	9.4782	22.3538
XM_005663413.1	34.949	186.746	14.4611	7.45789
XM_005663415.1	2.99708	37.1167	12.2334	73.4747
XM_005663545.1	7.98551	283.818	438.225	78.248
XM_005663583.1	71.5101	22.9792	55.7744	53.1188
XM_005663585.1	10.5343	14.152	12.4239	28.3034
XM_005663616.1	152.998	481.937	279.93	321.546
XM_005663620.1	233.891	637.57	439.756	668.112
XM_005663652.1	183.855	112.804	147.12	99.6515
XM_005663706.1	38.7254	43.8456	28.8594	463.486
XM_005663708.1	12.0526	4.07479	5.95691	42.7094
XM_005663709.1	6.28986	12.3803	9.54791	79.014
XM_005663716.1	159.672	152.018	97.0502	2649.4
XM_005663750.1	4.50096	3.46009	7.43072	0.461761
XM_005663761.1	1.82167	1.84312	2.40107	5.96643
XM_005663823.1	33.8751	62.4005	46.2272	95.2026
XM_005663824.1	124.252	157.556	130.316	264.846
XM_005663936.1	32.2725	15.9879	13.7935	9.70689
XM_005663953.1	65.7755	12.0862	17.8788	20.7206
XM_005663954.1	2633.24	1870.14	2112.97	1492.53
XM_005663976.1	143.424	14.5942	65.5091	62.9683
XM_005663977.1	62.7249	8.78036	26.9725	26.9312
XM_005663979.1	102.864	344.259	171.145	161.652
XM_005664005.1	220.782	308.295	309.109	610.06
XM_005664008.1	1.26216	9.03901	4.83746	5.3252
XM_005664035.1	4254.51	2038.09	8607.03	345.717
XM_005664095.1	34.7843	5.2468	11.2576	7.40661
XM_005664126.1	1.36076	7.09836	3.82828	7.68691
XM_005664140.1	13.443	75.4614	65.5632	71.7443
XM_005664141.1	4.6921	17.4481	20.3925	22.0015
XM_005664180.1	515.86	358.095	439.136	255.422
[truncated: 379 more rows]
