# Supplementary material for: Analyses of Long Non-Coding RNA and mRNA profiling using RNA sequencing during the pre-implantation phases in pig endometrium
Source: Sci Rep. 2016 Jan 29;6:20238. doi: 10.1038/srep20238 (PMC4731748; doi:10.1038/srep20238)
Supplement: Supplementary Table S2 [file srep20238-s3.xlsx]

## Sheet: Sheet1
Analyses of Long Non-Coding RNA and mRNA profiling using RNA sequencing during the pre-implantation phases in pig endometrium Yueying Wang, Songyi Xue, Xiaoran Liu, Huan Liu, Tao Hu, Xiaotian Qiu, Jinlong Zhang & Minggang Lei
Table S2 Primer sequence for the selected genes for Real-time RT-PCR
Acession No.	Primer sequence			Amplicon length (bp)	Tm (°C)
TCONS_01729386	F	AGGTGAGCAGGAGCTATGGA		159	58
	R	CACGGTCCGGTTTGAACAAC
TCONS_01325501	F	GTCCCTTTGACTTTGCCTCG		121	58
	R	GCCCTGAGCGACATACAAGA
FGF7	F	ATGGAAATCAGGACAGTGGCT		192	58
	R	TCCTCCACTGTGTGTCCATTT
NMB	F	CATCCCTACTGGGGACAACG		141	59
	R	TCCTGTACGGGGTGTGAGAT
FGF9	F	CAGTACCGTTTGGGAATGTGC		268	60
	R	ACCAAGCCCACGGCTATACT
VEGFC	F	AAGGCCCCAAACCAGTAACA		161	58
	R	GTAGTCTGTGGGGCAAGTCT
VEGFA	F	TCTCTTGGGTGCATTGGAGC		104	58
	R	CACTTCGTGGGGTTTCTGGT
Muc1	F	ATCCAGGCCCCTTTCTTCTTC		169	59
	R	CAGATCCTGGCCTGAACTTGA
ESR1	F	TGGCTACATCATCTCGCTTCC		117	58
	R	ACTTCAGGGTGCTGGACAGA
RBP4	F	GGACGAGAATGGCCACATGA		206	60
	R	CGGCGTAGGTGTCATAGTCC
