# Supplementary material for: Analyses of Long Non-Coding RNA and mRNA profiling using RNA sequencing during the pre-implantation phases in pig endometrium
Source: Sci Rep. 2016 Jan 29;6:20238. doi: 10.1038/srep20238 (PMC4731748; doi:10.1038/srep20238)
Supplement: Supplementary Table S3 [file srep20238-s4.xlsx]

## Sheet: Table S2
Analyses of Long Non-Coding RNA and mRNA profiling using RNA sequencing during the pre-implantation phases in pig endometrium Yueying Wang, Songyi Xue, Xiaoran Liu, Huan Liu, Tao Hu, Xiaotian Qiu, Jinlong Zhang & Minggang Lei
Supplementary Table S3 Novel transcripts predicted by RNA-seq
Gene_id	Blast swiss prot
Novel000001	sp|Q9Y228|T3JAM_HUMAN TRAF3-interacting JNK-activating modulator OS=Homo sapiens GN=TRAF3IP3 PE=1 SV=2//1.51447e-44
Novel000002	sp|Q9Y228|T3JAM_HUMAN TRAF3-interacting JNK-activating modulator OS=Homo sapiens GN=TRAF3IP3 PE=1 SV=2//4.73135e-59
Novel000003	sp|Q5VW38|GP107_HUMAN Protein GPR107 OS=Homo sapiens GN=GPR107 PE=2 SV=1//1.12595e-41
Novel000004	sp|Q5VW38|GP107_HUMAN Protein GPR107 OS=Homo sapiens GN=GPR107 PE=2 SV=1//5.87749e-29
Novel000005	-//-
Novel000006	sp|A6H737|LOXL2_BOVIN Lysyl oxidase homolog 2 OS=Bos taurus GN=LOXL2 PE=2 SV=1//1.63821e-08
Novel000007	sp|Q53EP0|FND3B_HUMAN Fibronectin type III domain-containing protein 3B OS=Homo sapiens GN=FNDC3B PE=1 SV=2//3.65282e-07
Novel000008	sp|Q53EP0|FND3B_HUMAN Fibronectin type III domain-containing protein 3B OS=Homo sapiens GN=FNDC3B PE=1 SV=2//7.81615e-07
Novel000009	sp|Q8CAC8|ISK10_MOUSE Serine protease inhibitor Kazal-type 10 OS=Mus musculus GN=Spink10 PE=2 SV=1//1.66304e-08
Novel000010	sp|Q8BT20|ISK6_MOUSE Serine protease inhibitor Kazal-type 6 OS=Mus musculus GN=Spink6 PE=2 SV=1//2.013e-07
Novel000011	sp|Q8CAC8|ISK10_MOUSE Serine protease inhibitor Kazal-type 10 OS=Mus musculus GN=Spink10 PE=2 SV=1//5.60868e-09
Novel000012	sp|Q60677|ITAE_MOUSE Integrin alpha-E OS=Mus musculus GN=Itgae PE=2 SV=2//8.70084e-33
Novel000013	sp|Q969G9|NKD1_HUMAN Protein naked cuticle homolog 1 OS=Homo sapiens GN=NKD1 PE=1 SV=1//1.50061e-11
Novel000014	sp|Q92994|TF3B_HUMAN Transcription factor IIIB 90 kDa subunit OS=Homo sapiens GN=BRF1 PE=1 SV=1//5.96937e-12
Novel000015	sp|Q9BY84|DUS16_HUMAN Dual specificity protein phosphatase 16 OS=Homo sapiens GN=DUSP16 PE=1 SV=1//3.12497e-27
Novel000016	-//-
Novel000017	-//-
Novel000018	sp|A7E300|RHG07_BOVIN Rho GTPase-activating protein 7 OS=Bos taurus GN=DLC1 PE=2 SV=1//2.70425e-26
Novel000019	-//-
Novel000020	sp|Q9HAU5|RENT2_HUMAN Regulator of nonsense transcripts 2 OS=Homo sapiens GN=UPF2 PE=1 SV=1//2.87315e-07
Novel000021	sp|Q6GPK9|TAOK2_XENLA Serine/threonine-protein kinase TAO2 OS=Xenopus laevis GN=taok2 PE=2 SV=1//1.0646e-13
Novel000022	sp|Q80W93|HYDIN_MOUSE Hydrocephalus-inducing protein OS=Mus musculus GN=Hydin PE=2 SV=2//9.25058e-55
Novel000023	sp|Q96GD3|SCMH1_HUMAN Polycomb protein SCMH1 OS=Homo sapiens GN=SCMH1 PE=1 SV=1//4.86295e-06
Novel000024	sp|Q96GD3|SCMH1_HUMAN Polycomb protein SCMH1 OS=Homo sapiens GN=SCMH1 PE=1 SV=1//8.44057e-48
Novel000025	sp|Q96GD3|SCMH1_HUMAN Polycomb protein SCMH1 OS=Homo sapiens GN=SCMH1 PE=1 SV=1//1.60035e-33
Novel000026	sp|Q96GD3|SCMH1_HUMAN Polycomb protein SCMH1 OS=Homo sapiens GN=SCMH1 PE=1 SV=1//3.23565e-68
Novel000027	sp|Q96GD3|SCMH1_HUMAN Polycomb protein SCMH1 OS=Homo sapiens GN=SCMH1 PE=1 SV=1//4.98835e-49
Novel000028	sp|Q8NI35|INADL_HUMAN InaD-like protein OS=Homo sapiens GN=INADL PE=1 SV=3//2.27244e-07
Novel000029	sp|Q8NI35|INADL_HUMAN InaD-like protein OS=Homo sapiens GN=INADL PE=1 SV=3//2.50216e-06
Novel000030	sp|Q8NI35|INADL_HUMAN InaD-like protein OS=Homo sapiens GN=INADL PE=1 SV=3//3.5336e-75
Novel000031	sp|Q5M775|CYTSB_HUMAN Cytospin-B OS=Homo sapiens GN=SPECC1 PE=1 SV=1//5.57429e-41
Novel000032	sp|Q1LZD0|AA2BR_BOVIN Adenosine receptor A2b OS=Bos taurus GN=ADORA2B PE=2 SV=1//1.01134e-15
Novel000033	sp|O94898|LRIG2_HUMAN Leucine-rich repeats and immunoglobulin-like domains protein 2 OS=Homo sapiens GN=LRIG2 PE=1 SV=3//2.48391e-12
Novel000034	sp|O94898|LRIG2_HUMAN Leucine-rich repeats and immunoglobulin-like domains protein 2 OS=Homo sapiens GN=LRIG2 PE=1 SV=3//3.25963e-12
Novel000035	sp|Q8NDB2|BANK1_HUMAN B-cell scaffold protein with ankyrin repeats OS=Homo sapiens GN=BANK1 PE=1 SV=3//3.79372e-09
Novel000036	-//-
Novel000037	sp|Q2M3D2|EX3L2_HUMAN Exocyst complex component 3-like protein 2 OS=Homo sapiens GN=EXOC3L2 PE=2 SV=1//1.75106e-35
Novel000038	sp|Q8IZA0|K319L_HUMAN Dyslexia-associated protein KIAA0319-like protein OS=Homo sapiens GN=KIAA0319L PE=1 SV=2//8.13849e-76
Novel000039	sp|Q8IWA4|MFN1_HUMAN Mitofusin-1 OS=Homo sapiens GN=MFN1 PE=1 SV=2//1.50679e-18
Novel000040	sp|Q811U4|MFN1_MOUSE Mitofusin-1 OS=Mus musculus GN=Mfn1 PE=1 SV=3//9.77376e-35
Novel000041	sp|Q1JPD3|D2HDH_BOVIN D-2-hydroxyglutarate dehydrogenase, mitochondrial OS=Bos taurus GN=D2HGDH PE=2 SV=2//8.34062e-27
Novel000042	sp|B1MTL0|B3A3_CALMO Anion exchange protein 3 OS=Callicebus moloch GN=SLC4A3 PE=3 SV=1//7.06013e-69
Novel000043	sp|Q5VTT5|MYOM3_HUMAN Myomesin-3 OS=Homo sapiens GN=MYOM3 PE=2 SV=1//2.25259e-50
Novel000044	sp|Q5VTT5|MYOM3_HUMAN Myomesin-3 OS=Homo sapiens GN=MYOM3 PE=2 SV=1//1.80302e-51
Novel000045	sp|Q13884|SNTB1_HUMAN Beta-1-syntrophin OS=Homo sapiens GN=SNTB1 PE=1 SV=3//1.26175e-108
Novel000046	sp|Q717R9|CYS1_HUMAN Cystin-1 OS=Homo sapiens GN=CYS1 PE=1 SV=1//1.1698e-12
Novel000047	sp|Q9C0I1|MTMRC_HUMAN Myotubularin-related protein 12 OS=Homo sapiens GN=MTMR12 PE=1 SV=2//6.41065e-46
Novel000048	-//-
Novel000049	-//-
Novel000050	-//-
Novel000051	sp|Q5T5D7|ZN684_HUMAN Zinc finger protein 684 OS=Homo sapiens GN=ZNF684 PE=2 SV=1//1.16835e-15
Novel000052	sp|Q5T5D7|ZN684_HUMAN Zinc finger protein 684 OS=Homo sapiens GN=ZNF684 PE=2 SV=1//2.08608e-15
Novel000053	sp|Q4R6J4|ZN684_MACFA Zinc finger protein 684 OS=Macaca fascicularis GN=ZNF684 PE=2 SV=1//4.94522e-06
Novel000054	sp|Q4R6J4|ZN684_MACFA Zinc finger protein 684 OS=Macaca fascicularis GN=ZNF684 PE=2 SV=1//6.13469e-06
Novel000055	sp|Q4R6J4|ZN684_MACFA Zinc finger protein 684 OS=Macaca fascicularis GN=ZNF684 PE=2 SV=1//3.71041e-06
Novel000056	sp|Q4R6J4|ZN684_MACFA Zinc finger protein 684 OS=Macaca fascicularis GN=ZNF684 PE=2 SV=1//6.29618e-06
Novel000057	sp|Q4R6J4|ZN684_MACFA Zinc finger protein 684 OS=Macaca fascicularis GN=ZNF684 PE=2 SV=1//2.24896e-06
Novel000058	sp|Q4R6J4|ZN684_MACFA Zinc finger protein 684 OS=Macaca fascicularis GN=ZNF684 PE=2 SV=1//3.61425e-06
Novel000059	sp|P27448|MARK3_HUMAN MAP/microtubule affinity-regulating kinase 3 OS=Homo sapiens GN=MARK3 PE=1 SV=4//6.68826e-80
Novel000060	sp|P27448|MARK3_HUMAN MAP/microtubule affinity-regulating kinase 3 OS=Homo sapiens GN=MARK3 PE=1 SV=4//1.35992e-48
Novel000061	sp|Q569Z1|EIF3B_XENLA Eukaryotic translation initiation factor 3 subunit B OS=Xenopus laevis GN=eif3b PE=2 SV=1//8.19261e-25
Novel000062	-//-
Novel000063	sp|Q01459|DIAC_HUMAN Di-N-acetylchitobiase OS=Homo sapiens GN=CTBS PE=1 SV=1//4.26325e-28
Novel000064	sp|Q32LL5|INT12_BOVIN Integrator complex subunit 12 OS=Bos taurus GN=INTS12 PE=2 SV=1//1.55488e-24
Novel000065	sp|A5A6J2|DDX5_PANTR Probable ATP-dependent RNA helicase DDX5 OS=Pan troglodytes GN=DDX5 PE=2 SV=1//6.56888e-15
Novel000066	sp|A3KN46|LTMD1_BOVIN LETM1 domain-containing protein 1 OS=Bos taurus GN=LETMD1 PE=2 SV=1//7.73942e-40
Novel000067	sp|P24043|LAMA2_HUMAN Laminin subunit alpha-2 OS=Homo sapiens GN=LAMA2 PE=1 SV=4//4.85158e-08
Novel000068	sp|P24043|LAMA2_HUMAN Laminin subunit alpha-2 OS=Homo sapiens GN=LAMA2 PE=1 SV=4//1.606e-43
Novel000069	sp|Q5CZC0|FSIP2_HUMAN Fibrous sheath-interacting protein 2 OS=Homo sapiens GN=FSIP2 PE=1 SV=4//1.37685e-06
Novel000070	sp|Q17QN0|CHIN_BOVIN N-chimaerin OS=Bos taurus GN=CHN1 PE=2 SV=1//5.25915e-84
Novel000071	sp|P57770|AKA10_PIG A-kinase anchor protein 10, mitochondrial (Fragment) OS=Sus scrofa GN=AKAP10 PE=2 SV=2//7.4983e-26
Novel000072	sp|Q14689|DIP2A_HUMAN Disco-interacting protein 2 homolog A OS=Homo sapiens GN=DIP2A PE=1 SV=2//8.8011e-31
Novel000073	sp|Q8BWT5|DIP2A_MOUSE Disco-interacting protein 2 homolog A OS=Mus musculus GN=Dip2a PE=2 SV=3//2.27966e-10
Novel000074	sp|Q78JE5|FBX22_MOUSE F-box only protein 22 OS=Mus musculus GN=Fbxo22 PE=2 SV=2//1.73508e-18
Novel000075	-//-
Novel000076	sp|Q8N568|DCLK2_HUMAN Serine/threonine-protein kinase DCLK2 OS=Homo sapiens GN=DCLK2 PE=2 SV=4//2.68588e-38
Novel000077	-//-
Novel000078	sp|P50851|LRBA_HUMAN Lipopolysaccharide-responsive and beige-like anchor protein OS=Homo sapiens GN=LRBA PE=1 SV=4//2.30042e-79
Novel000079	sp|P50851|LRBA_HUMAN Lipopolysaccharide-responsive and beige-like anchor protein OS=Homo sapiens GN=LRBA PE=1 SV=4//2.63706e-78
Novel000080	sp|Q9ESE1|LRBA_MOUSE Lipopolysaccharide-responsive and beige-like anchor protein OS=Mus musculus GN=Lrba PE=1 SV=1//1.00621e-46
Novel000081	sp|Q7RTP0|NIPA1_HUMAN Magnesium transporter NIPA1 OS=Homo sapiens GN=NIPA1 PE=1 SV=1//4.4753e-24
Novel000082	sp|P51814|ZNF41_HUMAN Zinc finger protein 41 OS=Homo sapiens GN=ZNF41 PE=1 SV=2//1.12216e-15
Novel000083	sp|O14513|NCKP5_HUMAN Nck-associated protein 5 OS=Homo sapiens GN=NCKAP5 PE=2 SV=2//1.85142e-12
Novel000084	sp|Q05397|FAK1_HUMAN Focal adhesion kinase 1 OS=Homo sapiens GN=PTK2 PE=1 SV=2//3.48521e-24
Novel000085	sp|P10730|ANPRC_BOVIN Atrial natriuretic peptide receptor 3 OS=Bos taurus GN=NPR3 PE=1 SV=2//6.89814e-12
Novel000086	-//-
Novel000087	-//-
Novel000088	sp|Q86TI2|DPP9_HUMAN Dipeptidyl peptidase 9 OS=Homo sapiens GN=DPP9 PE=1 SV=3//1.32142e-49
Novel000089	sp|P29144|TPP2_HUMAN Tripeptidyl-peptidase 2 OS=Homo sapiens GN=TPP2 PE=1 SV=4//2.40718e-61
Novel000090	sp|Q9Y566|SHAN1_HUMAN SH3 and multiple ankyrin repeat domains protein 1 OS=Homo sapiens GN=SHANK1 PE=1 SV=2//1.30917e-14
Novel000091	sp|Q0VC82|SPS1_BOVIN Selenide, water dikinase 1 OS=Bos taurus GN=SEPHS1 PE=2 SV=1//2.26784e-36
Novel000092	sp|P01871|IGHM_HUMAN Ig mu chain C region OS=Homo sapiens GN=IGHM PE=1 SV=3//4.76661e-39
Novel000093	-//-
Novel000094	sp|O75051|PLXA2_HUMAN Plexin-A2 OS=Homo sapiens GN=PLXNA2 PE=1 SV=4//6.74706e-36
Novel000095	sp|O95363|SYFM_HUMAN Phenylalanine--tRNA ligase, mitochondrial OS=Homo sapiens GN=FARS2 PE=1 SV=1//4.22926e-22
Novel000096	sp|Q9ULJ7|ANR50_HUMAN Ankyrin repeat domain-containing protein 50 OS=Homo sapiens GN=ANKRD50 PE=1 SV=4//2.45271e-126
Novel000097	sp|Q9JHU4|DYHC1_MOUSE Cytoplasmic dynein 1 heavy chain 1 OS=Mus musculus GN=Dync1h1 PE=1 SV=2//1.35002e-41
Novel000098	sp|Q9JHU4|DYHC1_MOUSE Cytoplasmic dynein 1 heavy chain 1 OS=Mus musculus GN=Dync1h1 PE=1 SV=2//3.4697e-47
Novel000099	sp|A6H737|LOXL2_BOVIN Lysyl oxidase homolog 2 OS=Bos taurus GN=LOXL2 PE=2 SV=1//1.86378e-06
Novel000100	-//-
Novel000101	sp|Q96IL0|APOP1_HUMAN Apoptogenic protein 1, mitochondrial OS=Homo sapiens GN=APOPT1 PE=2 SV=3//8.00279e-48
Novel000102	sp|Q96IL0|APOP1_HUMAN Apoptogenic protein 1, mitochondrial OS=Homo sapiens GN=APOPT1 PE=2 SV=3//1.42459e-39
Novel000103	-//-
Novel000104	sp|Q8WU43|CB015_HUMAN Uncharacterized protein C2orf15 OS=Homo sapiens GN=C2orf15 PE=2 SV=1//1.00776e-50
Novel000105	sp|Q8WU43|CB015_HUMAN Uncharacterized protein C2orf15 OS=Homo sapiens GN=C2orf15 PE=2 SV=1//3.34957e-51
Novel000106	sp|Q5E9N5|CLPB_BOVIN Caseinolytic peptidase B protein homolog OS=Bos taurus GN=CLPB PE=2 SV=1//1.01991e-37
Novel000107	sp|Q9N0C5|KITM_MACFA Thymidine kinase 2, mitochondrial OS=Macaca fascicularis GN=TK2 PE=2 SV=1//2.05045e-40
Novel000108	sp|Q9NQF3|SERHL_HUMAN Serine hydrolase-like protein OS=Homo sapiens GN=SERHL PE=2 SV=1//4.6839e-48
Novel000109	sp|Q8WVP7|LMBR1_HUMAN Limb region 1 protein homolog OS=Homo sapiens GN=LMBR1 PE=2 SV=1//1.10251e-47
Novel000110	sp|Q64LD2|WDR25_HUMAN WD repeat-containing protein 25 OS=Homo sapiens GN=WDR25 PE=1 SV=3//1.90443e-19
Novel000111	sp|Q3UHK8|TNR6A_MOUSE Trinucleotide repeat-containing gene 6A protein OS=Mus musculus GN=Tnrc6a PE=1 SV=1//1.93781e-08
Novel000112	sp|O43739|CYH3_HUMAN Cytohesin-3 OS=Homo sapiens GN=CYTH3 PE=2 SV=2//2.75456e-31
Novel000113	sp|Q7TSA6|CS055_MOUSE Uncharacterized protein C19orf55 homolog OS=Mus musculus PE=2 SV=1//1.90787e-11
Novel000114	sp|A8C750|THADA_CANFA Thyroid adenoma-associated protein homolog OS=Canis familiaris GN=THADA PE=2 SV=1//4.54075e-143
Novel000115	sp|A8C750|THADA_CANFA Thyroid adenoma-associated protein homolog OS=Canis familiaris GN=THADA PE=2 SV=1//1.64522e-178
Novel000116	sp|Q8NI35|INADL_HUMAN InaD-like protein OS=Homo sapiens GN=INADL PE=1 SV=3//5.25441e-06
Novel000117	sp|P51587|BRCA2_HUMAN Breast cancer type 2 susceptibility protein OS=Homo sapiens GN=BRCA2 PE=1 SV=2//1.2285e-38
Novel000118	sp|Q5RAY1|P3C2A_PONAB Phosphatidylinositol 4-phosphate 3-kinase C2 domain-containing subunit alpha OS=Pongo abelii GN=PIK3C2A PE=2 SV=1//2.6281e-48
Novel000119	sp|Q5RAY1|P3C2A_PONAB Phosphatidylinositol 4-phosphate 3-kinase C2 domain-containing subunit alpha OS=Pongo abelii GN=PIK3C2A PE=2 SV=1//2.4531e-13
Novel000120	sp|Q9UBX3|DIC_HUMAN Mitochondrial dicarboxylate carrier OS=Homo sapiens GN=SLC25A10 PE=1 SV=2//2.36891e-35
Novel000121	-//-
Novel000122	sp|Q3SX40|PDLI7_BOVIN PDZ and LIM domain protein 7 OS=Bos taurus GN=PDLIM7 PE=2 SV=1//1.83374e-21
Novel000123	sp|Q17RC7|EX3L4_HUMAN Exocyst complex component 3-like protein 4 OS=Homo sapiens GN=EXOC3L4 PE=2 SV=2//1.51441e-34
Novel000124	sp|Q17RC7|EX3L4_HUMAN Exocyst complex component 3-like protein 4 OS=Homo sapiens GN=EXOC3L4 PE=2 SV=2//1.0511e-32
Novel000125	sp|Q5T2D3|OTUD3_HUMAN OTU domain-containing protein 3 OS=Homo sapiens GN=OTUD3 PE=1 SV=1//1.71529e-54
Novel000126	sp|Q9P1U1|ARP3B_HUMAN Actin-related protein 3B OS=Homo sapiens GN=ACTR3B PE=1 SV=1//1.97372e-16
Novel000127	sp|Q99MH6|NKD1_MOUSE Protein naked cuticle homolog 1 OS=Mus musculus GN=Nkd1 PE=1 SV=1//3.54505e-25
Novel000128	sp|Q9UBW7|ZMYM2_HUMAN Zinc finger MYM-type protein 2 OS=Homo sapiens GN=ZMYM2 PE=1 SV=1//0
Novel000129	sp|A4IFB6|CNOTA_BOVIN CCR4-NOT transcription complex subunit 10 OS=Bos taurus GN=CNOT10 PE=2 SV=1//1.12362e-125
Novel000130	sp|Q9P0M2|AKA7G_HUMAN A-kinase anchor protein 7 isoform gamma OS=Homo sapiens GN=AKAP7 PE=1 SV=2//7.60632e-16
Novel000131	sp|Q8IYW2|TTC40_HUMAN Tetratricopeptide repeat protein 40 OS=Homo sapiens GN=TTC40 PE=2 SV=3//6.78861e-49
Novel000132	sp|Q9P2R6|RERE_HUMAN Arginine-glutamic acid dipeptide repeats protein OS=Homo sapiens GN=RERE PE=1 SV=2//3.25253e-33
Novel000133	sp|Q9P2R6|RERE_HUMAN Arginine-glutamic acid dipeptide repeats protein OS=Homo sapiens GN=RERE PE=1 SV=2//1.04255e-28
Novel000134	sp|Q9WUN2|TBK1_MOUSE Serine/threonine-protein kinase TBK1 OS=Mus musculus GN=Tbk1 PE=1 SV=1//1.85585e-28
Novel000135	sp|O19015|BGAL_FELCA Beta-galactosidase OS=Felis catus GN=GLB1 PE=2 SV=1//1.88544e-23
Novel000136	sp|Q9ULQ1|TPC1_HUMAN Two pore calcium channel protein 1 OS=Homo sapiens GN=TPCN1 PE=1 SV=3//3.9422e-55
Novel000137	sp|Q8CB44|GRAM4_MOUSE GRAM domain-containing protein 4 OS=Mus musculus GN=Gramd4 PE=2 SV=1//3.55983e-68
Novel000138	sp|Q8CB44|GRAM4_MOUSE GRAM domain-containing protein 4 OS=Mus musculus GN=Gramd4 PE=2 SV=1//2.77158e-68
Novel000139	sp|Q9P2J5|SYLC_HUMAN Leucine--tRNA ligase, cytoplasmic OS=Homo sapiens GN=LARS PE=1 SV=2//4.54327e-15
Novel000140	sp|Q9UHD2|TBK1_HUMAN Serine/threonine-protein kinase TBK1 OS=Homo sapiens GN=TBK1 PE=1 SV=1//2.64835e-15
Novel000141	sp|Q2VWQ2|NELL1_MOUSE Protein kinase C-binding protein NELL1 OS=Mus musculus GN=Nell1 PE=2 SV=1//9.625e-33
Novel000142	-//-
Novel000143	-//-
Novel000144	sp|Q8WV37|ZN480_HUMAN Zinc finger protein 480 OS=Homo sapiens GN=ZNF480 PE=1 SV=2//4.62839e-15
Novel000145	sp|Q9BYE7|PCGF6_HUMAN Polycomb group RING finger protein 6 OS=Homo sapiens GN=PCGF6 PE=1 SV=2//1.14474e-17
Novel000146	sp|Q08DV9|T131L_BOVIN Transmembrane protein 131-like OS=Bos taurus PE=2 SV=2//1.2784e-68
Novel000147	sp|A2VDJ0|T131L_HUMAN Transmembrane protein 131-like OS=Homo sapiens GN=KIAA0922 PE=1 SV=2//2.75176e-92
Novel000148	sp|Q9P209|CEP72_HUMAN Centrosomal protein of 72 kDa OS=Homo sapiens GN=CEP72 PE=1 SV=2//5.90031e-29
Novel000149	sp|Q9P209|CEP72_HUMAN Centrosomal protein of 72 kDa OS=Homo sapiens GN=CEP72 PE=1 SV=2//1.87338e-13
Novel000150	-//-
Novel000151	-//-
Novel000152	sp|P17097|ZNF7_HUMAN Zinc finger protein 7 OS=Homo sapiens GN=ZNF7 PE=1 SV=1//4.17607e-08
Novel000153	sp|Q8NHY6|ZFP28_HUMAN Zinc finger protein 28 homolog OS=Homo sapiens GN=ZFP28 PE=1 SV=1//8.72875e-09
Novel000154	sp|Q8IVU3|HERC6_HUMAN Probable E3 ubiquitin-protein ligase HERC6 OS=Homo sapiens GN=HERC6 PE=2 SV=2//1.19034e-32
Novel000155	sp|Q8WUY3|PRUN2_HUMAN Protein prune homolog 2 OS=Homo sapiens GN=PRUNE2 PE=1 SV=3//5.90934e-28
Novel000156	sp|Q7TN37|TRPM4_MOUSE Transient receptor potential cation channel subfamily M member 4 OS=Mus musculus GN=Trpm4 PE=1 SV=1//3.56727e-33
Novel000157	sp|Q810D1|CHP2_RAT Calcineurin B homologous protein 2 OS=Rattus norvegicus GN=Chp2 PE=1 SV=1//8.0032e-26
Novel000158	sp|P04213|TVB5_MOUSE T-cell receptor beta chain V region C5 (Fragment) OS=Mus musculus PE=1 SV=1//1.78053e-28
Novel000159	sp|O75718|CRTAP_HUMAN Cartilage-associated protein OS=Homo sapiens GN=CRTAP PE=1 SV=1//2.36471e-22
Novel000160	-//-
Novel000161	-//-
Novel000162	-//-
Novel000163	-//-
Novel000164	sp|Q0VFX8|CRIP2_BOVIN Cysteine-rich protein 2 OS=Bos taurus GN=CRIP2 PE=2 SV=1//1.99712e-21
Novel000165	sp|Q9EPB5|SERHL_MOUSE Serine hydrolase-like protein OS=Mus musculus GN=Serhl PE=2 SV=1//6.98043e-26
Novel000166	-//-
Novel000167	sp|Q91ZE5|EMR4_MOUSE EGF-like module-containing mucin-like hormone receptor-like 4 OS=Mus musculus GN=Emr4 PE=1 SV=1//4.67525e-40
Novel000168	sp|A4FUC0|RM37_BOVIN 39S ribosomal protein L37, mitochondrial OS=Bos taurus GN=MRPL37 PE=1 SV=1//4.36771e-24
Novel000169	sp|P58780|CECR1_PIG Adenosine deaminase CECR1 OS=Sus scrofa GN=CECR1 PE=2 SV=1//1.47876e-47
Novel000170	sp|Q9DCS2|CP013_MOUSE UPF0585 protein C16orf13 homolog OS=Mus musculus PE=1 SV=1//3.38779e-65
Novel000171	sp|Q9EP97|SENP3_MOUSE Sentrin-specific protease 3 OS=Mus musculus GN=Senp3 PE=1 SV=1//2.36898e-59
Novel000172	sp|F1MX48|UVSSA_BOVIN UV-stimulated scaffold protein A OS=Bos taurus GN=UVSSA PE=3 SV=2//2.52715e-46
Novel000173	sp|F1MX48|UVSSA_BOVIN UV-stimulated scaffold protein A OS=Bos taurus GN=UVSSA PE=3 SV=2//2.9812e-48
Novel000174	-//-
Novel000175	sp|Q09019|DMWD_HUMAN Dystrophia myotonica WD repeat-containing protein OS=Homo sapiens GN=DMWD PE=1 SV=3//5.58908e-23
Novel000176	sp|Q9P2N6|KANL3_HUMAN KAT8 regulatory NSL complex subunit 3 OS=Homo sapiens GN=KANSL3 PE=1 SV=2//2.5818e-51
Novel000177	sp|Q8CIM1|LRC45_MOUSE Leucine-rich repeat-containing protein 45 OS=Mus musculus GN=Lrrc45 PE=2 SV=2//5.63745e-09
Novel000178	sp|Q8CIM1|LRC45_MOUSE Leucine-rich repeat-containing protein 45 OS=Mus musculus GN=Lrrc45 PE=2 SV=2//2.92991e-35
Novel000179	sp|Q5HZB6|CLASR_RAT CLK4-associating serine/arginine rich protein OS=Rattus norvegicus GN=Clasrp PE=2 SV=2//1.1686e-15
Novel000180	sp|Q00968|EGF_PIG Pro-epidermal growth factor OS=Sus scrofa GN=EGF PE=1 SV=2//3.1033e-47
Novel000181	sp|Q5R5M6|PYGB_PONAB Glycogen phosphorylase, brain form OS=Pongo abelii GN=PYGB PE=2 SV=3//1.06997e-33
Novel000182	sp|Q9P2Y4|ZN219_HUMAN Zinc finger protein 219 OS=Homo sapiens GN=ZNF219 PE=1 SV=2//3.05219e-08
Novel000183	sp|Q9NR83|S2A4R_HUMAN SLC2A4 regulator OS=Homo sapiens GN=SLC2A4RG PE=1 SV=4//1.44235e-14
Novel000184	sp|Q9NR83|S2A4R_HUMAN SLC2A4 regulator OS=Homo sapiens GN=SLC2A4RG PE=1 SV=4//8.71663e-15
Novel000185	sp|Q8TCU6|PREX1_HUMAN Phosphatidylinositol 3,4,5-trisphosphate-dependent Rac exchanger 1 protein OS=Homo sapiens GN=PREX1 PE=1 SV=3//9.23266e-45
Novel000186	-//-
Novel000187	sp|Q0QF01|DHSA_PIG Succinate dehydrogenase [ubiquinone] flavoprotein subunit, mitochondrial OS=Sus scrofa GN=SDHA PE=1 SV=2//2.13779e-20
Novel000188	sp|Q0QF01|DHSA_PIG Succinate dehydrogenase [ubiquinone] flavoprotein subunit, mitochondrial OS=Sus scrofa GN=SDHA PE=1 SV=2//0
Novel000189	sp|Q0QF01|DHSA_PIG Succinate dehydrogenase [ubiquinone] flavoprotein subunit, mitochondrial OS=Sus scrofa GN=SDHA PE=1 SV=2//4.15935e-120
Novel000190	-//-
Novel000191	sp|P20758|IGHA1_GORGO Ig alpha-1 chain C region OS=Gorilla gorilla gorilla GN=IGHA1 PE=1 SV=1//7.36324e-73
Novel000192	sp|P01877|IGHA2_HUMAN Ig alpha-2 chain C region OS=Homo sapiens GN=IGHA2 PE=1 SV=3//4.32662e-67
Novel000193	sp|Q9Z1A5|ULA1_RAT NEDD8-activating enzyme E1 regulatory subunit OS=Rattus norvegicus GN=Nae1 PE=1 SV=1//2.98474e-29
Novel000194	sp|P04213|TVB5_MOUSE T-cell receptor beta chain V region C5 (Fragment) OS=Mus musculus PE=1 SV=1//5.23258e-21
Novel000195	-//-
Novel000196	sp|Q96HS1|PGAM5_HUMAN Serine/threonine-protein phosphatase PGAM5, mitochondrial OS=Homo sapiens GN=PGAM5 PE=1 SV=2//3.01423e-63
Novel000197	sp|Q562B5|PGAM5_RAT Serine/threonine-protein phosphatase PGAM5, mitochondrial OS=Rattus norvegicus GN=Pgam5 PE=2 SV=1//1.34006e-23
Novel000198	sp|P46531|NOTC1_HUMAN Neurogenic locus notch homolog protein 1 OS=Homo sapiens GN=NOTCH1 PE=1 SV=4//6.91503e-06
Novel000199	sp|Q0V8S0|HGS_BOVIN Hepatocyte growth factor-regulated tyrosine kinase substrate OS=Bos taurus GN=HGS PE=2 SV=1//3.9275e-18
Novel000200	sp|Q61239|FNTA_MOUSE Protein farnesyltransferase/geranylgeranyltransferase type-1 subunit alpha OS=Mus musculus GN=Fnta PE=1 SV=1//1.00588e-40
Novel000201	sp|Q80UV9|TAF1_MOUSE Transcription initiation factor TFIID subunit 1 OS=Mus musculus GN=Taf1 PE=2 SV=2//3.76658e-77
Novel000202	sp|P21675|TAF1_HUMAN Transcription initiation factor TFIID subunit 1 OS=Homo sapiens GN=TAF1 PE=1 SV=2//0
Novel000203	sp|Q2T9Z0|TRI17_BOVIN E3 ubiquitin-protein ligase TRIM17 OS=Bos taurus GN=TRIM17 PE=2 SV=1//3.92341e-10
Novel000204	sp|Q2NL29|INO1_BOVIN Inositol-3-phosphate synthase 1 OS=Bos taurus GN=ISYNA1 PE=2 SV=1//5.34948e-16
Novel000205	sp|Q8BTM8|FLNA_MOUSE Filamin-A OS=Mus musculus GN=Flna PE=1 SV=5//4.35476e-06
Novel000206	sp|P21333|FLNA_HUMAN Filamin-A OS=Homo sapiens GN=FLNA PE=1 SV=4//2.79363e-06
Novel000207	sp|O75083|WDR1_HUMAN WD repeat-containing protein 1 OS=Homo sapiens GN=WDR1 PE=1 SV=4//6.76527e-67
Novel000208	sp|O75083|WDR1_HUMAN WD repeat-containing protein 1 OS=Homo sapiens GN=WDR1 PE=1 SV=4//7.2511e-51
Novel000209	sp|B5DGM3|PUA1B_SALSA Adenylosuccinate synthetase isozyme 1 B OS=Salmo salar GN=adssl1b PE=2 SV=1//8.11369e-11
Novel000210	sp|P55345|ANM2_HUMAN Protein arginine N-methyltransferase 2 OS=Homo sapiens GN=PRMT2 PE=1 SV=1//2.18469e-24
Novel000211	sp|Q2EN75|S10A6_PIG Protein S100-A6 OS=Sus scrofa GN=S100A6 PE=3 SV=1//1.90405e-23
Novel000212	sp|P60756|MDGA2_RAT MAM domain-containing glycosylphosphatidylinositol anchor protein 2 OS=Rattus norvegicus GN=Mdga2 PE=2 SV=1//1.32139e-08
Novel000213	sp|P60756|MDGA2_RAT MAM domain-containing glycosylphosphatidylinositol anchor protein 2 OS=Rattus norvegicus GN=Mdga2 PE=2 SV=1//4.93949e-08
Novel000214	sp|P70126|SIA8E_MOUSE Alpha-2,8-sialyltransferase 8E OS=Mus musculus GN=St8sia5 PE=1 SV=2//1.76752e-28
Novel000215	sp|Q5XI83|CP062_RAT UPF0505 protein C16orf62 homolog OS=Rattus norvegicus PE=2 SV=1//4.85787e-34
Novel000216	sp|Q5R8N4|CP062_PONAB UPF0505 protein C16orf62 homolog OS=Pongo abelii PE=2 SV=1//5.04222e-21
Novel000217	sp|Q2VWQ2|NELL1_MOUSE Protein kinase C-binding protein NELL1 OS=Mus musculus GN=Nell1 PE=2 SV=1//9.95885e-31
Novel000218	sp|O60942|MCE1_HUMAN mRNA-capping enzyme OS=Homo sapiens GN=RNGTT PE=1 SV=1//6.7568e-34
Novel000219	sp|Q8N5H7|SH2D3_HUMAN SH2 domain-containing protein 3C OS=Homo sapiens GN=SH2D3C PE=1 SV=1//1.18877e-52
Novel000220	-//-
Novel000221	sp|Q8IUA7|ABCA9_HUMAN ATP-binding cassette sub-family A member 9 OS=Homo sapiens GN=ABCA9 PE=1 SV=1//6.30221e-75
Novel000222	sp|Q4G0A6|F188B_HUMAN Protein FAM188B OS=Homo sapiens GN=FAM188B PE=2 SV=2//2.75661e-85
Novel000223	sp|Q5RF72|F188B_PONAB Protein FAM188B OS=Pongo abelii GN=FAM188B PE=2 SV=1//1.59965e-27
Novel000224	sp|Q4G0A6|F188B_HUMAN Protein FAM188B OS=Homo sapiens GN=FAM188B PE=2 SV=2//5.69699e-82
Novel000225	sp|Q2KHT3|CL16A_HUMAN Protein CLEC16A OS=Homo sapiens GN=CLEC16A PE=2 SV=2//2.65025e-26
Novel000226	sp|Q99250|SCN2A_HUMAN Sodium channel protein type 2 subunit alpha OS=Homo sapiens GN=SCN2A PE=1 SV=3//2.21165e-39
Novel000227	sp|P41413|PCSK5_RAT Proprotein convertase subtilisin/kexin type 5 OS=Rattus norvegicus GN=Pcsk5 PE=2 SV=3//8.98426e-124
Novel000228	sp|Q04592|PCSK5_MOUSE Proprotein convertase subtilisin/kexin type 5 OS=Mus musculus GN=Pcsk5 PE=1 SV=3//3.05038e-82
Novel000229	sp|Q92824|PCSK5_HUMAN Proprotein convertase subtilisin/kexin type 5 OS=Homo sapiens GN=PCSK5 PE=1 SV=4//1.89747e-64
Novel000230	sp|P08548|LIN1_NYCCO LINE-1 reverse transcriptase homolog OS=Nycticebus coucang PE=1 SV=1//1.55392e-20
Novel000231	sp|Q8IYT8|ULK2_HUMAN Serine/threonine-protein kinase ULK2 OS=Homo sapiens GN=ULK2 PE=1 SV=3//3.56786e-48
Novel000232	sp|Q8IYT8|ULK2_HUMAN Serine/threonine-protein kinase ULK2 OS=Homo sapiens GN=ULK2 PE=1 SV=3//3.17189e-32
Novel000233	sp|Q8IYT8|ULK2_HUMAN Serine/threonine-protein kinase ULK2 OS=Homo sapiens GN=ULK2 PE=1 SV=3//1.22171e-18
Novel000234	sp|Q8IYT8|ULK2_HUMAN Serine/threonine-protein kinase ULK2 OS=Homo sapiens GN=ULK2 PE=1 SV=3//1.27218e-33
Novel000235	sp|Q9QY01|ULK2_MOUSE Serine/threonine-protein kinase ULK2 OS=Mus musculus GN=Ulk2 PE=1 SV=1//1.45531e-47
Novel000236	sp|Q8IYT8|ULK2_HUMAN Serine/threonine-protein kinase ULK2 OS=Homo sapiens GN=ULK2 PE=1 SV=3//2.31366e-24
Novel000237	sp|Q8IYT8|ULK2_HUMAN Serine/threonine-protein kinase ULK2 OS=Homo sapiens GN=ULK2 PE=1 SV=3//2.03372e-09
Novel000238	sp|A6QLD5|F124B_BOVIN Protein FAM124B OS=Bos taurus GN=FAM124B PE=2 SV=1//1.35179e-06
Novel000239	sp|Q93008|USP9X_HUMAN Probable ubiquitin carboxyl-terminal hydrolase FAF-X OS=Homo sapiens GN=USP9X PE=1 SV=3//0
Novel000240	sp|P04114|APOB_HUMAN Apolipoprotein B-100 OS=Homo sapiens GN=APOB PE=1 SV=2//1.85395e-28
Novel000241	sp|P04114|APOB_HUMAN Apolipoprotein B-100 OS=Homo sapiens GN=APOB PE=1 SV=2//3.91494e-39
Novel000242	-//-
Novel000243	-//-
Novel000244	sp|Q96M98|PACRG_HUMAN Parkin coregulated gene protein OS=Homo sapiens GN=PACRG PE=1 SV=2//2.49681e-24
Novel000245	-//-
Novel000246	sp|Q8NFD5|ARI1B_HUMAN AT-rich interactive domain-containing protein 1B OS=Homo sapiens GN=ARID1B PE=1 SV=2//1.79351e-07
Novel000247	sp|Q8TD07|N2DL4_HUMAN NKG2D ligand 4 OS=Homo sapiens GN=RAET1E PE=1 SV=1//6.65615e-10
Novel000248	sp|Q4R407|KTNA1_MACFA Katanin p60 ATPase-containing subunit A1 OS=Macaca fascicularis GN=KATNA1 PE=2 SV=1//2.79812e-63
Novel000249	-//-
Novel000250	sp|P11369|POL2_MOUSE Retrovirus-related Pol polyprotein LINE-1 OS=Mus musculus GN=Pol PE=1 SV=2//3.61631e-18
Novel000251	-//-
Novel000252	sp|Q96NJ5|KLH32_HUMAN Kelch-like protein 32 OS=Homo sapiens GN=KLHL32 PE=2 SV=2//1.86641e-106
Novel000253	sp|P39688|FYN_MOUSE Tyrosine-protein kinase Fyn OS=Mus musculus GN=Fyn PE=1 SV=3//3.98058e-28
Novel000254	sp|Q9ULV0|MYO5B_HUMAN Unconventional myosin-Vb OS=Homo sapiens GN=MYO5B PE=1 SV=3//7.7966e-38
Novel000255	sp|Q96M91|CCD11_HUMAN Coiled-coil domain-containing protein 11 OS=Homo sapiens GN=CCDC11 PE=1 SV=2//3.39609e-62
Novel000256	sp|Q8K124|PKHO2_MOUSE Pleckstrin homology domain-containing family O member 2 OS=Mus musculus GN=Plekho2 PE=1 SV=1//1.16371e-23
Novel000257	sp|P11369|POL2_MOUSE Retrovirus-related Pol polyprotein LINE-1 OS=Mus musculus GN=Pol PE=1 SV=2//7.6112e-34
Novel000258	sp|Q96M60|F227B_HUMAN Protein FAM227B OS=Homo sapiens GN=FAM227B PE=2 SV=2//1.68992e-37
Novel000259	sp|Q05D32|CTSL2_HUMAN CTD small phosphatase-like protein 2 OS=Homo sapiens GN=CTDSPL2 PE=1 SV=2//5.42318e-32
Novel000260	sp|Q9P2K8|E2AK4_HUMAN Eukaryotic translation initiation factor 2-alpha kinase 4 OS=Homo sapiens GN=EIF2AK4 PE=1 SV=3//7.42583e-16
Novel000261	-//-
Novel000262	sp|Q8TE56|ATS17_HUMAN A disintegrin and metalloproteinase with thrombospondin motifs 17 OS=Homo sapiens GN=ADAMTS17 PE=2 SV=2//5.55073e-56
Novel000263	sp|Q9JHW9|AL1A3_MOUSE Aldehyde dehydrogenase family 1 member A3 OS=Mus musculus GN=Aldh1a3 PE=2 SV=1//1.67556e-150
Novel000264	-//-
Novel000265	sp|Q9HBT6|CAD20_HUMAN Cadherin-20 OS=Homo sapiens GN=CDH20 PE=2 SV=2//4.41304e-47
Novel000266	sp|P84025|SMAD3_RAT Mothers against decapentaplegic homolog 3 OS=Rattus norvegicus GN=Smad3 PE=1 SV=1//3.8907e-27
Novel000267	-//-
Novel000268	sp|P08548|LIN1_NYCCO LINE-1 reverse transcriptase homolog OS=Nycticebus coucang PE=1 SV=1//5.2845e-07
Novel000269	sp|Q7Z304|MAMC2_HUMAN MAM domain-containing protein 2 OS=Homo sapiens GN=MAMDC2 PE=2 SV=3//4.29199e-42
Novel000270	sp|Q7Z304|MAMC2_HUMAN MAM domain-containing protein 2 OS=Homo sapiens GN=MAMDC2 PE=2 SV=3//1.27595e-72
Novel000271	sp|Q9Z0J1|RECK_MOUSE Reversion-inducing cysteine-rich protein with Kazal motifs OS=Mus musculus GN=Reck PE=2 SV=2//5.53404e-15
Novel000272	sp|Q09161|NCBP1_HUMAN Nuclear cap-binding protein subunit 1 OS=Homo sapiens GN=NCBP1 PE=1 SV=1//0
Novel000273	sp|Q56A27|NCBP1_RAT Nuclear cap-binding protein subunit 1 OS=Rattus norvegicus GN=Ncbp1 PE=1 SV=1//8.65605e-46
Novel000274	sp|Q5RFS0|F206A_PONAB Protein FAM206A OS=Pongo abelii GN=FAM206A PE=2 SV=1//1.03276e-29
Novel000275	sp|Q6PDI5|ECM29_MOUSE Proteasome-associated protein ECM29 homolog OS=Mus musculus GN=Ecm29 PE=1 SV=3//9.87685e-23
Novel000276	sp|Q5T6S3|PHF19_HUMAN PHD finger protein 19 OS=Homo sapiens GN=PHF19 PE=1 SV=1//5.81895e-62
Novel000277	sp|Q9Z136|TSC1_RAT Hamartin OS=Rattus norvegicus GN=Tsc1 PE=1 SV=1//9.51436e-39
Novel000278	sp|Q9H3U7|SMOC2_HUMAN SPARC-related modular calcium-binding protein 2 OS=Homo sapiens GN=SMOC2 PE=2 SV=2//7.37396e-63
Novel000279	-//-
Novel000280	sp|Q8K4T4|FLIP1_RAT Filamin-A-interacting protein 1 OS=Rattus norvegicus GN=Filip1 PE=1 SV=1//2.73829e-37
Novel000281	-//-
Novel000282	sp|Q9ULV0|MYO5B_HUMAN Unconventional myosin-Vb OS=Homo sapiens GN=MYO5B PE=1 SV=3//2.04948e-41
Novel000283	sp|Q15650|TRIP4_HUMAN Activating signal cointegrator 1 OS=Homo sapiens GN=TRIP4 PE=1 SV=4//0
Novel000284	sp|Q8TDJ6|DMXL2_HUMAN DmX-like protein 2 OS=Homo sapiens GN=DMXL2 PE=1 SV=2//8.85479e-115
Novel000285	sp|Q8TCT8|SPP2A_HUMAN Signal peptide peptidase-like 2A OS=Homo sapiens GN=SPPL2A PE=1 SV=2//5.87102e-32
Novel000286	sp|Q2PFU1|HYPK_MACFA Huntingtin-interacting protein K OS=Macaca fascicularis GN=HYPK PE=2 SV=1//6.56495e-57
Novel000287	sp|Q5RFN4|CCDB1_PONAB Cyclin-D1-binding protein 1 OS=Pongo abelii GN=CCNDBP1 PE=2 SV=1//7.98754e-28
Novel000288	sp|Q8NG31|CASC5_HUMAN Protein CASC5 OS=Homo sapiens GN=CASC5 PE=1 SV=3//0
Novel000289	sp|Q9QZ05|E2AK4_MOUSE Eukaryotic translation initiation factor 2-alpha kinase 4 OS=Mus musculus GN=Eif2ak4 PE=1 SV=2//7.29697e-28
Novel000290	sp|Q8NA03|FSIP1_HUMAN Fibrous sheath-interacting protein 1 OS=Homo sapiens GN=FSIP1 PE=2 SV=1//2.06453e-87
Novel000291	sp|Q86VV8|RTTN_HUMAN Rotatin OS=Homo sapiens GN=RTTN PE=1 SV=3//0
Novel000292	-//-
Novel000293	sp|Q6ZRR7|LRRC9_HUMAN Leucine-rich repeat-containing protein 9 OS=Homo sapiens GN=LRRC9 PE=2 SV=2//2.98867e-47
Novel000294	sp|Q6TFL3|CC171_HUMAN Coiled-coil domain-containing protein 171 OS=Homo sapiens GN=CCDC171 PE=2 SV=1//3.05988e-17
Novel000295	sp|Q92824|PCSK5_HUMAN Proprotein convertase subtilisin/kexin type 5 OS=Homo sapiens GN=PCSK5 PE=1 SV=4//1.93798e-06
Novel000296	sp|P20305|GELS_PIG Gelsolin (Fragment) OS=Sus scrofa GN=GSN PE=1 SV=1//1.27711e-08
Novel000297	sp|Q08379|GOGA2_HUMAN Golgin subfamily A member 2 OS=Homo sapiens GN=GOLGA2 PE=1 SV=3//0
Novel000298	sp|P29122|PCSK6_HUMAN Proprotein convertase subtilisin/kexin type 6 OS=Homo sapiens GN=PCSK6 PE=1 SV=1//1.27399e-32
Novel000299	sp|P11369|POL2_MOUSE Retrovirus-related Pol polyprotein LINE-1 OS=Mus musculus GN=Pol PE=1 SV=2//9.14655e-09
Novel000300	-//-
Novel000301	-//-
Novel000302	sp|Q8NFD5|ARI1B_HUMAN AT-rich interactive domain-containing protein 1B OS=Homo sapiens GN=ARID1B PE=1 SV=2//3.81336e-07
Novel000303	-//-
Novel000304	sp|Q8TE56|ATS17_HUMAN A disintegrin and metalloproteinase with thrombospondin motifs 17 OS=Homo sapiens GN=ADAMTS17 PE=2 SV=2//5.10894e-46
Novel000305	sp|Q9JHW9|AL1A3_MOUSE Aldehyde dehydrogenase family 1 member A3 OS=Mus musculus GN=Aldh1a3 PE=2 SV=1//9.15616e-150
Novel000306	sp|P11369|POL2_MOUSE Retrovirus-related Pol polyprotein LINE-1 OS=Mus musculus GN=Pol PE=1 SV=2//2.06241e-16
Novel000307	-//-
Novel000308	sp|Q09161|NCBP1_HUMAN Nuclear cap-binding protein subunit 1 OS=Homo sapiens GN=NCBP1 PE=1 SV=1//0
Novel000309	-//-
Novel000310	sp|Q96FX8|PERP_HUMAN p53 apoptosis effector related to PMP-22 OS=Homo sapiens GN=PERP PE=2 SV=1//7.41403e-43
Novel000311	sp|Q8C6C9|CF058_MOUSE UPF0762 protein C6orf58 homolog OS=Mus musculus PE=2 SV=2//1.7332e-33
Novel000312	sp|Q5T699|CF183_HUMAN Putative uncharacterized protein C6orf183 OS=Homo sapiens GN=C6orf183 PE=5 SV=2//1.01482e-126
Novel000313	sp|Q99715|COCA1_HUMAN Collagen alpha-1(XII) chain OS=Homo sapiens GN=COL12A1 PE=1 SV=2//3.88151e-14
Novel000314	-//-
Novel000315	-//-
Novel000316	sp|Q6TFL3|CC171_HUMAN Coiled-coil domain-containing protein 171 OS=Homo sapiens GN=CCDC171 PE=2 SV=1//0
Novel000317	sp|Q8CG46|SMC5_MOUSE Structural maintenance of chromosomes protein 5 OS=Mus musculus GN=Smc5 PE=2 SV=1//3.10173e-90
Novel000318	-//-
Novel000319	-//-
Novel000320	sp|P11260|TR22_MOUSE Putative transposase element L1Md-A101/L1Md-A102/L1Md-A2 OS=Mus musculus PE=1 SV=2//2.22691e-38
Novel000321	sp|Q8IWI9|MGAP_HUMAN MAX gene-associated protein OS=Homo sapiens GN=MGA PE=1 SV=2//2.22666e-132
Novel000322	-//-
Novel000323	sp|P05002|IFNW2_HORSE Interferon omega-2 OS=Equus caballus PE=3 SV=1//1.05204e-30
Novel000324	-//-
Novel000325	sp|Q7Z304|MAMC2_HUMAN MAM domain-containing protein 2 OS=Homo sapiens GN=MAMDC2 PE=2 SV=3//4.54333e-42
Novel000326	-//-
Novel000327	-//-
Novel000328	sp|Q5T699|CF183_HUMAN Putative uncharacterized protein C6orf183 OS=Homo sapiens GN=C6orf183 PE=5 SV=2//1.68152e-26
Novel000329	-//-
Novel000330	-//-
Novel000331	-//-
Novel000332	sp|P11369|POL2_MOUSE Retrovirus-related Pol polyprotein LINE-1 OS=Mus musculus GN=Pol PE=1 SV=2//2.89495e-14
Novel000333	sp|P11369|POL2_MOUSE Retrovirus-related Pol polyprotein LINE-1 OS=Mus musculus GN=Pol PE=1 SV=2//3.85619e-17
Novel000334	sp|Q709C8|VP13C_HUMAN Vacuolar protein sorting-associated protein 13C OS=Homo sapiens GN=VPS13C PE=1 SV=1//0
Novel000335	sp|Q9HBT6|CAD20_HUMAN Cadherin-20 OS=Homo sapiens GN=CDH20 PE=2 SV=2//2.16779e-43
Novel000336	sp|Q9HCE3|ZN532_HUMAN Zinc finger protein 532 OS=Homo sapiens GN=ZNF532 PE=1 SV=2//7.8488e-33
Novel000337	sp|P11369|POL2_MOUSE Retrovirus-related Pol polyprotein LINE-1 OS=Mus musculus GN=Pol PE=1 SV=2//3.95404e-29
Novel000338	-//-
Novel000339	sp|P11369|POL2_MOUSE Retrovirus-related Pol polyprotein LINE-1 OS=Mus musculus GN=Pol PE=1 SV=2//2.86058e-44
Novel000340	sp|Q80ZF0|CORA1_RAT Collagen alpha-1(XXVII) chain OS=Rattus norvegicus GN=Col27a1 PE=2 SV=1//1.55139e-23
Novel000341	sp|P11369|POL2_MOUSE Retrovirus-related Pol polyprotein LINE-1 OS=Mus musculus GN=Pol PE=1 SV=2//3.61337e-09
Novel000342	-//-
Novel000343	sp|Q8TD07|N2DL4_HUMAN NKG2D ligand 4 OS=Homo sapiens GN=RAET1E PE=1 SV=1//4.61452e-22
Novel000344	sp|P11369|POL2_MOUSE Retrovirus-related Pol polyprotein LINE-1 OS=Mus musculus GN=Pol PE=1 SV=2//5.36746e-13
Novel000345	-//-
Novel000346	sp|P07352|IFNW1_BOVIN Interferon omega-1 OS=Bos taurus GN=IFNW1 PE=3 SV=1//5.66746e-87
Novel000347	sp|O95477|ABCA1_HUMAN ATP-binding cassette sub-family A member 1 OS=Homo sapiens GN=ABCA1 PE=1 SV=3//1.00493e-21
Novel000348	sp|Q80Z10|ASTN2_MOUSE Astrotactin-2 OS=Mus musculus GN=Astn2 PE=2 SV=2//8.57744e-56
Novel000349	-//-
Novel000350	sp|Q9H3U7|SMOC2_HUMAN SPARC-related modular calcium-binding protein 2 OS=Homo sapiens GN=SMOC2 PE=2 SV=2//2.41392e-59
Novel000351	sp|Q8BQQ1|ZDH14_MOUSE Probable palmitoyltransferase ZDHHC14 OS=Mus musculus GN=Zdhhc14 PE=2 SV=1//5.51193e-44
Novel000352	-//-
Novel000353	-//-
Novel000354	sp|Q5RAN1|RBGP1_PONAB Rab GTPase-activating protein 1 OS=Pongo abelii GN=RABGAP1 PE=2 SV=1//1.99646e-12
Novel000355	-//-
Novel000356	sp|Q8WUM9|S20A1_HUMAN Sodium-dependent phosphate transporter 1 OS=Homo sapiens GN=SLC20A1 PE=1 SV=1//8.71815e-17
Novel000357	-//-
Novel000358	sp|Q96M98|PACRG_HUMAN Parkin coregulated gene protein OS=Homo sapiens GN=PACRG PE=1 SV=2//1.52703e-26
Novel000359	-//-
Novel000360	sp|P11369|POL2_MOUSE Retrovirus-related Pol polyprotein LINE-1 OS=Mus musculus GN=Pol PE=1 SV=2//2.34553e-10
Novel000361	sp|Q6P5S2|CF058_HUMAN UPF0762 protein C6orf58 OS=Homo sapiens GN=C6orf58 PE=1 SV=2//1.11973e-35
Novel000362	sp|Q99715|COCA1_HUMAN Collagen alpha-1(XII) chain OS=Homo sapiens GN=COL12A1 PE=1 SV=2//4.22061e-14
Novel000363	sp|P11369|POL2_MOUSE Retrovirus-related Pol polyprotein LINE-1 OS=Mus musculus GN=Pol PE=1 SV=2//8.89002e-06
Novel000364	sp|P11369|POL2_MOUSE Retrovirus-related Pol polyprotein LINE-1 OS=Mus musculus GN=Pol PE=1 SV=2//1.32939e-58
Novel000365	-//-
Novel000366	sp|Q32L63|VTA1_BOVIN Vacuolar protein sorting-associated protein VTA1 homolog OS=Bos taurus GN=VTA1 PE=2 SV=1//9.38651e-10
Novel000367	sp|Q3MQ24|ATG5_BOVIN Autophagy protein 5 OS=Bos taurus GN=ATG5 PE=2 SV=2//7.96542e-14
Novel000368	sp|Q8K589|BMF_RAT Bcl-2-modifying factor OS=Rattus norvegicus GN=Bmf PE=2 SV=1//1.209e-13
Novel000369	sp|Q86Y26|NUT_HUMAN Protein NUT OS=Homo sapiens GN=NUT PE=1 SV=2//8.12622e-12
Novel000370	-//-
Novel000371	-//-
Novel000372	sp|P11369|POL2_MOUSE Retrovirus-related Pol polyprotein LINE-1 OS=Mus musculus GN=Pol PE=1 SV=2//3.49122e-48
Novel000373	sp|Q12796|PNRC1_HUMAN Proline-rich nuclear receptor coactivator 1 OS=Homo sapiens GN=PNRC1 PE=1 SV=1//2.13608e-27
Novel000374	sp|Q14439|GP176_HUMAN Probable G-protein coupled receptor 176 OS=Homo sapiens GN=GPR176 PE=2 SV=1//2.01181e-24
Novel000375	sp|Q6TFL3|CC171_HUMAN Coiled-coil domain-containing protein 171 OS=Homo sapiens GN=CCDC171 PE=2 SV=1//0
Novel000376	sp|Q5T699|CF183_HUMAN Putative uncharacterized protein C6orf183 OS=Homo sapiens GN=C6orf183 PE=5 SV=2//6.1249e-28
Novel000377	sp|Q99715|COCA1_HUMAN Collagen alpha-1(XII) chain OS=Homo sapiens GN=COL12A1 PE=1 SV=2//3.15686e-14
Novel000378	-//-
Novel000379	sp|Q91VZ6|SMAP1_MOUSE Stromal membrane-associated protein 1 OS=Mus musculus GN=Smap1 PE=1 SV=1//2.94473e-54
Novel000380	-//-
Novel000381	sp|Q8C6C9|CF058_MOUSE UPF0762 protein C6orf58 homolog OS=Mus musculus PE=2 SV=2//1.86584e-23
Novel000382	sp|Q86VV8|RTTN_HUMAN Rotatin OS=Homo sapiens GN=RTTN PE=1 SV=3//0
Novel000383	-//-
Novel000384	sp|P08548|LIN1_NYCCO LINE-1 reverse transcriptase homolog OS=Nycticebus coucang PE=1 SV=1//7.14274e-09
Novel000385	-//-
Novel000386	sp|Q96D59|RN183_HUMAN RING finger protein 183 OS=Homo sapiens GN=RNF183 PE=2 SV=1//1.30707e-07
Novel000387	sp|Q8C6C9|CF058_MOUSE UPF0762 protein C6orf58 homolog OS=Mus musculus PE=2 SV=2//1.61438e-39
Novel000388	sp|Q6P5S2|CF058_HUMAN UPF0762 protein C6orf58 OS=Homo sapiens GN=C6orf58 PE=1 SV=2//2.01302e-35
Novel000389	-//-
Novel000390	-//-
Novel000391	sp|Q99683|M3K5_HUMAN Mitogen-activated protein kinase kinase kinase 5 OS=Homo sapiens GN=MAP3K5 PE=1 SV=1//1.89509e-23
Novel000392	-//-
Novel000393	-//-
Novel000394	sp|Q91VZ6|SMAP1_MOUSE Stromal membrane-associated protein 1 OS=Mus musculus GN=Smap1 PE=1 SV=1//4.56215e-54
Novel000395	sp|Q709C8|VP13C_HUMAN Vacuolar protein sorting-associated protein 13C OS=Homo sapiens GN=VPS13C PE=1 SV=1//1.22418e-148
Novel000396	sp|A7MBI3|L2HDH_BOVIN L-2-hydroxyglutarate dehydrogenase, mitochondrial OS=Bos taurus GN=L2HGDH PE=2 SV=1//9.96714e-15
Novel000397	sp|A7MBI3|L2HDH_BOVIN L-2-hydroxyglutarate dehydrogenase, mitochondrial OS=Bos taurus GN=L2HGDH PE=2 SV=1//2.30002e-23
Novel000398	sp|P11369|POL2_MOUSE Retrovirus-related Pol polyprotein LINE-1 OS=Mus musculus GN=Pol PE=1 SV=2//2.84462e-18
Novel000399	sp|Q09161|NCBP1_HUMAN Nuclear cap-binding protein subunit 1 OS=Homo sapiens GN=NCBP1 PE=1 SV=1//0
Novel000400	sp|Q09161|NCBP1_HUMAN Nuclear cap-binding protein subunit 1 OS=Homo sapiens GN=NCBP1 PE=1 SV=1//0
Novel000401	sp|Q9H7Z7|PGES2_HUMAN Prostaglandin E synthase 2 OS=Homo sapiens GN=PTGES2 PE=1 SV=1//2.94999e-09
Novel000402	sp|Q8NF91|SYNE1_HUMAN Nesprin-1 OS=Homo sapiens GN=SYNE1 PE=1 SV=4//1.24682e-11
Novel000403	sp|P24043|LAMA2_HUMAN Laminin subunit alpha-2 OS=Homo sapiens GN=LAMA2 PE=1 SV=4//9.03279e-37
Novel000404	sp|P24043|LAMA2_HUMAN Laminin subunit alpha-2 OS=Homo sapiens GN=LAMA2 PE=1 SV=4//9.55958e-60
Novel000405	sp|P24043|LAMA2_HUMAN Laminin subunit alpha-2 OS=Homo sapiens GN=LAMA2 PE=1 SV=4//2.03612e-51
Novel000406	sp|P24043|LAMA2_HUMAN Laminin subunit alpha-2 OS=Homo sapiens GN=LAMA2 PE=1 SV=4//2.48796e-121
Novel000407	sp|P24043|LAMA2_HUMAN Laminin subunit alpha-2 OS=Homo sapiens GN=LAMA2 PE=1 SV=4//1.30944e-154
Novel000408	sp|P24043|LAMA2_HUMAN Laminin subunit alpha-2 OS=Homo sapiens GN=LAMA2 PE=1 SV=4//1.00046e-13
Novel000409	sp|P24043|LAMA2_HUMAN Laminin subunit alpha-2 OS=Homo sapiens GN=LAMA2 PE=1 SV=4//1.52025e-12
Novel000410	sp|Q12796|PNRC1_HUMAN Proline-rich nuclear receptor coactivator 1 OS=Homo sapiens GN=PNRC1 PE=1 SV=1//2.82545e-34
Novel000411	sp|Q99715|COCA1_HUMAN Collagen alpha-1(XII) chain OS=Homo sapiens GN=COL12A1 PE=1 SV=2//3.44136e-13
Novel000412	sp|P07352|IFNW1_BOVIN Interferon omega-1 OS=Bos taurus GN=IFNW1 PE=3 SV=1//9.87307e-43
Novel000413	sp|Q08379|GOGA2_HUMAN Golgin subfamily A member 2 OS=Homo sapiens GN=GOLGA2 PE=1 SV=3//5.04677e-108
Novel000414	sp|Q08379|GOGA2_HUMAN Golgin subfamily A member 2 OS=Homo sapiens GN=GOLGA2 PE=1 SV=3//4.30676e-155
Novel000415	sp|Q08379|GOGA2_HUMAN Golgin subfamily A member 2 OS=Homo sapiens GN=GOLGA2 PE=1 SV=3//5.49289e-173
Novel000416	sp|Q12796|PNRC1_HUMAN Proline-rich nuclear receptor coactivator 1 OS=Homo sapiens GN=PNRC1 PE=1 SV=1//2.8553e-34
Novel000417	sp|Q2KIQ2|MNS1_BOVIN Meiosis-specific nuclear structural protein 1 OS=Bos taurus GN=MNS1 PE=2 SV=2//6.72535e-35
Novel000418	-//-
Novel000419	sp|Q6GQD0|NBP1B_XENLA Nuclear cap-binding protein subunit 1-B OS=Xenopus laevis GN=ncbp1-b PE=2 SV=1//8.87504e-156
Novel000420	sp|A6QPI4|F162B_BOVIN Protein FAM162B OS=Bos taurus GN=FAM162B PE=2 SV=1//2.22178e-17
Novel000421	-//-
Novel000422	sp|P51514|HTF4_RAT Transcription factor 12 OS=Rattus norvegicus GN=Tcf12 PE=2 SV=1//8.14955e-07
Novel000423	sp|P35555|FBN1_HUMAN Fibrillin-1 OS=Homo sapiens GN=FBN1 PE=1 SV=3//2.36428e-13
Novel000424	-//-
Novel000425	-//-
Novel000426	-//-
Novel000427	sp|P43146|DCC_HUMAN Netrin receptor DCC OS=Homo sapiens GN=DCC PE=1 SV=2//1.08114e-78
Novel000428	sp|P15396|ENPP3_BOVIN Ectonucleotide pyrophosphatase/phosphodiesterase family member 3 OS=Bos taurus GN=ENPP3 PE=1 SV=2//2.04693e-128
Novel000429	sp|Q32LH7|NB5R4_BOVIN Cytochrome b5 reductase 4 OS=Bos taurus GN=CYB5R4 PE=2 SV=1//6.46972e-71
Novel000430	sp|Q7L1T6|NB5R4_HUMAN Cytochrome b5 reductase 4 OS=Homo sapiens GN=CYB5R4 PE=1 SV=1//4.86692e-09
Novel000431	sp|Q7RTS9|DYM_HUMAN Dymeclin OS=Homo sapiens GN=DYM PE=1 SV=1//1.66845e-46
Novel000432	sp|Q9QXN3|TRIP4_MOUSE Activating signal cointegrator 1 OS=Mus musculus GN=Trip4 PE=1 SV=2//3.95848e-151
Novel000433	sp|P11369|POL2_MOUSE Retrovirus-related Pol polyprotein LINE-1 OS=Mus musculus GN=Pol PE=1 SV=2//1.19986e-06
Novel000434	sp|P11369|POL2_MOUSE Retrovirus-related Pol polyprotein LINE-1 OS=Mus musculus GN=Pol PE=1 SV=2//6.13462e-17
Novel000435	sp|Q9CR41|HYPK_MOUSE Huntingtin-interacting protein K OS=Mus musculus GN=Hypk PE=2 SV=2//8.43508e-45
Novel000436	-//-
Novel000437	sp|Q56A27|NCBP1_RAT Nuclear cap-binding protein subunit 1 OS=Rattus norvegicus GN=Ncbp1 PE=1 SV=1//1.45365e-69
Novel000438	sp|A6QPI4|F162B_BOVIN Protein FAM162B OS=Bos taurus GN=FAM162B PE=2 SV=1//7.00942e-17
Novel000439	sp|Q32LH7|NB5R4_BOVIN Cytochrome b5 reductase 4 OS=Bos taurus GN=CYB5R4 PE=2 SV=1//9.94288e-129
Novel000440	sp|O15062|ZBTB5_HUMAN Zinc finger and BTB domain-containing protein 5 OS=Homo sapiens GN=ZBTB5 PE=1 SV=1//3.76825e-43
Novel000441	-//-
Novel000442	sp|P11369|POL2_MOUSE Retrovirus-related Pol polyprotein LINE-1 OS=Mus musculus GN=Pol PE=1 SV=2//3.74933e-35
Novel000443	sp|O60306|AQR_HUMAN Intron-binding protein aquarius OS=Homo sapiens GN=AQR PE=1 SV=4//2.51825e-09
Novel000444	sp|P07352|IFNW1_BOVIN Interferon omega-1 OS=Bos taurus GN=IFNW1 PE=3 SV=1//2.31734e-60
Novel000445	sp|Q05B87|FRDA_BOVIN Frataxin, mitochondrial OS=Bos taurus GN=FXN PE=2 SV=1//5.40548e-81
Novel000446	sp|Q15650|TRIP4_HUMAN Activating signal cointegrator 1 OS=Homo sapiens GN=TRIP4 PE=1 SV=4//2.31869e-156
Novel000447	sp|Q9JHW9|AL1A3_MOUSE Aldehyde dehydrogenase family 1 member A3 OS=Mus musculus GN=Aldh1a3 PE=2 SV=1//1.32169e-135
Novel000448	sp|P24043|LAMA2_HUMAN Laminin subunit alpha-2 OS=Homo sapiens GN=LAMA2 PE=1 SV=4//1.37692e-12
Novel000449	sp|Q2KIZ9|CCDB1_BOVIN Cyclin-D1-binding protein 1 OS=Bos taurus GN=CCNDBP1 PE=2 SV=1//1.64066e-12
Novel000450	sp|P11672|NGAL_MOUSE Neutrophil gelatinase-associated lipocalin OS=Mus musculus GN=Lcn2 PE=1 SV=1//4.70373e-09
Novel000451	sp|Q15650|TRIP4_HUMAN Activating signal cointegrator 1 OS=Homo sapiens GN=TRIP4 PE=1 SV=4//1.46969e-105
Novel000452	sp|A8E4N3|RSPH3_BOVIN Radial spoke head protein 3 homolog OS=Bos taurus GN=RSPH3 PE=2 SV=1//7.6431e-23
Novel000453	sp|P24043|LAMA2_HUMAN Laminin subunit alpha-2 OS=Homo sapiens GN=LAMA2 PE=1 SV=4//2.29432e-91
Novel000454	sp|O19113|CTGF_PIG Connective tissue growth factor OS=Sus scrofa GN=CTGF PE=2 SV=1//6.84004e-41
Novel000455	-//-
Novel000456	sp|O15381|NVL_HUMAN Nuclear valosin-containing protein-like OS=Homo sapiens GN=NVL PE=1 SV=1//2.13776e-27
Novel000457	sp|Q4R863|TPST2_MACFA Protein-tyrosine sulfotransferase 2 OS=Macaca fascicularis GN=TPST2 PE=2 SV=1//3.21542e-153
Novel000458	-//-
Novel000459	sp|Q8IZ41|RASEF_HUMAN Ras and EF-hand domain-containing protein OS=Homo sapiens GN=RASEF PE=1 SV=1//2.13714e-155
Novel000460	-//-
Novel000461	sp|P11369|POL2_MOUSE Retrovirus-related Pol polyprotein LINE-1 OS=Mus musculus GN=Pol PE=1 SV=2//9.43189e-55
Novel000462	sp|Q8TEA1|NSUN6_HUMAN Putative methyltransferase NSUN6 OS=Homo sapiens GN=NSUN6 PE=1 SV=1//1.68555e-19
Novel000463	sp|Q15404|RSU1_HUMAN Ras suppressor protein 1 OS=Homo sapiens GN=RSU1 PE=1 SV=3//6.52983e-13
Novel000464	sp|P47859|K6PP_RABIT 6-phosphofructokinase type C OS=Oryctolagus cuniculus GN=PFKP PE=1 SV=1//1.73608e-22
Novel000465	-//-
Novel000466	sp|P11369|POL2_MOUSE Retrovirus-related Pol polyprotein LINE-1 OS=Mus musculus GN=Pol PE=1 SV=2//1.9539e-16
Novel000467	-//-
Novel000468	sp|Q6PJW8|CNST_HUMAN Consortin OS=Homo sapiens GN=CNST PE=1 SV=3//5.85572e-53
Novel000469	sp|Q6P3S1|DEN1B_HUMAN DENN domain-containing protein 1B OS=Homo sapiens GN=DENND1B PE=1 SV=1//1.73647e-07
Novel000470	sp|P11369|POL2_MOUSE Retrovirus-related Pol polyprotein LINE-1 OS=Mus musculus GN=Pol PE=1 SV=2//3.09607e-11
Novel000471	-//-
Novel000472	sp|Q01813|K6PP_HUMAN 6-phosphofructokinase type C OS=Homo sapiens GN=PFKP PE=1 SV=2//2.55089e-32
Novel000473	-//-
Novel000474	sp|P11369|POL2_MOUSE Retrovirus-related Pol polyprotein LINE-1 OS=Mus musculus GN=Pol PE=1 SV=2//9.15987e-55
Novel000475	sp|Q8BW96|KCC1D_MOUSE Calcium/calmodulin-dependent protein kinase type 1D OS=Mus musculus GN=Camk1d PE=1 SV=2//1.32324e-38
Novel000476	sp|Q4R863|TPST2_MACFA Protein-tyrosine sulfotransferase 2 OS=Macaca fascicularis GN=TPST2 PE=2 SV=1//2.88033e-153
Novel000477	sp|P11369|POL2_MOUSE Retrovirus-related Pol polyprotein LINE-1 OS=Mus musculus GN=Pol PE=1 SV=2//5.09931e-35
Novel000478	sp|Q0EEE2|PTHD3_MOUSE Patched domain-containing protein 3 OS=Mus musculus GN=Ptchd3 PE=1 SV=1//0
Novel000479	sp|Q5VYJ5|CJ112_HUMAN MAM and LDL-receptor class A domain-containing protein C10orf112 OS=Homo sapiens GN=C10orf112 PE=2 SV=3//9.53403e-41
Novel000480	sp|P47859|K6PP_RABIT 6-phosphofructokinase type C OS=Oryctolagus cuniculus GN=PFKP PE=1 SV=1//6.81874e-23
Novel000481	sp|P11369|POL2_MOUSE Retrovirus-related Pol polyprotein LINE-1 OS=Mus musculus GN=Pol PE=1 SV=2//9.45118e-17
Novel000482	-//-
Novel000483	-//-
Novel000484	sp|Q5R803|FRMD3_PONAB FERM domain-containing protein 3 OS=Pongo abelii GN=FRMD3 PE=2 SV=1//1.32398e-23
Novel000485	-//-
Novel000486	sp|P11369|POL2_MOUSE Retrovirus-related Pol polyprotein LINE-1 OS=Mus musculus GN=Pol PE=1 SV=2//2.17479e-16
Novel000487	-//-
Novel000488	sp|P11369|POL2_MOUSE Retrovirus-related Pol polyprotein LINE-1 OS=Mus musculus GN=Pol PE=1 SV=2//2.53399e-16
Novel000489	sp|Q3T067|SCPDL_BOVIN Saccharopine dehydrogenase-like oxidoreductase OS=Bos taurus GN=SCCPDH PE=2 SV=1//1.98454e-21
Novel000490	sp|P11369|POL2_MOUSE Retrovirus-related Pol polyprotein LINE-1 OS=Mus musculus GN=Pol PE=1 SV=2//4.97349e-17
Novel000491	-//-
Novel000492	-//-
Novel000493	-//-
Novel000494	-//-
Novel000495	sp|Q9TU53|CUBN_CANFA Cubilin OS=Canis familiaris GN=CUBN PE=1 SV=1//2.32896e-06
Novel000496	sp|O54829|RGS7_MOUSE Regulator of G-protein signaling 7 OS=Mus musculus GN=Rgs7 PE=1 SV=2//6.56917e-11
Novel000497	sp|Q8IZ41|RASEF_HUMAN Ras and EF-hand domain-containing protein OS=Homo sapiens GN=RASEF PE=1 SV=1//0
Novel000498	sp|Q8BW96|KCC1D_MOUSE Calcium/calmodulin-dependent protein kinase type 1D OS=Mus musculus GN=Camk1d PE=1 SV=2//7.10657e-36
Novel000499	-//-
Novel000500	sp|Q6DE92|PXDC2_XENLA Plexin domain-containing protein 2 OS=Xenopus laevis GN=plxdc2 PE=2 SV=1//6.32215e-15
Novel000501	-//-
Novel000502	-//-
Novel000503	sp|P11369|POL2_MOUSE Retrovirus-related Pol polyprotein LINE-1 OS=Mus musculus GN=Pol PE=1 SV=2//3.02859e-11
Novel000504	sp|Q8IZ41|RASEF_HUMAN Ras and EF-hand domain-containing protein OS=Homo sapiens GN=RASEF PE=1 SV=1//7.83796e-69
Novel000505	sp|P11369|POL2_MOUSE Retrovirus-related Pol polyprotein LINE-1 OS=Mus musculus GN=Pol PE=1 SV=2//4.92591e-17
Novel000506	sp|P11369|POL2_MOUSE Retrovirus-related Pol polyprotein LINE-1 OS=Mus musculus GN=Pol PE=1 SV=2//2.13727e-06
Novel000507	sp|A2A2Y4|FRMD3_HUMAN FERM domain-containing protein 3 OS=Homo sapiens GN=FRMD3 PE=2 SV=1//9.38458e-18
Novel000508	sp|Q8IZ41|RASEF_HUMAN Ras and EF-hand domain-containing protein OS=Homo sapiens GN=RASEF PE=1 SV=1//0
Novel000509	-//-
Novel000510	-//-
Novel000511	sp|P11369|POL2_MOUSE Retrovirus-related Pol polyprotein LINE-1 OS=Mus musculus GN=Pol PE=1 SV=2//3.1025e-18
Novel000512	sp|Q9P2Q2|FRM4A_HUMAN FERM domain-containing protein 4A OS=Homo sapiens GN=FRMD4A PE=1 SV=3//1.43298e-10
Novel000513	sp|Q32LD4|TFB2M_BOVIN Dimethyladenosine transferase 2, mitochondrial OS=Bos taurus GN=TFB2M PE=2 SV=1//4.41891e-23
Novel000514	sp|Q80YE7|DAPK1_MOUSE Death-associated protein kinase 1 OS=Mus musculus GN=Dapk1 PE=1 SV=3//9.0424e-16
Novel000515	-//-
Novel000516	sp|O02772|FABPH_PIG Fatty acid-binding protein, heart OS=Sus scrofa GN=FABP3 PE=2 SV=3//7.71983e-49
Novel000517	sp|Q5VT25|MRCKA_HUMAN Serine/threonine-protein kinase MRCK alpha OS=Homo sapiens GN=CDC42BPA PE=1 SV=1//1.37318e-39
Novel000518	-//-
Novel000519	-//-
Novel000520	-//-
Novel000521	-//-
Novel000522	sp|Q9NTI5|PDS5B_HUMAN Sister chromatid cohesion protein PDS5 homolog B OS=Homo sapiens GN=PDS5B PE=1 SV=1//1.20874e-54
Novel000523	sp|Q9R087|GPC6_MOUSE Glypican-6 OS=Mus musculus GN=Gpc6 PE=1 SV=1//6.48055e-60
Novel000524	sp|Q5R8Y6|TM9S2_PONAB Transmembrane 9 superfamily member 2 OS=Pongo abelii GN=TM9SF2 PE=2 SV=1//2.51529e-77
Novel000525	sp|Q5F3U9|PDS5B_CHICK Sister chromatid cohesion protein PDS5 homolog B OS=Gallus gallus GN=PDS5B PE=2 SV=3//7.80399e-40
Novel000526	-//-
Novel000527	sp|O08875|DCLK1_RAT Serine/threonine-protein kinase DCLK1 OS=Rattus norvegicus GN=Dclk1 PE=2 SV=1//9.40952e-85
Novel000528	sp|A7E316|K226L_BOVIN Uncharacterized protein KIAA0226-like OS=Bos taurus GN=KIAA0226L PE=2 SV=1//1.12752e-96
Novel000529	-//-
Novel000530	-//-
Novel000531	sp|P58021|TM9S2_MOUSE Transmembrane 9 superfamily member 2 OS=Mus musculus GN=Tm9sf2 PE=2 SV=1//1.29954e-31
Novel000532	sp|P28715|ERCC5_HUMAN DNA repair protein complementing XP-G cells OS=Homo sapiens GN=ERCC5 PE=1 SV=3//4.42021e-64
Novel000533	sp|Q5BQN8|CENPJ_PANTR Centromere protein J OS=Pan troglodytes GN=CENPJ PE=2 SV=1//4.93784e-155
Novel000534	-//-
Novel000535	sp|O15439|MRP4_HUMAN Multidrug resistance-associated protein 4 OS=Homo sapiens GN=ABCC4 PE=1 SV=3//8.73496e-33
Novel000536	-//-
Novel000537	sp|Q5JS37|NHLC3_HUMAN NHL repeat-containing protein 3 OS=Homo sapiens GN=NHLRC3 PE=2 SV=1//1.69015e-10
Novel000538	sp|Q9UKK3|PARP4_HUMAN Poly [ADP-ribose] polymerase 4 OS=Homo sapiens GN=PARP4 PE=1 SV=3//3.62056e-17
Novel000539	sp|Q5BQN8|CENPJ_PANTR Centromere protein J OS=Pan troglodytes GN=CENPJ PE=2 SV=1//3.06133e-106
Novel000540	sp|Q17QF2|N6MT2_BOVIN N(6)-adenine-specific DNA methyltransferase 2 OS=Bos taurus GN=N6AMT2 PE=2 SV=1//5.24099e-18
Novel000541	-//-
Novel000542	sp|O15439|MRP4_HUMAN Multidrug resistance-associated protein 4 OS=Homo sapiens GN=ABCC4 PE=1 SV=3//4.20115e-94
Novel000543	sp|P08548|LIN1_NYCCO LINE-1 reverse transcriptase homolog OS=Nycticebus coucang PE=1 SV=1//1.42428e-07
Novel000544	sp|A0PJE2|DHR12_HUMAN Dehydrogenase/reductase SDR family member 12 OS=Homo sapiens GN=DHRS12 PE=1 SV=2//3.78898e-23
Novel000545	sp|O60343|TBCD4_HUMAN TBC1 domain family member 4 OS=Homo sapiens GN=TBC1D4 PE=1 SV=2//8.07395e-87
Novel000546	-//-
Novel000547	-//-
Novel000548	-//-
Novel000549	sp|P11260|TR22_MOUSE Putative transposase element L1Md-A101/L1Md-A102/L1Md-A2 OS=Mus musculus PE=1 SV=2//5.55237e-24
Novel000550	sp|Q8WWI1|LMO7_HUMAN LIM domain only protein 7 OS=Homo sapiens GN=LMO7 PE=1 SV=3//7.40204e-17
Novel000551	sp|Q61371|IFT88_MOUSE Intraflagellar transport protein 88 homolog OS=Mus musculus GN=Ift88 PE=1 SV=2//2.13344e-161
Novel000552	-//-
Novel000553	sp|Q95L12|FGF9_PIG Fibroblast growth factor 9 OS=Sus scrofa GN=FGF9 PE=2 SV=1//5.23081e-84
Novel000554	sp|Q5R8Y6|TM9S2_PONAB Transmembrane 9 superfamily member 2 OS=Pongo abelii GN=TM9SF2 PE=2 SV=1//9.06719e-75
Novel000555	sp|P58021|TM9S2_MOUSE Transmembrane 9 superfamily member 2 OS=Mus musculus GN=Tm9sf2 PE=2 SV=1//5.68441e-28
Novel000556	-//-
Novel000557	sp|Q9Y4F1|FARP1_HUMAN FERM, RhoGEF and pleckstrin domain-containing protein 1 OS=Homo sapiens GN=FARP1 PE=1 SV=1//1.82466e-44
Novel000558	sp|Q5RAB8|FARP1_PONAB FERM, RhoGEF and pleckstrin domain-containing protein 1 OS=Pongo abelii GN=FARP1 PE=2 SV=1//2.64383e-24
Novel000559	sp|Q6TRW4|PDS5B_RAT Sister chromatid cohesion protein PDS5 homolog B OS=Rattus norvegicus GN=Pds5b PE=2 SV=2//1.64883e-62
Novel000560	sp|A7E316|K226L_BOVIN Uncharacterized protein KIAA0226-like OS=Bos taurus GN=KIAA0226L PE=2 SV=1//1.57877e-36
Novel000561	sp|Q8WWI1|LMO7_HUMAN LIM domain only protein 7 OS=Homo sapiens GN=LMO7 PE=1 SV=3//1.57582e-28
Novel000562	sp|P58021|TM9S2_MOUSE Transmembrane 9 superfamily member 2 OS=Mus musculus GN=Tm9sf2 PE=2 SV=1//8.45636e-08
Novel000563	-//-
Novel000564	sp|Q6TRW4|PDS5B_RAT Sister chromatid cohesion protein PDS5 homolog B OS=Rattus norvegicus GN=Pds5b PE=2 SV=2//1.64883e-62
Novel000565	sp|Q5F3U9|PDS5B_CHICK Sister chromatid cohesion protein PDS5 homolog B OS=Gallus gallus GN=PDS5B PE=2 SV=3//5.75173e-39
Novel000566	-//-
Novel000567	sp|O94911|ABCA8_HUMAN ATP-binding cassette sub-family A member 8 OS=Homo sapiens GN=ABCA8 PE=1 SV=3//1.88765e-31
Novel000568	sp|P11369|POL2_MOUSE Retrovirus-related Pol polyprotein LINE-1 OS=Mus musculus GN=Pol PE=1 SV=2//1.8228e-23
Novel000569	sp|A2A6A1|GPTC8_MOUSE G patch domain-containing protein 8 OS=Mus musculus GN=Gpatch8 PE=2 SV=1//3.5086e-15
Novel000570	-//-
Novel000571	sp|Q14494|NF2L1_HUMAN Nuclear factor erythroid 2-related factor 1 OS=Homo sapiens GN=NFE2L1 PE=1 SV=1//1.691e-82
Novel000572	sp|Q61985|NF2L1_MOUSE Nuclear factor erythroid 2-related factor 1 OS=Mus musculus GN=Nfe2l1 PE=2 SV=1//1.40262e-147
Novel000573	-//-
Novel000574	sp|P11369|POL2_MOUSE Retrovirus-related Pol polyprotein LINE-1 OS=Mus musculus GN=Pol PE=1 SV=2//6.6391e-174
Novel000575	-//-
Novel000576	sp|Q5RER5|HNF1B_PONAB Hepatocyte nuclear factor 1-beta OS=Pongo abelii GN=HNF1B PE=2 SV=1//3.53593e-43
Novel000577	sp|Q684P5|RPGP2_HUMAN Rap1 GTPase-activating protein 2 OS=Homo sapiens GN=RAP1GAP2 PE=1 SV=2//1.09249e-25
Novel000578	sp|Q5FY69|SC5AA_PIG Sodium/glucose cotransporter 5 OS=Sus scrofa GN=SLC5A10 PE=2 SV=1//1.25809e-31
Novel000579	sp|O08618|KPRB_RAT Phosphoribosyl pyrophosphate synthase-associated protein 2 OS=Rattus norvegicus GN=Prpsap2 PE=2 SV=1//1.3795e-94
Novel000580	sp|Q9UBM1|PEMT_HUMAN Phosphatidylethanolamine N-methyltransferase OS=Homo sapiens GN=PEMT PE=1 SV=4//1.11094e-09
Novel000581	sp|Q9UBM1|PEMT_HUMAN Phosphatidylethanolamine N-methyltransferase OS=Homo sapiens GN=PEMT PE=1 SV=4//1.14768e-09
Novel000582	sp|Q6PHN1|CCD57_MOUSE Coiled-coil domain-containing protein 57 OS=Mus musculus GN=Ccdc57 PE=2 SV=1//2.37262e-19
Novel000583	-//-
Novel000584	sp|O75460|ERN1_HUMAN Serine/threonine-protein kinase/endoribonuclease IRE1 OS=Homo sapiens GN=ERN1 PE=1 SV=2//4.91702e-13
Novel000585	sp|Q14168|MPP2_HUMAN MAGUK p55 subfamily member 2 OS=Homo sapiens GN=MPP2 PE=1 SV=3//1.91185e-24
Novel000586	sp|P23258|TBG1_HUMAN Tubulin gamma-1 chain OS=Homo sapiens GN=TUBG1 PE=1 SV=2//1.65382e-30
Novel000587	sp|Q86WV1|SKAP1_HUMAN Src kinase-associated phosphoprotein 1 OS=Homo sapiens GN=SKAP1 PE=1 SV=3//9.91413e-07
Novel000588	sp|Q86WV1|SKAP1_HUMAN Src kinase-associated phosphoprotein 1 OS=Homo sapiens GN=SKAP1 PE=1 SV=3//6.04166e-07
Novel000589	sp|P26006|ITA3_HUMAN Integrin alpha-3 OS=Homo sapiens GN=ITGA3 PE=1 SV=5//4.20593e-06
Novel000590	sp|Q96QE3|ATAD5_HUMAN ATPase family AAA domain-containing protein 5 OS=Homo sapiens GN=ATAD5 PE=1 SV=4//1.31309e-23
Novel000591	-//-
Novel000592	-//-
Novel000593	sp|Q96EG1|ARSG_HUMAN Arylsulfatase G OS=Homo sapiens GN=ARSG PE=1 SV=1//1.67331e-14
Novel000594	-//-
Novel000595	sp|Q80ZH1|HDAC5_CRIGR Histone deacetylase 5 OS=Cricetulus griseus GN=HDAC5 PE=2 SV=1//7.79685e-08
Novel000596	sp|Q80ZH1|HDAC5_CRIGR Histone deacetylase 5 OS=Cricetulus griseus GN=HDAC5 PE=2 SV=1//2.78547e-09
Novel000597	sp|P11369|POL2_MOUSE Retrovirus-related Pol polyprotein LINE-1 OS=Mus musculus GN=Pol PE=1 SV=2//6.67822e-174
Novel000598	-//-
Novel000599	-//-
Novel000600	sp|Q9P2R3|ANFY1_HUMAN Ankyrin repeat and FYVE domain-containing protein 1 OS=Homo sapiens GN=ANKFY1 PE=1 SV=2//1.76319e-33
Novel000601	sp|P08775|RPB1_MOUSE DNA-directed RNA polymerase II subunit RPB1 OS=Mus musculus GN=Polr2a PE=1 SV=3//4.95195e-79
Novel000602	sp|Q9NYC9|DYH9_HUMAN Dynein heavy chain 9, axonemal OS=Homo sapiens GN=DNAH9 PE=1 SV=3//0
Novel000603	sp|O08618|KPRB_RAT Phosphoribosyl pyrophosphate synthase-associated protein 2 OS=Rattus norvegicus GN=Prpsap2 PE=2 SV=1//1.53888e-91
Novel000604	-//-
Novel000605	sp|Q9WUB5|NCOR1_RAT Nuclear receptor corepressor 1 (Fragment) OS=Rattus norvegicus GN=Ncor1 PE=2 SV=1//8.0088e-78
Novel000606	sp|Q14258|TRI25_HUMAN E3 ubiquitin/ISG15 ligase TRIM25 OS=Homo sapiens GN=TRIM25 PE=1 SV=2//1.50828e-101
Novel000607	sp|Q14258|TRI25_HUMAN E3 ubiquitin/ISG15 ligase TRIM25 OS=Homo sapiens GN=TRIM25 PE=1 SV=2//1.1735e-101
Novel000608	sp|Q3T084|TCPW_BOVIN T-complex protein 1 subunit zeta-2 OS=Bos taurus GN=CCT6B PE=2 SV=3//1.24397e-32
Novel000609	sp|Q29236|TCPZ_PIG T-complex protein 1 subunit zeta (Fragment) OS=Sus scrofa GN=CCT6 PE=3 SV=1//1.03722e-35
Novel000610	sp|Q06486|KC1D_RAT Casein kinase I isoform delta OS=Rattus norvegicus GN=Csnk1d PE=1 SV=2//7.35532e-13
Novel000611	sp|Q8N8E3|CE112_HUMAN Centrosomal protein of 112 kDa OS=Homo sapiens GN=CEP112 PE=1 SV=2//1.71359e-94
Novel000612	sp|Q5SWW4|MED13_MOUSE Mediator of RNA polymerase II transcription subunit 13 OS=Mus musculus GN=Med13 PE=2 SV=1//3.39357e-44
Novel000613	sp|Q3T084|TCPW_BOVIN T-complex protein 1 subunit zeta-2 OS=Bos taurus GN=CCT6B PE=2 SV=3//3.32223e-111
Novel000614	-//-
Novel000615	-//-
Novel000616	-//-
Novel000617	-//-
Novel000618	-//-
Novel000619	-//-
Novel000620	-//-
Novel000621	sp|Q29236|TCPZ_PIG T-complex protein 1 subunit zeta (Fragment) OS=Sus scrofa GN=CCT6 PE=3 SV=1//1.64776e-23
Novel000622	sp|P08548|LIN1_NYCCO LINE-1 reverse transcriptase homolog OS=Nycticebus coucang PE=1 SV=1//3.80776e-22
Novel000623	sp|A6ND36|FA83G_HUMAN Protein FAM83G OS=Homo sapiens GN=FAM83G PE=1 SV=2//5.29633e-80
Novel000624	sp|Q5SVL6|RPGP2_MOUSE Rap1 GTPase-activating protein 2 OS=Mus musculus GN=Rap1gap2 PE=1 SV=1//2.25485e-07
Novel000625	sp|Q08E02|NR1D1_BOVIN Nuclear receptor subfamily 1 group D member 1 OS=Bos taurus GN=NR1D1 PE=1 SV=1//1.62954e-63
Novel000626	-//-
Novel000627	-//-
Novel000628	sp|Q2TAC2|CCD57_HUMAN Coiled-coil domain-containing protein 57 OS=Homo sapiens GN=CCDC57 PE=2 SV=2//6.86798e-12
Novel000629	sp|A5D7E9|NF2L1_BOVIN Nuclear factor erythroid 2-related factor 1 OS=Bos taurus GN=NFE2L1 PE=2 SV=1//6.61191e-143
Novel000630	sp|Q96MK3|FA20A_HUMAN Protein FAM20A OS=Homo sapiens GN=FAM20A PE=1 SV=4//4.10682e-28
Novel000631	-//-
Novel000632	-//-
Novel000633	-//-
Novel000634	sp|Q61985|NF2L1_MOUSE Nuclear factor erythroid 2-related factor 1 OS=Mus musculus GN=Nfe2l1 PE=2 SV=1//6.47469e-147
Novel000635	sp|Q61985|NF2L1_MOUSE Nuclear factor erythroid 2-related factor 1 OS=Mus musculus GN=Nfe2l1 PE=2 SV=1//2.09989e-141
Novel000636	sp|Q1KL12|HXA3A_TAKRU Homeobox protein Hox-A3a OS=Takifugu rubripes GN=hoxa3a PE=3 SV=1//6.05883e-23
Novel000637	-//-
Novel000638	-//-
Novel000639	sp|Q61985|NF2L1_MOUSE Nuclear factor erythroid 2-related factor 1 OS=Mus musculus GN=Nfe2l1 PE=2 SV=1//1.07009e-67
Novel000640	sp|Q14494|NF2L1_HUMAN Nuclear factor erythroid 2-related factor 1 OS=Homo sapiens GN=NFE2L1 PE=1 SV=1//2.41869e-90
Novel000641	sp|A5D7E9|NF2L1_BOVIN Nuclear factor erythroid 2-related factor 1 OS=Bos taurus GN=NFE2L1 PE=2 SV=1//4.54579e-72
Novel000642	sp|Q14258|TRI25_HUMAN E3 ubiquitin/ISG15 ligase TRIM25 OS=Homo sapiens GN=TRIM25 PE=1 SV=2//1.18336e-102
Novel000643	-//-
Novel000644	-//-
Novel000645	sp|Q8IYN6|UBAD2_HUMAN UBA-like domain-containing protein 2 OS=Homo sapiens GN=UBALD2 PE=1 SV=1//4.89686e-09
Novel000646	sp|Q0X0C4|HEXI1_BOVIN Protein HEXIM1 OS=Bos taurus GN=HEXIM1 PE=2 SV=1//9.63015e-137
Novel000647	sp|Q4R8K5|IF4A1_MACFA Eukaryotic initiation factor 4A-I OS=Macaca fascicularis GN=EIF4A1 PE=2 SV=1//3.23963e-24
Novel000648	sp|P08775|RPB1_MOUSE DNA-directed RNA polymerase II subunit RPB1 OS=Mus musculus GN=Polr2a PE=1 SV=3//3.31156e-41
Novel000649	sp|P11497|ACACA_RAT Acetyl-CoA carboxylase 1 OS=Rattus norvegicus GN=Acaca PE=1 SV=1//7.72486e-15
Novel000650	-//-
Novel000651	sp|Q96A23|CPNE4_HUMAN Copine-4 OS=Homo sapiens GN=CPNE4 PE=2 SV=1//6.33865e-33
Novel000652	sp|Q6ZWH5|NEK10_HUMAN Serine/threonine-protein kinase Nek10 OS=Homo sapiens GN=NEK10 PE=2 SV=3//4.98789e-31
Novel000653	sp|O15050|TRNK1_HUMAN TPR and ankyrin repeat-containing protein 1 OS=Homo sapiens GN=TRANK1 PE=2 SV=4//6.43881e-29
Novel000654	sp|Q8NFW9|MYRIP_HUMAN Rab effector MyRIP OS=Homo sapiens GN=MYRIP PE=1 SV=2//6.21225e-62
Novel000655	sp|Q8NFW9|MYRIP_HUMAN Rab effector MyRIP OS=Homo sapiens GN=MYRIP PE=1 SV=2//1.41328e-114
Novel000656	sp|Q96C45|ULK4_HUMAN Serine/threonine-protein kinase ULK4 OS=Homo sapiens GN=ULK4 PE=2 SV=2//6.82773e-18
Novel000657	-//-
Novel000658	sp|O75030|MITF_HUMAN Microphthalmia-associated transcription factor OS=Homo sapiens GN=MITF PE=1 SV=2//1.98006e-06
Novel000659	sp|A4IFD2|FOXP1_BOVIN Forkhead box protein P1 OS=Bos taurus GN=FOXP1 PE=2 SV=1//6.2557e-34
Novel000660	sp|A4IFD2|FOXP1_BOVIN Forkhead box protein P1 OS=Bos taurus GN=FOXP1 PE=2 SV=1//2.0684e-35
Novel000661	-//-
Novel000662	-//-
Novel000663	sp|Q9NY27|PP4R2_HUMAN Serine/threonine-protein phosphatase 4 regulatory subunit 2 OS=Homo sapiens GN=PPP4R2 PE=1 SV=3//3.77883e-16
Novel000664	sp|Q05209|PTN12_HUMAN Tyrosine-protein phosphatase non-receptor type 12 OS=Homo sapiens GN=PTPN12 PE=1 SV=3//2.68032e-16
Novel000665	sp|Q92522|H1X_HUMAN Histone H1x OS=Homo sapiens GN=H1FX PE=1 SV=1//6.12855e-42
Novel000666	sp|Q86YW9|MD12L_HUMAN Mediator of RNA polymerase II transcription subunit 12-like protein OS=Homo sapiens GN=MED12L PE=1 SV=2//6.05459e-38
Novel000667	sp|Q9C000|NALP1_HUMAN NACHT, LRR and PYD domains-containing protein 1 OS=Homo sapiens GN=NLRP1 PE=1 SV=1//1.57107e-09
Novel000668	sp|Q8N3P4|VPS8_HUMAN Vacuolar protein sorting-associated protein 8 homolog OS=Homo sapiens GN=VPS8 PE=1 SV=3//5.00961e-42
Novel000669	sp|P08548|LIN1_NYCCO LINE-1 reverse transcriptase homolog OS=Nycticebus coucang PE=1 SV=1//1.41432e-112
Novel000670	sp|Q69YL0|YC029_HUMAN Uncharacterized protein DKFZp762I1415 OS=Homo sapiens PE=4 SV=1//5.26075e-17
Novel000671	sp|A2CG49|KALRN_MOUSE Kalirin OS=Mus musculus GN=Kalrn PE=1 SV=1//9.15565e-42
Novel000672	sp|A2CG49|KALRN_MOUSE Kalirin OS=Mus musculus GN=Kalrn PE=1 SV=1//1.11084e-41
Novel000673	-//-
Novel000674	sp|O60513|B4GT4_HUMAN Beta-1,4-galactosyltransferase 4 OS=Homo sapiens GN=B4GALT4 PE=1 SV=1//1.07912e-62
Novel000675	sp|Q96PD2|DCBD2_HUMAN Discoidin, CUB and LCCL domain-containing protein 2 OS=Homo sapiens GN=DCBLD2 PE=1 SV=1//9.27314e-34
Novel000676	sp|P53804|TTC3_HUMAN E3 ubiquitin-protein ligase TTC3 OS=Homo sapiens GN=TTC3 PE=1 SV=2//5.34048e-69
Novel000677	sp|P53804|TTC3_HUMAN E3 ubiquitin-protein ligase TTC3 OS=Homo sapiens GN=TTC3 PE=1 SV=2//1.58751e-30
Novel000678	-//-
Novel000679	sp|Q863I2|OXSR1_PIG Serine/threonine-protein kinase OSR1 OS=Sus scrofa GN=OXSR1 PE=2 SV=1//8.00626e-140
Novel000680	sp|A6QP75|AL2CL_BOVIN ALS2 C-terminal-like protein OS=Bos taurus GN=ALS2CL PE=2 SV=1//2.88354e-38
Novel000681	sp|A6QP75|AL2CL_BOVIN ALS2 C-terminal-like protein OS=Bos taurus GN=ALS2CL PE=2 SV=1//0
Novel000682	sp|Q5D0E6|DALD3_HUMAN DALR anticodon-binding domain-containing protein 3 OS=Homo sapiens GN=DALRD3 PE=2 SV=2//0
Novel000683	sp|Q0P5I2|IRAK2_BOVIN Interleukin-1 receptor-associated kinase-like 2 OS=Bos taurus GN=IRAK2 PE=2 SV=1//1.05364e-72
Novel000684	sp|Q5XIP9|TMM43_RAT Transmembrane protein 43 OS=Rattus norvegicus GN=Tmem43 PE=2 SV=1//7.68796e-156
Novel000685	sp|Q9UK59|DBR1_HUMAN Lariat debranching enzyme OS=Homo sapiens GN=DBR1 PE=1 SV=2//2.21508e-90
Novel000686	sp|Q6ZMV7|LEKR1_HUMAN Leucine-, glutamate- and lysine-rich protein 1 OS=Homo sapiens GN=LEKR1 PE=2 SV=2//7.32023e-102
Novel000687	sp|Q0IIC4|ZMAT3_BOVIN Zinc finger matrin-type protein 3 OS=Bos taurus GN=ZMAT3 PE=2 SV=1//2.79086e-28
Novel000688	sp|Q8N3P4|VPS8_HUMAN Vacuolar protein sorting-associated protein 8 homolog OS=Homo sapiens GN=VPS8 PE=1 SV=3//9.48412e-24
Novel000689	sp|A7MBB4|M3K13_BOVIN Mitogen-activated protein kinase kinase kinase 13 OS=Bos taurus GN=MAP3K13 PE=2 SV=1//5.76015e-60
Novel000690	sp|A7MBB4|M3K13_BOVIN Mitogen-activated protein kinase kinase kinase 13 OS=Bos taurus GN=MAP3K13 PE=2 SV=1//1.69372e-60
Novel000691	sp|P49619|DGKG_HUMAN Diacylglycerol kinase gamma OS=Homo sapiens GN=DGKG PE=2 SV=3//5.82862e-25
Novel000692	-//-
Novel000693	sp|O94826|TOM70_HUMAN Mitochondrial import receptor subunit TOM70 OS=Homo sapiens GN=TOMM70A PE=1 SV=1//2.77846e-51
Novel000694	sp|O15394|NCAM2_HUMAN Neural cell adhesion molecule 2 OS=Homo sapiens GN=NCAM2 PE=1 SV=2//4.96484e-49
Novel000695	sp|Q00422|GABPA_MOUSE GA-binding protein alpha chain OS=Mus musculus GN=Gabpa PE=1 SV=2//7.68501e-30
Novel000696	sp|O94822|LTN1_HUMAN E3 ubiquitin-protein ligase listerin OS=Homo sapiens GN=LTN1 PE=1 SV=6//0
Novel000697	sp|Q9NSI6|BRWD1_HUMAN Bromodomain and WD repeat-containing protein 1 OS=Homo sapiens GN=BRWD1 PE=1 SV=4//8.1233e-29
Novel000698	sp|Q8K3I4|MYRIP_MOUSE Rab effector MyRIP OS=Mus musculus GN=Myrip PE=1 SV=1//4.05022e-44
Novel000699	-//-
Novel000700	sp|P11260|TR22_MOUSE Putative transposase element L1Md-A101/L1Md-A102/L1Md-A2 OS=Mus musculus PE=1 SV=2//1.0152e-29
Novel000701	sp|Q9BZV3|IMPG2_HUMAN Interphotoreceptor matrix proteoglycan 2 OS=Homo sapiens GN=IMPG2 PE=1 SV=3//3.25237e-118
Novel000702	sp|P57052|RBM11_HUMAN Splicing regulator RBM11 OS=Homo sapiens GN=RBM11 PE=1 SV=1//1.84882e-121
Novel000703	sp|P55058|PLTP_HUMAN Phospholipid transfer protein OS=Homo sapiens GN=PLTP PE=1 SV=1//6.279e-29
Novel000704	sp|Q863I2|OXSR1_PIG Serine/threonine-protein kinase OSR1 OS=Sus scrofa GN=OXSR1 PE=2 SV=1//4.53806e-29
Novel000705	sp|P11369|POL2_MOUSE Retrovirus-related Pol polyprotein LINE-1 OS=Mus musculus GN=Pol PE=1 SV=2//7.66308e-34
Novel000706	-//-
Novel000707	sp|P50591|TNF10_HUMAN Tumor necrosis factor ligand superfamily member 10 OS=Homo sapiens GN=TNFSF10 PE=1 SV=1//2.94017e-45
Novel000708	sp|O70628|PDE9A_MOUSE High affinity cGMP-specific 3&apos;,5&apos;-cyclic phosphodiesterase 9A OS=Mus musculus GN=Pde9a PE=2 SV=1//4.43476e-07
Novel000709	sp|Q8CHM7|HACL1_RAT 2-hydroxyacyl-CoA lyase 1 OS=Rattus norvegicus GN=Hacl1 PE=1 SV=1//7.44112e-21
Novel000710	sp|Q05209|PTN12_HUMAN Tyrosine-protein phosphatase non-receptor type 12 OS=Homo sapiens GN=PTPN12 PE=1 SV=3//6.1947e-14
Novel000711	sp|Q14722|KCAB1_HUMAN Voltage-gated potassium channel subunit beta-1 OS=Homo sapiens GN=KCNAB1 PE=2 SV=1//1.65502e-29
Novel000712	-//-
Novel000713	-//-
Novel000714	-//-
Novel000715	sp|A4IFD2|FOXP1_BOVIN Forkhead box protein P1 OS=Bos taurus GN=FOXP1 PE=2 SV=1//3.85287e-36
Novel000716	sp|A4IFD2|FOXP1_BOVIN Forkhead box protein P1 OS=Bos taurus GN=FOXP1 PE=2 SV=1//9.98401e-38
Novel000717	-//-
Novel000718	-//-
Novel000719	sp|Q80YT9|RBM11_MOUSE Splicing regulator RBM11 OS=Mus musculus GN=Rbm11 PE=1 SV=1//1.79063e-40
Novel000720	sp|O88196|TTC3_MOUSE E3 ubiquitin-protein ligase TTC3 OS=Mus musculus GN=Ttc3 PE=2 SV=2//4.15574e-66
Novel000721	-//-
Novel000722	sp|Q9H9H5|MA6D1_HUMAN MAP6 domain-containing protein 1 OS=Homo sapiens GN=MAP6D1 PE=1 SV=1//9.02703e-17
Novel000723	sp|O75031|HSF2B_HUMAN Heat shock factor 2-binding protein OS=Homo sapiens GN=HSF2BP PE=1 SV=1//2.00077e-25
Novel000724	-//-
Novel000725	-//-
Novel000726	-//-
Novel000727	-//-
Novel000728	sp|O88196|TTC3_MOUSE E3 ubiquitin-protein ligase TTC3 OS=Mus musculus GN=Ttc3 PE=2 SV=2//1.20222e-72
Novel000729	sp|P53804|TTC3_HUMAN E3 ubiquitin-protein ligase TTC3 OS=Homo sapiens GN=TTC3 PE=1 SV=2//0
Novel000730	-//-
Novel000731	sp|Q9UQ52|CNTN6_HUMAN Contactin-6 OS=Homo sapiens GN=CNTN6 PE=1 SV=1//8.83686e-40
Novel000732	-//-
Novel000733	sp|P53804|TTC3_HUMAN E3 ubiquitin-protein ligase TTC3 OS=Homo sapiens GN=TTC3 PE=1 SV=2//0
Novel000734	sp|Q5D0E6|DALD3_HUMAN DALR anticodon-binding domain-containing protein 3 OS=Homo sapiens GN=DALRD3 PE=2 SV=2//0
Novel000735	sp|Q812A2|SRGP3_MOUSE SLIT-ROBO Rho GTPase-activating protein 3 OS=Mus musculus GN=Srgap3 PE=1 SV=1//3.62735e-26
Novel000736	sp|Q6ZMV7|LEKR1_HUMAN Leucine-, glutamate- and lysine-rich protein 1 OS=Homo sapiens GN=LEKR1 PE=2 SV=2//5.70917e-12
Novel000737	-//-
Novel000738	sp|O15440|MRP5_HUMAN Multidrug resistance-associated protein 5 OS=Homo sapiens GN=ABCC5 PE=1 SV=2//0
Novel000739	-//-
Novel000740	sp|Q9Y4R7|TTLL3_HUMAN Tubulin monoglycylase TTLL3 OS=Homo sapiens GN=TTLL3 PE=1 SV=2//1.23626e-43
Novel000741	sp|P08548|LIN1_NYCCO LINE-1 reverse transcriptase homolog OS=Nycticebus coucang PE=1 SV=1//1.75768e-41
Novel000742	-//-
Novel000743	-//-
Novel000744	sp|Q8VHK9|DHX36_MOUSE Probable ATP-dependent RNA helicase DHX36 OS=Mus musculus GN=Dhx36 PE=2 SV=2//0
Novel000745	sp|Q702N8|XIRP1_HUMAN Xin actin-binding repeat-containing protein 1 OS=Homo sapiens GN=XIRP1 PE=1 SV=1//1.38938e-09
Novel000746	sp|A4Q9E5|TTLL3_MOUSE Tubulin monoglycylase TTLL3 OS=Mus musculus GN=Ttll3 PE=1 SV=1//1.06257e-25
Novel000747	sp|P11369|POL2_MOUSE Retrovirus-related Pol polyprotein LINE-1 OS=Mus musculus GN=Pol PE=1 SV=2//4.21399e-10
Novel000748	-//-
Novel000749	sp|O94889|KLH18_HUMAN Kelch-like protein 18 OS=Homo sapiens GN=KLHL18 PE=2 SV=3//1.00312e-19
Novel000750	sp|Q9BWF2|TRAIP_HUMAN TRAF-interacting protein OS=Homo sapiens GN=TRAIP PE=1 SV=1//3.03938e-08
Novel000751	-//-
Novel000752	sp|P50591|TNF10_HUMAN Tumor necrosis factor ligand superfamily member 10 OS=Homo sapiens GN=TNFSF10 PE=1 SV=1//4.24513e-46
Novel000753	-//-
Novel000754	sp|P23470|PTPRG_HUMAN Receptor-type tyrosine-protein phosphatase gamma OS=Homo sapiens GN=PTPRG PE=1 SV=4//2.17338e-10
Novel000755	sp|Q08874|MITF_MOUSE Microphthalmia-associated transcription factor OS=Mus musculus GN=Mitf PE=1 SV=3//7.73111e-14
Novel000756	sp|Q9BZV3|IMPG2_HUMAN Interphotoreceptor matrix proteoglycan 2 OS=Homo sapiens GN=IMPG2 PE=1 SV=3//8.79009e-85
Novel000757	-//-
Novel000758	sp|O94889|KLH18_HUMAN Kelch-like protein 18 OS=Homo sapiens GN=KLHL18 PE=2 SV=3//1.19108e-55
Novel000759	sp|O94889|KLH18_HUMAN Kelch-like protein 18 OS=Homo sapiens GN=KLHL18 PE=2 SV=3//1.36768e-20
Novel000760	-//-
Novel000761	sp|O75030|MITF_HUMAN Microphthalmia-associated transcription factor OS=Homo sapiens GN=MITF PE=1 SV=2//1.64369e-26
Novel000762	sp|A4IFD2|FOXP1_BOVIN Forkhead box protein P1 OS=Bos taurus GN=FOXP1 PE=2 SV=1//2.31244e-14
Novel000763	sp|Q92522|H1X_HUMAN Histone H1x OS=Homo sapiens GN=H1FX PE=1 SV=1//5.311e-42
Novel000764	sp|Q92522|H1X_HUMAN Histone H1x OS=Homo sapiens GN=H1FX PE=1 SV=1//3.22258e-12
Novel000765	sp|A6H742|PLSI_BOVIN Plastin-1 OS=Bos taurus GN=PLS1 PE=2 SV=1//1.18465e-08
Novel000766	sp|A6H742|PLSI_BOVIN Plastin-1 OS=Bos taurus GN=PLS1 PE=2 SV=1//4.77978e-20
Novel000767	sp|Q9C000|NALP1_HUMAN NACHT, LRR and PYD domains-containing protein 1 OS=Homo sapiens GN=NLRP1 PE=1 SV=1//1.01121e-09
Novel000768	-//-
Novel000769	sp|Q9ULI3|HEG1_HUMAN Protein HEG homolog 1 OS=Homo sapiens GN=HEG1 PE=1 SV=3//4.6369e-91
Novel000770	sp|O60513|B4GT4_HUMAN Beta-1,4-galactosyltransferase 4 OS=Homo sapiens GN=B4GALT4 PE=1 SV=1//2.7421e-58
Novel000771	sp|A1L4M7|CU034_HUMAN Putative uncharacterized protein encoded by LINC00478 OS=Homo sapiens GN=LINC00478 PE=5 SV=1//2.22189e-41
Novel000772	sp|A1L4M7|CU034_HUMAN Putative uncharacterized protein encoded by LINC00478 OS=Homo sapiens GN=LINC00478 PE=5 SV=1//1.14527e-32
Novel000773	sp|A1L4M7|CU034_HUMAN Putative uncharacterized protein encoded by LINC00478 OS=Homo sapiens GN=LINC00478 PE=5 SV=1//9.13633e-32
Novel000774	sp|P39060|COIA1_HUMAN Collagen alpha-1(XVIII) chain OS=Homo sapiens GN=COL18A1 PE=1 SV=5//7.5828e-100
Novel000775	-//-
Novel000776	sp|P08548|LIN1_NYCCO LINE-1 reverse transcriptase homolog OS=Nycticebus coucang PE=1 SV=1//2.57384e-68
Novel000777	sp|Q5XIP9|TMM43_RAT Transmembrane protein 43 OS=Rattus norvegicus GN=Tmem43 PE=2 SV=1//4.35118e-156
Novel000778	-//-
Novel000779	sp|O95625|ZBT11_HUMAN Zinc finger and BTB domain-containing protein 11 OS=Homo sapiens GN=ZBTB11 PE=1 SV=2//2.87654e-49
Novel000780	sp|P23470|PTPRG_HUMAN Receptor-type tyrosine-protein phosphatase gamma OS=Homo sapiens GN=PTPRG PE=1 SV=4//5.93053e-11
Novel000781	sp|P11369|POL2_MOUSE Retrovirus-related Pol polyprotein LINE-1 OS=Mus musculus GN=Pol PE=1 SV=2//3.2998e-35
Novel000782	sp|Q14651|PLSI_HUMAN Plastin-1 OS=Homo sapiens GN=PLS1 PE=1 SV=2//2.0993e-07
Novel000783	sp|Q9C000|NALP1_HUMAN NACHT, LRR and PYD domains-containing protein 1 OS=Homo sapiens GN=NLRP1 PE=1 SV=1//1.04899e-08
Novel000784	sp|P53804|TTC3_HUMAN E3 ubiquitin-protein ligase TTC3 OS=Homo sapiens GN=TTC3 PE=1 SV=2//1.96043e-76
Novel000785	sp|P53804|TTC3_HUMAN E3 ubiquitin-protein ligase TTC3 OS=Homo sapiens GN=TTC3 PE=1 SV=2//4.73747e-19
Novel000786	sp|O15393|TMPS2_HUMAN Transmembrane protease serine 2 OS=Homo sapiens GN=TMPRSS2 PE=1 SV=3//2.59327e-30
Novel000787	sp|A7MBB4|M3K13_BOVIN Mitogen-activated protein kinase kinase kinase 13 OS=Bos taurus GN=MAP3K13 PE=2 SV=1//1.07546e-64
Novel000788	-//-
Novel000789	sp|Q9C000|NALP1_HUMAN NACHT, LRR and PYD domains-containing protein 1 OS=Homo sapiens GN=NLRP1 PE=1 SV=1//1.11998e-08
Novel000790	sp|P53804|TTC3_HUMAN E3 ubiquitin-protein ligase TTC3 OS=Homo sapiens GN=TTC3 PE=1 SV=2//2.96346e-06
Novel000791	-//-
Novel000792	sp|Q863I2|OXSR1_PIG Serine/threonine-protein kinase OSR1 OS=Sus scrofa GN=OXSR1 PE=2 SV=1//4.58215e-122
Novel000793	sp|A6QP75|AL2CL_BOVIN ALS2 C-terminal-like protein OS=Bos taurus GN=ALS2CL PE=2 SV=1//3.21112e-06
Novel000794	sp|Q5XIP9|TMM43_RAT Transmembrane protein 43 OS=Rattus norvegicus GN=Tmem43 PE=2 SV=1//2.3906e-118
Novel000795	sp|Q9H6S1|AZI2_HUMAN 5-azacytidine-induced protein 2 OS=Homo sapiens GN=AZI2 PE=1 SV=1//1.93981e-32
Novel000796	-//-
Novel000797	sp|A1L4M7|CU034_HUMAN Putative uncharacterized protein encoded by LINC00478 OS=Homo sapiens GN=LINC00478 PE=5 SV=1//2.46133e-40
Novel000798	sp|A1L4M7|CU034_HUMAN Putative uncharacterized protein encoded by LINC00478 OS=Homo sapiens GN=LINC00478 PE=5 SV=1//2.78285e-32
Novel000799	sp|A1L4M7|CU034_HUMAN Putative uncharacterized protein encoded by LINC00478 OS=Homo sapiens GN=LINC00478 PE=5 SV=1//5.36043e-40
Novel000800	sp|P53804|TTC3_HUMAN E3 ubiquitin-protein ligase TTC3 OS=Homo sapiens GN=TTC3 PE=1 SV=2//6.26611e-18
Novel000801	sp|P53804|TTC3_HUMAN E3 ubiquitin-protein ligase TTC3 OS=Homo sapiens GN=TTC3 PE=1 SV=2//3.25197e-144
Novel000802	sp|P53804|TTC3_HUMAN E3 ubiquitin-protein ligase TTC3 OS=Homo sapiens GN=TTC3 PE=1 SV=2//1.26001e-17
Novel000803	sp|P53804|TTC3_HUMAN E3 ubiquitin-protein ligase TTC3 OS=Homo sapiens GN=TTC3 PE=1 SV=2//3.42922e-17
Novel000804	sp|P53804|TTC3_HUMAN E3 ubiquitin-protein ligase TTC3 OS=Homo sapiens GN=TTC3 PE=1 SV=2//5.3052e-23
Novel000805	sp|P53804|TTC3_HUMAN E3 ubiquitin-protein ligase TTC3 OS=Homo sapiens GN=TTC3 PE=1 SV=2//1.50364e-32
Novel000806	sp|A6QP75|AL2CL_BOVIN ALS2 C-terminal-like protein OS=Bos taurus GN=ALS2CL PE=2 SV=1//1.94102e-38
Novel000807	sp|Q3ZCC9|SEC13_BOVIN Protein SEC13 homolog OS=Bos taurus GN=SEC13 PE=2 SV=1//6.88219e-55
Novel000808	sp|Q9NSI6|BRWD1_HUMAN Bromodomain and WD repeat-containing protein 1 OS=Homo sapiens GN=BRWD1 PE=1 SV=4//1.477e-12
Novel000809	-//-
Novel000810	-//-
Novel000811	-//-
Novel000812	-//-
Novel000813	-//-
Novel000814	sp|P53804|TTC3_HUMAN E3 ubiquitin-protein ligase TTC3 OS=Homo sapiens GN=TTC3 PE=1 SV=2//5.30078e-65
Novel000815	sp|P53804|TTC3_HUMAN E3 ubiquitin-protein ligase TTC3 OS=Homo sapiens GN=TTC3 PE=1 SV=2//2.81833e-75
Novel000816	sp|O88196|TTC3_MOUSE E3 ubiquitin-protein ligase TTC3 OS=Mus musculus GN=Ttc3 PE=2 SV=2//2.29172e-65
Novel000817	sp|O88196|TTC3_MOUSE E3 ubiquitin-protein ligase TTC3 OS=Mus musculus GN=Ttc3 PE=2 SV=2//3.28897e-66
Novel000818	sp|O88196|TTC3_MOUSE E3 ubiquitin-protein ligase TTC3 OS=Mus musculus GN=Ttc3 PE=2 SV=2//2.49847e-75
Novel000819	sp|P53804|TTC3_HUMAN E3 ubiquitin-protein ligase TTC3 OS=Homo sapiens GN=TTC3 PE=1 SV=2//2.34059e-74
Novel000820	sp|P53804|TTC3_HUMAN E3 ubiquitin-protein ligase TTC3 OS=Homo sapiens GN=TTC3 PE=1 SV=2//3.79934e-75
Novel000821	sp|P53804|TTC3_HUMAN E3 ubiquitin-protein ligase TTC3 OS=Homo sapiens GN=TTC3 PE=1 SV=2//2.24796e-88
Novel000822	sp|Q5EA15|BHE40_BOVIN Class E basic helix-loop-helix protein 40 OS=Bos taurus GN=BHLHE40 PE=2 SV=1//6.4449e-16
Novel000823	sp|A7MBB4|M3K13_BOVIN Mitogen-activated protein kinase kinase kinase 13 OS=Bos taurus GN=MAP3K13 PE=2 SV=1//1.80613e-62
Novel000824	-//-
Novel000825	sp|O94822|LTN1_HUMAN E3 ubiquitin-protein ligase listerin OS=Homo sapiens GN=LTN1 PE=1 SV=6//0
Novel000826	sp|O94822|LTN1_HUMAN E3 ubiquitin-protein ligase listerin OS=Homo sapiens GN=LTN1 PE=1 SV=6//0
Novel000827	-//-
Novel000828	sp|A6H742|PLSI_BOVIN Plastin-1 OS=Bos taurus GN=PLS1 PE=2 SV=1//2.60666e-07
Novel000829	sp|Q9BZV3|IMPG2_HUMAN Interphotoreceptor matrix proteoglycan 2 OS=Homo sapiens GN=IMPG2 PE=1 SV=3//5.86704e-104
Novel000830	-//-
Novel000831	-//-
Novel000832	sp|A7VK00|MX2_PIG Interferon-induced GTP-binding protein Mx2 OS=Sus scrofa GN=MX2 PE=2 SV=1//3.66467e-102
Novel000833	-//-
Novel000834	sp|Q14188|TFDP2_HUMAN Transcription factor Dp-2 OS=Homo sapiens GN=TFDP2 PE=1 SV=2//1.27202e-08
Novel000835	sp|O94822|LTN1_HUMAN E3 ubiquitin-protein ligase listerin OS=Homo sapiens GN=LTN1 PE=1 SV=6//3.06031e-80
Novel000836	-//-
Novel000837	-//-
Novel000838	sp|P39061|COIA1_MOUSE Collagen alpha-1(XVIII) chain OS=Mus musculus GN=Col18a1 PE=1 SV=4//3.65191e-30
Novel000839	sp|A4Q9E5|TTLL3_MOUSE Tubulin monoglycylase TTLL3 OS=Mus musculus GN=Ttll3 PE=1 SV=1//1.02892e-51
Novel000840	sp|Q6T308|GLGB_FELCA 1,4-alpha-glucan-branching enzyme OS=Felis catus GN=GBE1 PE=2 SV=1//3.9817e-24
Novel000841	sp|O94822|LTN1_HUMAN E3 ubiquitin-protein ligase listerin OS=Homo sapiens GN=LTN1 PE=1 SV=6//0
Novel000842	-//-
Novel000843	sp|P11369|POL2_MOUSE Retrovirus-related Pol polyprotein LINE-1 OS=Mus musculus GN=Pol PE=1 SV=2//2.82038e-10
Novel000844	-//-
Novel000845	sp|P50748|KNTC1_HUMAN Kinetochore-associated protein 1 OS=Homo sapiens GN=KNTC1 PE=1 SV=1//1.63911e-38
Novel000846	sp|P30622|CLIP1_HUMAN CAP-Gly domain-containing linker protein 1 OS=Homo sapiens GN=CLIP1 PE=1 SV=2//7.35865e-19
Novel000847	sp|P29475|NOS1_HUMAN Nitric oxide synthase, brain OS=Homo sapiens GN=NOS1 PE=1 SV=2//0
Novel000848	sp|Q9EST3|4ET_MOUSE Eukaryotic translation initiation factor 4E transporter OS=Mus musculus GN=Eif4enif1 PE=1 SV=2//1.85195e-06
Novel000849	sp|P08548|LIN1_NYCCO LINE-1 reverse transcriptase homolog OS=Nycticebus coucang PE=1 SV=1//2.27377e-180
Novel000850	sp|P01716|LV402_HUMAN Ig lambda chain V-IV region X OS=Homo sapiens PE=1 SV=1//4.24243e-20
Novel000851	sp|O60478|G137B_HUMAN Integral membrane protein GPR137B OS=Homo sapiens GN=GPR137B PE=2 SV=1//3.59003e-35
Novel000852	sp|Q86X67|NUD13_HUMAN Nucleoside diphosphate-linked moiety X motif 13 OS=Homo sapiens GN=NUDT13 PE=2 SV=3//4.47883e-50
Novel000853	sp|Q86X67|NUD13_HUMAN Nucleoside diphosphate-linked moiety X motif 13 OS=Homo sapiens GN=NUDT13 PE=2 SV=3//4.48429e-33
Novel000854	sp|Q9D9B4|CJ011_MOUSE Leucine-rich repeat-containing protein C10orf11 homolog OS=Mus musculus PE=2 SV=1//1.60515e-19
Novel000855	sp|E2R766|EXOC6_CANFA Exocyst complex component 6 OS=Canis familiaris GN=EXOC6 PE=3 SV=1//1.13994e-43
Novel000856	-//-
Novel000857	sp|Q8IYW2|TTC40_HUMAN Tetratricopeptide repeat protein 40 OS=Homo sapiens GN=TTC40 PE=2 SV=3//1.39005e-63
Novel000858	-//-
Novel000859	-//-
Novel000860	sp|P50748|KNTC1_HUMAN Kinetochore-associated protein 1 OS=Homo sapiens GN=KNTC1 PE=1 SV=1//2.14809e-34
Novel000861	sp|Q13769|THOC5_HUMAN THO complex subunit 5 homolog OS=Homo sapiens GN=THOC5 PE=1 SV=2//5.40167e-11
Novel000862	sp|Q13769|THOC5_HUMAN THO complex subunit 5 homolog OS=Homo sapiens GN=THOC5 PE=1 SV=2//2.67312e-11
Novel000863	sp|Q9TTK4|LYST_BOVIN Lysosomal-trafficking regulator OS=Bos taurus GN=LYST PE=1 SV=1//1.87826e-87
Novel000864	-//-
Novel000865	-//-
Novel000866	sp|Q96MW7|TIGD1_HUMAN Tigger transposable element-derived protein 1 OS=Homo sapiens GN=TIGD1 PE=2 SV=1//7.15874e-11
Novel000867	sp|Q14185|DOCK1_HUMAN Dedicator of cytokinesis protein 1 OS=Homo sapiens GN=DOCK1 PE=1 SV=2//8.13246e-41
Novel000868	-//-
Novel000869	-//-
Novel000870	-//-
Novel000871	sp|P29475|NOS1_HUMAN Nitric oxide synthase, brain OS=Homo sapiens GN=NOS1 PE=1 SV=2//1.95508e-151
Novel000872	sp|P29475|NOS1_HUMAN Nitric oxide synthase, brain OS=Homo sapiens GN=NOS1 PE=1 SV=2//4.83484e-151
Novel000873	-//-
Novel000874	sp|A6NEH8|ZNAS2_HUMAN Putative uncharacterized protein encoded by ZNF503-AS2 OS=Homo sapiens GN=ZNF503-AS2 PE=5 SV=1//4.86777e-08
Novel000875	-//-
Novel000876	-//-
Novel000877	sp|Q4GWZ2|RSSA_PIG 40S ribosomal protein SA OS=Sus scrofa GN=RPSA PE=1 SV=3//2.19588e-21
Novel000878	sp|Q29458|LIPG_BOVIN Gastric triacylglycerol lipase OS=Bos taurus GN=LIPF PE=1 SV=1//2.47236e-13
Novel000879	-//-
Novel000880	sp|P08548|LIN1_NYCCO LINE-1 reverse transcriptase homolog OS=Nycticebus coucang PE=1 SV=1//6.4702e-21
Novel000881	sp|P29475|NOS1_HUMAN Nitric oxide synthase, brain OS=Homo sapiens GN=NOS1 PE=1 SV=2//0
Novel000882	sp|P08548|LIN1_NYCCO LINE-1 reverse transcriptase homolog OS=Nycticebus coucang PE=1 SV=1//1.43092e-18
Novel000883	sp|P08548|LIN1_NYCCO LINE-1 reverse transcriptase homolog OS=Nycticebus coucang PE=1 SV=1//1.66498e-180
Novel000884	sp|A6NEH8|ZNAS2_HUMAN Putative uncharacterized protein encoded by ZNF503-AS2 OS=Homo sapiens GN=ZNF503-AS2 PE=5 SV=1//5.23338e-08
Novel000885	-//-
Novel000886	sp|Q06732|ZN33B_HUMAN Zinc finger protein 33B OS=Homo sapiens GN=ZNF33B PE=2 SV=2//2.55119e-26
Novel000887	sp|P08548|LIN1_NYCCO LINE-1 reverse transcriptase homolog OS=Nycticebus coucang PE=1 SV=1//1.59125e-18
Novel000888	sp|Q58DH2|PISD_BOVIN Phosphatidylserine decarboxylase proenzyme OS=Bos taurus GN=PISD PE=2 SV=1//1.08251e-26
Novel000889	sp|Q5H9U9|DDX6L_HUMAN Probable ATP-dependent RNA helicase DDX60-like OS=Homo sapiens GN=DDX60L PE=2 SV=2//7.01309e-22
Novel000890	sp|O97681|VPP2_BOVIN V-type proton ATPase 116 kDa subunit a isoform 2 OS=Bos taurus GN=ATP6V0A2 PE=2 SV=1//1.35038e-128
Novel000891	sp|Q68DX3|FRPD2_HUMAN FERM and PDZ domain-containing protein 2 OS=Homo sapiens GN=FRMPD2 PE=1 SV=3//1.37914e-47
Novel000892	sp|P29475|NOS1_HUMAN Nitric oxide synthase, brain OS=Homo sapiens GN=NOS1 PE=1 SV=2//0
Novel000893	sp|P11369|POL2_MOUSE Retrovirus-related Pol polyprotein LINE-1 OS=Mus musculus GN=Pol PE=1 SV=2//2.89327e-70
Novel000894	sp|Q8IYW2|TTC40_HUMAN Tetratricopeptide repeat protein 40 OS=Homo sapiens GN=TTC40 PE=2 SV=3//2.22865e-174
Novel000895	sp|Q9Y487|VPP2_HUMAN V-type proton ATPase 116 kDa subunit a isoform 2 OS=Homo sapiens GN=ATP6V0A2 PE=1 SV=2//0
Novel000896	-//-
Novel000897	-//-
Novel000898	sp|Q06732|ZN33B_HUMAN Zinc finger protein 33B OS=Homo sapiens GN=ZNF33B PE=2 SV=2//5.70858e-27
Novel000899	-//-
Novel000900	sp|P29475|NOS1_HUMAN Nitric oxide synthase, brain OS=Homo sapiens GN=NOS1 PE=1 SV=2//0
Novel000901	sp|O95359|TACC2_HUMAN Transforming acidic coiled-coil-containing protein 2 OS=Homo sapiens GN=TACC2 PE=1 SV=3//0
Novel000902	-//-
Novel000903	-//-
Novel000904	sp|O14578|CTRO_HUMAN Citron Rho-interacting kinase OS=Homo sapiens GN=CIT PE=1 SV=2//0
Novel000905	sp|Q06732|ZN33B_HUMAN Zinc finger protein 33B OS=Homo sapiens GN=ZNF33B PE=2 SV=2//1.16432e-30
Novel000906	-//-
Novel000907	-//-
Novel000908	sp|P29475|NOS1_HUMAN Nitric oxide synthase, brain OS=Homo sapiens GN=NOS1 PE=1 SV=2//0
Novel000909	sp|P29475|NOS1_HUMAN Nitric oxide synthase, brain OS=Homo sapiens GN=NOS1 PE=1 SV=2//0
Novel000910	sp|P29475|NOS1_HUMAN Nitric oxide synthase, brain OS=Homo sapiens GN=NOS1 PE=1 SV=2//2.66067e-139
Novel000911	sp|P29475|NOS1_HUMAN Nitric oxide synthase, brain OS=Homo sapiens GN=NOS1 PE=1 SV=2//0
Novel000912	sp|P29475|NOS1_HUMAN Nitric oxide synthase, brain OS=Homo sapiens GN=NOS1 PE=1 SV=2//1.82891e-178
Novel000913	sp|Q96FE7|P3IP1_HUMAN Phosphoinositide-3-kinase-interacting protein 1 OS=Homo sapiens GN=PIK3IP1 PE=1 SV=2//4.78589e-45
Novel000914	sp|Q96FE7|P3IP1_HUMAN Phosphoinositide-3-kinase-interacting protein 1 OS=Homo sapiens GN=PIK3IP1 PE=1 SV=2//1.12209e-26
Novel000915	sp|Q86X67|NUD13_HUMAN Nucleoside diphosphate-linked moiety X motif 13 OS=Homo sapiens GN=NUDT13 PE=2 SV=3//8.04152e-06
Novel000916	sp|Q9H2I8|CJ011_HUMAN Leucine-rich repeat-containing protein C10orf11 OS=Homo sapiens GN=C10orf11 PE=1 SV=1//1.21797e-23
Novel000917	sp|P11369|POL2_MOUSE Retrovirus-related Pol polyprotein LINE-1 OS=Mus musculus GN=Pol PE=1 SV=2//8.16633e-24
Novel000918	sp|Q58DM8|ECHM_BOVIN Enoyl-CoA hydratase, mitochondrial OS=Bos taurus GN=ECHS1 PE=2 SV=1//7.78181e-88
Novel000919	sp|Q13769|THOC5_HUMAN THO complex subunit 5 homolog OS=Homo sapiens GN=THOC5 PE=1 SV=2//1.86354e-10
Novel000920	sp|Q13769|THOC5_HUMAN THO complex subunit 5 homolog OS=Homo sapiens GN=THOC5 PE=1 SV=2//1.23869e-10
Novel000921	sp|Q9BQ39|DDX50_HUMAN ATP-dependent RNA helicase DDX50 OS=Homo sapiens GN=DDX50 PE=1 SV=1//1.05176e-18
Novel000922	-//-
Novel000923	sp|P04211|LV001_HUMAN Ig lambda chain V region 4A OS=Homo sapiens PE=4 SV=1//5.29769e-33
Novel000924	sp|O97681|VPP2_BOVIN V-type proton ATPase 116 kDa subunit a isoform 2 OS=Bos taurus GN=ATP6V0A2 PE=2 SV=1//0
Novel000925	-//-
Novel000926	-//-
Novel000927	sp|P29475|NOS1_HUMAN Nitric oxide synthase, brain OS=Homo sapiens GN=NOS1 PE=1 SV=2//7.16763e-66
Novel000928	sp|Q86X67|NUD13_HUMAN Nucleoside diphosphate-linked moiety X motif 13 OS=Homo sapiens GN=NUDT13 PE=2 SV=3//2.07855e-34
Novel000929	sp|Q9D531|NXNL2_MOUSE Nucleoredoxin-like protein 2 OS=Mus musculus GN=Nxnl2 PE=2 SV=1//1.06098e-22
Novel000930	sp|O19132|NOS1_RABIT Nitric oxide synthase, brain OS=Oryctolagus cuniculus GN=NOS1 PE=2 SV=1//1.00975e-90
Novel000931	sp|P04211|LV001_HUMAN Ig lambda chain V region 4A OS=Homo sapiens PE=4 SV=1//8.10476e-36
Novel000932	-//-
Novel000933	sp|P29475|NOS1_HUMAN Nitric oxide synthase, brain OS=Homo sapiens GN=NOS1 PE=1 SV=2//0
Novel000934	sp|P04211|LV001_HUMAN Ig lambda chain V region 4A OS=Homo sapiens PE=4 SV=1//2.44058e-37
Novel000935	sp|P01715|LV401_HUMAN Ig lambda chain V-IV region Bau OS=Homo sapiens PE=1 SV=1//2.78848e-37
Novel000936	sp|Q86X67|NUD13_HUMAN Nucleoside diphosphate-linked moiety X motif 13 OS=Homo sapiens GN=NUDT13 PE=2 SV=3//2.5408e-11
Novel000937	-//-
Novel000938	sp|P11369|POL2_MOUSE Retrovirus-related Pol polyprotein LINE-1 OS=Mus musculus GN=Pol PE=1 SV=2//7.60798e-16
Novel000939	-//-
Novel000940	sp|E1BB03|ZRAB3_BOVIN DNA annealing helicase and endonuclease ZRANB3 OS=Bos taurus GN=ZRANB3 PE=3 SV=3//8.32808e-64
Novel000941	sp|Q95194|ADA18_MACFA Disintegrin and metalloproteinase domain-containing protein 18 OS=Macaca fascicularis GN=ADAM18 PE=2 SV=1//3.68058e-66
Novel000942	sp|O75410|TACC1_HUMAN Transforming acidic coiled-coil-containing protein 1 OS=Homo sapiens GN=TACC1 PE=1 SV=2//1.18978e-10
Novel000943	sp|Q5NUA6|NF2L2_BOVIN Nuclear factor erythroid 2-related factor 2 OS=Bos taurus GN=NFE2L2 PE=2 SV=2//8.68289e-29
Novel000944	sp|O43795|MYO1B_HUMAN Unconventional myosin-Ib OS=Homo sapiens GN=MYO1B PE=2 SV=3//9.09319e-45
Novel000945	sp|Q13416|ORC2_HUMAN Origin recognition complex subunit 2 OS=Homo sapiens GN=ORC2 PE=1 SV=2//1.70351e-131
Novel000946	sp|O75840|KLF7_HUMAN Krueppel-like factor 7 OS=Homo sapiens GN=KLF7 PE=2 SV=1//3.44919e-15
Novel000947	sp|Q0VCK0|PUR9_BOVIN Bifunctional purine biosynthesis protein PURH OS=Bos taurus GN=ATIC PE=2 SV=1//1.02456e-17
Novel000948	sp|Q2KI56|CSN7B_BOVIN COP9 signalosome complex subunit 7b OS=Bos taurus GN=COPS7B PE=2 SV=1//1.6666e-114
Novel000949	-//-
Novel000950	-//-
Novel000951	sp|Q6IWH7|ANO7_HUMAN Anoctamin-7 OS=Homo sapiens GN=ANO7 PE=1 SV=2//6.83719e-08
Novel000952	-//-
Novel000953	-//-
Novel000954	sp|Q6P5U8|CC148_MOUSE Coiled-coil domain-containing protein 148 OS=Mus musculus GN=Ccdc148 PE=2 SV=1//6.95616e-20
Novel000955	-//-
Novel000956	sp|Q53SF7|COBL1_HUMAN Cordon-bleu protein-like 1 OS=Homo sapiens GN=COBLL1 PE=1 SV=2//1.91906e-146
Novel000957	sp|P14100|PDE1A_BOVIN Calcium/calmodulin-dependent 3&apos;,5&apos;-cyclic nucleotide phosphodiesterase 1A OS=Bos taurus GN=PDE1A PE=1 SV=3//4.54435e-15
Novel000958	sp|Q8CHX7|RFTN2_MOUSE Raftlin-2 OS=Mus musculus GN=Rftn2 PE=2 SV=3//1.57453e-40
Novel000959	sp|Q05B89|NIF3L_BOVIN NIF3-like protein 1 OS=Bos taurus GN=NIF3L1 PE=2 SV=1//1.06045e-45
Novel000960	sp|Q13416|ORC2_HUMAN Origin recognition complex subunit 2 OS=Homo sapiens GN=ORC2 PE=1 SV=2//4.37832e-61
Novel000961	sp|Q80UG8|TTLL4_MOUSE Tubulin polyglutamylase TTLL4 OS=Mus musculus GN=Ttll4 PE=2 SV=3//3.68107e-153
Novel000962	sp|Q7RTX9|MOT14_HUMAN Monocarboxylate transporter 14 OS=Homo sapiens GN=SLC16A14 PE=2 SV=1//2.51758e-06
Novel000963	sp|Q8BXK8|AGAP1_MOUSE Arf-GAP with GTPase, ANK repeat and PH domain-containing protein 1 OS=Mus musculus GN=Agap1 PE=2 SV=1//4.23785e-69
Novel000964	sp|Q9NZR2|LRP1B_HUMAN Low-density lipoprotein receptor-related protein 1B OS=Homo sapiens GN=LRP1B PE=1 SV=2//1.57836e-08
Novel000965	sp|Q9NZR2|LRP1B_HUMAN Low-density lipoprotein receptor-related protein 1B OS=Homo sapiens GN=LRP1B PE=1 SV=2//4.65098e-08
Novel000966	sp|O75410|TACC1_HUMAN Transforming acidic coiled-coil-containing protein 1 OS=Homo sapiens GN=TACC1 PE=1 SV=2//1.46504e-50
Novel000967	sp|O75410|TACC1_HUMAN Transforming acidic coiled-coil-containing protein 1 OS=Homo sapiens GN=TACC1 PE=1 SV=2//0
Novel000968	-//-
Novel000969	sp|Q75T13|PGAP1_HUMAN GPI inositol-deacylase OS=Homo sapiens GN=PGAP1 PE=2 SV=1//7.64336e-29
Novel000970	-//-
Novel000971	sp|P11369|POL2_MOUSE Retrovirus-related Pol polyprotein LINE-1 OS=Mus musculus GN=Pol PE=1 SV=2//5.17668e-36
Novel000972	sp|Q13416|ORC2_HUMAN Origin recognition complex subunit 2 OS=Homo sapiens GN=ORC2 PE=1 SV=2//5.38166e-61
Novel000973	sp|O60462|NRP2_HUMAN Neuropilin-2 OS=Homo sapiens GN=NRP2 PE=1 SV=2//4.44305e-21
Novel000974	sp|E1BB03|ZRAB3_BOVIN DNA annealing helicase and endonuclease ZRANB3 OS=Bos taurus GN=ZRANB3 PE=3 SV=3//2.61323e-24
Novel000975	sp|Q8C172|CERS6_MOUSE Ceramide synthase 6 OS=Mus musculus GN=Cers6 PE=1 SV=1//2.3622e-30
Novel000976	sp|Q8C172|CERS6_MOUSE Ceramide synthase 6 OS=Mus musculus GN=Cers6 PE=1 SV=1//1.22965e-28
Novel000977	sp|P11369|POL2_MOUSE Retrovirus-related Pol polyprotein LINE-1 OS=Mus musculus GN=Pol PE=1 SV=2//5.93257e-42
Novel000978	sp|P08548|LIN1_NYCCO LINE-1 reverse transcriptase homolog OS=Nycticebus coucang PE=1 SV=1//2.191e-08
Novel000979	-//-
Novel000980	-//-
Novel000981	-//-
Novel000982	sp|O75410|TACC1_HUMAN Transforming acidic coiled-coil-containing protein 1 OS=Homo sapiens GN=TACC1 PE=1 SV=2//0
Novel000983	sp|Q8VI24|SATB2_MOUSE DNA-binding protein SATB2 OS=Mus musculus GN=Satb2 PE=1 SV=1//4.38214e-71
Novel000984	sp|Q2TA45|AGFG1_BOVIN Arf-GAP domain and FG repeat-containing protein 1 OS=Bos taurus GN=AGFG1 PE=2 SV=1//4.0994e-12
Novel000985	-//-
Novel000986	sp|P11369|POL2_MOUSE Retrovirus-related Pol polyprotein LINE-1 OS=Mus musculus GN=Pol PE=1 SV=2//1.21038e-09
Novel000987	sp|P11260|TR22_MOUSE Putative transposase element L1Md-A101/L1Md-A102/L1Md-A2 OS=Mus musculus PE=1 SV=2//1.0465e-14
Novel000988	sp|O75410|TACC1_HUMAN Transforming acidic coiled-coil-containing protein 1 OS=Homo sapiens GN=TACC1 PE=1 SV=2//0
Novel000989	sp|O75410|TACC1_HUMAN Transforming acidic coiled-coil-containing protein 1 OS=Homo sapiens GN=TACC1 PE=1 SV=2//6.13732e-75
Novel000990	sp|Q9P2P5|HECW2_HUMAN E3 ubiquitin-protein ligase HECW2 OS=Homo sapiens GN=HECW2 PE=1 SV=2//1.13169e-11
Novel000991	-//-
Novel000992	-//-
Novel000993	sp|O14513|NCKP5_HUMAN Nck-associated protein 5 OS=Homo sapiens GN=NCKAP5 PE=2 SV=2//2.48331e-12
Novel000994	-//-
Novel000995	sp|O75410|TACC1_HUMAN Transforming acidic coiled-coil-containing protein 1 OS=Homo sapiens GN=TACC1 PE=1 SV=2//5.79375e-11
Novel000996	sp|Q8VI24|SATB2_MOUSE DNA-binding protein SATB2 OS=Mus musculus GN=Satb2 PE=1 SV=1//1.47581e-57
Novel000997	sp|O75410|TACC1_HUMAN Transforming acidic coiled-coil-containing protein 1 OS=Homo sapiens GN=TACC1 PE=1 SV=2//1.11542e-74
Novel000998	sp|O75410|TACC1_HUMAN Transforming acidic coiled-coil-containing protein 1 OS=Homo sapiens GN=TACC1 PE=1 SV=2//0
Novel000999	sp|Q8VI24|SATB2_MOUSE DNA-binding protein SATB2 OS=Mus musculus GN=Satb2 PE=1 SV=1//2.82593e-24
Novel001000	sp|Q4AE62|GTDC1_HUMAN Glycosyltransferase-like domain-containing protein 1 OS=Homo sapiens GN=GTDC1 PE=2 SV=1//7.4507e-31
Novel001001	-//-
Novel001002	-//-
Novel001003	-//-
Novel001004	sp|P11369|POL2_MOUSE Retrovirus-related Pol polyprotein LINE-1 OS=Mus musculus GN=Pol PE=1 SV=2//3.0992e-35
Novel001005	sp|O14513|NCKP5_HUMAN Nck-associated protein 5 OS=Homo sapiens GN=NCKAP5 PE=2 SV=2//2.97788e-11
Novel001006	sp|Q8C172|CERS6_MOUSE Ceramide synthase 6 OS=Mus musculus GN=Cers6 PE=1 SV=1//1.11907e-29
Novel001007	sp|Q6PQZ3|INSI2_PIG Insulin-induced gene 2 protein OS=Sus scrofa GN=INSIG2 PE=2 SV=2//2.30122e-35
Novel001008	sp|Q8TEB9|RHBL4_HUMAN Rhomboid-related protein 4 OS=Homo sapiens GN=RHBDD1 PE=1 SV=1//1.13087e-15
Novel001009	-//-
Novel001010	sp|A1A5G0|CLAP1_XENTR CLIP-associating protein 1 OS=Xenopus tropicalis GN=clasp1 PE=1 SV=1//3.78518e-75
Novel001011	sp|O75410|TACC1_HUMAN Transforming acidic coiled-coil-containing protein 1 OS=Homo sapiens GN=TACC1 PE=1 SV=2//8.76575e-138
Novel001012	-//-
Novel001013	sp|Q9HAV4|XPO5_HUMAN Exportin-5 OS=Homo sapiens GN=XPO5 PE=1 SV=1//2.32453e-83
Novel001014	sp|Q9H3E2|SNX25_HUMAN Sorting nexin-25 OS=Homo sapiens GN=SNX25 PE=1 SV=2//9.82522e-24
Novel001015	sp|Q6PCP5|MFF_MOUSE Mitochondrial fission factor OS=Mus musculus GN=Mff PE=1 SV=1//1.98661e-29
Novel001016	sp|Q2KI56|CSN7B_BOVIN COP9 signalosome complex subunit 7b OS=Bos taurus GN=COPS7B PE=2 SV=1//5.45878e-77
Novel001017	-//-
Novel001018	sp|O75410|TACC1_HUMAN Transforming acidic coiled-coil-containing protein 1 OS=Homo sapiens GN=TACC1 PE=1 SV=2//2.54409e-50
Novel001019	sp|O75410|TACC1_HUMAN Transforming acidic coiled-coil-containing protein 1 OS=Homo sapiens GN=TACC1 PE=1 SV=2//0
Novel001020	sp|O43795|MYO1B_HUMAN Unconventional myosin-Ib OS=Homo sapiens GN=MYO1B PE=2 SV=3//3.6681e-35
Novel001021	sp|Q2KI56|CSN7B_BOVIN COP9 signalosome complex subunit 7b OS=Bos taurus GN=COPS7B PE=2 SV=1//9.06966e-120
Novel001022	sp|Q9H9Q2|CSN7B_HUMAN COP9 signalosome complex subunit 7b OS=Homo sapiens GN=COPS7B PE=1 SV=1//5.27659e-27
Novel001023	sp|Q4AE62|GTDC1_HUMAN Glycosyltransferase-like domain-containing protein 1 OS=Homo sapiens GN=GTDC1 PE=2 SV=1//2.77442e-31
Novel001024	sp|Q09328|MGT5A_HUMAN Alpha-1,6-mannosylglycoprotein 6-beta-N-acetylglucosaminyltransferase A OS=Homo sapiens GN=MGAT5 PE=1 SV=1//7.59641e-32
Novel001025	-//-
Novel001026	sp|P11260|TR22_MOUSE Putative transposase element L1Md-A101/L1Md-A102/L1Md-A2 OS=Mus musculus PE=1 SV=2//1.54335e-15
Novel001027	sp|O75410|TACC1_HUMAN Transforming acidic coiled-coil-containing protein 1 OS=Homo sapiens GN=TACC1 PE=1 SV=2//5.61545e-11
Novel001028	-//-
Novel001029	sp|E1BB03|ZRAB3_BOVIN DNA annealing helicase and endonuclease ZRANB3 OS=Bos taurus GN=ZRANB3 PE=3 SV=3//2.65054e-25
Novel001030	sp|O75410|TACC1_HUMAN Transforming acidic coiled-coil-containing protein 1 OS=Homo sapiens GN=TACC1 PE=1 SV=2//0
Novel001031	sp|O75410|TACC1_HUMAN Transforming acidic coiled-coil-containing protein 1 OS=Homo sapiens GN=TACC1 PE=1 SV=2//3.05594e-43
Novel001032	sp|O75410|TACC1_HUMAN Transforming acidic coiled-coil-containing protein 1 OS=Homo sapiens GN=TACC1 PE=1 SV=2//2.06512e-10
Novel001033	sp|Q8C0M8|DNAI1_MOUSE Dynein intermediate chain 1, axonemal OS=Mus musculus GN=Dnai1 PE=2 SV=1//1.54375e-34
Novel001034	sp|Q9ERE4|GOLP3_RAT Golgi phosphoprotein 3 OS=Rattus norvegicus GN=Golph3 PE=1 SV=1//3.42774e-20
Novel001035	-//-
Novel001036	sp|Q01063|PDE4D_MOUSE cAMP-specific 3&apos;,5&apos;-cyclic phosphodiesterase 4D OS=Mus musculus GN=Pde4d PE=1 SV=2//5.4276e-15
Novel001037	-//-
Novel001038	sp|Q92608|DOCK2_HUMAN Dedicator of cytokinesis protein 2 OS=Homo sapiens GN=DOCK2 PE=1 SV=2//5.60076e-55
Novel001039	sp|A7YW98|SYRC_BOVIN Arginine--tRNA ligase, cytoplasmic OS=Bos taurus GN=RARS PE=2 SV=1//3.89866e-41
Novel001040	sp|Q08881|ITK_HUMAN Tyrosine-protein kinase ITK/TSK OS=Homo sapiens GN=ITK PE=1 SV=1//1.74201e-179
Novel001041	sp|P97855|G3BP1_MOUSE Ras GTPase-activating protein-binding protein 1 OS=Mus musculus GN=G3bp1 PE=1 SV=1//1.58918e-13
Novel001042	sp|Q9C0I1|MTMRC_HUMAN Myotubularin-related protein 12 OS=Homo sapiens GN=MTMR12 PE=1 SV=2//1.61898e-66
Novel001043	sp|A4FUB0|CE034_BOVIN Uncharacterized protein C5orf34 homolog OS=Bos taurus PE=2 SV=1//2.2876e-46
Novel001044	sp|P11369|POL2_MOUSE Retrovirus-related Pol polyprotein LINE-1 OS=Mus musculus GN=Pol PE=1 SV=2//6.50339e-41
Novel001045	-//-
Novel001046	sp|Q13591|SEM5A_HUMAN Semaphorin-5A OS=Homo sapiens GN=SEMA5A PE=1 SV=3//1.2027e-14
Novel001047	sp|P11369|POL2_MOUSE Retrovirus-related Pol polyprotein LINE-1 OS=Mus musculus GN=Pol PE=1 SV=2//8.34282e-06
Novel001048	sp|P11369|POL2_MOUSE Retrovirus-related Pol polyprotein LINE-1 OS=Mus musculus GN=Pol PE=1 SV=2//5.60818e-33
Novel001049	sp|Q9Y2F5|K0947_HUMAN Uncharacterized protein KIAA0947 OS=Homo sapiens GN=KIAA0947 PE=1 SV=5//5.79115e-29
Novel001050	sp|P14270|PDE4D_RAT cAMP-specific 3&apos;,5&apos;-cyclic phosphodiesterase 4D OS=Rattus norvegicus GN=Pde4d PE=1 SV=4//2.00041e-15
Novel001051	-//-
Novel001052	sp|Q9ERE4|GOLP3_RAT Golgi phosphoprotein 3 OS=Rattus norvegicus GN=Golph3 PE=1 SV=1//6.7865e-20
Novel001053	sp|O15021|MAST4_HUMAN Microtubule-associated serine/threonine-protein kinase 4 OS=Homo sapiens GN=MAST4 PE=1 SV=3//2.67786e-37
Novel001054	sp|Q03526|ITK_MOUSE Tyrosine-protein kinase ITK/TSK OS=Mus musculus GN=Itk PE=1 SV=1//1.56325e-20
Novel001055	sp|Q96KR1|ZFR_HUMAN Zinc finger RNA-binding protein OS=Homo sapiens GN=ZFR PE=1 SV=2//4.02371e-23
Novel001056	sp|P11369|POL2_MOUSE Retrovirus-related Pol polyprotein LINE-1 OS=Mus musculus GN=Pol PE=1 SV=2//7.12819e-11
Novel001057	-//-
Novel001058	sp|Q495M3|S36A2_HUMAN Proton-coupled amino acid transporter 2 OS=Homo sapiens GN=SLC36A2 PE=1 SV=1//6.8117e-14
Novel001059	sp|Q9Y2F5|K0947_HUMAN Uncharacterized protein KIAA0947 OS=Homo sapiens GN=KIAA0947 PE=1 SV=5//8.03141e-21
Novel001060	sp|P08548|LIN1_NYCCO LINE-1 reverse transcriptase homolog OS=Nycticebus coucang PE=1 SV=1//1.60558e-43
Novel001061	-//-
Novel001062	sp|P97855|G3BP1_MOUSE Ras GTPase-activating protein-binding protein 1 OS=Mus musculus GN=G3bp1 PE=1 SV=1//2.32364e-12
Novel001063	sp|P23727|P85A_BOVIN Phosphatidylinositol 3-kinase regulatory subunit alpha OS=Bos taurus GN=PIK3R1 PE=1 SV=1//4.24845e-108
Novel001064	-//-
Novel001065	-//-
Novel001066	sp|P11369|POL2_MOUSE Retrovirus-related Pol polyprotein LINE-1 OS=Mus musculus GN=Pol PE=1 SV=2//7.70925e-29
Novel001067	sp|O60290|ZN862_HUMAN Zinc finger protein 862 OS=Homo sapiens GN=ZNF862 PE=2 SV=2//5.1421e-39
Novel001068	sp|P23727|P85A_BOVIN Phosphatidylinositol 3-kinase regulatory subunit alpha OS=Bos taurus GN=PIK3R1 PE=1 SV=1//1.63411e-23
Novel001069	sp|Q902F9|ENK5_HUMAN HERV-K_19p13.11 provirus ancestral Env polyprotein OS=Homo sapiens PE=1 SV=1//1.2373e-11
Novel001070	sp|Q9NWM0|SMOX_HUMAN Spermine oxidase OS=Homo sapiens GN=SMOX PE=1 SV=1//4.91921e-64
Novel001071	sp|D2HSB3|RD21L_AILME Double-strand-break repair protein rad21-like protein 1 OS=Ailuropoda melanoleuca GN=RAD21L1 PE=3 SV=1//2.22297e-28
Novel001072	-//-
Novel001073	sp|Q61179|IRF9_MOUSE Interferon regulatory factor 9 OS=Mus musculus GN=Irf9 PE=1 SV=1//5.38979e-14
Novel001074	sp|Q9Y3Z3|SAMH1_HUMAN SAM domain and HD domain-containing protein 1 OS=Homo sapiens GN=SAMHD1 PE=1 SV=2//1.7359e-35
Novel001075	-//-
Novel001076	-//-
Novel001077	sp|P08548|LIN1_NYCCO LINE-1 reverse transcriptase homolog OS=Nycticebus coucang PE=1 SV=1//4.13354e-35
Novel001078	sp|Q9ULW0|TPX2_HUMAN Targeting protein for Xklp2 OS=Homo sapiens GN=TPX2 PE=1 SV=2//0
Novel001079	sp|Q9ULW0|TPX2_HUMAN Targeting protein for Xklp2 OS=Homo sapiens GN=TPX2 PE=1 SV=2//0
Novel001080	sp|O62703|CTBL1_BOVIN Beta-catenin-like protein 1 OS=Bos taurus GN=CTNNBL1 PE=2 SV=3//8.03572e-151
Novel001081	sp|Q5E9L6|STK4_BOVIN Serine/threonine-protein kinase 4 OS=Bos taurus GN=STK4 PE=2 SV=1//8.0359e-126
Novel001082	-//-
Novel001083	-//-
Novel001084	sp|Q9EPQ0|NCKX3_RAT Sodium/potassium/calcium exchanger 3 (Fragment) OS=Rattus norvegicus GN=Slc24a3 PE=2 SV=1//1.99368e-36
Novel001085	sp|P08548|LIN1_NYCCO LINE-1 reverse transcriptase homolog OS=Nycticebus coucang PE=1 SV=1//1.37341e-45
Novel001086	sp|A4H255|DB128_MACFA Beta-defensin 128 OS=Macaca fascicularis GN=DEFB128 PE=3 SV=1//5.78806e-24
Novel001087	-//-
Novel001088	sp|P11369|POL2_MOUSE Retrovirus-related Pol polyprotein LINE-1 OS=Mus musculus GN=Pol PE=1 SV=2//2.86909e-43
Novel001089	sp|Q9ULW0|TPX2_HUMAN Targeting protein for Xklp2 OS=Homo sapiens GN=TPX2 PE=1 SV=2//0
Novel001090	-//-
Novel001091	sp|P08548|LIN1_NYCCO LINE-1 reverse transcriptase homolog OS=Nycticebus coucang PE=1 SV=1//1.32123e-45
Novel001092	sp|A1Z1Q3|MACD2_HUMAN O-acetyl-ADP-ribose deacetylase MACROD2 OS=Homo sapiens GN=MACROD2 PE=1 SV=1//2.09251e-27
Novel001093	-//-
Novel001094	sp|A6QP57|TGM3_BOVIN Protein-glutamine gamma-glutamyltransferase E OS=Bos taurus GN=TGM3 PE=2 SV=1//6.12088e-180
Novel001095	-//-
Novel001096	-//-
Novel001097	sp|P11369|POL2_MOUSE Retrovirus-related Pol polyprotein LINE-1 OS=Mus musculus GN=Pol PE=1 SV=2//1.75801e-43
Novel001098	-//-
Novel001099	-//-
Novel001100	-//-
Novel001101	-//-
Novel001102	-//-
Novel001103	sp|P60509|ERB1_HUMAN HERV-R(b)_3p24.3 provirus ancestral Env polyprotein OS=Homo sapiens PE=2 SV=1//3.9053e-15
Novel001104	sp|A6H6Z7|TPX2_BOVIN Targeting protein for Xklp2 OS=Bos taurus GN=TPX2 PE=2 SV=1//0
Novel001105	sp|Q9TTC0|ENV_KORV Envelope glycoprotein OS=Koala retrovirus GN=env PE=3 SV=1//7.64599e-67
Novel001106	-//-
Novel001107	-//-
Novel001108	-//-
Novel001109	-//-
Novel001110	sp|Q15386|UBE3C_HUMAN Ubiquitin-protein ligase E3C OS=Homo sapiens GN=UBE3C PE=1 SV=3//1.09679e-96
Novel001111	sp|Q15386|UBE3C_HUMAN Ubiquitin-protein ligase E3C OS=Homo sapiens GN=UBE3C PE=1 SV=3//2.12948e-58
Novel001112	sp|Q8NEZ4|MLL3_HUMAN Histone-lysine N-methyltransferase MLL3 OS=Homo sapiens GN=MLL3 PE=1 SV=3//1.04241e-21
Novel001113	sp|P04212|TVB4_MOUSE T-cell receptor beta chain V region LB2 OS=Mus musculus PE=2 SV=1//8.52342e-32
Novel001114	sp|P01733|TVB1_HUMAN T-cell receptor beta chain V region YT35 OS=Homo sapiens GN=TRBV12-3 PE=1 SV=1//1.01158e-43
Novel001115	sp|P04435|TVB2_HUMAN T-cell receptor beta chain V region CTL-L17 OS=Homo sapiens GN=TCRB PE=2 SV=1//5.07658e-16
Novel001116	sp|Q92621|NU205_HUMAN Nuclear pore complex protein Nup205 OS=Homo sapiens GN=NUP205 PE=1 SV=3//1.10884e-23
Novel001117	-//-
Novel001118	sp|Q09YJ2|TES_SHEEP Testin OS=Ovis aries GN=TES PE=3 SV=1//2.35489e-15
Novel001119	sp|Q8C761|WDR60_MOUSE WD repeat-containing protein 60 OS=Mus musculus GN=Wdr60 PE=2 SV=1//1.69241e-24
Novel001120	sp|Q8NEZ4|MLL3_HUMAN Histone-lysine N-methyltransferase MLL3 OS=Homo sapiens GN=MLL3 PE=1 SV=3//2.44896e-47
Novel001121	sp|P04214|TVB6_MOUSE T-cell receptor beta chain V region E1 OS=Mus musculus PE=1 SV=1//1.39535e-41
Novel001122	sp|P07738|PMGE_HUMAN Bisphosphoglycerate mutase OS=Homo sapiens GN=BPGM PE=1 SV=2//5.41545e-14
Novel001123	sp|Q00PJ1|CTTB2_ATEAB Cortactin-binding protein 2 OS=Atelerix albiventris GN=CTTNBP2 PE=3 SV=1//4.67349e-15
Novel001124	-//-
Novel001125	sp|P11369|POL2_MOUSE Retrovirus-related Pol polyprotein LINE-1 OS=Mus musculus GN=Pol PE=1 SV=2//1.09002e-24
Novel001126	sp|Q9HAC7|CG010_HUMAN CaiB/baiF CoA-transferase family protein C7orf10 OS=Homo sapiens GN=C7orf10 PE=1 SV=2//0
Novel001127	-//-
Novel001128	sp|Q8WNY2|KCNH2_RABIT Potassium voltage-gated channel subfamily H member 2 OS=Oryctolagus cuniculus GN=KCNH2 PE=2 SV=3//1.28136e-25
Novel001129	sp|P06333|TCB1_RABIT T-cell receptor beta chain ANA 11 OS=Oryctolagus cuniculus PE=4 SV=1//2.94084e-15
Novel001130	sp|P04213|TVB5_MOUSE T-cell receptor beta chain V region C5 (Fragment) OS=Mus musculus PE=1 SV=1//3.3845e-27
Novel001131	-//-
Novel001132	-//-
Novel001133	sp|Q15386|UBE3C_HUMAN Ubiquitin-protein ligase E3C OS=Homo sapiens GN=UBE3C PE=1 SV=3//0
Novel001134	sp|Q92621|NU205_HUMAN Nuclear pore complex protein Nup205 OS=Homo sapiens GN=NUP205 PE=1 SV=3//1.91855e-23
Novel001135	-//-
Novel001136	-//-
Novel001137	-//-
Novel001138	sp|P07952|PMGE_RABIT Bisphosphoglycerate mutase OS=Oryctolagus cuniculus GN=BPGM PE=2 SV=2//1.62182e-27
Novel001139	-//-
Novel001140	-//-
Novel001141	-//-
Novel001142	-//-
Novel001143	sp|P11369|POL2_MOUSE Retrovirus-related Pol polyprotein LINE-1 OS=Mus musculus GN=Pol PE=1 SV=2//9.30216e-82
Novel001144	sp|P04435|TVB2_HUMAN T-cell receptor beta chain V region CTL-L17 OS=Homo sapiens GN=TCRB PE=2 SV=1//1.31918e-06
Novel001145	sp|Q07E15|CTTB2_MUSPF Cortactin-binding protein 2 OS=Mustela putorius furo GN=CTTNBP2 PE=3 SV=1//2.60252e-16
Novel001146	sp|Q9HAC7|CG010_HUMAN CaiB/baiF CoA-transferase family protein C7orf10 OS=Homo sapiens GN=C7orf10 PE=1 SV=2//4.58658e-180
Novel001147	-//-
Novel001148	-//-
Novel001149	sp|P02830|HXA7_MOUSE Homeobox protein Hox-A7 OS=Mus musculus GN=Hoxa7 PE=2 SV=2//8.7681e-37
Novel001150	-//-
Novel001151	sp|P11369|POL2_MOUSE Retrovirus-related Pol polyprotein LINE-1 OS=Mus musculus GN=Pol PE=1 SV=2//1.93877e-109
Novel001152	sp|P11369|POL2_MOUSE Retrovirus-related Pol polyprotein LINE-1 OS=Mus musculus GN=Pol PE=1 SV=2//6.00232e-14
Novel001153	sp|P11369|POL2_MOUSE Retrovirus-related Pol polyprotein LINE-1 OS=Mus musculus GN=Pol PE=1 SV=2//4.34909e-14
Novel001154	sp|Q15386|UBE3C_HUMAN Ubiquitin-protein ligase E3C OS=Homo sapiens GN=UBE3C PE=1 SV=3//1.04438e-49
Novel001155	sp|P11369|POL2_MOUSE Retrovirus-related Pol polyprotein LINE-1 OS=Mus musculus GN=Pol PE=1 SV=2//1.76977e-16
Novel001156	sp|Q8N3F0|CG041_HUMAN UPF0452 protein C7orf41 OS=Homo sapiens GN=C7orf41 PE=2 SV=2//1.44427e-19
Novel001157	sp|Q8CIE2|ZMIZ2_MOUSE Zinc finger MIZ domain-containing protein 2 OS=Mus musculus GN=Zmiz2 PE=2 SV=2//1.22082e-41
Novel001158	sp|Q8NEZ4|MLL3_HUMAN Histone-lysine N-methyltransferase MLL3 OS=Homo sapiens GN=MLL3 PE=1 SV=3//1.15841e-28
Novel001159	sp|Q14315|FLNC_HUMAN Filamin-C OS=Homo sapiens GN=FLNC PE=1 SV=3//4.42604e-06
Novel001160	sp|Q9HAC7|CG010_HUMAN CaiB/baiF CoA-transferase family protein C7orf10 OS=Homo sapiens GN=C7orf10 PE=1 SV=2//3.49371e-124
Novel001161	sp|Q9HAC7|CG010_HUMAN CaiB/baiF CoA-transferase family protein C7orf10 OS=Homo sapiens GN=C7orf10 PE=1 SV=2//6.34906e-82
Novel001162	sp|Q15386|UBE3C_HUMAN Ubiquitin-protein ligase E3C OS=Homo sapiens GN=UBE3C PE=1 SV=3//0
Novel001163	-//-
Novel001164	sp|Q9HAC7|CG010_HUMAN CaiB/baiF CoA-transferase family protein C7orf10 OS=Homo sapiens GN=C7orf10 PE=1 SV=2//1.0954e-138
Novel001165	-//-
Novel001166	sp|Q3ZBF0|NADE_BOVIN Glutamine-dependent NAD(+) synthetase OS=Bos taurus GN=NADSYN1 PE=2 SV=1//1.05801e-63
Novel001167	-//-
Novel001168	sp|Q13136|LIPA1_HUMAN Liprin-alpha-1 OS=Homo sapiens GN=PPFIA1 PE=1 SV=1//5.99314e-39
Novel001169	sp|Q13136|LIPA1_HUMAN Liprin-alpha-1 OS=Homo sapiens GN=PPFIA1 PE=1 SV=1//2.03041e-93
Novel001170	sp|Q2TBS2|RM21_BOVIN 39S ribosomal protein L21, mitochondrial OS=Bos taurus GN=MRPL21 PE=1 SV=1//1.52208e-103
Novel001171	-//-
Novel001172	sp|Q05512|MARK2_MOUSE Serine/threonine-protein kinase MARK2 OS=Mus musculus GN=Mark2 PE=1 SV=3//2.10892e-140
Novel001173	-//-
Novel001174	sp|O60711|LPXN_HUMAN Leupaxin OS=Homo sapiens GN=LPXN PE=1 SV=1//8.89797e-16
Novel001175	sp|Q13370|PDE3B_HUMAN cGMP-inhibited 3&apos;,5&apos;-cyclic phosphodiesterase B OS=Homo sapiens GN=PDE3B PE=1 SV=2//2.7332e-71
Novel001176	sp|O00327|BMAL1_HUMAN Aryl hydrocarbon receptor nuclear translocator-like protein 1 OS=Homo sapiens GN=ARNTL PE=1 SV=2//0
Novel001177	sp|O00327|BMAL1_HUMAN Aryl hydrocarbon receptor nuclear translocator-like protein 1 OS=Homo sapiens GN=ARNTL PE=1 SV=2//0
Novel001178	sp|A6QLE5|NALP3_BOVIN NACHT, LRR and PYD domains-containing protein 3 OS=Bos taurus GN=NLRP3 PE=2 SV=1//6.0073e-36
Novel001179	sp|Q08477|CP4F3_HUMAN Leukotriene-B(4) omega-hydroxylase 2 OS=Homo sapiens GN=CYP4F3 PE=2 SV=2//8.21429e-116
Novel001180	sp|Q9NXH9|TRM1_HUMAN tRNA (guanine(26)-N(2))-dimethyltransferase OS=Homo sapiens GN=TRMT1 PE=1 SV=1//1.02603e-48
Novel001181	sp|Q8TBZ8|ZN564_HUMAN Zinc finger protein 564 OS=Homo sapiens GN=ZNF564 PE=2 SV=1//1.73578e-09
Novel001182	-//-
Novel001183	sp|Q91WD0|GP108_MOUSE Protein GPR108 OS=Mus musculus GN=Gpr108 PE=2 SV=1//3.12546e-10
Novel001184	sp|Q865S1|AP3D1_BOVIN AP-3 complex subunit delta-1 OS=Bos taurus GN=AP3D1 PE=1 SV=2//5.47536e-157
Novel001185	sp|A0JND4|SBNO2_BOVIN Protein strawberry notch homolog 2 OS=Bos taurus GN=SBNO2 PE=2 SV=1//2.77827e-09
Novel001186	-//-
Novel001187	sp|Q9CYZ8|SSBP2_MOUSE Single-stranded DNA-binding protein 2 OS=Mus musculus GN=Ssbp2 PE=2 SV=1//5.17054e-27
Novel001188	sp|Q9D032|SSBP3_MOUSE Single-stranded DNA-binding protein 3 OS=Mus musculus GN=Ssbp3 PE=2 SV=2//8.4657e-31
Novel001189	sp|P11369|POL2_MOUSE Retrovirus-related Pol polyprotein LINE-1 OS=Mus musculus GN=Pol PE=1 SV=2//8.90014e-12
Novel001190	sp|Q6DN14|MCTP1_HUMAN Multiple C2 and transmembrane domain-containing protein 1 OS=Homo sapiens GN=MCTP1 PE=2 SV=2//4.90586e-33
Novel001191	sp|Q6DN14|MCTP1_HUMAN Multiple C2 and transmembrane domain-containing protein 1 OS=Homo sapiens GN=MCTP1 PE=2 SV=2//5.57497e-15
Novel001192	-//-
Novel001193	-//-
Novel001194	sp|Q14247|SRC8_HUMAN Src substrate cortactin OS=Homo sapiens GN=CTTN PE=1 SV=2//3.13982e-60
Novel001195	sp|Q13136|LIPA1_HUMAN Liprin-alpha-1 OS=Homo sapiens GN=PPFIA1 PE=1 SV=1//4.3255e-56
Novel001196	-//-
Novel001197	sp|Q8NHX9|TPC2_HUMAN Two pore calcium channel protein 2 OS=Homo sapiens GN=TPCN2 PE=1 SV=2//3.97328e-17
Novel001198	-//-
Novel001199	-//-
Novel001200	sp|Q862B1|CRSP1_PIG Calcitonin receptor-stimulating peptide 1 OS=Sus scrofa GN=CRSP1 PE=1 SV=1//2.46929e-46
Novel001201	sp|O94851|MICA2_HUMAN Protein-methionine sulfoxide oxidase MICAL2 OS=Homo sapiens GN=MICAL2 PE=1 SV=1//0
Novel001202	-//-
Novel001203	-//-
Novel001204	sp|Q9BV35|SCMC3_HUMAN Calcium-binding mitochondrial carrier protein SCaMC-3 OS=Homo sapiens GN=SLC25A23 PE=1 SV=2//2.86018e-06
Novel001205	sp|O94953|KDM4B_HUMAN Lysine-specific demethylase 4B OS=Homo sapiens GN=KDM4B PE=1 SV=4//1.9669e-44
Novel001206	sp|Q32L68|HM20B_BOVIN SWI/SNF-related matrix-associated actin-dependent regulator of chromatin subfamily E member 1-related OS=Bos taurus GN=HMG20B PE=2 SV=1//2.46971e-18
Novel001207	sp|Q865S1|AP3D1_BOVIN AP-3 complex subunit delta-1 OS=Bos taurus GN=AP3D1 PE=1 SV=2//8.52372e-27
Novel001208	sp|Q8IVT2|CS021_HUMAN Uncharacterized protein C19orf21 OS=Homo sapiens GN=C19orf21 PE=1 SV=1//7.63615e-173
Novel001209	sp|Q8IVT2|CS021_HUMAN Uncharacterized protein C19orf21 OS=Homo sapiens GN=C19orf21 PE=1 SV=1//6.37859e-09
Novel001210	-//-
Novel001211	sp|Q8WXG9|GPR98_HUMAN G-protein coupled receptor 98 OS=Homo sapiens GN=GPR98 PE=1 SV=2//3.04407e-75
Novel001212	sp|Q32KV6|SIL1_BOVIN Nucleotide exchange factor SIL1 OS=Bos taurus GN=SIL1 PE=2 SV=1//9.88204e-13
Novel001213	sp|Q9GKY1|B3A4_RABIT Anion exchange protein 4 OS=Oryctolagus cuniculus GN=SLC4A9 PE=1 SV=2//1.49955e-10
Novel001214	sp|Q9GKY1|B3A4_RABIT Anion exchange protein 4 OS=Oryctolagus cuniculus GN=SLC4A9 PE=1 SV=2//6.26645e-10
Novel001215	sp|Q3ZBF0|NADE_BOVIN Glutamine-dependent NAD(+) synthetase OS=Bos taurus GN=NADSYN1 PE=2 SV=1//2.06349e-11
Novel001216	-//-
Novel001217	-//-
Novel001218	-//-
Novel001219	sp|P11369|POL2_MOUSE Retrovirus-related Pol polyprotein LINE-1 OS=Mus musculus GN=Pol PE=1 SV=2//1.27867e-18
Novel001220	sp|Q8N7Z5|ANR31_HUMAN Putative ankyrin repeat domain-containing protein 31 OS=Homo sapiens GN=ANKRD31 PE=5 SV=2//5.7454e-33
Novel001221	sp|Q9D032|SSBP3_MOUSE Single-stranded DNA-binding protein 3 OS=Mus musculus GN=Ssbp3 PE=2 SV=2//8.76615e-31
Novel001222	-//-
Novel001223	-//-
Novel001224	-//-
Novel001225	-//-
Novel001226	sp|Q6EKJ0|GTD2B_HUMAN General transcription factor II-I repeat domain-containing protein 2B OS=Homo sapiens GN=GTF2IRD2B PE=1 SV=1//6.4905e-14
Novel001227	-//-
Novel001228	sp|Q0II44|S2541_BOVIN Solute carrier family 25 member 41 OS=Bos taurus GN=SLC25A41 PE=2 SV=1//4.56534e-18
Novel001229	sp|Q9BV35|SCMC3_HUMAN Calcium-binding mitochondrial carrier protein SCaMC-3 OS=Homo sapiens GN=SLC25A23 PE=1 SV=2//2.67147e-06
Novel001230	sp|Q32L68|HM20B_BOVIN SWI/SNF-related matrix-associated actin-dependent regulator of chromatin subfamily E member 1-related OS=Bos taurus GN=HMG20B PE=2 SV=1//2.87397e-19
Novel001231	sp|A3KMN5|PRR16_MOUSE Proline-rich protein 16 OS=Mus musculus GN=Prr16 PE=2 SV=1//3.11179e-14
Novel001232	sp|Q2TBS2|RM21_BOVIN 39S ribosomal protein L21, mitochondrial OS=Bos taurus GN=MRPL21 PE=1 SV=1//1.91415e-93
Novel001233	-//-
Novel001234	-//-
Novel001235	sp|Q9CYZ8|SSBP2_MOUSE Single-stranded DNA-binding protein 2 OS=Mus musculus GN=Ssbp2 PE=2 SV=1//4.06789e-29
Novel001236	sp|P11369|POL2_MOUSE Retrovirus-related Pol polyprotein LINE-1 OS=Mus musculus GN=Pol PE=1 SV=2//8.8109e-12
Novel001237	sp|Q9H173|SIL1_HUMAN Nucleotide exchange factor SIL1 OS=Homo sapiens GN=SIL1 PE=1 SV=1//2.86302e-22
Novel001238	-//-
Novel001239	sp|Q08477|CP4F3_HUMAN Leukotriene-B(4) omega-hydroxylase 2 OS=Homo sapiens GN=CYP4F3 PE=2 SV=2//8.37166e-132
Novel001240	-//-
Novel001241	sp|P35917|VGFR3_MOUSE Vascular endothelial growth factor receptor 3 OS=Mus musculus GN=Flt4 PE=1 SV=1//1.28486e-12
Novel001242	sp|P11369|POL2_MOUSE Retrovirus-related Pol polyprotein LINE-1 OS=Mus musculus GN=Pol PE=1 SV=2//1.40917e-28
Novel001243	-//-
Novel001244	-//-
Novel001245	sp|Q8NHX9|TPC2_HUMAN Two pore calcium channel protein 2 OS=Homo sapiens GN=TPCN2 PE=1 SV=2//1.01666e-17
Novel001246	sp|Q9CW46|RAVR1_MOUSE Ribonucleoprotein PTB-binding 1 OS=Mus musculus GN=Raver1 PE=1 SV=2//4.06329e-34
Novel001247	sp|P11369|POL2_MOUSE Retrovirus-related Pol polyprotein LINE-1 OS=Mus musculus GN=Pol PE=1 SV=2//1.94027e-10
Novel001248	-//-
Novel001249	-//-
Novel001250	sp|Q3ZKN0|S27A1_BOVIN Long-chain fatty acid transport protein 1 OS=Bos taurus GN=SLC27A1 PE=2 SV=1//5.20422e-08
Novel001251	sp|Q9HCS2|CP4FC_HUMAN Cytochrome P450 4F12 OS=Homo sapiens GN=CYP4F12 PE=1 SV=2//7.95086e-51
Novel001252	sp|B2RR83|YTDC2_MOUSE Probable ATP-dependent RNA helicase YTHDC2 OS=Mus musculus GN=Ythdc2 PE=2 SV=1//2.72088e-09
Novel001253	-//-
Novel001254	sp|A0JND4|SBNO2_BOVIN Protein strawberry notch homolog 2 OS=Bos taurus GN=SBNO2 PE=2 SV=1//1.09982e-13
Novel001255	sp|Q7KZI7|MARK2_HUMAN Serine/threonine-protein kinase MARK2 OS=Homo sapiens GN=MARK2 PE=1 SV=2//5.66425e-152
Novel001256	-//-
Novel001257	-//-
Novel001258	sp|Q13136|LIPA1_HUMAN Liprin-alpha-1 OS=Homo sapiens GN=PPFIA1 PE=1 SV=1//9.48399e-29
Novel001259	sp|Q9BY15|EMR3_HUMAN EGF-like module-containing mucin-like hormone receptor-like 3 OS=Homo sapiens GN=EMR3 PE=1 SV=2//1.81301e-16
Novel001260	-//-
Novel001261	sp|Q6EKJ0|GTD2B_HUMAN General transcription factor II-I repeat domain-containing protein 2B OS=Homo sapiens GN=GTF2IRD2B PE=1 SV=1//2.82572e-14
Novel001262	-//-
Novel001263	sp|Q13370|PDE3B_HUMAN cGMP-inhibited 3&apos;,5&apos;-cyclic phosphodiesterase B OS=Homo sapiens GN=PDE3B PE=1 SV=2//6.64513e-73
Novel001264	-//-
Novel001265	-//-
Novel001266	sp|Q5XI28|RAVR1_RAT Ribonucleoprotein PTB-binding 1 OS=Rattus norvegicus GN=Raver1 PE=2 SV=1//0
Novel001267	-//-
Novel001268	sp|Q865S1|AP3D1_BOVIN AP-3 complex subunit delta-1 OS=Bos taurus GN=AP3D1 PE=1 SV=2//1.16385e-26
Novel001269	sp|Q5DRB9|PCDGC_PANTR Protocadherin gamma-A12 OS=Pan troglodytes GN=PCDHGA12 PE=3 SV=1//1.18545e-10
Novel001270	sp|Q9H6S3|ES8L2_HUMAN Epidermal growth factor receptor kinase substrate 8-like protein 2 OS=Homo sapiens GN=EPS8L2 PE=1 SV=2//1.78601e-24
Novel001271	sp|Q9H6S3|ES8L2_HUMAN Epidermal growth factor receptor kinase substrate 8-like protein 2 OS=Homo sapiens GN=EPS8L2 PE=1 SV=2//5.68369e-25
Novel001272	sp|Q9H6E5|STPAP_HUMAN Speckle targeted PIP5K1A-regulated poly(A) polymerase OS=Homo sapiens GN=TUT1 PE=1 SV=2//5.74954e-06
Novel001273	-//-
Novel001274	sp|Q32KV6|SIL1_BOVIN Nucleotide exchange factor SIL1 OS=Bos taurus GN=SIL1 PE=2 SV=1//2.96255e-14
Novel001275	sp|Q32KV6|SIL1_BOVIN Nucleotide exchange factor SIL1 OS=Bos taurus GN=SIL1 PE=2 SV=1//3.16125e-14
Novel001276	sp|Q32KV6|SIL1_BOVIN Nucleotide exchange factor SIL1 OS=Bos taurus GN=SIL1 PE=2 SV=1//6.41214e-14
Novel001277	-//-
Novel001278	sp|Q2TBS2|RM21_BOVIN 39S ribosomal protein L21, mitochondrial OS=Bos taurus GN=MRPL21 PE=1 SV=1//2.13165e-95
Novel001279	sp|Q9DCR2|AP3S1_MOUSE AP-3 complex subunit sigma-1 OS=Mus musculus GN=Ap3s1 PE=1 SV=2//5.7847e-09
Novel001280	sp|Q9H6S3|ES8L2_HUMAN Epidermal growth factor receptor kinase substrate 8-like protein 2 OS=Homo sapiens GN=EPS8L2 PE=1 SV=2//5.25076e-10
Novel001281	sp|P59509|ATS19_MOUSE A disintegrin and metalloproteinase with thrombospondin motifs 19 OS=Mus musculus GN=Adamts19 PE=2 SV=1//3.29567e-13
Novel001282	sp|A6H7A0|FACE2_BOVIN CAAX prenyl protease 2 OS=Bos taurus GN=RCE1 PE=2 SV=1//9.42993e-21
Novel001283	sp|O60711|LPXN_HUMAN Leupaxin OS=Homo sapiens GN=LPXN PE=1 SV=1//3.75064e-16
Novel001284	sp|Q08477|CP4F3_HUMAN Leukotriene-B(4) omega-hydroxylase 2 OS=Homo sapiens GN=CYP4F3 PE=2 SV=2//2.09721e-119
Novel001285	-//-
Novel001286	sp|P08548|LIN1_NYCCO LINE-1 reverse transcriptase homolog OS=Nycticebus coucang PE=1 SV=1//6.27046e-06
Novel001287	sp|Q9Y5I4|PCDC2_HUMAN Protocadherin alpha-C2 OS=Homo sapiens GN=PCDHAC2 PE=2 SV=1//0
Novel001288	sp|Q13136|LIPA1_HUMAN Liprin-alpha-1 OS=Homo sapiens GN=PPFIA1 PE=1 SV=1//2.36547e-61
Novel001289	sp|A1A4P6|TMM80_BOVIN Transmembrane protein 80 OS=Bos taurus GN=TMEM80 PE=2 SV=1//4.83637e-24
Novel001290	sp|O94953|KDM4B_HUMAN Lysine-specific demethylase 4B OS=Homo sapiens GN=KDM4B PE=1 SV=4//2.7065e-47
Novel001291	sp|Q9Y4A5|TRRAP_HUMAN Transformation/transcription domain-associated protein OS=Homo sapiens GN=TRRAP PE=1 SV=3//7.91824e-159
Novel001292	sp|Q9Y4A5|TRRAP_HUMAN Transformation/transcription domain-associated protein OS=Homo sapiens GN=TRRAP PE=1 SV=3//3.15376e-161
Novel001293	sp|Q8R079|BFAR_MOUSE Bifunctional apoptosis regulator OS=Mus musculus GN=Bfar PE=1 SV=1//9.01188e-62
Novel001294	sp|P69341|PARN_BOVIN Poly(A)-specific ribonuclease PARN OS=Bos taurus GN=PARN PE=1 SV=2//3.22586e-80
Novel001295	-//-
Novel001296	sp|Q00959|NMDE1_RAT Glutamate receptor ionotropic, NMDA 2A OS=Rattus norvegicus GN=Grin2a PE=1 SV=2//7.12759e-66
Novel001297	sp|O15530|PDPK1_HUMAN 3-phosphoinositide-dependent protein kinase 1 OS=Homo sapiens GN=PDPK1 PE=1 SV=1//1.26896e-48
Novel001298	sp|P06310|KV206_HUMAN Ig kappa chain V-II region RPMI 6410 OS=Homo sapiens PE=4 SV=1//4.72975e-48
Novel001299	sp|Q9UNP4|SIAT9_HUMAN Lactosylceramide alpha-2,3-sialyltransferase OS=Homo sapiens GN=ST3GAL5 PE=1 SV=4//1.73087e-20
Novel001300	sp|Q5FWF7|FBX48_HUMAN F-box only protein 48 OS=Homo sapiens GN=FBXO48 PE=2 SV=1//1.868e-83
Novel001301	sp|Q5FWF7|FBX48_HUMAN F-box only protein 48 OS=Homo sapiens GN=FBXO48 PE=2 SV=1//1.90164e-83
Novel001302	sp|Q5FWF7|FBX48_HUMAN F-box only protein 48 OS=Homo sapiens GN=FBXO48 PE=2 SV=1//3.19231e-83
Novel001303	sp|Q922R5|P4R3B_MOUSE Serine/threonine-protein phosphatase 4 regulatory subunit 3B OS=Mus musculus GN=Smek2 PE=2 SV=2//5.10049e-35
Novel001304	sp|Q7Z624|CMKMT_HUMAN Calmodulin-lysine N-methyltransferase OS=Homo sapiens GN=CAMKMT PE=1 SV=2//1.45565e-24
Novel001305	sp|A8MVX0|ARG33_HUMAN Rho guanine nucleotide exchange factor 33 OS=Homo sapiens GN=ARHGEF33 PE=2 SV=2//7.90004e-87
Novel001306	sp|Q17QZ7|TTC27_BOVIN Tetratricopeptide repeat protein 27 OS=Bos taurus GN=TTC27 PE=2 SV=1//0
Novel001307	sp|P11369|POL2_MOUSE Retrovirus-related Pol polyprotein LINE-1 OS=Mus musculus GN=Pol PE=1 SV=2//7.04387e-06
Novel001308	sp|Q9Y6D9|MD1L1_HUMAN Mitotic spindle assembly checkpoint protein MAD1 OS=Homo sapiens GN=MAD1L1 PE=1 SV=2//4.41089e-132
Novel001309	sp|Q9Y6D9|MD1L1_HUMAN Mitotic spindle assembly checkpoint protein MAD1 OS=Homo sapiens GN=MAD1L1 PE=1 SV=2//1.9827e-15
Novel001310	-//-
Novel001311	sp|Q9UDT6|CLIP2_HUMAN CAP-Gly domain-containing linker protein 2 OS=Homo sapiens GN=CLIP2 PE=1 SV=1//2.2238e-73
Novel001312	sp|Q06BI3|CABP8_RAT Calcium-binding protein 8 OS=Rattus norvegicus GN=Caln1 PE=1 SV=1//2.30381e-19
Novel001313	sp|Q9NVU0|RPC5_HUMAN DNA-directed RNA polymerase III subunit RPC5 OS=Homo sapiens GN=POLR3E PE=1 SV=1//1.13017e-09
Novel001314	sp|P33076|C2TA_HUMAN MHC class II transactivator OS=Homo sapiens GN=CIITA PE=1 SV=3//6.00312e-14
Novel001315	-//-
Novel001316	-//-
Novel001317	sp|O14771|ZN213_HUMAN Zinc finger protein 213 OS=Homo sapiens GN=ZNF213 PE=2 SV=2//0
Novel001318	sp|O14771|ZN213_HUMAN Zinc finger protein 213 OS=Homo sapiens GN=ZNF213 PE=2 SV=2//0
Novel001319	sp|Q96S21|RB40C_HUMAN Ras-related protein Rab-40C OS=Homo sapiens GN=RAB40C PE=1 SV=1//6.36363e-19
Novel001320	sp|Q99KB8|GLO2_MOUSE Hydroxyacylglutathione hydrolase, mitochondrial OS=Mus musculus GN=Hagh PE=2 SV=2//8.71069e-26
Novel001321	sp|Q6A1A2|PDPK2_HUMAN Putative 3-phosphoinositide-dependent protein kinase 2 OS=Homo sapiens GN=PDPK2 PE=5 SV=1//1.6639e-49
Novel001322	sp|Q6A1A2|PDPK2_HUMAN Putative 3-phosphoinositide-dependent protein kinase 2 OS=Homo sapiens GN=PDPK2 PE=5 SV=1//2.27122e-18
Novel001323	sp|Q3MHH9|ECM2_BOVIN Extracellular matrix protein 2 OS=Bos taurus GN=ECM2 PE=2 SV=1//4.2889e-151
Novel001324	sp|Q5JSP0|FGD3_HUMAN FYVE, RhoGEF and PH domain-containing protein 3 OS=Homo sapiens GN=FGD3 PE=1 SV=1//1.70276e-12
Novel001325	sp|Q17QD9|CSEN_BOVIN Calsenilin OS=Bos taurus GN=KCNIP3 PE=2 SV=1//6.91551e-15
Novel001326	sp|Q24JP3|F178B_MOUSE Protein FAM178B OS=Mus musculus GN=Fam178b PE=2 SV=2//3.25162e-34
Novel001327	sp|Q3V6T2|GRDN_HUMAN Girdin OS=Homo sapiens GN=CCDC88A PE=1 SV=2//4.14823e-25
Novel001328	sp|Q62261|SPTB2_MOUSE Spectrin beta chain, non-erythrocytic 1 OS=Mus musculus GN=Sptbn1 PE=1 SV=2//4.93391e-08
Novel001329	sp|P11369|POL2_MOUSE Retrovirus-related Pol polyprotein LINE-1 OS=Mus musculus GN=Pol PE=1 SV=2//2.02818e-14
Novel001330	sp|P11369|POL2_MOUSE Retrovirus-related Pol polyprotein LINE-1 OS=Mus musculus GN=Pol PE=1 SV=2//5.89443e-09
Novel001331	sp|A0JN40|KIF3C_BOVIN Kinesin-like protein KIF3C OS=Bos taurus GN=KIF3C PE=2 SV=1//1.97232e-36
Novel001332	-//-
Novel001333	sp|Q6IS24|GLTL3_HUMAN Putative polypeptide N-acetylgalactosaminyltransferase-like protein 3 OS=Homo sapiens GN=WBSCR17 PE=2 SV=2//3.0077e-33
Novel001334	-//-
Novel001335	sp|Q99758|ABCA3_HUMAN ATP-binding cassette sub-family A member 3 OS=Homo sapiens GN=ABCA3 PE=1 SV=2//3.67353e-07
Novel001336	sp|Q5PQN2|BFAR_RAT Bifunctional apoptosis regulator OS=Rattus norvegicus GN=Bfar PE=2 SV=1//2.16807e-79
Novel001337	-//-
Novel001338	sp|Q8C120|SH3R3_MOUSE SH3 domain-containing RING finger protein 3 OS=Mus musculus GN=Sh3rf3 PE=2 SV=2//4.5824e-11
Novel001339	-//-
Novel001340	-//-
Novel001341	-//-
Novel001342	sp|Q9C037|TRIM4_HUMAN Tripartite motif-containing protein 4 OS=Homo sapiens GN=TRIM4 PE=2 SV=2//1.52216e-50
Novel001343	-//-
Novel001344	sp|O14771|ZN213_HUMAN Zinc finger protein 213 OS=Homo sapiens GN=ZNF213 PE=2 SV=2//0
Novel001345	sp|P06310|KV206_HUMAN Ig kappa chain V-II region RPMI 6410 OS=Homo sapiens PE=4 SV=1//1.01678e-57
Novel001346	sp|A6H5Z3|EXC6B_MOUSE Exocyst complex component 6B OS=Mus musculus GN=Exoc6b PE=2 SV=1//4.35229e-08
Novel001347	sp|Q5XI83|CP062_RAT UPF0505 protein C16orf62 homolog OS=Rattus norvegicus PE=2 SV=1//1.65853e-36
Novel001348	sp|P01602|KV110_HUMAN Ig kappa chain V-I region HK102 (Fragment) OS=Homo sapiens GN=IGKV1-5 PE=4 SV=1//2.03644e-50
Novel001349	-//-
Novel001350	-//-
Novel001351	sp|Q4G0F8|UBN1_MOUSE Ubinuclein-1 OS=Mus musculus GN=Ubn1 PE=2 SV=1//1.31589e-39
Novel001352	sp|P08548|LIN1_NYCCO LINE-1 reverse transcriptase homolog OS=Nycticebus coucang PE=1 SV=1//5.57104e-15
Novel001353	-//-
Novel001354	sp|Q53FA7|QORX_HUMAN Quinone oxidoreductase PIG3 OS=Homo sapiens GN=TP53I3 PE=1 SV=2//1.80443e-24
Novel001355	sp|Q3SZ73|ABHDB_BOVIN Alpha/beta hydrolase domain-containing protein 11 OS=Bos taurus GN=ABHD11 PE=2 SV=1//1.1849e-17
Novel001356	sp|P69341|PARN_BOVIN Poly(A)-specific ribonuclease PARN OS=Bos taurus GN=PARN PE=1 SV=2//2.33243e-13
Novel001357	sp|P69341|PARN_BOVIN Poly(A)-specific ribonuclease PARN OS=Bos taurus GN=PARN PE=1 SV=2//3.34525e-60
Novel001358	-//-
Novel001359	-//-
Novel001360	sp|Q9H477|RBSK_HUMAN Ribokinase OS=Homo sapiens GN=RBKS PE=1 SV=1//2.14412e-24
Novel001361	sp|Q9H477|RBSK_HUMAN Ribokinase OS=Homo sapiens GN=RBKS PE=1 SV=1//1.08495e-26
Novel001362	sp|O14771|ZN213_HUMAN Zinc finger protein 213 OS=Homo sapiens GN=ZNF213 PE=2 SV=2//0
Novel001363	sp|P06310|KV206_HUMAN Ig kappa chain V-II region RPMI 6410 OS=Homo sapiens PE=4 SV=1//4.66615e-25
Novel001364	-//-
Novel001365	sp|P24001|IL32_HUMAN Interleukin-32 OS=Homo sapiens GN=IL32 PE=1 SV=3//4.03761e-14
Novel001366	-//-
Novel001367	-//-
Novel001368	-//-
Novel001369	sp|Q9C037|TRIM4_HUMAN Tripartite motif-containing protein 4 OS=Homo sapiens GN=TRIM4 PE=2 SV=2//6.73514e-51
Novel001370	-//-
Novel001371	sp|P52912|TIA1_MOUSE Nucleolysin TIA-1 OS=Mus musculus GN=Tia1 PE=1 SV=1//2.65162e-06
Novel001372	sp|O75689|ADAP1_HUMAN Arf-GAP with dual PH domain-containing protein 1 OS=Homo sapiens GN=ADAP1 PE=1 SV=2//4.86651e-24
Novel001373	-//-
Novel001374	-//-
Novel001375	sp|P11369|POL2_MOUSE Retrovirus-related Pol polyprotein LINE-1 OS=Mus musculus GN=Pol PE=1 SV=2//7.01347e-06
Novel001376	-//-
Novel001377	sp|P11369|POL2_MOUSE Retrovirus-related Pol polyprotein LINE-1 OS=Mus musculus GN=Pol PE=1 SV=2//3.56105e-19
Novel001378	-//-
Novel001379	sp|P11369|POL2_MOUSE Retrovirus-related Pol polyprotein LINE-1 OS=Mus musculus GN=Pol PE=1 SV=2//7.70601e-06
Novel001380	-//-
Novel001381	sp|P11369|POL2_MOUSE Retrovirus-related Pol polyprotein LINE-1 OS=Mus musculus GN=Pol PE=1 SV=2//2.89609e-19
Novel001382	sp|Q9Y6D9|MD1L1_HUMAN Mitotic spindle assembly checkpoint protein MAD1 OS=Homo sapiens GN=MAD1L1 PE=1 SV=2//4.77988e-37
Novel001383	-//-
Novel001384	sp|P08548|LIN1_NYCCO LINE-1 reverse transcriptase homolog OS=Nycticebus coucang PE=1 SV=1//3.80459e-15
Novel001385	sp|P08548|LIN1_NYCCO LINE-1 reverse transcriptase homolog OS=Nycticebus coucang PE=1 SV=1//1.07916e-06
Novel001386	-//-
Novel001387	-//-
Novel001388	sp|Q3UH53|SDK1_MOUSE Protein sidekick-1 OS=Mus musculus GN=Sdk1 PE=2 SV=1//3.05818e-23
Novel001389	sp|Q3UH53|SDK1_MOUSE Protein sidekick-1 OS=Mus musculus GN=Sdk1 PE=2 SV=1//4.71921e-17
Novel001390	-//-
Novel001391	-//-
Novel001392	sp|P11369|POL2_MOUSE Retrovirus-related Pol polyprotein LINE-1 OS=Mus musculus GN=Pol PE=1 SV=2//1.16741e-09
Novel001393	sp|P11369|POL2_MOUSE Retrovirus-related Pol polyprotein LINE-1 OS=Mus musculus GN=Pol PE=1 SV=2//1.20119e-17
Novel001394	-//-
Novel001395	sp|Q5PQN2|BFAR_RAT Bifunctional apoptosis regulator OS=Rattus norvegicus GN=Bfar PE=2 SV=1//3.91827e-37
Novel001396	sp|Q9UQ84|EXO1_HUMAN Exonuclease 1 OS=Homo sapiens GN=EXO1 PE=1 SV=2//1.19133e-10
Novel001397	sp|P69341|PARN_BOVIN Poly(A)-specific ribonuclease PARN OS=Bos taurus GN=PARN PE=1 SV=2//3.41201e-52
Novel001398	sp|Q93009|UBP7_HUMAN Ubiquitin carboxyl-terminal hydrolase 7 OS=Homo sapiens GN=USP7 PE=1 SV=2//6.2702e-34
Novel001399	sp|P43242|HMOX2_RABIT Heme oxygenase 2 OS=Oryctolagus cuniculus GN=HMOX2 PE=2 SV=1//4.86328e-19
Novel001400	sp|Q5FWF7|FBX48_HUMAN F-box only protein 48 OS=Homo sapiens GN=FBXO48 PE=2 SV=1//4.49886e-84
Novel001401	sp|Q922R5|P4R3B_MOUSE Serine/threonine-protein phosphatase 4 regulatory subunit 3B OS=Mus musculus GN=Smek2 PE=2 SV=2//2.5159e-37
Novel001402	-//-
Novel001403	sp|Q9NZS9|BFAR_HUMAN Bifunctional apoptosis regulator OS=Homo sapiens GN=BFAR PE=1 SV=1//6.28549e-31
Novel001404	sp|Q99KB8|GLO2_MOUSE Hydroxyacylglutathione hydrolase, mitochondrial OS=Mus musculus GN=Hagh PE=2 SV=2//7.07161e-26
Novel001405	sp|P01835|KACB_RAT Ig kappa chain C region, B allele OS=Rattus norvegicus PE=1 SV=1//3.30143e-39
Novel001406	sp|Q6ZWT7|MBOA2_HUMAN Lysophospholipid acyltransferase 2 OS=Homo sapiens GN=MBOAT2 PE=2 SV=2//1.15171e-43
Novel001407	sp|Q3UH53|SDK1_MOUSE Protein sidekick-1 OS=Mus musculus GN=Sdk1 PE=2 SV=1//1.371e-78
Novel001408	-//-
Novel001409	sp|Q5PQN2|BFAR_RAT Bifunctional apoptosis regulator OS=Rattus norvegicus GN=Bfar PE=2 SV=1//6.82778e-77
Novel001410	sp|P69341|PARN_BOVIN Poly(A)-specific ribonuclease PARN OS=Bos taurus GN=PARN PE=1 SV=2//1.99688e-75
Novel001411	sp|P11369|POL2_MOUSE Retrovirus-related Pol polyprotein LINE-1 OS=Mus musculus GN=Pol PE=1 SV=2//2.53332e-16
Novel001412	sp|O60503|ADCY9_HUMAN Adenylate cyclase type 9 OS=Homo sapiens GN=ADCY9 PE=1 SV=4//1.49362e-08
Novel001413	-//-
Novel001414	sp|Q9H477|RBSK_HUMAN Ribokinase OS=Homo sapiens GN=RBKS PE=1 SV=1//2.49005e-25
Novel001415	sp|O55173|PDPK1_RAT 3-phosphoinositide-dependent protein kinase 1 OS=Rattus norvegicus GN=Pdpk1 PE=1 SV=2//4.96392e-42
Novel001416	sp|P01835|KACB_RAT Ig kappa chain C region, B allele OS=Rattus norvegicus PE=1 SV=1//2.47127e-38
Novel001417	sp|P01835|KACB_RAT Ig kappa chain C region, B allele OS=Rattus norvegicus PE=1 SV=1//5.22086e-36
Novel001418	-//-
Novel001419	sp|O60303|K0556_HUMAN Uncharacterized protein KIAA0556 OS=Homo sapiens GN=KIAA0556 PE=1 SV=4//4.42104e-72
Novel001420	sp|Q3MHH9|ECM2_BOVIN Extracellular matrix protein 2 OS=Bos taurus GN=ECM2 PE=2 SV=1//1.54429e-118
Novel001421	-//-
Novel001422	-//-
Novel001423	sp|Q5FWF7|FBX48_HUMAN F-box only protein 48 OS=Homo sapiens GN=FBXO48 PE=2 SV=1//5.47071e-84
Novel001424	-//-
Novel001425	sp|P01835|KACB_RAT Ig kappa chain C region, B allele OS=Rattus norvegicus PE=1 SV=1//1.485e-37
Novel001426	sp|P01835|KACB_RAT Ig kappa chain C region, B allele OS=Rattus norvegicus PE=1 SV=1//1.68708e-38
Novel001427	sp|P01835|KACB_RAT Ig kappa chain C region, B allele OS=Rattus norvegicus PE=1 SV=1//7.94606e-37
Novel001428	sp|Q922R5|P4R3B_MOUSE Serine/threonine-protein phosphatase 4 regulatory subunit 3B OS=Mus musculus GN=Smek2 PE=2 SV=2//4.90625e-22
Novel001429	sp|Q6A1A2|PDPK2_HUMAN Putative 3-phosphoinositide-dependent protein kinase 2 OS=Homo sapiens GN=PDPK2 PE=5 SV=1//3.99845e-19
Novel001430	sp|Q3MHH9|ECM2_BOVIN Extracellular matrix protein 2 OS=Bos taurus GN=ECM2 PE=2 SV=1//2.37741e-115
Novel001431	sp|P11369|POL2_MOUSE Retrovirus-related Pol polyprotein LINE-1 OS=Mus musculus GN=Pol PE=1 SV=2//2.73922e-16
Novel001432	sp|Q17QZ7|TTC27_BOVIN Tetratricopeptide repeat protein 27 OS=Bos taurus GN=TTC27 PE=2 SV=1//1.01175e-139
Novel001433	sp|Q2VIU1|ID2_PIG DNA-binding protein inhibitor ID-2 OS=Sus scrofa GN=ID2 PE=2 SV=1//3.80556e-76
Novel001434	-//-
Novel001435	sp|P10272|POL_BAEVM Pol polyprotein OS=Baboon endogenous virus (strain M7) GN=pol PE=3 SV=1//6.18935e-21
Novel001436	-//-
Novel001437	-//-
Novel001438	-//-
Novel001439	sp|Q96MW7|TIGD1_HUMAN Tigger transposable element-derived protein 1 OS=Homo sapiens GN=TIGD1 PE=2 SV=1//1.48475e-09
Novel001440	-//-
Novel001441	-//-
Novel001442	sp|Q9C099|LRCC1_HUMAN Leucine-rich repeat and coiled-coil domain-containing protein 1 OS=Homo sapiens GN=LRRCC1 PE=2 SV=2//1.01491e-132
Novel001443	-//-
Novel001444	-//-
Novel001445	-//-
Novel001446	sp|Q5R9B8|DCAF6_PONAB DDB1- and CUL4-associated factor 6 OS=Pongo abelii GN=DCAF6 PE=2 SV=2//5.31192e-100
Novel001447	-//-
Novel001448	sp|Q5JR12|PPM1J_HUMAN Protein phosphatase 1J OS=Homo sapiens GN=PPM1J PE=1 SV=1//0
Novel001449	-//-
Novel001450	sp|Q53H96|P5CR3_HUMAN Pyrroline-5-carboxylate reductase 3 OS=Homo sapiens GN=PYCRL PE=1 SV=2//4.51158e-22
Novel001451	-//-
Novel001452	sp|Q32KY9|NSE2_BOVIN E3 SUMO-protein ligase NSE2 OS=Bos taurus GN=NSMCE2 PE=2 SV=1//6.60546e-11
Novel001453	sp|Q02369|NDUB9_BOVIN NADH dehydrogenase [ubiquinone] 1 beta subcomplex subunit 9 OS=Bos taurus GN=NDUFB9 PE=1 SV=2//1.59756e-120
Novel001454	sp|Q96DN5|WDR67_HUMAN WD repeat-containing protein 67 OS=Homo sapiens GN=WDR67 PE=2 SV=2//1.67593e-41
Novel001455	sp|O00339|MATN2_HUMAN Matrilin-2 OS=Homo sapiens GN=MATN2 PE=1 SV=4//6.90086e-44
Novel001456	sp|O00339|MATN2_HUMAN Matrilin-2 OS=Homo sapiens GN=MATN2 PE=1 SV=4//8.33794e-44
Novel001457	-//-
Novel001458	sp|P33991|MCM4_HUMAN DNA replication licensing factor MCM4 OS=Homo sapiens GN=MCM4 PE=1 SV=5//3.42757e-21
Novel001459	sp|P33991|MCM4_HUMAN DNA replication licensing factor MCM4 OS=Homo sapiens GN=MCM4 PE=1 SV=5//1.33298e-16
Novel001460	sp|Q9NR48|ASH1L_HUMAN Histone-lysine N-methyltransferase ASH1L OS=Homo sapiens GN=ASH1L PE=1 SV=2//3.08121e-60
Novel001461	sp|Q9NR48|ASH1L_HUMAN Histone-lysine N-methyltransferase ASH1L OS=Homo sapiens GN=ASH1L PE=1 SV=2//2.2099e-69
Novel001462	sp|Q9NR48|ASH1L_HUMAN Histone-lysine N-methyltransferase ASH1L OS=Homo sapiens GN=ASH1L PE=1 SV=2//7.64637e-69
Novel001463	sp|Q9D1L9|LTOR5_MOUSE Ragulator complex protein LAMTOR5 OS=Mus musculus GN=Lamtor5 PE=2 SV=1//2.43221e-15
Novel001464	sp|Q99523|SORT_HUMAN Sortilin OS=Homo sapiens GN=SORT1 PE=1 SV=3//2.75644e-84
Novel001465	sp|Q99523|SORT_HUMAN Sortilin OS=Homo sapiens GN=SORT1 PE=1 SV=3//7.18389e-79
Novel001466	sp|Q9UNH5|CC14A_HUMAN Dual specificity protein phosphatase CDC14A OS=Homo sapiens GN=CDC14A PE=1 SV=1//3.60148e-21
Novel001467	sp|Q5RCA4|ZN326_PONAB DBIRD complex subunit ZNF326 OS=Pongo abelii GN=ZNF326 PE=2 SV=1//1.37622e-63
Novel001468	sp|O75123|ZN623_HUMAN Zinc finger protein 623 OS=Homo sapiens GN=ZNF623 PE=2 SV=2//2.86467e-07
Novel001469	sp|Q9C099|LRCC1_HUMAN Leucine-rich repeat and coiled-coil domain-containing protein 1 OS=Homo sapiens GN=LRRCC1 PE=2 SV=2//1.99675e-92
Novel001470	-//-
Novel001471	-//-
Novel001472	sp|Q5RFL8|YTHD3_PONAB YTH domain family protein 3 OS=Pongo abelii GN=YTHDF3 PE=2 SV=1//1.15908e-13
Novel001473	sp|Q5RFL8|YTHD3_PONAB YTH domain family protein 3 OS=Pongo abelii GN=YTHDF3 PE=2 SV=1//4.9208e-18
Novel001474	sp|O75123|ZN623_HUMAN Zinc finger protein 623 OS=Homo sapiens GN=ZNF623 PE=2 SV=2//3.40423e-07
Novel001475	sp|Q9P243|ZFAT_HUMAN Zinc finger protein ZFAT OS=Homo sapiens GN=ZFAT PE=1 SV=2//7.86535e-26
Novel001476	-//-
Novel001477	sp|P35219|CAH8_HUMAN Carbonic anhydrase-related protein OS=Homo sapiens GN=CA8 PE=1 SV=3//8.15308e-24
Novel001478	-//-
Novel001479	-//-
Novel001480	sp|O95071|UBR5_HUMAN E3 ubiquitin-protein ligase UBR5 OS=Homo sapiens GN=UBR5 PE=1 SV=2//0
Novel001481	-//-
Novel001482	-//-
Novel001483	-//-
Novel001484	-//-
Novel001485	sp|Q29RL0|WDR67_BOVIN WD repeat-containing protein 67 OS=Bos taurus GN=WDR67 PE=2 SV=1//0
Novel001486	sp|Q96CN0|YH008_HUMAN Putative uncharacterized protein ENSP00000381961 OS=Homo sapiens PE=4 SV=2//7.03488e-06
Novel001487	sp|Q32KY9|NSE2_BOVIN E3 SUMO-protein ligase NSE2 OS=Bos taurus GN=NSMCE2 PE=2 SV=1//3.61169e-11
Novel001488	sp|Q6P1X5|TAF2_HUMAN Transcription initiation factor TFIID subunit 2 OS=Homo sapiens GN=TAF2 PE=1 SV=3//2.29327e-24
Novel001489	sp|A5PKL1|OXR1_BOVIN Oxidation resistance protein 1 OS=Bos taurus GN=OXR1 PE=2 SV=2//4.17889e-42
Novel001490	sp|O95071|UBR5_HUMAN E3 ubiquitin-protein ligase UBR5 OS=Homo sapiens GN=UBR5 PE=1 SV=2//0
Novel001491	sp|Q9NR48|ASH1L_HUMAN Histone-lysine N-methyltransferase ASH1L OS=Homo sapiens GN=ASH1L PE=1 SV=2//8.70777e-69
Novel001492	-//-
Novel001493	sp|P11369|POL2_MOUSE Retrovirus-related Pol polyprotein LINE-1 OS=Mus musculus GN=Pol PE=1 SV=2//6.87654e-11
Novel001494	-//-
Novel001495	-//-
Novel001496	sp|P11369|POL2_MOUSE Retrovirus-related Pol polyprotein LINE-1 OS=Mus musculus GN=Pol PE=1 SV=2//4.13094e-28
Novel001497	-//-
Novel001498	sp|Q96MW7|TIGD1_HUMAN Tigger transposable element-derived protein 1 OS=Homo sapiens GN=TIGD1 PE=2 SV=1//1.5308e-07
Novel001499	sp|O43312|MTSS1_HUMAN Metastasis suppressor protein 1 OS=Homo sapiens GN=MTSS1 PE=1 SV=2//3.3194e-53
Novel001500	-//-
Novel001501	sp|Q96CN0|YH008_HUMAN Putative uncharacterized protein ENSP00000381961 OS=Homo sapiens PE=4 SV=2//3.19794e-06
Novel001502	sp|Q86WI1|PKHL1_HUMAN Fibrocystin-L OS=Homo sapiens GN=PKHD1L1 PE=2 SV=2//2.4401e-40
Novel001503	-//-
Novel001504	sp|Q8C6A8|BHE22_MOUSE Class E basic helix-loop-helix protein 22 OS=Mus musculus GN=Bhlhe22 PE=1 SV=1//1.22124e-18
Novel001505	-//-
Novel001506	sp|O95071|UBR5_HUMAN E3 ubiquitin-protein ligase UBR5 OS=Homo sapiens GN=UBR5 PE=1 SV=2//0
Novel001507	-//-
Novel001508	-//-
Novel001509	sp|Q02369|NDUB9_BOVIN NADH dehydrogenase [ubiquinone] 1 beta subcomplex subunit 9 OS=Bos taurus GN=NDUFB9 PE=1 SV=2//1.91922e-98
Novel001510	sp|O00339|MATN2_HUMAN Matrilin-2 OS=Homo sapiens GN=MATN2 PE=1 SV=4//7.85602e-44
Novel001511	sp|Q99523|SORT_HUMAN Sortilin OS=Homo sapiens GN=SORT1 PE=1 SV=3//2.08429e-35
Novel001512	sp|Q06AS9|EFNA1_PIG Ephrin-A1 OS=Sus scrofa GN=EFNA1 PE=2 SV=1//3.47291e-14
Novel001513	sp|O95071|UBR5_HUMAN E3 ubiquitin-protein ligase UBR5 OS=Homo sapiens GN=UBR5 PE=1 SV=2//1.31565e-124
Novel001514	sp|Q32KY9|NSE2_BOVIN E3 SUMO-protein ligase NSE2 OS=Bos taurus GN=NSMCE2 PE=2 SV=1//2.16339e-15
Novel001515	sp|Q32KY9|NSE2_BOVIN E3 SUMO-protein ligase NSE2 OS=Bos taurus GN=NSMCE2 PE=2 SV=1//2.03618e-15
Novel001516	sp|O43312|MTSS1_HUMAN Metastasis suppressor protein 1 OS=Homo sapiens GN=MTSS1 PE=1 SV=2//1.2452e-53
Novel001517	sp|Q8NFF5|FAD1_HUMAN FAD synthase OS=Homo sapiens GN=FLAD1 PE=1 SV=1//1.0147e-40
Novel001518	sp|Q02369|NDUB9_BOVIN NADH dehydrogenase [ubiquinone] 1 beta subcomplex subunit 9 OS=Bos taurus GN=NDUFB9 PE=1 SV=2//1.28064e-11
Novel001519	sp|Q9UHF7|TRPS1_HUMAN Zinc finger transcription factor Trps1 OS=Homo sapiens GN=TRPS1 PE=1 SV=2//1.8169e-67
Novel001520	sp|O95071|UBR5_HUMAN E3 ubiquitin-protein ligase UBR5 OS=Homo sapiens GN=UBR5 PE=1 SV=2//0
Novel001521	sp|O95071|UBR5_HUMAN E3 ubiquitin-protein ligase UBR5 OS=Homo sapiens GN=UBR5 PE=1 SV=2//0
Novel001522	sp|O95071|UBR5_HUMAN E3 ubiquitin-protein ligase UBR5 OS=Homo sapiens GN=UBR5 PE=1 SV=2//0
Novel001523	sp|Q5RFL8|YTHD3_PONAB YTH domain family protein 3 OS=Pongo abelii GN=YTHDF3 PE=2 SV=1//9.42253e-10
Novel001524	-//-
Novel001525	-//-
Novel001526	sp|Q9JM72|AT1B1_CAVPO Sodium/potassium-transporting ATPase subunit beta-1 OS=Cavia porcellus GN=ATP1B1 PE=2 SV=1//3.57382e-14
Novel001527	sp|Q32KY9|NSE2_BOVIN E3 SUMO-protein ligase NSE2 OS=Bos taurus GN=NSMCE2 PE=2 SV=1//1.35055e-11
Novel001528	sp|O95071|UBR5_HUMAN E3 ubiquitin-protein ligase UBR5 OS=Homo sapiens GN=UBR5 PE=1 SV=2//4.38878e-13
Novel001529	sp|O95071|UBR5_HUMAN E3 ubiquitin-protein ligase UBR5 OS=Homo sapiens GN=UBR5 PE=1 SV=2//4.41817e-13
Novel001530	sp|Q9NR48|ASH1L_HUMAN Histone-lysine N-methyltransferase ASH1L OS=Homo sapiens GN=ASH1L PE=1 SV=2//9.71466e-70
Novel001531	sp|O95071|UBR5_HUMAN E3 ubiquitin-protein ligase UBR5 OS=Homo sapiens GN=UBR5 PE=1 SV=2//1.46641e-19
Novel001532	sp|Q5RFL8|YTHD3_PONAB YTH domain family protein 3 OS=Pongo abelii GN=YTHDF3 PE=2 SV=1//1.4817e-15
Novel001533	sp|Q5RFL8|YTHD3_PONAB YTH domain family protein 3 OS=Pongo abelii GN=YTHDF3 PE=2 SV=1//9.05615e-10
Novel001534	sp|Q5RFL8|YTHD3_PONAB YTH domain family protein 3 OS=Pongo abelii GN=YTHDF3 PE=2 SV=1//5.12499e-09
Novel001535	sp|Q5RFL8|YTHD3_PONAB YTH domain family protein 3 OS=Pongo abelii GN=YTHDF3 PE=2 SV=1//2.2108e-12
Novel001536	sp|Q5RFL8|YTHD3_PONAB YTH domain family protein 3 OS=Pongo abelii GN=YTHDF3 PE=2 SV=1//2.22603e-09
Novel001537	-//-
Novel001538	-//-
Novel001539	sp|P29692|EF1D_HUMAN Elongation factor 1-delta OS=Homo sapiens GN=EEF1D PE=1 SV=5//7.36009e-20
Novel001540	sp|Q96MF7|NSE2_HUMAN E3 SUMO-protein ligase NSE2 OS=Homo sapiens GN=NSMCE2 PE=1 SV=2//3.24308e-13
Novel001541	sp|Q86WI1|PKHL1_HUMAN Fibrocystin-L OS=Homo sapiens GN=PKHD1L1 PE=2 SV=2//1.76559e-46
Novel001542	-//-
Novel001543	sp|Q32KY9|NSE2_BOVIN E3 SUMO-protein ligase NSE2 OS=Bos taurus GN=NSMCE2 PE=2 SV=1//7.34636e-15
Novel001544	sp|Q86WI1|PKHL1_HUMAN Fibrocystin-L OS=Homo sapiens GN=PKHD1L1 PE=2 SV=2//7.02573e-12
Novel001545	sp|O00339|MATN2_HUMAN Matrilin-2 OS=Homo sapiens GN=MATN2 PE=1 SV=4//2.54022e-15
Novel001546	sp|O00339|MATN2_HUMAN Matrilin-2 OS=Homo sapiens GN=MATN2 PE=1 SV=4//2.06973e-15
Novel001547	-//-
Novel001548	sp|Q5VU43|MYOME_HUMAN Myomegalin OS=Homo sapiens GN=PDE4DIP PE=2 SV=1//8.46496e-29
Novel001549	sp|Q9Z1M7|LARGE_MOUSE Glycosyltransferase-like protein LARGE1 OS=Mus musculus GN=Large PE=1 SV=1//2.22611e-13
Novel001550	-//-
Novel001551	sp|Q9UQ80|PA2G4_HUMAN Proliferation-associated protein 2G4 OS=Homo sapiens GN=PA2G4 PE=1 SV=3//2.49941e-09
Novel001552	-//-
Novel001553	-//-
Novel001554	sp|P29375|KDM5A_HUMAN Lysine-specific demethylase 5A OS=Homo sapiens GN=KDM5A PE=1 SV=3//1.16716e-179
Novel001555	sp|Q6PZE0|MUC19_MOUSE Mucin-19 OS=Mus musculus GN=Muc19 PE=2 SV=2//4.30742e-20
Novel001556	sp|Q9HBI1|PARVB_HUMAN Beta-parvin OS=Homo sapiens GN=PARVB PE=1 SV=1//1.14357e-24
Novel001557	-//-
Novel001558	sp|Q05028|PDGFB_RAT Platelet-derived growth factor subunit B (Fragment) OS=Rattus norvegicus GN=Pdgfb PE=2 SV=1//6.46247e-13
Novel001559	-//-
Novel001560	sp|Q9Z1M7|LARGE_MOUSE Glycosyltransferase-like protein LARGE1 OS=Mus musculus GN=Large PE=1 SV=1//1.61443e-39
Novel001561	sp|Q07954|LRP1_HUMAN Prolow-density lipoprotein receptor-related protein 1 OS=Homo sapiens GN=LRP1 PE=1 SV=2//3.01723e-08
Novel001562	sp|O95619|YETS4_HUMAN YEATS domain-containing protein 4 OS=Homo sapiens GN=YEATS4 PE=1 SV=1//1.72589e-31
Novel001563	sp|Q96M96|FGD4_HUMAN FYVE, RhoGEF and PH domain-containing protein 4 OS=Homo sapiens GN=FGD4 PE=1 SV=2//1.33099e-08
Novel001564	sp|P29375|KDM5A_HUMAN Lysine-specific demethylase 5A OS=Homo sapiens GN=KDM5A PE=1 SV=3//8.68291e-95
Novel001565	sp|Q3UXZ9|KDM5A_MOUSE Lysine-specific demethylase 5A OS=Mus musculus GN=Kdm5a PE=1 SV=2//5.82253e-126
Novel001566	sp|Q3UXZ9|KDM5A_MOUSE Lysine-specific demethylase 5A OS=Mus musculus GN=Kdm5a PE=1 SV=2//1.02432e-134
Novel001567	sp|Q9BXF3|CECR2_HUMAN Cat eye syndrome critical region protein 2 OS=Homo sapiens GN=CECR2 PE=1 SV=2//5.30239e-37
Novel001568	-//-
Novel001569	sp|P59511|ATS20_MOUSE A disintegrin and metalloproteinase with thrombospondin motifs 20 OS=Mus musculus GN=Adamts20 PE=2 SV=2//1.88663e-116
Novel001570	-//-
Novel001571	sp|Q8NHV4|NEDD1_HUMAN Protein NEDD1 OS=Homo sapiens GN=NEDD1 PE=1 SV=1//7.08158e-15
Novel001572	-//-
Novel001573	sp|P11369|POL2_MOUSE Retrovirus-related Pol polyprotein LINE-1 OS=Mus musculus GN=Pol PE=1 SV=2//2.82154e-23
Novel001574	-//-
Novel001575	-//-
Novel001576	-//-
Novel001577	sp|P59511|ATS20_MOUSE A disintegrin and metalloproteinase with thrombospondin motifs 20 OS=Mus musculus GN=Adamts20 PE=2 SV=2//2.6987e-114
Novel001578	sp|Q9H0C3|TM117_HUMAN Transmembrane protein 117 OS=Homo sapiens GN=TMEM117 PE=2 SV=1//2.24298e-08
Novel001579	-//-
Novel001580	sp|P11369|POL2_MOUSE Retrovirus-related Pol polyprotein LINE-1 OS=Mus musculus GN=Pol PE=1 SV=2//1.06639e-40
Novel001581	sp|P11369|POL2_MOUSE Retrovirus-related Pol polyprotein LINE-1 OS=Mus musculus GN=Pol PE=1 SV=2//1.16346e-23
Novel001582	sp|Q96MW7|TIGD1_HUMAN Tigger transposable element-derived protein 1 OS=Homo sapiens GN=TIGD1 PE=2 SV=1//1.54989e-07
Novel001583	sp|O95619|YETS4_HUMAN YEATS domain-containing protein 4 OS=Homo sapiens GN=YEATS4 PE=1 SV=1//2.71316e-33
Novel001584	-//-
Novel001585	sp|Q9BXF3|CECR2_HUMAN Cat eye syndrome critical region protein 2 OS=Homo sapiens GN=CECR2 PE=1 SV=2//8.43434e-14
Novel001586	-//-
Novel001587	sp|Q14571|ITPR2_HUMAN Inositol 1,4,5-trisphosphate receptor type 2 OS=Homo sapiens GN=ITPR2 PE=1 SV=2//3.21968e-41
Novel001588	-//-
Novel001589	-//-
Novel001590	sp|Q9H0C3|TM117_HUMAN Transmembrane protein 117 OS=Homo sapiens GN=TMEM117 PE=2 SV=1//5.59525e-35
Novel001591	-//-
Novel001592	sp|Q5ISC6|HEBP1_PIG Heme-binding protein 1 OS=Sus scrofa GN=HEBP1 PE=2 SV=1//2.11023e-31
Novel001593	sp|Q7Z5P9|MUC19_HUMAN Mucin-19 OS=Homo sapiens GN=MUC19 PE=1 SV=2//1.8481e-39
Novel001594	sp|Q7Z5P9|MUC19_HUMAN Mucin-19 OS=Homo sapiens GN=MUC19 PE=1 SV=2//5.99022e-59
Novel001595	-//-
Novel001596	sp|Q96MW7|TIGD1_HUMAN Tigger transposable element-derived protein 1 OS=Homo sapiens GN=TIGD1 PE=2 SV=1//7.38657e-08
Novel001597	sp|Q07954|LRP1_HUMAN Prolow-density lipoprotein receptor-related protein 1 OS=Homo sapiens GN=LRP1 PE=1 SV=2//4.70097e-09
Novel001598	-//-
Novel001599	-//-
Novel001600	sp|Q8BH18|TM117_MOUSE Transmembrane protein 117 OS=Mus musculus GN=Tmem117 PE=2 SV=1//1.1986e-08
Novel001601	-//-
Novel001602	-//-
Novel001603	sp|Q7Z5P9|MUC19_HUMAN Mucin-19 OS=Homo sapiens GN=MUC19 PE=1 SV=2//3.21353e-53
Novel001604	-//-
Novel001605	-//-
Novel001606	sp|Q9D864|ARP6_MOUSE Actin-related protein 6 OS=Mus musculus GN=Actr6 PE=2 SV=2//2.47877e-20
Novel001607	sp|Q9H0C3|TM117_HUMAN Transmembrane protein 117 OS=Homo sapiens GN=TMEM117 PE=2 SV=1//8.90625e-34
Novel001608	sp|Q9NQH7|XPP3_HUMAN Probable Xaa-Pro aminopeptidase 3 OS=Homo sapiens GN=XPNPEP3 PE=1 SV=1//1.00637e-29
Novel001609	sp|Q9UPQ9|TNR6B_HUMAN Trinucleotide repeat-containing gene 6B protein OS=Homo sapiens GN=TNRC6B PE=1 SV=4//1.95578e-28
Novel001610	sp|Q96M96|FGD4_HUMAN FYVE, RhoGEF and PH domain-containing protein 4 OS=Homo sapiens GN=FGD4 PE=1 SV=2//8.02058e-09
Novel001611	-//-
Novel001612	-//-
Novel001613	sp|Q9D1E5|LMBRL_MOUSE Protein LMBR1L OS=Mus musculus GN=Lmbr1l PE=2 SV=1//9.81118e-06
Novel001614	sp|Q2T9L8|SYMC_BOVIN Methionine--tRNA ligase, cytoplasmic OS=Bos taurus GN=MARS PE=2 SV=1//1.50089e-36
Novel001615	sp|P08548|LIN1_NYCCO LINE-1 reverse transcriptase homolog OS=Nycticebus coucang PE=1 SV=1//1.72808e-07
Novel001616	-//-
Novel001617	sp|Q13569|TDG_HUMAN G/T mismatch-specific thymine DNA glycosylase OS=Homo sapiens GN=TDG PE=1 SV=2//2.5567e-27
Novel001618	sp|Q8CGB6|TENC1_MOUSE Tensin-like C1 domain-containing phosphatase OS=Mus musculus GN=Tenc1 PE=1 SV=1//9.37942e-18
Novel001619	sp|Q2HJ97|PHB2_BOVIN Prohibitin-2 OS=Bos taurus GN=PHB2 PE=2 SV=1//1.28491e-12
Novel001620	sp|P29375|KDM5A_HUMAN Lysine-specific demethylase 5A OS=Homo sapiens GN=KDM5A PE=1 SV=3//3.62571e-84
Novel001621	sp|P59511|ATS20_MOUSE A disintegrin and metalloproteinase with thrombospondin motifs 20 OS=Mus musculus GN=Adamts20 PE=2 SV=2//4.08945e-98
Novel001622	sp|Q9P2K6|KLDC5_HUMAN Kelch domain-containing protein 5 OS=Homo sapiens GN=KLHDC5 PE=1 SV=2//4.94703e-15
Novel001623	sp|P08548|LIN1_NYCCO LINE-1 reverse transcriptase homolog OS=Nycticebus coucang PE=1 SV=1//2.09625e-07
Novel001624	sp|Q8CGB6|TENC1_MOUSE Tensin-like C1 domain-containing phosphatase OS=Mus musculus GN=Tenc1 PE=1 SV=1//8.40476e-17
Novel001625	sp|Q8CGB6|TENC1_MOUSE Tensin-like C1 domain-containing phosphatase OS=Mus musculus GN=Tenc1 PE=1 SV=1//9.054e-17
Novel001626	sp|Q8CGB6|TENC1_MOUSE Tensin-like C1 domain-containing phosphatase OS=Mus musculus GN=Tenc1 PE=1 SV=1//6.53544e-17
Novel001627	sp|Q12912|LRMP_HUMAN Lymphoid-restricted membrane protein OS=Homo sapiens GN=LRMP PE=1 SV=3//3.28036e-47
Novel001628	sp|P05784|K1C18_MOUSE Keratin, type I cytoskeletal 18 OS=Mus musculus GN=Krt18 PE=1 SV=5//5.19439e-08
Novel001629	-//-
Novel001630	-//-
Novel001631	-//-
Novel001632	-//-
Novel001633	-//-
Novel001634	sp|P29375|KDM5A_HUMAN Lysine-specific demethylase 5A OS=Homo sapiens GN=KDM5A PE=1 SV=3//3.43423e-103
Novel001635	-//-
Novel001636	-//-
Novel001637	-//-
Novel001638	sp|Q5R5W6|CAD13_PONAB Cadherin-13 OS=Pongo abelii GN=CDH13 PE=2 SV=1//1.93024e-15
Novel001639	sp|Q08AM6|VAC14_HUMAN Protein VAC14 homolog OS=Homo sapiens GN=VAC14 PE=1 SV=1//5.4989e-42
Novel001640	-//-
Novel001641	-//-
Novel001642	-//-
Novel001643	sp|Q8N141|ZFP82_HUMAN Zinc finger protein 82 homolog OS=Homo sapiens GN=ZFP82 PE=2 SV=1//0
Novel001644	sp|Q96SQ9|CP2S1_HUMAN Cytochrome P450 2S1 OS=Homo sapiens GN=CYP2S1 PE=2 SV=2//2.72095e-25
Novel001645	sp|Q00993|UFO_MOUSE Tyrosine-protein kinase receptor UFO OS=Mus musculus GN=Axl PE=1 SV=2//2.70741e-74
Novel001646	sp|Q9DCM0|ETHE1_MOUSE Protein ETHE1, mitochondrial OS=Mus musculus GN=Ethe1 PE=1 SV=2//4.70735e-80
Novel001647	sp|Q01201|RELB_HUMAN Transcription factor RelB OS=Homo sapiens GN=RELB PE=1 SV=2//1.05968e-16
Novel001648	-//-
Novel001649	-//-
Novel001650	-//-
Novel001651	sp|Q2KJ24|MTMR9_BOVIN Myotubularin-related protein 9 OS=Bos taurus GN=MTMR9 PE=2 SV=1//1.17508e-139
Novel001652	sp|Q8CEG5|CC28B_MOUSE Coiled-coil domain-containing protein 28B OS=Mus musculus GN=Ccdc28b PE=2 SV=3//4.48179e-29
Novel001653	sp|Q8N3J2|METL4_HUMAN Methyltransferase-like protein 4 OS=Homo sapiens GN=METTL4 PE=2 SV=3//2.49008e-55
Novel001654	-//-
Novel001655	sp|P23611|IRF8_MOUSE Interferon regulatory factor 8 OS=Mus musculus GN=Irf8 PE=1 SV=1//2.95778e-49
Novel001656	sp|P11369|POL2_MOUSE Retrovirus-related Pol polyprotein LINE-1 OS=Mus musculus GN=Pol PE=1 SV=2//8.57557e-13
Novel001657	sp|Q8N8U2|CDYL2_HUMAN Chromodomain Y-like protein 2 OS=Homo sapiens GN=CDYL2 PE=1 SV=2//2.44606e-117
Novel001658	-//-
Novel001659	sp|P11369|POL2_MOUSE Retrovirus-related Pol polyprotein LINE-1 OS=Mus musculus GN=Pol PE=1 SV=2//2.17468e-13
Novel001660	sp|Q8TE60|ATS18_HUMAN A disintegrin and metalloproteinase with thrombospondin motifs 18 OS=Homo sapiens GN=ADAMTS18 PE=1 SV=3//2.45208e-38
Novel001661	sp|Q921M3|SF3B3_MOUSE Splicing factor 3B subunit 3 OS=Mus musculus GN=Sf3b3 PE=2 SV=1//4.57581e-40
Novel001662	sp|Q6AW47|EST5A_CANFA Carboxylesterase 5A OS=Canis familiaris GN=CES5A PE=2 SV=1//6.80037e-15
Novel001663	-//-
Novel001664	sp|Q95KC8|TIP_MACFA T-cell immunomodulatory protein (Fragment) OS=Macaca fascicularis GN=ITFG1 PE=2 SV=2//3.1113e-59
Novel001665	sp|P05981|HEPS_HUMAN Serine protease hepsin OS=Homo sapiens GN=HPN PE=1 SV=1//1.38564e-37
Novel001666	sp|Q6ECI4|ZN470_HUMAN Zinc finger protein 470 OS=Homo sapiens GN=ZNF470 PE=1 SV=3//0
Novel001667	sp|O60308|CE104_HUMAN Centrosomal protein of 104 kDa OS=Homo sapiens GN=CEP104 PE=1 SV=1//0
Novel001668	sp|P05432|ERRFI_RAT ERBB receptor feedback inhibitor 1 OS=Rattus norvegicus GN=Errfi1 PE=1 SV=1//1.07156e-16
Novel001669	-//-
Novel001670	-//-
Novel001671	sp|B1AJZ9|FHAD1_HUMAN Forkhead-associated domain-containing protein 1 OS=Homo sapiens GN=FHAD1 PE=2 SV=2//8.68256e-12
Novel001672	sp|A6PWD2|FHAD1_MOUSE Forkhead-associated domain-containing protein 1 OS=Mus musculus GN=Fhad1 PE=2 SV=1//2.96032e-23
Novel001673	sp|Q96T58|MINT_HUMAN Msx2-interacting protein OS=Homo sapiens GN=SPEN PE=1 SV=1//3.82462e-46
Novel001674	-//-
Novel001675	sp|Q9Y2W1|TR150_HUMAN Thyroid hormone receptor-associated protein 3 OS=Homo sapiens GN=THRAP3 PE=1 SV=2//2.23774e-09
Novel001676	sp|Q96DM3|MIC1_HUMAN Uncharacterized protein C18orf8 OS=Homo sapiens GN=C18orf8 PE=1 SV=2//1.97529e-70
Novel001677	sp|Q96DM3|MIC1_HUMAN Uncharacterized protein C18orf8 OS=Homo sapiens GN=C18orf8 PE=1 SV=2//7.25164e-42
Novel001678	sp|Q96DM3|MIC1_HUMAN Uncharacterized protein C18orf8 OS=Homo sapiens GN=C18orf8 PE=1 SV=2//5.81513e-33
Novel001679	sp|Q96K83|ZN521_HUMAN Zinc finger protein 521 OS=Homo sapiens GN=ZNF521 PE=1 SV=1//1.2842e-39
Novel001680	sp|Q96K83|ZN521_HUMAN Zinc finger protein 521 OS=Homo sapiens GN=ZNF521 PE=1 SV=1//1.8683e-39
Novel001681	sp|Q96K83|ZN521_HUMAN Zinc finger protein 521 OS=Homo sapiens GN=ZNF521 PE=1 SV=1//3.64907e-38
Novel001682	sp|P11369|POL2_MOUSE Retrovirus-related Pol polyprotein LINE-1 OS=Mus musculus GN=Pol PE=1 SV=2//7.32267e-14
Novel001683	sp|P51589|CP2J2_HUMAN Cytochrome P450 2J2 OS=Homo sapiens GN=CYP2J2 PE=1 SV=2//1.48464e-49
Novel001684	-//-
Novel001685	sp|Q7Z340|ZN551_HUMAN Zinc finger protein 551 OS=Homo sapiens GN=ZNF551 PE=1 SV=3//2.22487e-08
Novel001686	sp|Q9DBX6|CP2S1_MOUSE Cytochrome P450 2S1 OS=Mus musculus GN=Cyp2s1 PE=2 SV=1//7.61088e-109
Novel001687	-//-
Novel001688	sp|O14490|DLGP1_HUMAN Disks large-associated protein 1 OS=Homo sapiens GN=DLGAP1 PE=1 SV=1//1.77038e-06
Novel001689	-//-
Novel001690	sp|P35590|TIE1_HUMAN Tyrosine-protein kinase receptor Tie-1 OS=Homo sapiens GN=TIE1 PE=1 SV=1//2.61399e-16
Novel001691	-//-
Novel001692	sp|Q8WY07|CTR3_HUMAN Cationic amino acid transporter 3 OS=Homo sapiens GN=SLC7A3 PE=1 SV=1//2.74147e-23
Novel001693	sp|O60308|CE104_HUMAN Centrosomal protein of 104 kDa OS=Homo sapiens GN=CEP104 PE=1 SV=1//4.57127e-123
Novel001694	sp|B1AJZ9|FHAD1_HUMAN Forkhead-associated domain-containing protein 1 OS=Homo sapiens GN=FHAD1 PE=2 SV=2//1.81559e-13
Novel001695	sp|A6PWD2|FHAD1_MOUSE Forkhead-associated domain-containing protein 1 OS=Mus musculus GN=Fhad1 PE=2 SV=1//6.57028e-24
Novel001696	sp|Q96T58|MINT_HUMAN Msx2-interacting protein OS=Homo sapiens GN=SPEN PE=1 SV=1//3.82623e-113
Novel001697	-//-
Novel001698	sp|Q3B7N0|CAD13_BOVIN Cadherin-13 OS=Bos taurus GN=CDH13 PE=2 SV=1//9.65026e-16
Novel001699	sp|D3ZQE1|CEA16_RAT Carcinoembryonic antigen-related cell adhesion molecule 16 OS=Rattus norvegicus GN=Ceacam16 PE=3 SV=1//2.76834e-08
Novel001700	sp|Q92839|HAS1_HUMAN Hyaluronan synthase 1 OS=Homo sapiens GN=HAS1 PE=1 SV=2//4.9225e-06
Novel001701	-//-
Novel001702	-//-
Novel001703	sp|P27674|GTR1_BOVIN Solute carrier family 2, facilitated glucose transporter member 1 OS=Bos taurus GN=SLC2A1 PE=2 SV=1//2.49312e-12
Novel001704	-//-
Novel001705	sp|Q8N8U2|CDYL2_HUMAN Chromodomain Y-like protein 2 OS=Homo sapiens GN=CDYL2 PE=1 SV=2//3.78634e-120
Novel001706	sp|Q6UXB2|VCC1_HUMAN VEGF co-regulated chemokine 1 OS=Homo sapiens GN=CXCL17 PE=1 SV=1//1.11097e-28
Novel001707	-//-
Novel001708	-//-
Novel001709	-//-
Novel001710	sp|Q5VU57|CBPC6_HUMAN Cytosolic carboxypeptidase 6 OS=Homo sapiens GN=AGBL4 PE=2 SV=3//1.15497e-62
Novel001711	sp|O00308|WWP2_HUMAN NEDD4-like E3 ubiquitin-protein ligase WWP2 OS=Homo sapiens GN=WWP2 PE=1 SV=2//1.38469e-29
Novel001712	sp|P83509|RHG35_CANFA Rho GTPase-activating protein 35 OS=Canis familiaris GN=ARHGAP35 PE=2 SV=1//3.60567e-24
Novel001713	sp|Q96SQ5|ZN587_HUMAN Zinc finger protein 587 OS=Homo sapiens GN=ZNF587 PE=2 SV=1//1.28758e-11
Novel001714	-//-
Novel001715	-//-
Novel001716	sp|Q8NA42|ZN383_HUMAN Zinc finger protein 383 OS=Homo sapiens GN=ZNF383 PE=2 SV=1//0
Novel001717	-//-
Novel001718	-//-
Novel001719	-//-
Novel001720	-//-
Novel001721	sp|Q5VU57|CBPC6_HUMAN Cytosolic carboxypeptidase 6 OS=Homo sapiens GN=AGBL4 PE=2 SV=3//1.03016e-44
Novel001722	sp|P09471|GNAO_HUMAN Guanine nucleotide-binding protein G(o) subunit alpha OS=Homo sapiens GN=GNAO1 PE=1 SV=4//8.7879e-24
Novel001723	sp|Q6ECI4|ZN470_HUMAN Zinc finger protein 470 OS=Homo sapiens GN=ZNF470 PE=1 SV=3//0
Novel001724	-//-
Novel001725	-//-
Novel001726	sp|Q96K83|ZN521_HUMAN Zinc finger protein 521 OS=Homo sapiens GN=ZNF521 PE=1 SV=1//1.2755e-40
Novel001727	sp|Q8K3Y3|LN28A_MOUSE Protein lin-28 homolog A OS=Mus musculus GN=Lin28a PE=1 SV=1//7.28486e-21
Novel001728	sp|P51589|CP2J2_HUMAN Cytochrome P450 2J2 OS=Homo sapiens GN=CYP2J2 PE=1 SV=2//8.03747e-53
Novel001729	sp|Q9UPU5|UBP24_HUMAN Ubiquitin carboxyl-terminal hydrolase 24 OS=Homo sapiens GN=USP24 PE=1 SV=3//4.57299e-48
Novel001730	-//-
Novel001731	sp|O60308|CE104_HUMAN Centrosomal protein of 104 kDa OS=Homo sapiens GN=CEP104 PE=1 SV=1//4.70869e-53
Novel001732	sp|Q9Y2W1|TR150_HUMAN Thyroid hormone receptor-associated protein 3 OS=Homo sapiens GN=THRAP3 PE=1 SV=2//1.86999e-09
Novel001733	sp|Q5TAX3|TUT4_HUMAN Terminal uridylyltransferase 4 OS=Homo sapiens GN=ZCCHC11 PE=1 SV=3//6.96827e-23
Novel001734	sp|Q6ECI4|ZN470_HUMAN Zinc finger protein 470 OS=Homo sapiens GN=ZNF470 PE=1 SV=3//0
Novel001735	sp|Q7Z340|ZN551_HUMAN Zinc finger protein 551 OS=Homo sapiens GN=ZNF551 PE=1 SV=3//2.44079e-08
Novel001736	-//-
Novel001737	sp|B1AJZ9|FHAD1_HUMAN Forkhead-associated domain-containing protein 1 OS=Homo sapiens GN=FHAD1 PE=2 SV=2//9.27443e-12
Novel001738	sp|Q5F3N5|KLH14_CHICK Kelch-like protein 14 OS=Gallus gallus GN=KLHL14 PE=2 SV=1//1.39891e-61
Novel001739	-//-
Novel001740	sp|Q8BV57|SRCRL_MOUSE Soluble scavenger receptor cysteine-rich domain-containing protein SSC5D OS=Mus musculus GN=Ssc5d PE=1 SV=1//3.41055e-25
Novel001741	sp|Q32P28|P3H1_HUMAN Prolyl 3-hydroxylase 1 OS=Homo sapiens GN=LEPRE1 PE=1 SV=2//2.34767e-24
Novel001742	sp|Q5TAX3|TUT4_HUMAN Terminal uridylyltransferase 4 OS=Homo sapiens GN=ZCCHC11 PE=1 SV=3//4.29653e-81
Novel001743	-//-
Novel001744	sp|Q8N141|ZFP82_HUMAN Zinc finger protein 82 homolog OS=Homo sapiens GN=ZFP82 PE=2 SV=1//3.32455e-58
Novel001745	sp|Q5U651|RAIN_HUMAN Ras-interacting protein 1 OS=Homo sapiens GN=RASIP1 PE=1 SV=1//2.15507e-43
Novel001746	sp|Q96DM3|MIC1_HUMAN Uncharacterized protein C18orf8 OS=Homo sapiens GN=C18orf8 PE=1 SV=2//6.02565e-19
Novel001747	-//-
Novel001748	-//-
Novel001749	-//-
Novel001750	sp|P57773|CXA9_HUMAN Gap junction alpha-9 protein OS=Homo sapiens GN=GJA9 PE=2 SV=2//5.80695e-122
Novel001751	-//-
Novel001752	-//-
Novel001753	sp|P31796|ENV_AVISN Envelope glycoprotein OS=Avian spleen necrosis virus GN=env PE=3 SV=1//2.35033e-09
Novel001754	sp|O60308|CE104_HUMAN Centrosomal protein of 104 kDa OS=Homo sapiens GN=CEP104 PE=1 SV=1//3.16179e-53
Novel001755	-//-
Novel001756	-//-
Novel001757	-//-
Novel001758	-//-
Novel001759	-//-
Novel001760	sp|Q80V31|CE104_MOUSE Centrosomal protein of 104 kDa OS=Mus musculus GN=Cep104 PE=1 SV=1//0
Novel001761	sp|Q3B7N0|CAD13_BOVIN Cadherin-13 OS=Bos taurus GN=CDH13 PE=2 SV=1//1.25924e-13
Novel001762	sp|Q9Y2W1|TR150_HUMAN Thyroid hormone receptor-associated protein 3 OS=Homo sapiens GN=THRAP3 PE=1 SV=2//2.21469e-09
Novel001763	sp|Q9Y2W1|TR150_HUMAN Thyroid hormone receptor-associated protein 3 OS=Homo sapiens GN=THRAP3 PE=1 SV=2//5.66113e-10
Novel001764	sp|P51589|CP2J2_HUMAN Cytochrome P450 2J2 OS=Homo sapiens GN=CYP2J2 PE=1 SV=2//1.21561e-20
Novel001765	-//-
Novel001766	-//-
Novel001767	-//-
Novel001768	-//-
Novel001769	-//-
Novel001770	-//-
Novel001771	sp|Q9Y2W1|TR150_HUMAN Thyroid hormone receptor-associated protein 3 OS=Homo sapiens GN=THRAP3 PE=1 SV=2//6.38506e-10
Novel001772	sp|Q8NA42|ZN383_HUMAN Zinc finger protein 383 OS=Homo sapiens GN=ZNF383 PE=2 SV=1//0
Novel001773	sp|Q8NA42|ZN383_HUMAN Zinc finger protein 383 OS=Homo sapiens GN=ZNF383 PE=2 SV=1//0
Novel001774	sp|Q9Y2G7|ZFP30_HUMAN Zinc finger protein 30 homolog OS=Homo sapiens GN=ZFP30 PE=2 SV=1//2.18846e-18
Novel001775	-//-
Novel001776	sp|Q5TDH0|DDI2_HUMAN Protein DDI1 homolog 2 OS=Homo sapiens GN=DDI2 PE=1 SV=1//3.77103e-125
Novel001777	sp|P11369|POL2_MOUSE Retrovirus-related Pol polyprotein LINE-1 OS=Mus musculus GN=Pol PE=1 SV=2//1.51849e-07
Novel001778	sp|Q6AY80|NQO2_RAT Ribosyldihydronicotinamide dehydrogenase [quinone] OS=Rattus norvegicus GN=Nqo2 PE=1 SV=3//7.99767e-40
Novel001779	-//-
Novel001780	sp|Q29980|MICB_HUMAN MHC class I polypeptide-related sequence B OS=Homo sapiens GN=MICB PE=1 SV=1//1.90494e-13
Novel001781	-//-
Novel001782	sp|Q8MI68|MUTA_PIG Methylmalonyl-CoA mutase, mitochondrial OS=Sus scrofa GN=MUT PE=2 SV=2//4.23157e-78
Novel001783	sp|P11369|POL2_MOUSE Retrovirus-related Pol polyprotein LINE-1 OS=Mus musculus GN=Pol PE=1 SV=2//1.6076e-07
Novel001784	sp|P04437|TVA2_HUMAN T-cell receptor alpha chain V region CTL-L17 OS=Homo sapiens GN=TCRA PE=2 SV=1//7.33765e-08
Novel001785	-//-
Novel001786	sp|Q9JHU4|DYHC1_MOUSE Cytoplasmic dynein 1 heavy chain 1 OS=Mus musculus GN=Dync1h1 PE=1 SV=2//3.76968e-37
Novel001787	-//-
Novel001788	sp|P13753|HA1B_BOVIN BOLA class I histocompatibility antigen, alpha chain BL3-7 OS=Bos taurus PE=2 SV=1//1.13578e-106
Novel001789	sp|P13753|HA1B_BOVIN BOLA class I histocompatibility antigen, alpha chain BL3-7 OS=Bos taurus PE=2 SV=1//3.4854e-105
Novel001790	-//-
Novel001791	-//-
Novel001792	sp|Q8IWV8|UBR2_HUMAN E3 ubiquitin-protein ligase UBR2 OS=Homo sapiens GN=UBR2 PE=1 SV=1//3.55337e-59
Novel001793	sp|P54132|BLM_HUMAN Bloom syndrome protein OS=Homo sapiens GN=BLM PE=1 SV=1//0
Novel001794	sp|B7Z8K6|TRDC_HUMAN T-cell receptor delta chain C region OS=Homo sapiens GN=TRDC PE=1 SV=2//1.14724e-69
Novel001795	sp|P01738|TVA1_MOUSE T-cell receptor alpha chain V region PHDS58 OS=Mus musculus PE=1 SV=1//2.24663e-07
Novel001796	sp|P01739|TVA2_MOUSE T-cell receptor alpha chain V region 2B4 OS=Mus musculus PE=1 SV=1//4.79512e-10
Novel001797	sp|P04436|TVA1_HUMAN T-cell receptor alpha chain V region HPB-MLT (Fragment) OS=Homo sapiens PE=2 SV=1//7.51986e-28
Novel001798	sp|P06322|TVA1_RABIT T-cell receptor alpha chain V region RL-5 OS=Oryctolagus cuniculus PE=2 SV=1//1.29859e-29
Novel001799	sp|Q6ZU80|CE128_HUMAN Centrosomal protein of 128 kDa OS=Homo sapiens GN=CEP128 PE=1 SV=2//4.16261e-11
Novel001800	sp|Q10568|CPSF2_BOVIN Cleavage and polyadenylation specificity factor subunit 2 OS=Bos taurus GN=CPSF2 PE=1 SV=1//0
Novel001801	sp|O00423|EMAL1_HUMAN Echinoderm microtubule-associated protein-like 1 OS=Homo sapiens GN=EML1 PE=1 SV=3//7.65812e-83
Novel001802	-//-
Novel001803	sp|Q29983|MICA_HUMAN MHC class I polypeptide-related sequence A OS=Homo sapiens GN=MICA PE=1 SV=1//1.31968e-08
Novel001804	sp|Q9Y603|ETV7_HUMAN Transcription factor ETV7 OS=Homo sapiens GN=ETV7 PE=1 SV=1//7.46054e-06
Novel001805	-//-
Novel001806	sp|P01773|HV312_HUMAN Ig heavy chain V-III region BUR OS=Homo sapiens PE=1 SV=1//1.95834e-09
Novel001807	-//-
Novel001808	sp|Q15413|RYR3_HUMAN Ryanodine receptor 3 OS=Homo sapiens GN=RYR3 PE=1 SV=3//4.47199e-37
Novel001809	-//-
Novel001810	-//-
Novel001811	sp|P04436|TVA1_HUMAN T-cell receptor alpha chain V region HPB-MLT (Fragment) OS=Homo sapiens PE=2 SV=1//3.15523e-28
Novel001812	-//-
Novel001813	sp|Q96MW7|TIGD1_HUMAN Tigger transposable element-derived protein 1 OS=Homo sapiens GN=TIGD1 PE=2 SV=1//5.44608e-76
Novel001814	-//-
Novel001815	-//-
Novel001816	sp|Q8IXF0|NPAS3_HUMAN Neuronal PAS domain-containing protein 3 OS=Homo sapiens GN=NPAS3 PE=2 SV=1//4.55035e-66
Novel001817	-//-
Novel001818	sp|P04437|TVA2_HUMAN T-cell receptor alpha chain V region CTL-L17 OS=Homo sapiens GN=TCRA PE=2 SV=1//2.33075e-16
Novel001819	sp|P04437|TVA2_HUMAN T-cell receptor alpha chain V region CTL-L17 OS=Homo sapiens GN=TCRA PE=2 SV=1//8.23003e-15
Novel001820	sp|Q96MW7|TIGD1_HUMAN Tigger transposable element-derived protein 1 OS=Homo sapiens GN=TIGD1 PE=2 SV=1//5.05404e-76
Novel001821	sp|P11369|POL2_MOUSE Retrovirus-related Pol polyprotein LINE-1 OS=Mus musculus GN=Pol PE=1 SV=2//1.45993e-07
Novel001822	-//-
Novel001823	-//-
Novel001824	sp|Q8MI68|MUTA_PIG Methylmalonyl-CoA mutase, mitochondrial OS=Sus scrofa GN=MUT PE=2 SV=2//4.61266e-73
Novel001825	sp|P11369|POL2_MOUSE Retrovirus-related Pol polyprotein LINE-1 OS=Mus musculus GN=Pol PE=1 SV=2//5.70103e-07
Novel001826	sp|P11369|POL2_MOUSE Retrovirus-related Pol polyprotein LINE-1 OS=Mus musculus GN=Pol PE=1 SV=2//2.60439e-28
Novel001827	-//-
Novel001828	sp|P01739|TVA2_MOUSE T-cell receptor alpha chain V region 2B4 OS=Mus musculus PE=1 SV=1//3.03097e-10
Novel001829	-//-
Novel001830	-//-
Novel001831	sp|Q30KQ8|DB112_HUMAN Beta-defensin 112 OS=Homo sapiens GN=DEFB112 PE=2 SV=1//9.06251e-17
Novel001832	sp|B7Z8K6|TRDC_HUMAN T-cell receptor delta chain C region OS=Homo sapiens GN=TRDC PE=1 SV=2//7.97479e-71
Novel001833	sp|P01737|TVA3_HUMAN T-cell receptor alpha chain V region PY14 OS=Homo sapiens PE=1 SV=1//8.463e-36
Novel001834	-//-
Novel001835	sp|P11369|POL2_MOUSE Retrovirus-related Pol polyprotein LINE-1 OS=Mus musculus GN=Pol PE=1 SV=2//9.71929e-13
Novel001836	sp|Q29980|MICB_HUMAN MHC class I polypeptide-related sequence B OS=Homo sapiens GN=MICB PE=1 SV=1//2.87686e-08
Novel001837	-//-
Novel001838	-//-
Novel001839	sp|P13760|2B14_HUMAN HLA class II histocompatibility antigen, DRB1-4 beta chain OS=Homo sapiens GN=HLA-DRB1 PE=1 SV=1//7.71909e-75
Novel001840	sp|Q8IXF0|NPAS3_HUMAN Neuronal PAS domain-containing protein 3 OS=Homo sapiens GN=NPAS3 PE=2 SV=1//6.08199e-81
Novel001841	sp|Q9Y2H8|ZN510_HUMAN Zinc finger protein 510 OS=Homo sapiens GN=ZNF510 PE=2 SV=1//5.73369e-17
Novel001842	-//-
Novel001843	-//-
Novel001844	-//-
Novel001845	-//-
Novel001846	-//-
Novel001847	sp|P97393|RHG05_MOUSE Rho GTPase-activating protein 5 OS=Mus musculus GN=Arhgap5 PE=2 SV=2//0
Novel001848	sp|Q9HCK8|CHD8_HUMAN Chromodomain-helicase-DNA-binding protein 8 OS=Homo sapiens GN=CHD8 PE=1 SV=5//5.42673e-31
Novel001849	sp|Q9HCK8|CHD8_HUMAN Chromodomain-helicase-DNA-binding protein 8 OS=Homo sapiens GN=CHD8 PE=1 SV=5//2.31419e-30
Novel001850	sp|Q9HCK8|CHD8_HUMAN Chromodomain-helicase-DNA-binding protein 8 OS=Homo sapiens GN=CHD8 PE=1 SV=5//1.83113e-30
Novel001851	sp|Q9HCK8|CHD8_HUMAN Chromodomain-helicase-DNA-binding protein 8 OS=Homo sapiens GN=CHD8 PE=1 SV=5//6.15435e-30
Novel001852	sp|Q9P2I0|CPSF2_HUMAN Cleavage and polyadenylation specificity factor subunit 2 OS=Homo sapiens GN=CPSF2 PE=1 SV=2//0
Novel001853	sp|Q9P2I0|CPSF2_HUMAN Cleavage and polyadenylation specificity factor subunit 2 OS=Homo sapiens GN=CPSF2 PE=1 SV=2//0
Novel001854	sp|Q9P2I0|CPSF2_HUMAN Cleavage and polyadenylation specificity factor subunit 2 OS=Homo sapiens GN=CPSF2 PE=1 SV=2//0
Novel001855	sp|P01891|1A68_HUMAN HLA class I histocompatibility antigen, A-68 alpha chain OS=Homo sapiens GN=HLA-A PE=1 SV=4//8.95548e-44
Novel001856	-//-
Novel001857	-//-
Novel001858	sp|A2T6V8|ZSC12_PANTR Zinc finger and SCAN domain-containing protein 12 OS=Pan troglodytes GN=ZSCAN12 PE=3 SV=1//3.45204e-12
Novel001859	sp|P18464|1B51_HUMAN HLA class I histocompatibility antigen, B-51 alpha chain OS=Homo sapiens GN=HLA-B PE=1 SV=1//2.10966e-13
Novel001860	sp|P18464|1B51_HUMAN HLA class I histocompatibility antigen, B-51 alpha chain OS=Homo sapiens GN=HLA-B PE=1 SV=1//3.12587e-13
Novel001861	sp|P18464|1B51_HUMAN HLA class I histocompatibility antigen, B-51 alpha chain OS=Homo sapiens GN=HLA-B PE=1 SV=1//3.23959e-13
Novel001862	sp|Q9GL42|HFE_DICSU Hereditary hemochromatosis protein homolog OS=Dicerorhinus sumatrensis GN=HFE PE=2 SV=1//7.05863e-06
Novel001863	sp|P18464|1B51_HUMAN HLA class I histocompatibility antigen, B-51 alpha chain OS=Homo sapiens GN=HLA-B PE=1 SV=1//4.26602e-13
Novel001864	-//-
Novel001865	sp|Q5R8F1|TM9S1_PONAB Transmembrane 9 superfamily member 1 OS=Pongo abelii GN=TM9SF1 PE=2 SV=1//4.46881e-37
Novel001866	sp|Q96RE9|ZN300_HUMAN Zinc finger protein 300 OS=Homo sapiens GN=ZNF300 PE=2 SV=1//1.64404e-15
Novel001867	-//-
Novel001868	sp|Q9P2I0|CPSF2_HUMAN Cleavage and polyadenylation specificity factor subunit 2 OS=Homo sapiens GN=CPSF2 PE=1 SV=2//0
Novel001869	sp|Q8TBZ3|WDR20_HUMAN WD repeat-containing protein 20 OS=Homo sapiens GN=WDR20 PE=1 SV=2//5.42226e-30
Novel001870	-//-
Novel001871	-//-
Novel001872	sp|P13753|HA1B_BOVIN BOLA class I histocompatibility antigen, alpha chain BL3-7 OS=Bos taurus PE=2 SV=1//1.01682e-11
Novel001873	sp|P13753|HA1B_BOVIN BOLA class I histocompatibility antigen, alpha chain BL3-7 OS=Bos taurus PE=2 SV=1//1.25022e-11
Novel001874	sp|P11369|POL2_MOUSE Retrovirus-related Pol polyprotein LINE-1 OS=Mus musculus GN=Pol PE=1 SV=2//6.17122e-30
Novel001875	-//-
Novel001876	sp|P31622|GAG_JSRV Gag polyprotein OS=Sheep pulmonary adenomatosis virus GN=gag PE=1 SV=1//1.12432e-14
Novel001877	sp|P30505|1C08_HUMAN HLA class I histocompatibility antigen, Cw-8 alpha chain OS=Homo sapiens GN=HLA-C PE=2 SV=1//3.28513e-27
Novel001878	-//-
Novel001879	-//-
Novel001880	sp|Q8IXF0|NPAS3_HUMAN Neuronal PAS domain-containing protein 3 OS=Homo sapiens GN=NPAS3 PE=2 SV=1//1.21465e-86
Novel001881	sp|Q9P2I0|CPSF2_HUMAN Cleavage and polyadenylation specificity factor subunit 2 OS=Homo sapiens GN=CPSF2 PE=1 SV=2//0
Novel001882	sp|P30505|1C08_HUMAN HLA class I histocompatibility antigen, Cw-8 alpha chain OS=Homo sapiens GN=HLA-C PE=2 SV=1//8.23314e-52
Novel001883	sp|Q86TX2|ACOT1_HUMAN Acyl-coenzyme A thioesterase 1 OS=Homo sapiens GN=ACOT1 PE=1 SV=1//8.27335e-76
Novel001884	sp|Q8N9L9|ACOT4_HUMAN Acyl-coenzyme A thioesterase 4 OS=Homo sapiens GN=ACOT4 PE=1 SV=2//1.51001e-69
Novel001885	sp|P57679|EVC_HUMAN Ellis-van Creveld syndrome protein OS=Homo sapiens GN=EVC PE=1 SV=1//3.26702e-14
Novel001886	-//-
Novel001887	sp|Q9Y2Q0|AT8A1_HUMAN Probable phospholipid-transporting ATPase IA OS=Homo sapiens GN=ATP8A1 PE=1 SV=1//8.13535e-43
Novel001888	sp|Q8TBB1|LNX1_HUMAN E3 ubiquitin-protein ligase LNX OS=Homo sapiens GN=LNX1 PE=1 SV=1//6.35337e-60
Novel001889	-//-
Novel001890	sp|P50851|LRBA_HUMAN Lipopolysaccharide-responsive and beige-like anchor protein OS=Homo sapiens GN=LRBA PE=1 SV=4//4.98971e-19
Novel001891	sp|Q96QV1|HHIP_HUMAN Hedgehog-interacting protein OS=Homo sapiens GN=HHIP PE=1 SV=3//1.85167e-54
Novel001892	sp|Q9ULJ7|ANR50_HUMAN Ankyrin repeat domain-containing protein 50 OS=Homo sapiens GN=ANKRD50 PE=1 SV=4//8.58211e-106
Novel001893	sp|Q5RBP1|NPNT_PONAB Nephronectin OS=Pongo abelii GN=NPNT PE=2 SV=1//4.45002e-45
Novel001894	sp|Q9H2U2|IPYR2_HUMAN Inorganic pyrophosphatase 2, mitochondrial OS=Homo sapiens GN=PPA2 PE=1 SV=2//6.70391e-52
Novel001895	sp|Q68CZ6|HAUS3_HUMAN HAUS augmin-like complex subunit 3 OS=Homo sapiens GN=HAUS3 PE=1 SV=1//1.02187e-42
Novel001896	sp|P78316|NOP14_HUMAN Nucleolar protein 14 OS=Homo sapiens GN=NOP14 PE=1 SV=3//9.51931e-108
Novel001897	sp|Q9BXJ2|C1QT7_HUMAN Complement C1q tumor necrosis factor-related protein 7 OS=Homo sapiens GN=C1QTNF7 PE=1 SV=1//6.58779e-14
Novel001898	-//-
Novel001899	sp|O94915|FRYL_HUMAN Protein furry homolog-like OS=Homo sapiens GN=FRYL PE=1 SV=2//0
Novel001900	sp|O94915|FRYL_HUMAN Protein furry homolog-like OS=Homo sapiens GN=FRYL PE=1 SV=2//0
Novel001901	sp|Q5RAA7|FIP1_PONAB Pre-mRNA 3&apos;-end-processing factor FIP1 OS=Pongo abelii GN=FIP1L1 PE=2 SV=1//4.40446e-74
Novel001902	sp|Q5RAA7|FIP1_PONAB Pre-mRNA 3&apos;-end-processing factor FIP1 OS=Pongo abelii GN=FIP1L1 PE=2 SV=1//2.30736e-58
Novel001903	sp|Q5PT53|NTCP7_MOUSE Sodium/bile acid cotransporter 7 OS=Mus musculus GN=Slc10a7 PE=2 SV=1//1.08687e-07
Novel001904	-//-
Novel001905	sp|Q8TEA7|TBCK_HUMAN TBC domain-containing protein kinase-like protein OS=Homo sapiens GN=TBCK PE=1 SV=4//4.79956e-50
Novel001906	-//-
Novel001907	sp|Q61625|GRID2_MOUSE Glutamate receptor ionotropic, delta-2 OS=Mus musculus GN=Grid2 PE=1 SV=1//6.38724e-25
Novel001908	sp|Q9HC07|TM165_HUMAN Transmembrane protein 165 OS=Homo sapiens GN=TMEM165 PE=1 SV=1//3.32695e-33
Novel001909	sp|Q9ULJ7|ANR50_HUMAN Ankyrin repeat domain-containing protein 50 OS=Homo sapiens GN=ANKRD50 PE=1 SV=4//5.13823e-100
Novel001910	sp|Q91V88|NPNT_MOUSE Nephronectin OS=Mus musculus GN=Npnt PE=1 SV=1//1.19096e-08
Novel001911	sp|Q96PQ0|SORC2_HUMAN VPS10 domain-containing receptor SorCS2 OS=Homo sapiens GN=SORCS2 PE=1 SV=3//1.65248e-45
Novel001912	-//-
Novel001913	sp|Q9ULK6|RN150_HUMAN RING finger protein 150 OS=Homo sapiens GN=RNF150 PE=2 SV=2//1.57545e-66
Novel001914	sp|Q96PQ0|SORC2_HUMAN VPS10 domain-containing receptor SorCS2 OS=Homo sapiens GN=SORCS2 PE=1 SV=3//2.9267e-75
Novel001915	-//-
Novel001916	sp|P50851|LRBA_HUMAN Lipopolysaccharide-responsive and beige-like anchor protein OS=Homo sapiens GN=LRBA PE=1 SV=4//4.2333e-19
Novel001917	sp|Q9ULK6|RN150_HUMAN RING finger protein 150 OS=Homo sapiens GN=RNF150 PE=2 SV=2//3.51512e-65
Novel001918	sp|Q9PV90|RLA0_DANRE 60S acidic ribosomal protein P0 OS=Danio rerio GN=rplp0 PE=2 SV=1//7.67706e-13
Novel001919	-//-
Novel001920	sp|P51825|AFF1_HUMAN AF4/FMR2 family member 1 OS=Homo sapiens GN=AFF1 PE=1 SV=1//8.85825e-19
Novel001921	-//-
Novel001922	-//-
Novel001923	sp|Q9HC07|TM165_HUMAN Transmembrane protein 165 OS=Homo sapiens GN=TMEM165 PE=1 SV=1//4.70903e-30
Novel001924	sp|P50851|LRBA_HUMAN Lipopolysaccharide-responsive and beige-like anchor protein OS=Homo sapiens GN=LRBA PE=1 SV=4//4.60247e-19
Novel001925	sp|Q7Z5Q5|DPOLN_HUMAN DNA polymerase nu OS=Homo sapiens GN=POLN PE=1 SV=2//3.41182e-27
Novel001926	sp|P50851|LRBA_HUMAN Lipopolysaccharide-responsive and beige-like anchor protein OS=Homo sapiens GN=LRBA PE=1 SV=4//5.61504e-19
Novel001927	sp|P78316|NOP14_HUMAN Nucleolar protein 14 OS=Homo sapiens GN=NOP14 PE=1 SV=3//1.41897e-102
Novel001928	sp|P11369|POL2_MOUSE Retrovirus-related Pol polyprotein LINE-1 OS=Mus musculus GN=Pol PE=1 SV=2//2.65074e-43
Novel001929	sp|Q6UW88|EPGN_HUMAN Epigen OS=Homo sapiens GN=EPGN PE=1 SV=2//1.4726e-16
Novel001930	sp|Q9HC07|TM165_HUMAN Transmembrane protein 165 OS=Homo sapiens GN=TMEM165 PE=1 SV=1//8.03312e-32
Novel001931	sp|P51825|AFF1_HUMAN AF4/FMR2 family member 1 OS=Homo sapiens GN=AFF1 PE=1 SV=1//5.79478e-29
Novel001932	sp|P30957|RYR2_RABIT Ryanodine receptor 2 OS=Oryctolagus cuniculus GN=RYR2 PE=1 SV=3//2.65651e-23
Novel001933	sp|P30957|RYR2_RABIT Ryanodine receptor 2 OS=Oryctolagus cuniculus GN=RYR2 PE=1 SV=3//2.02973e-23
Novel001934	sp|P50851|LRBA_HUMAN Lipopolysaccharide-responsive and beige-like anchor protein OS=Homo sapiens GN=LRBA PE=1 SV=4//5.16757e-19
Novel001935	sp|Q9ULK6|RN150_HUMAN RING finger protein 150 OS=Homo sapiens GN=RNF150 PE=2 SV=2//1.99064e-67
Novel001936	sp|Q8BM85|TBCK_MOUSE TBC domain-containing protein kinase-like protein OS=Mus musculus GN=Tbck PE=2 SV=1//7.84998e-58
Novel001937	sp|P50851|LRBA_HUMAN Lipopolysaccharide-responsive and beige-like anchor protein OS=Homo sapiens GN=LRBA PE=1 SV=4//5.55819e-19
Novel001938	sp|P50851|LRBA_HUMAN Lipopolysaccharide-responsive and beige-like anchor protein OS=Homo sapiens GN=LRBA PE=1 SV=4//3.03113e-19
Novel001939	-//-
Novel001940	-//-
Novel001941	sp|Q9P2E7|PCD10_HUMAN Protocadherin-10 OS=Homo sapiens GN=PCDH10 PE=2 SV=2//5.70376e-26
Novel001942	sp|P11369|POL2_MOUSE Retrovirus-related Pol polyprotein LINE-1 OS=Mus musculus GN=Pol PE=1 SV=2//1.37984e-80
Novel001943	sp|Q91VT8|SIM14_MOUSE Small integral membrane protein 14 OS=Mus musculus GN=Smim14 PE=2 SV=1//7.46114e-09
Novel001944	-//-
Novel001945	-//-
Novel001946	-//-
Novel001947	sp|Q9H2U2|IPYR2_HUMAN Inorganic pyrophosphatase 2, mitochondrial OS=Homo sapiens GN=PPA2 PE=1 SV=2//1.54227e-52
Novel001948	-//-
Novel001949	sp|P57679|EVC_HUMAN Ellis-van Creveld syndrome protein OS=Homo sapiens GN=EVC PE=1 SV=1//6.67486e-13
Novel001950	sp|P11369|POL2_MOUSE Retrovirus-related Pol polyprotein LINE-1 OS=Mus musculus GN=Pol PE=1 SV=2//1.03778e-46
Novel001951	sp|P50851|LRBA_HUMAN Lipopolysaccharide-responsive and beige-like anchor protein OS=Homo sapiens GN=LRBA PE=1 SV=4//6.50837e-19
Novel001952	-//-
Novel001953	-//-
Novel001954	sp|Q9NSY1|BMP2K_HUMAN BMP-2-inducible protein kinase OS=Homo sapiens GN=BMP2K PE=1 SV=2//1.59063e-40
Novel001955	sp|Q5RJZ6|SCOC_RAT Short coiled-coil protein OS=Rattus norvegicus GN=Scoc PE=2 SV=1//3.82819e-07
Novel001956	sp|Q9UIL1|SCOC_HUMAN Short coiled-coil protein OS=Homo sapiens GN=SCOC PE=1 SV=2//2.16199e-16
Novel001957	sp|P11369|POL2_MOUSE Retrovirus-related Pol polyprotein LINE-1 OS=Mus musculus GN=Pol PE=1 SV=2//1.69605e-40
Novel001958	-//-
Novel001959	sp|Q2VL86|MSX1_SAIBB Homeobox protein MSX-1 OS=Saimiri boliviensis boliviensis GN=MSX1 PE=3 SV=1//1.07108e-47
Novel001960	sp|P50851|LRBA_HUMAN Lipopolysaccharide-responsive and beige-like anchor protein OS=Homo sapiens GN=LRBA PE=1 SV=4//3.56008e-19
Novel001961	-//-
Novel001962	-//-
Novel001963	-//-
Novel001964	sp|Q9CUX1|P52K_MOUSE 52 kDa repressor of the inhibitor of the protein kinase OS=Mus musculus GN=Prkrir PE=2 SV=2//7.1326e-19
Novel001965	sp|Q9C0D2|K1731_HUMAN Centrosomal protein KIAA1731 OS=Homo sapiens GN=KIAA1731 PE=2 SV=4//8.97889e-12
Novel001966	sp|Q9C0D2|K1731_HUMAN Centrosomal protein KIAA1731 OS=Homo sapiens GN=KIAA1731 PE=2 SV=4//1.04725e-72
Novel001967	sp|Q8NCM8|DYHC2_HUMAN Cytoplasmic dynein 2 heavy chain 1 OS=Homo sapiens GN=DYNC2H1 PE=1 SV=4//7.95828e-115
Novel001968	sp|Q13206|DDX10_HUMAN Probable ATP-dependent RNA helicase DDX10 OS=Homo sapiens GN=DDX10 PE=1 SV=2//2.52162e-107
Novel001969	sp|Q80Y44|DDX10_MOUSE Probable ATP-dependent RNA helicase DDX10 OS=Mus musculus GN=Ddx10 PE=1 SV=2//1.02503e-180
Novel001970	sp|Q6ZS62|CK092_HUMAN Uncharacterized protein C11orf92 OS=Homo sapiens GN=C11orf92 PE=2 SV=1//5.56943e-07
Novel001971	sp|Q6ZS62|CK092_HUMAN Uncharacterized protein C11orf92 OS=Homo sapiens GN=C11orf92 PE=2 SV=1//3.12013e-07
Novel001972	sp|Q8R5M8|CADM1_MOUSE Cell adhesion molecule 1 OS=Mus musculus GN=Cadm1 PE=1 SV=2//8.99355e-87
Novel001973	sp|Q9BY67|CADM1_HUMAN Cell adhesion molecule 1 OS=Homo sapiens GN=CADM1 PE=1 SV=2//2.2983e-86
Novel001974	-//-
Novel001975	sp|Q96MW7|TIGD1_HUMAN Tigger transposable element-derived protein 1 OS=Homo sapiens GN=TIGD1 PE=2 SV=1//1.90077e-08
Novel001976	-//-
Novel001977	-//-
Novel001978	sp|Q3ZBV0|TSN13_BOVIN Tetraspanin-13 OS=Bos taurus GN=TSPAN13 PE=2 SV=1//7.7459e-29
Novel001979	sp|P21447|MDR1A_MOUSE Multidrug resistance protein 1A OS=Mus musculus GN=Abcb1a PE=1 SV=3//7.17819e-22
Novel001980	sp|P58751|RELN_RAT Reelin OS=Rattus norvegicus GN=Reln PE=2 SV=1//6.95715e-65
Novel001981	sp|O43913|ORC5_HUMAN Origin recognition complex subunit 5 OS=Homo sapiens GN=ORC5 PE=1 SV=1//4.71441e-25
Novel001982	sp|A6QQF5|QORL2_BOVIN Quinone oxidoreductase-like protein 2 OS=Bos taurus PE=2 SV=2//1.52521e-19
Novel001983	sp|Q96RW7|HMCN1_HUMAN Hemicentin-1 OS=Homo sapiens GN=HMCN1 PE=1 SV=2//9.96984e-46
Novel001984	sp|Q96RW7|HMCN1_HUMAN Hemicentin-1 OS=Homo sapiens GN=HMCN1 PE=1 SV=2//3.48001e-09
Novel001985	sp|Q96RW7|HMCN1_HUMAN Hemicentin-1 OS=Homo sapiens GN=HMCN1 PE=1 SV=2//4.37437e-09
Novel001986	-//-
Novel001987	sp|Q9NVH2|INT7_HUMAN Integrator complex subunit 7 OS=Homo sapiens GN=INTS7 PE=1 SV=1//7.8266e-61
Novel001988	-//-
Novel001989	-//-
Novel001990	sp|Q8ND30|LIPB2_HUMAN Liprin-beta-2 OS=Homo sapiens GN=PPFIBP2 PE=1 SV=3//1.2757e-09
Novel001991	sp|P07742|RIR1_MOUSE Ribonucleoside-diphosphate reductase large subunit OS=Mus musculus GN=Rrm1 PE=1 SV=2//7.90131e-87
Novel001992	-//-
Novel001993	sp|Q28C55|DLG1_XENTR Disks large homolog 1 OS=Xenopus tropicalis GN=dlg1 PE=2 SV=1//9.57575e-10
Novel001994	sp|Q9C0D2|K1731_HUMAN Centrosomal protein KIAA1731 OS=Homo sapiens GN=KIAA1731 PE=2 SV=4//7.54334e-72
Novel001995	sp|Q45VK7|DYHC2_MOUSE Cytoplasmic dynein 2 heavy chain 1 OS=Mus musculus GN=Dync2h1 PE=1 SV=1//5.10214e-77
Novel001996	sp|Q8NCM8|DYHC2_HUMAN Cytoplasmic dynein 2 heavy chain 1 OS=Homo sapiens GN=DYNC2H1 PE=1 SV=4//0
Novel001997	sp|P42695|CNDD3_HUMAN Condensin-2 complex subunit D3 OS=Homo sapiens GN=NCAPD3 PE=1 SV=2//3.96307e-44
[truncated: 151 more rows]
