# Supplementary material for: Analyses of Long Non-Coding RNA and mRNA profiling using RNA sequencing during the pre-implantation phases in pig endometrium
Source: Sci Rep. 2016 Jan 29;6:20238. doi: 10.1038/srep20238 (PMC4731748; doi:10.1038/srep20238)
Supplement: Supplementary Table S4 [file srep20238-s5.xlsx]

## Sheet: Table S3
Analyses of Long Non-Coding RNA and mRNA profiling using RNA sequencing during the pre-implantation phases in pig endometrium Yueying Wang, Songyi Xue, Xiaoran Liu, Huan Liu, Tao Hu, Xiaotian Qiu, Jinlong Zhang & Minggang Lei
Supplementary Table S4 Relationship of lncRNA with its target gene.
Chr	lncRNA_ID	Start	End	Strand	mRNA_ID	Start	End	Strand	Upstream/Downstream
GL892407.1	XLOC_004958	35832	36488	+	100626683	36072	16379	-	Downstream
GL892407.1	XLOC_004958	35832	36488	+	100626771	78080	37321	-	Downstream
GL892407.1	XLOC_004958	35832	36488	+	100626864	158026	87850	-	Downstream
GL892447.1	XLOC_006206	33001	26352	-	100621799	45304	33295	-	Upstream
GL892447.1	XLOC_006241	46256	45423	-	100621799	45304	33295	-	Downstream
GL892627.1	XLOC_011067	32876	33489	+	102165864	68408	65020	-	Downstream
GL892627.1	XLOC_011067	32876	33489	+	100622072	69040	72230	+	Downstream
GL892813.1	XLOC_016479	31084	38771	+	100624465	4670	2420	-	Upstream
GL892813.1	XLOC_016479	31084	38771	+	100624556	5012	15117	+	Upstream
GL892813.1	XLOC_016479	31084	38771	+	100624654	20555	15817	-	Upstream
GL892813.1	XLOC_016479	31084	38771	+	102166591	20817	21519	+	Upstream
GL892813.1	XLOC_016479	31084	38771	+	100624742	38676	29502	-	Downstream
GL892859.2	XLOC_018282	79735	96217	-	100627459	30838	37342	+	Downstream
GL892884.2	XLOC_019410	28570	10020	-	100620952	112023	147414	+	Upstream
GL892891.1	XLOC_019720	67468	68073	+	100621932	13915	4220	-	Upstream
GL892891.1	XLOC_019720	67468	68073	+	100621836	45982	44673	-	Upstream
GL892911.1	XLOC_020301	245807	248711	+	100623570	151233	143620	-	Upstream
GL892911.1	XLOC_020301	245807	248711	+	100623682	153849	207186	+	Upstream
GL892911.1	XLOC_020301	245807	248711	+	100623772	207349	243712	+	Upstream
GL892911.1	XLOC_020301	245807	248711	+	100623865	248836	251703	+	Downstream
GL892911.1	XLOC_020301	245807	248711	+	102166144	260397	266155	+	Downstream
GL892911.1	XLOC_020301	245807	248711	+	100623960	266097	267489	+	Downstream
GL892911.1	XLOC_020301	245807	248711	+	100624057	271950	273883	+	Downstream
GL892911.1	XLOC_020301	245807	248711	+	100141314	276068	274007	-	Downstream
GL892933.2	XLOC_021194	81783	91975	+	100626067	4991	23006	+	Upstream
GL892933.2	XLOC_021194	81783	91975	+	100626159	47601	44448	-	Upstream
GL892933.2	XLOC_021194	81783	91975	+	100626245	76057	67699	-	Upstream
GL892933.2	XLOC_021194	81783	91975	+	100626332	98187	97192	-	Downstream
GL892933.2	XLOC_021194	81783	91975	+	733639	153642	154106	+	Downstream
GL892933.2	XLOC_021194	81783	91975	+	396976	157544	158192	+	Downstream
GL892933.2	XLOC_021194	81783	91975	+	397204	163587	166336	+	Downstream
GL892960.2	XLOC_022310	5344	14953	-	100620761	265	12342	+	Downstream
GL892960.2	XLOC_022310	14953	5344	-	100621051	34965	35915	+	Upstream
GL892960.2	XLOC_022310	14953	5344	-	100620853	41686	42576	+	Upstream
GL892960.2	XLOC_022310	14953	5344	-	100621168	63996	57678	-	Upstream
GL892962.1	XLOC_022397	13516	14481	-	100621483	1046	5219	+	Downstream
GL892962.1	XLOC_022397	14481	13516	-	100621563	9489	8718	-	Downstream
GL892962.1	XLOC_022397	13516	14481	-	100621669	9592	12604	+	Downstream
GL892962.1	XLOC_022397	14481	13516	-	396640	14253	17298	+	Downstream
GL893006.1	XLOC_023532	2276	4030	+	102165199	22733	60861	+	Downstream
GL893006.1	XLOC_023548	50971	52683	+	102165199	22733	60861	+	Upstream
GL893033.1	XLOC_024952	11628	13587	+	100270818	9262	252	-	Upstream
GL893036.1	XLOC_025065	10414	11614	-	100625779	2020	11900	+	Downstream
GL893036.1	XLOC_025065	11614	10414	-	606745	14487	14019	-	Upstream
GL893138.2	XLOC_028550	8696	11206	+	100623649	27892	51815	+	Downstream
GL893138.2	XLOC_028550	8696	11206	+	100623840	66987	61907	-	Downstream
GL893138.2	XLOC_028550	8696	11206	+	100623930	86038	70670	-	Downstream
GL893138.2	XLOC_028621	30315	27091	-	100623649	27892	51815	+	Downstream
GL893138.2	XLOC_028621	30315	27091	-	100623840	66987	61907	-	Upstream
GL893138.2	XLOC_028621	30315	27091	-	100623930	86038	70670	-	Upstream
GL893204.2	XLOC_031271	5707	58615	+	100628084	54666	39701	-	Downstream
GL893210.2	XLOC_031631	71213	72593	+	100620393	35948	7078	-	Upstream
GL893210.2	XLOC_031631	71213	72593	+	100620302	71026	67648	-	Upstream
GL893298.2	XLOC_034632	75857	77269	+	100625722	11259	9010	-	Upstream
GL893298.2	XLOC_034632	75857	77269	+	100625821	24278	25770	+	Upstream
GL893298.2	XLOC_034632	75857	77269	+	100739005	82746	84487	+	Downstream
GL893304.1	XLOC_034715	53428	58498	-	100626428	27863	40114	+	Downstream
GL893304.1	XLOC_034715	53428	58498	-	100626528	45451	50260	+	Downstream
GL893304.1	XLOC_034715	58498	53428	-	397605	58511	63692	+	Upstream
GL893304.1	XLOC_034715	58498	53428	-	100626621	73674	64248	-	Upstream
GL893393.2	XLOC_038149	21390	25582	+	396599	10731	20819	+	Upstream
GL893394.1	XLOC_038161	73161	73702	+	100624385	72999	386	-	Upstream
GL893394.1	XLOC_038161	73161	73702	+	100624300	35761	36667	+	Upstream
GL893461.2	XLOC_039795	12211	9198	-	100628185	111608	66916	-	Upstream
GL893503.1	XLOC_041494	18201	18578	+	102157677	18684	20739	+	Downstream
GL893503.1	XLOC_041500	35098	44019	+	102157677	18684	20739	+	Upstream
GL893503.1	XLOC_041533	53361	57215	+	102157677	18684	20739	+	Upstream
GL893661.1	XLOC_046635	30043	32029	+	100625186	46989	59463	+	Downstream
GL893661.1	XLOC_046635	30043	32029	+	100625012	65667	62015	-	Downstream
GL893661.1	XLOC_046657	48925	50556	+	100625186	46989	59463	+	Upstream
GL893661.1	XLOC_046657	48925	50556	+	100625012	65667	62015	-	Downstream
GL893681.1	XLOC_047493	18785	23004	+	100152693	31872	17422	-	Downstream
GL893803.2	XLOC_053042	16	508	+	100737331	941	2082	+	Downstream
GL893849.1	XLOC_054776	24487	22761	-	100627582	16204	7166	-	Downstream
GL893849.1	XLOC_054777	25439	25076	-	100627582	16204	7166	-	Downstream
GL893886.1	XLOC_056016	167254	168125	-	100621867	87704	142639	+	Downstream
GL893988.2	XLOC_059163	104120	104618	+	100170147	13096	34501	+	Upstream
GL893988.2	XLOC_059164	105996	108983	+	100170147	13096	34501	+	Upstream
GL893988.2	XLOC_059169	115789	118288	+	100170147	13096	34501	+	Upstream
GL893988.2	XLOC_059163	104120	104618	+	100627043	80492	51258	-	Upstream
GL893988.2	XLOC_059164	105996	108983	+	100627043	80492	51258	-	Upstream
GL893988.2	XLOC_059169	115789	118288	+	100627043	80492	51258	-	Upstream
GL893993.1	XLOC_059308	23890	30275	+	100627144	7930	4514	-	Upstream
GL894077.1	XLOC_063318	191028	191402	-	100627329	6222	186721	+	Downstream
GL894083.2	XLOC_063427	4946	22345	+	100627772	23612	37335	+	Downstream
GL894083.2	XLOC_063427	4946	22345	+	100627862	63237	46501	-	Downstream
GL894083.2	XLOC_063427	4946	22345	+	100627955	95582	79331	-	Downstream
GL894083.2	XLOC_063427	4946	22345	+	100628056	103145	108201	+	Downstream
GL894147.1	XLOC_065024	4349	6304	-	100623504	702	7040	+	Downstream
GL894173.1	XLOC_065544	11381	10354	-	100135667	11713	2184	-	Upstream
GL894237.1	XLOC_067515	44842	51496	+	397181	19019	34374	+	Upstream
GL894237.1	XLOC_067515	44842	51496	+	100620365	44102	38380	-	Upstream
GL894257.1	XLOC_068611	50231	51595	+	399543	12191	8887	-	Upstream
GL894259.1	XLOC_068751	10156	7689	-	102163838	1181	643	-	Downstream
GL894259.1	XLOC_068751	10156	7689	-	100312980	30733	32430	+	Upstream
GL894259.1	XLOC_068751	10156	7689	-	100312981	42389	37739	-	Upstream
GL894354.1	XLOC_071561	3839	5033	+	100513162	19610	8471	-	Downstream
GL894428.1	XLOC_073533	1437	17186	+	100153762	22344	2492	-	Downstream
GL894584.1	XLOC_078525	48727	37763	-	768108	37760	29548	-	Downstream
GL894673.1	XLOC_081696	24478	24150	-	102162226	20676	17701	-	Downstream
GL894700.2	XLOC_082619	4419	2964	-	100622968	51709	56696	+	Upstream
GL894750.2	XLOC_084234	90768	126829	+	100737752	148663	243591	+	Downstream
GL894820.2	XLOC_086616	165020	169509	-	102161647	61589	65282	+	Downstream
GL894820.2	XLOC_086616	165020	169509	-	100620565	75049	78215	+	Downstream
GL894820.2	XLOC_086616	165020	169509	-	102161882	87738	106051	+	Downstream
GL894820.2	XLOC_086616	165020	169509	-	100620367	118651	123978	+	Downstream
GL894932.2	XLOC_089504	165672	162856	-	100625387	98698	81939	-	Downstream
GL894932.2	XLOC_089504	162856	165672	-	100625877	99112	128772	+	Downstream
GL894932.2	XLOC_089504	162856	165672	-	102158374	128555	134335	+	Downstream
GL894932.2	XLOC_089504	165672	162856	-	100736585	188596	177294	-	Upstream
GL895008.1	XLOC_091379	11201	12988	+	100621708	6427	37438	+	Upstream
GL895036.1	XLOC_092057	3930	207	-	100622847	5611	7981	+	Upstream
GL895036.1	XLOC_092057	3930	207	-	100286808	14270	7824	-	Upstream
GL895071.2	XLOC_093028	16417	62357	+	100624002	16286	15408	-	Upstream
GL895087.1	XLOC_093403	1	1567	+	100624982	8681	8165	-	Downstream
GL895087.1	XLOC_093417	2935	2428	-	100624982	8681	8165	-	Upstream
GL895295.1	XLOC_098768	12496	12896	-	100627332	178	2044	+	Downstream
GL895333.2	XLOC_100023	6777	9911	+	100621283	6699	1567	-	Upstream
GL895333.2	XLOC_100023	6777	9911	+	100621386	37203	46575	+	Downstream
GL895336.1	XLOC_100158	17005	14184	-	100621672	18980	26058	+	Upstream
GL895401.1	XLOC_101713	92783	115411	+	102157560	4477	91653	+	Upstream
GL895405.2	XLOC_101986	3999	6477	+	100625038	16772	885	-	Downstream
GL895469.1	XLOC_103128	7848	13015	+	100627721	7131	5305	-	Upstream
GL895584.1	XLOC_105661	7507	10737	+	100624391	10910	7243	-	Downstream
GL895643.2	XLOC_106813	122990	70759	-	100522509	133928	123892	-	Upstream
GL895677.2	XLOC_107728	104610	106167	-	100512960	18128	26109	+	Downstream
GL895864.2	XLOC_112067	155069	153737	-	100739531	182025	1615	-	Upstream
GL895923.1	XLOC_113207	23245	23960	-	100144410	20858	27070	+	Downstream
GL895967.2	XLOC_114434	58618	60168	-	102163932	567	3592	+	Downstream
GL895967.2	XLOC_114434	60168	58618	-	100623573	17083	3790	-	Downstream
GL895967.2	XLOC_114434	58618	60168	-	100623775	25148	32696	+	Downstream
GL895967.2	XLOC_114434	58618	60168	-	100145895	56987	59147	+	Downstream
GL895967.2	XLOC_114434	60168	58618	-	100623869	62547	92817	+	Upstream
GL895967.2	XLOC_114434	60168	58618	-	100623964	98396	106963	+	Upstream
GL895967.2	XLOC_114434	60168	58618	-	102164690	108569	107928	-	Upstream
GL895985.1	XLOC_114777	5579	8255	+	100620054	10048	13914	+	Downstream
GL896104.1	XLOC_117677	6721	4687	-	100623248	7778	14834	+	Upstream
GL896104.1	XLOC_117677	6721	4687	-	100623150	39886	16426	-	Upstream
GL896104.1	XLOC_117677	6721	4687	-	100623344	60549	57804	-	Upstream
GL896120.1	XLOC_117944	38975	40994	+	102163050	3237	6768	+	Upstream
GL896120.1	XLOC_117944	38975	40994	+	100624032	39770	24138	-	Downstream
GL896148.1	XLOC_118354	17536	19114	-	100625215	1403	16695	+	Downstream
GL896148.1	XLOC_118354	19114	17536	-	100625314	24049	25136	+	Upstream
GL896148.1	XLOC_118354	19114	17536	-	100625427	28318	26482	-	Upstream
GL896152.2	XLOC_118512	24064	25472	-	100144418	4444	16197	+	Downstream
GL896152.2	XLOC_118512	25472	24064	-	100144417	42226	34345	-	Upstream
GL896152.2	XLOC_118512	25472	24064	-	100625905	55887	49622	-	Upstream
GL896208.1	XLOC_119752	18095	19536	+	396973	27514	2049	-	Downstream
GL896208.1	XLOC_119752	18095	19536	+	100622375	19976	65439	+	Downstream
GL896212.1	XLOC_119995	1048	43	-	100622680	12229	4432	-	Upstream
GL896212.1	XLOC_119995	1048	43	-	100622849	12618	16696	+	Upstream
GL896215.1	XLOC_120103	16708	17010	+	100623030	34593	42343	+	Downstream
GL896227.2	XLOC_120847	85758	91090	+	100624365	24074	675	-	Upstream
GL896227.2	XLOC_120847	85758	91090	+	102164647	43641	25752	-	Upstream
GL896227.2	XLOC_120847	85758	91090	+	100174957	46599	53613	+	Upstream
GL896243.1	XLOC_121455	13551	14392	+	102167380	48	6123	+	Upstream
GL896243.1	XLOC_121455	13551	14392	+	100626664	14338	9269	-	Downstream
GL896245.1	XLOC_121510	6826	9509	+	100626946	16617	44188	+	Downstream
GL896245.1	XLOC_121510	6826	9509	+	100627209	48315	44613	-	Downstream
GL896248.1	XLOC_121671	17888	18585	+	100627586	1714	14143	+	Upstream
GL896250.1	XLOC_121716	6837	9785	+	100627676	17357	7048	-	Downstream
GL896261.1	XLOC_122028	8669	9119	+	100621448	6601	16061	+	Upstream
GL896267.1	XLOC_122245	62923	68439	+	100294711	4529	12530	+	Upstream
GL896267.1	XLOC_122245	62923	68439	+	100622208	13962	23885	+	Upstream
GL896267.1	XLOC_122245	62923	68439	+	100622301	40295	36720	-	Upstream
GL896267.1	XLOC_122245	62923	68439	+	100233190	67307	45522	-	Downstream
GL896290.2	XLOC_123011	13235	37	-	100625071	8362	17185	+	Downstream
GL896290.2	XLOC_123011	13235	37	-	100141312	50888	43421	-	Upstream
GL896302.1	XLOC_123735	109495	108891	-	100626537	24451	281	-	Downstream
GL896302.1	XLOC_123735	108891	109495	-	100626628	32024	42808	+	Downstream
GL896302.1	XLOC_123735	109495	108891	-	100626720	51422	46584	-	Downstream
GL896302.1	XLOC_123735	108891	109495	-	100626801	52228	59493	+	Downstream
GL896302.1	XLOC_123735	109495	108891	-	102158327	67505	63457	-	Downstream
GL896302.1	XLOC_123735	109495	108891	-	100626906	108570	104085	-	Downstream
GL896302.1	XLOC_123735	109495	108891	-	100627008	119883	109600	-	Upstream
GL896308.1	XLOC_124095	60608	62543	-	100627869	9370	62063	+	Downstream
GL896308.1	XLOC_124095	62543	60608	-	100627779	84935	62702	-	Upstream
GL896310.1	XLOC_124135	15510	11978	-	100627960	15643	46324	+	Upstream
GL896347.1	XLOC_125340	2388	3247	+	403155	4277	5501	+	Downstream
GL896361.1	XLOC_125799	65003	66498	+	100624847	1212	43273	+	Upstream
GL896379.1	XLOC_126557	20020	7593	-	100626432	41265	23809	-	Upstream
GL896379.1	XLOC_126517	13702	19854	+	100626432	41265	23809	-	Downstream
GL896386.1	XLOC_126763	8064	6292	-	100626978	13697	11728	-	Upstream
GL896386.1	XLOC_126717	13847	24692	+	100626978	13697	11728	-	Upstream
GL896394.2	XLOC_127043	7547	8802	+	100627742	5	5512	+	Upstream
GL896394.2	XLOC_127043	7547	8802	+	102160948	13270	16059	+	Downstream
GL896394.2	XLOC_127043	7547	8802	+	100627837	49749	41216	-	Downstream
GL896394.2	XLOC_127043	7547	8802	+	102161200	72314	101051	+	Downstream
GL896396.1	XLOC_127109	273	1573	+	102161330	1784	5422	+	Downstream
GL896401.1	XLOC_127248	10572	9462	-	100620496	8912	7483	-	Downstream
GL896416.1	XLOC_127714	34888	34568	-	100621814	39087	31728	-	Upstream
GL896416.1	XLOC_127714	34888	34568	-	100125838	51206	54827	+	Upstream
GL896467.1	XLOC_129502	4979	5760	+	102160607	9814	5195	-	Downstream
GL896467.1	XLOC_129502	4979	5760	+	100626340	16964	10969	-	Downstream
GL896509.1	XLOC_130355	63229	51268	-	100515821	32058	13577	-	Downstream
GL896509.1	XLOC_130286	51944	63229	+	100515821	32058	13577	-	Upstream
GL896509.1	XLOC_130355	63229	51268	-	100621538	63667	63328	-	Upstream
GL896509.1	XLOC_130355	63229	51268	-	100515302	64026	64526	+	Upstream
GL896509.1	XLOC_130286	51944	63229	+	100621538	63667	63328	-	Downstream
GL896509.1	XLOC_130286	51944	63229	+	100515302	64026	64526	+	Downstream
GL896571.2	XLOC_131740	47392	2331	-	100625072	48231	61577	+	Upstream
GL896571.2	XLOC_131740	47392	2331	-	100625161	112526	77963	-	Upstream
GL896571.2	XLOC_131740	47392	2331	-	100145903	134976	119061	-	Upstream
JH118554.1	XLOC_140516	7850	10022	+	396907	27092	9900	-	Downstream
JH118554.1	XLOC_140516	7850	10022	+	100620423	77877	96641	+	Downstream
JH118582.1	XLOC_141915	125127	124458	-	397357	135994	134596	-	Upstream
JH118611.1	XLOC_142949	49183	50835	+	100623057	2177	45546	+	Upstream
JH118611.1	XLOC_142949	49183	50835	+	100623142	51407	61933	+	Downstream
JH118640.1	XLOC_144430	116273	117753	-	100624332	47442	111980	+	Downstream
JH118670.1	XLOC_145980	112782	43993	-	100525262	143517	115089	-	Upstream
JH118682.1	XLOC_146588	33314	34318	-	100626015	231	39883	+	Downstream
JH118694.1	XLOC_146940	27121	28283	-	100739132	115	3285	+	Downstream
JH118705.1	XLOC_147308	35454	38703	+	100737314	4127	10224	+	Upstream
JH118712.1	XLOC_147516	50919	42957	-	100627616	199433	63442	-	Upstream
JH118714.1	XLOC_147580	29177	29618	+	100620956	882	15555	+	Upstream
JH118714.1	XLOC_147580	29177	29618	+	102160266	26419	40797	+	Upstream
JH118764.1	XLOC_149886	9440	3246	-	100623212	16566	26385	+	Upstream
JH118764.1	XLOC_149886	9440	3246	-	100623372	58614	31585	-	Upstream
JH118788.1	XLOC_150974	100293	130092	+	100622643	61177	39281	-	Upstream
JH118788.1	XLOC_150974	100293	130092	+	100622739	69746	62758	-	Upstream
JH118788.1	XLOC_150974	100293	130092	+	100622846	109824	97261	-	Downstream
JH118811.1	XLOC_152073	210858	194832	-	100153704	193696	185895	-	Downstream
JH118841.1	XLOC_153112	93254	145799	+	100736717	2400	85562	+	Upstream
JH118841.1	XLOC_153125	138438	143213	-	100736717	2400	85562	+	Downstream
JH118841.1	XLOC_153112	93254	145799	+	396655	96801	132917	+	Downstream
JH118841.1	XLOC_153112	93254	145799	+	102160451	152326	146757	-	Downstream
JH118841.1	XLOC_153125	138438	143213	-	396655	96801	132917	+	Downstream
JH118841.1	XLOC_153125	143213	138438	-	102160451	152326	146757	-	Upstream
JH118870.1	XLOC_154210	12882	15492	-	100621607	666	21059	+	Downstream
JH118870.1	XLOC_154210	15492	12882	-	100621709	68196	20341	-	Upstream
JH118883.1	XLOC_154698	107920	108884	+	100523146	181514	111002	-	Downstream
JH118883.1	XLOC_154698	107920	108884	+	102166461	182420	193418	+	Downstream
JH118883.1	XLOC_154698	107920	108884	+	100625037	217722	199043	-	Downstream
JH118887.1	XLOC_154809	32734	33040	+	100519980	2261	25974	+	Upstream
JH118887.1	XLOC_154809	32734	33040	+	100519801	50323	60411	+	Downstream
JH118887.1	XLOC_154809	32734	33040	+	100519448	85998	62024	-	Downstream
JH118887.1	XLOC_154809	32734	33040	+	100514543	134752	101667	-	Downstream
JH118901.1	XLOC_155664	193218	198967	+	100625312	266365	288229	+	Downstream
JH118940.1	XLOC_157489	125647	131738	+	100622177	83482	23293	-	Upstream
JH118940.1	XLOC_157489	125647	131738	+	100517644	117390	86859	-	Upstream
JH118970.1	XLOC_159634	21279	23176	+	100622441	45245	65029	+	Downstream
JH118988.1	XLOC_160375	5840	2651	-	100621634	3244	4324	+	Downstream
JH118988.1	XLOC_160375	5840	2651	-	100525062	19750	24992	+	Upstream
JH118988.1	XLOC_160375	5840	2651	-	102167720	32443	37428	+	Upstream
JH118988.1	XLOC_160375	5840	2651	-	100738990	49724	63197	+	Upstream
JH118988.1	XLOC_160375	5840	2651	-	100524884	68180	69121	+	Upstream
JH118994.1	XLOC_160670	53445	79828	-	100523371	20274	58899	+	Downstream
JH118994.1	XLOC_160701	101897	102253	-	100523371	20274	58899	+	Downstream
chr1	XLOC_161064	6371	37983	+	100620291	21219	13708	-	Downstream
chr1	XLOC_161064	6371	37983	+	100620382	47312	39705	-	Downstream
chr1	XLOC_161064	6371	37983	+	100620096	78321	67442	-	Downstream
chr1	XLOC_161068	78552	163395	+	100620291	21219	13708	-	Upstream
chr1	XLOC_161063	88210	173709	+	100620291	21219	13708	-	Upstream
chr1	XLOC_161068	78552	163395	+	100620382	47312	39705	-	Upstream
chr1	XLOC_161063	88210	173709	+	100620382	47312	39705	-	Upstream
chr1	XLOC_161068	78552	163395	+	100620096	78321	67442	-	Upstream
chr1	XLOC_161063	88210	173709	+	100620096	78321	67442	-	Upstream
chr1	XLOC_161068	78552	163395	+	100620200	164641	159167	-	Downstream
chr1	XLOC_161068	78552	163395	+	100620583	268360	228167	-	Downstream
chr1	XLOC_161063	88210	173709	+	100620200	164641	159167	-	Downstream
chr1	XLOC_161063	88210	173709	+	100620583	268360	228167	-	Downstream
chr1	XLOC_162499	3404983	3405319	+	100157985	3289730	3307696	+	Upstream
chr1	XLOC_162499	3404983	3405319	+	100515286	3346682	3662181	+	Upstream
chr1	XLOC_303383	9870667	9865801	-	100154276	9939315	9838881	-	Upstream
chr1	XLOC_167468	10440183	10450456	+	100156875	10372389	10384501	+	Upstream
chr1	XLOC_167468	10440183	10450456	+	100158053	10391588	10385073	-	Upstream
chr1	XLOC_167468	10440183	10450456	+	100152815	10403306	10432162	+	Upstream
chr1	XLOC_167468	10440183	10450456	+	100156434	10507187	10432694	-	Downstream
chr1	XLOC_167468	10440183	10450456	+	102160078	10507186	10510046	+	Downstream
chr1	XLOC_167656	10847226	10847740	+	102162384	10889967	10680165	-	Downstream
chr1	XLOC_167656	10847226	10847740	+	100514554	10886331	10878186	-	Downstream
chr1	XLOC_167656	10847226	10847740	+	100739493	10907381	10900663	-	Downstream
chr1	XLOC_167656	10847226	10847740	+	100523935	10907463	10971884	+	Downstream
chr1	XLOC_304934	11754424	11759206	-	100152509	11703734	11755297	+	Downstream
chr1	XLOC_304934	11754424	11759206	-	100153697	11732653	11734455	+	Downstream
chr1	XLOC_304934	11759206	11754424	-	100152904	11849075	11892269	+	Upstream
chr1	XLOC_306535	15690171	15696488	-	100514020	15590431	15689403	+	Downstream
chr1	XLOC_306535	15696488	15690171	-	100514202	15696632	15708416	+	Upstream
chr1	XLOC_306535	15696488	15690171	-	100514379	15717546	15728617	+	Upstream
chr1	XLOC_169763	15990056	16002071	+	100500718	15890605	15896314	+	Upstream
chr1	XLOC_169763	15990056	16002071	+	100515064	15970725	15948007	-	Upstream
chr1	XLOC_169863	16523724	16526990	+	100737638	16316486	16508198	+	Upstream
chr1	XLOC_169863	16523724	16526990	+	397435	16577163	16546666	-	Downstream
chr1	XLOC_169863	16523724	16526990	+	100737684	16594764	16695252	+	Downstream
chr1	XLOC_306850	16785778	16790688	-	100737684	16594764	16695252	+	Downstream
chr1	XLOC_306850	16790688	16785778	-	100737874	16921642	16779138	-	Upstream
chr1	XLOC_170029	17165181	17179596	+	100516653	17164254	17070931	-	Upstream
chr1	XLOC_170029	17165181	17179596	+	100157036	17206628	17190304	-	Downstream
chr1	XLOC_170029	17165181	17179596	+	100737969	17218863	17211429	-	Downstream
chr1	XLOC_170029	17165181	17179596	+	100156656	17218973	17262700	+	Downstream
chr1	XLOC_307015	17267819	17264931	-	100157036	17206628	17190304	-	Downstream
chr1	XLOC_307015	17267819	17264931	-	100737969	17218863	17211429	-	Downstream
chr1	XLOC_307015	17264931	17267819	-	100156656	17218973	17262700	+	Downstream
chr1	XLOC_307015	17267819	17264931	-	100157847	17296756	17305754	+	Upstream
chr1	XLOC_307015	17267819	17264931	-	100152595	17428057	17314973	-	Upstream
chr1	XLOC_170668	18745787	18749699	+	100518101	18666436	18657532	-	Upstream
chr1	XLOC_170668	18745787	18749699	+	100625026	18669707	18763803	+	Upstream
chr1	XLOC_170668	18745787	18749699	+	102157824	18690580	18702862	+	Upstream
chr1	XLOC_170668	18745787	18749699	+	100156984	18783805	18819620	+	Downstream
chr1	XLOC_173195	23582065	23590735	+	100152253	23510479	23479608	-	Upstream
chr1	XLOC_173195	23582065	23590735	+	102164807	23510851	23508509	-	Upstream
chr1	XLOC_173195	23582065	23590735	+	100520703	23568325	23569083	+	Upstream
chr1	XLOC_173219	23657663	23658240	+	100520703	23568325	23569083	+	Upstream
chr1	XLOC_173195	23582065	23590735	+	733596	23641049	23707500	+	Downstream
chr1	XLOC_173219	23657663	23658240	+	733596	23641049	23707500	+	Upstream
chr1	XLOC_310369	23747620	23749458	-	733596	23641049	23707500	+	Downstream
chr1	XLOC_173219	23657663	23658240	+	100524002	23738992	23710030	-	Downstream
chr1	XLOC_310369	23749458	23747620	-	100524002	23738992	23710030	-	Downstream
chr1	XLOC_310369	23749458	23747620	-	100627735	23807061	23818085	+	Upstream
chr1	XLOC_310369	23749458	23747620	-	100524350	23938735	23834075	-	Upstream
chr1	XLOC_173565	24154179	24162419	+	100154940	24129414	24149035	+	Upstream
chr1	XLOC_173574	24223108	24273654	+	100154940	24129414	24149035	+	Upstream
chr1	XLOC_173565	24154179	24162419	+	100153726	24188753	24137242	-	Downstream
chr1	XLOC_173574	24223108	24273654	+	100153726	24188753	24137242	-	Upstream
chr1	XLOC_173565	24154179	24162419	+	100154785	24188820	24210658	+	Downstream
chr1	XLOC_173574	24223108	24273654	+	100154785	24188820	24210658	+	Upstream
chr1	XLOC_173574	24223108	24273654	+	100151943	24621470	24300407	-	Downstream
chr1	XLOC_173911	24718496	24732696	+	100151943	24621470	24300407	-	Upstream
chr1	XLOC_174189	25492844	25506072	+	100511292	25290168	25409273	+	Upstream
chr1	XLOC_174189	25492844	25506072	+	100155445	25610607	25510433	-	Downstream
chr1	XLOC_312584	28458692	28461100	-	100511845	28367707	28425410	+	Downstream
chr1	XLOC_312584	28461100	28458692	-	100512023	28531168	28516811	-	Upstream
chr1	XLOC_175388	28834081	28839433	+	100153588	28779580	28702374	-	Upstream
chr1	XLOC_175388	28834081	28839433	+	100512200	28798563	28782282	-	Upstream
chr1	XLOC_313420	29779491	29768888	-	100622156	29841637	29825892	-	Upstream
chr1	XLOC_313826	30812157	30808606	-	100152228	30769662	30684880	-	Downstream
chr1	XLOC_176362	30830595	30851378	+	100152228	30769662	30684880	-	Upstream
chr1	XLOC_313826	30808606	30812157	-	100622769	30803780	31012415	+	Downstream
chr1	XLOC_176362	30830595	30851378	+	100622769	30803780	31012415	+	Upstream
chr1	XLOC_313826	30812157	30808606	-	100157454	30867282	30861174	-	Upstream
chr1	XLOC_176362	30830595	30851378	+	100157454	30867282	30861174	-	Downstream
chr1	XLOC_176630	31521813	31524133	+	100037969	31384842	31434768	+	Upstream
chr1	XLOC_176630	31521813	31524133	+	100157026	31485034	31465372	-	Upstream
chr1	XLOC_176630	31521813	31524133	+	100462726	31522422	31490843	-	Downstream
chr1	XLOC_314683	32048497	32044318	-	100514806	32048940	32243730	+	Upstream
chr1	XLOC_315997	34929923	35053966	-	100151998	34802968	34888612	+	Downstream
chr1	XLOC_315997	35053966	34929923	-	100152141	35137098	35134660	-	Upstream
chr1	XLOC_178736	35154800	35238171	+	100152141	35137098	35134660	-	Upstream
chr1	XLOC_178736	35154800	35238171	+	100037271	35281914	35241922	-	Downstream
chr1	XLOC_179741	38621561	38624791	+	100153609	38212895	38839890	+	Upstream
chr1	XLOC_317539	39284143	39295560	-	100512146	39190397	39214635	+	Downstream
chr1	XLOC_317539	39295560	39284143	-	100511607	39246973	39226172	-	Downstream
chr1	XLOC_317539	39295560	39284143	-	100737310	39367313	39371903	+	Upstream
chr1	XLOC_317539	39295560	39284143	-	100512995	39388451	39429473	+	Upstream
chr1	XLOC_180655	40469195	40494096	+	100513385	40469206	40443324	-	Downstream
chr1	XLOC_318609	40973228	40971404	-	100157226	40970589	40815398	-	Downstream
chr1	XLOC_180880	41001272	41035960	+	100157226	40970589	40815398	-	Upstream
chr1	XLOC_318609	40973228	40971404	-	100152404	41000901	40990747	-	Upstream
chr1	XLOC_180880	41001272	41035960	+	100152404	41000901	40990747	-	Upstream
chr1	XLOC_181306	41408343	41449649	+	100514692	41395551	41415268	+	Upstream
chr1	XLOC_181306	41408343	41449649	+	100515246	41470286	41422715	-	Downstream
chr1	XLOC_318773	41771045	41764314	-	100738102	41734266	41676891	-	Downstream
chr1	XLOC_318773	41764314	41771045	-	102164866	41690920	41703633	+	Downstream
chr1	XLOC_181661	42156220	42179021	+	100624679	42198718	42059754	-	Downstream
chr1	XLOC_319089	42295640	42294736	-	100624679	42198718	42059754	-	Downstream
chr1	XLOC_322664	49499898	49496621	-	100154658	49532792	49503147	-	Upstream
chr1	XLOC_322664	49499898	49496621	-	100520342	49576534	49552151	-	Upstream
chr1	XLOC_322664	49499898	49496621	-	100520524	49584138	49629988	+	Upstream
chr1	XLOC_322865	50106303	50104453	-	102161990	50102312	50040437	-	Downstream
chr1	XLOC_322865	50106303	50104453	-	100152099	50131381	50153730	+	Upstream
chr1	XLOC_322865	50106303	50104453	-	100152527	50163187	50170793	+	Upstream
chr1	XLOC_322865	50106303	50104453	-	100523874	50172379	50173093	+	Upstream
chr1	XLOC_322865	50106303	50104453	-	397220	50213583	50177147	-	Upstream
chr1	XLOC_188194	59397368	59399774	+	100511846	59303882	59281602	-	Upstream
chr1	XLOC_188194	59397368	59399774	+	100301558	59328035	59322090	-	Upstream
chr1	XLOC_188194	59397368	59399774	+	100738024	59332483	59333914	+	Upstream
chr1	XLOC_188194	59397368	59399774	+	100152355	59342583	59341604	-	Upstream
chr1	XLOC_188194	59397368	59399774	+	100155174	59355883	59415567	+	Upstream
chr1	XLOC_188219	59467433	59467965	+	100155174	59355883	59415567	+	Upstream
chr1	XLOC_188194	59397368	59399774	+	100622980	59472973	59587094	+	Downstream
chr1	XLOC_188219	59467433	59467965	+	100622980	59472973	59587094	+	Downstream
chr1	XLOC_190083	62997458	63014509	+	100156797	63112646	63130055	+	Downstream
chr1	XLOC_328375	65139297	65137945	-	100620522	65186704	64900830	-	Upstream
chr1	XLOC_193360	72879513	72880339	+	100513056	72948587	72729151	-	Downstream
chr1	XLOC_195986	80163914	80164963	+	100156102	80376193	80233231	-	Downstream
chr1	XLOC_197371	82958924	82961368	+	100521699	82785749	82958798	+	Upstream
chr1	XLOC_334380	83028070	83036814	-	100521699	82785749	82958798	+	Downstream
chr1	XLOC_334380	83036814	83028070	-	100738974	83108983	83124653	+	Upstream
chr1	XLOC_336060	86394504	86384581	-	100525264	86345815	86303966	-	Downstream
chr1	XLOC_336060	86394504	86384581	-	100525020	86366165	86353218	-	Downstream
chr1	XLOC_336060	86394504	86384581	-	100155925	86423858	86399562	-	Upstream
chr1	XLOC_199335	86512133	86519816	+	100155925	86423858	86399562	-	Upstream
chr1	XLOC_199335	86512133	86519816	+	100737059	86577009	86650741	+	Downstream
chr1	XLOC_199601	86961570	86987309	+	100513963	86862334	86816844	-	Upstream
chr1	XLOC_199601	86961570	86987309	+	102168094	86960524	86871235	-	Upstream
chr1	XLOC_199601	86961570	86987309	+	102167874	86960445	86961232	+	Upstream
chr1	XLOC_199601	86961570	86987309	+	100157000	87102280	87047779	-	Downstream
chr1	XLOC_199646	87100618	87105530	+	100157000	87102280	87047779	-	Downstream
chr1	XLOC_199646	87100618	87105530	+	791125	87253260	87146809	-	Downstream
chr1	XLOC_337769	89811756	89808187	-	100517207	89851272	89857527	+	Upstream
chr1	XLOC_339104	91663909	91650635	-	100157810	91829753	91723623	-	Upstream
chr1	XLOC_203031	94389498	94392119	+	100158028	94388306	94386266	-	Upstream
chr1	XLOC_203469	95202328	95397156	+	100156873	95103215	95111380	+	Upstream
chr1	XLOC_204084	96335877	96353860	+	100142669	96716539	96353433	-	Downstream
chr1	XLOC_204999	98043650	98049730	+	100155644	97888770	98015322	+	Upstream
chr1	XLOC_204999	98043650	98049730	+	100156851	98090869	98057043	-	Downstream
chr1	XLOC_343474	103338070	103333887	-	100155478	103292187	103137008	-	Downstream
chr1	XLOC_343474	103338070	103333887	-	100516051	103338188	103394107	+	Upstream
chr1	XLOC_346610	108471627	108467622	-	100738675	108446221	108439093	-	Downstream
chr1	XLOC_346610	108471627	108467622	-	100625001	108451400	108447524	-	Downstream
chr1	XLOC_346610	108471627	108467622	-	102158567	108471302	108483034	+	Downstream
chr1	XLOC_346610	108471627	108467622	-	100625231	108567676	108622673	+	Upstream
chr1	XLOC_213317	117922854	117941243	+	100515000	117808074	117851587	+	Upstream
chr1	XLOC_213317	117922854	117941243	+	100737265	117838729	117837666	-	Upstream
chr1	XLOC_213317	117922854	117941243	+	100622567	117921926	117911461	-	Upstream
chr1	XLOC_213317	117922854	117941243	+	100154769	118028490	118016229	-	Downstream
chr1	XLOC_213317	117922854	117941243	+	100737608	118034475	118028743	-	Downstream
chr1	XLOC_351066	120086630	120064455	-	100624829	119988525	119981077	-	Downstream
chr1	XLOC_351066	120086630	120064455	-	100153972	120063417	119998704	-	Downstream
chr1	XLOC_351066	120086630	120064455	-	100738416	120104393	120109581	+	Upstream
chr1	XLOC_351066	120086630	120064455	-	100152773	120148188	120133396	-	Upstream
chr1	XLOC_351149	120179690	120184297	-	100738416	120104393	120109581	+	Downstream
chr1	XLOC_351149	120184297	120179690	-	100152773	120148188	120133396	-	Downstream
chr1	XLOC_351149	120184297	120179690	-	100037999	120240228	120211175	-	Upstream
chr1	XLOC_215249	123053052	123054889	+	100156637	123138979	123243536	+	Downstream
chr1	XLOC_215428	123348172	123363455	+	100157039	123254745	123340094	+	Upstream
chr1	XLOC_215428	123348172	123363455	+	406192	123368060	123414399	+	Downstream
chr1	XLOC_353179	124539112	124534090	-	100522410	124531110	124471589	-	Downstream
chr1	XLOC_353179	124539112	124534090	-	100156658	124601651	124548670	-	Upstream
chr1	XLOC_216380	124942674	124945038	+	100154204	124676329	124901517	+	Upstream
chr1	XLOC_216380	124942674	124945038	+	100135668	124942332	124906568	-	Upstream
chr1	XLOC_216380	124942674	124945038	+	100155446	125029425	124961877	-	Downstream
chr1	XLOC_216783	125761008	125765899	+	100233189	125667649	125418537	-	Upstream
chr1	XLOC_217020	126134430	126248861	+	100737077	126038692	126105080	+	Upstream
chr1	XLOC_217020	126134430	126248861	+	100621268	126179819	126137530	-	Downstream
chr1	XLOC_354615	126807063	126806290	-	100621557	126869106	126843707	-	Upstream
chr1	XLOC_355131	128199115	128197189	-	100152054	128199569	128288521	+	Upstream
chr1	XLOC_358242	135781949	135760900	-	100153076	135810048	135792118	-	Upstream
chr1	XLOC_358242	135781949	135760900	-	102164442	135810130	135906893	+	Upstream
chr1	XLOC_220659	135991353	135993030	+	102164442	135810130	135906893	+	Upstream
chr1	XLOC_220659	135991353	135993030	+	100736658	136072683	136074101	+	Downstream
chr1	XLOC_220745	136403503	136412919	+	100152312	136319642	136147556	-	Upstream
chr1	XLOC_220745	136403503	136412919	+	100125956	136383684	136398318	+	Upstream
chr1	XLOC_220745	136403503	136412919	+	100156761	136458261	136513293	+	Downstream
chr1	XLOC_221221	137027939	137032411	+	414836	137103509	137303481	+	Downstream
chr1	XLOC_223057	141110032	141114112	+	100522231	141110065	141072729	-	Downstream
chr1	XLOC_223057	141110032	141114112	+	100157418	141148734	141169643	+	Downstream
chr1	XLOC_223057	141110032	141114112	+	397177	141206750	141171519	-	Downstream
chr1	XLOC_223057	141110032	141114112	+	100155365	141198555	141205245	+	Downstream
chr1	XLOC_223057	141110032	141114112	+	100653516	141216736	141206140	-	Downstream
chr1	XLOC_223931	143131496	143135641	+	100152931	143016945	143041766	+	Upstream
chr1	XLOC_223931	143131496	143135641	+	100158178	143041319	143073903	+	Upstream
chr1	XLOC_223931	143131496	143135641	+	100624103	143077127	143102890	+	Upstream
chr1	XLOC_223931	143131496	143135641	+	100525321	143102379	143103875	+	Upstream
chr1	XLOC_223931	143131496	143135641	+	100152957	143108536	143129864	+	Upstream
chr1	XLOC_223931	143131496	143135641	+	100525673	143162467	143138314	-	Downstream
chr1	XLOC_223931	143131496	143135641	+	100511299	143187623	143317245	+	Downstream
chr1	XLOC_224865	145346505	145352290	+	100621371	145260028	145221139	-	Upstream
chr1	XLOC_224865	145346505	145352290	+	100516770	145247683	145248278	+	Upstream
chr1	XLOC_224865	145346505	145352290	+	100516945	145260060	145314385	+	Upstream
chr1	XLOC_224865	145346505	145352290	+	100517567	145362467	145504972	+	Downstream
chr1	XLOC_362787	145834689	145839946	-	100519696	145732719	145749960	+	Downstream
chr1	XLOC_362787	145839946	145834689	-	100141309	145798501	145751297	-	Downstream
chr1	XLOC_362787	145834689	145839946	-	102161119	145796994	145799881	+	Downstream
chr1	XLOC_362787	145839946	145834689	-	102159271	145809843	145808915	-	Downstream
chr1	XLOC_362787	145834689	145839946	-	102161250	145824143	145833867	+	Downstream
chr1	XLOC_362787	145839946	145834689	-	100520059	145932400	145930319	-	Upstream
chr1	XLOC_362787	145839946	145834689	-	100155635	145954377	145935049	-	Upstream
chr1	XLOC_363344	146649553	146681591	-	100153995	146639520	146671430	+	Downstream
chr1	XLOC_363344	146681591	146649553	-	100737163	146713149	146894283	+	Upstream
chr1	XLOC_226754	148551153	148670943	+	100512576	148550680	148438863	-	Upstream
chr1	XLOC_227860	152012195	152102503	+	100514616	152195174	152186317	-	Downstream
chr1	XLOC_229165	154410798	154415051	+	100156704	154171035	154362965	+	Upstream
chr1	XLOC_367817	155662853	155680386	-	100521353	155630352	155853750	+	Downstream
chr1	XLOC_367843	155722172	155729515	-	100521353	155630352	155853750	+	Downstream
chr1	XLOC_367817	155680386	155662853	-	102162530	155751308	155732337	-	Upstream
chr1	XLOC_367843	155729515	155722172	-	102162530	155751308	155732337	-	Upstream
chr1	XLOC_368951	158005694	158009255	-	102160446	157999529	158003577	+	Downstream
chr1	XLOC_368951	158009255	158005694	-	102163334	158061916	158077994	+	Upstream
chr1	XLOC_371591	163829331	163811329	-	100152080	163898591	163952044	+	Upstream
chr1	XLOC_373474	168978305	168972048	-	100155619	168993887	168991451	-	Upstream
chr1	XLOC_376110	177131771	177085361	-	100155834	177065276	177064482	-	Downstream
chr1	XLOC_376955	179125599	179184512	-	100510995	178905025	179130264	+	Downstream
chr1	XLOC_376955	179184512	179125599	-	100153007	179184453	179209548	+	Downstream
chr1	XLOC_376955	179184512	179125599	-	100523764	179212836	179240327	+	Upstream
chr1	XLOC_376955	179184512	179125599	-	100157455	179257056	179260967	+	Upstream
chr1	XLOC_377799	180783181	180782521	-	100152985	180694649	180681362	-	Downstream
chr1	XLOC_377799	180783181	180782521	-	100151784	180747236	180698287	-	Downstream
chr1	XLOC_377799	180783181	180782521	-	397672	180777585	180762060	-	Downstream
chr1	XLOC_377799	180783181	180782521	-	100512642	180828367	180817970	-	Upstream
chr1	XLOC_240915	182225124	182226611	+	100153268	182125735	182110325	-	Upstream
chr1	XLOC_240915	182225124	182226611	+	100737890	182138322	182177925	+	Upstream
chr1	XLOC_240915	182225124	182226611	+	100157710	182181550	182189349	+	Upstream
chr1	XLOC_240915	182225124	182226611	+	100233191	182196671	182187631	-	Upstream
chr1	XLOC_240915	182225124	182226611	+	100038029	182231668	182226367	-	Downstream
chr1	XLOC_240915	182225124	182226611	+	100516481	182248034	182272150	+	Downstream
chr1	XLOC_240915	182225124	182226611	+	100517209	182285415	182271782	-	Downstream
chr1	XLOC_241202	182513914	182515722	+	100152069	182399425	182478849	+	Upstream
chr1	XLOC_241450	182893829	182897019	+	100517924	182832263	182816048	-	Upstream
chr1	XLOC_241450	182893829	182897019	+	100517743	182832309	182893168	+	Upstream
chr1	XLOC_241450	182893829	182897019	+	397260	182926370	182902348	-	Downstream
chr1	XLOC_379580	183416884	183419077	-	100520164	183329728	183414090	+	Downstream
chr1	XLOC_379916	183948407	183954981	-	100519005	183734133	183948945	+	Downstream
chr1	XLOC_379916	183954981	183948407	-	100738338	183873757	183861554	-	Downstream
chr1	XLOC_379916	183954981	183948407	-	100156072	183893266	183878601	-	Downstream
chr1	XLOC_379916	183948407	183954981	-	100158096	183919385	183934350	+	Downstream
chr1	XLOC_379916	183954981	183948407	-	100520350	184072820	183955070	-	Upstream
chr1	XLOC_380575	185295261	185302110	-	100521597	185180029	185202987	+	Downstream
chr1	XLOC_380575	185295261	185302110	-	100522116	185281486	185303428	+	Downstream
chr1	XLOC_242730	185325270	185348880	+	100522116	185281486	185303428	+	Upstream
chr1	XLOC_380575	185302110	185295261	-	100170119	185387178	185384984	-	Upstream
chr1	XLOC_242730	185325270	185348880	+	100170119	185387178	185384984	-	Downstream
chr1	XLOC_242816	185409165	185422007	+	100170119	185387178	185384984	-	Upstream
chr1	XLOC_244447	188701969	188705370	+	100157705	188627558	188588684	-	Upstream
chr1	XLOC_248282	200170796	200171754	+	780425	200076211	200071305	-	Upstream
chr1	XLOC_248282	200170796	200171754	+	100156602	200355863	200269166	-	Downstream
chr1	XLOC_248380	200249977	200253554	+	100156602	200355863	200269166	-	Downstream
chr1	XLOC_249962	202839140	202843500	+	100517989	202816409	202790227	-	Upstream
chr1	XLOC_249962	202839140	202843500	+	100154173	202833767	202874503	+	Upstream
chr1	XLOC_249962	202839140	202843500	+	100518289	203018697	202934426	-	Downstream
chr1	XLOC_250867	204875469	204878557	+	100152808	204944453	204780490	-	Downstream
chr1	XLOC_388186	204935825	204922084	-	100152808	204944453	204780490	-	Upstream
chr1	XLOC_250867	204875469	204878557	+	102159427	204886161	204880077	-	Downstream
chr1	XLOC_250867	204875469	204878557	+	100302366	204886220	204906099	+	Downstream
chr1	XLOC_250867	204875469	204878557	+	100526089	204908409	204919943	+	Downstream
chr1	XLOC_250867	204875469	204878557	+	100038033	204956613	204974108	+	Downstream
chr1	XLOC_250867	204875469	204878557	+	100511173	205028357	204974092	-	Downstream
chr1	XLOC_388186	204935825	204922084	-	102159427	204886161	204880077	-	Downstream
chr1	XLOC_388186	204922084	204935825	-	100302366	204886220	204906099	+	Downstream
chr1	XLOC_388186	204922084	204935825	-	100526089	204908409	204919943	+	Downstream
chr1	XLOC_388186	204935825	204922084	-	100038033	204956613	204974108	+	Upstream
chr1	XLOC_388186	204935825	204922084	-	100511173	205028357	204974092	-	Upstream
chr1	XLOC_389308	206908648	206904235	-	100513903	206996493	206958653	-	Upstream
chr1	XLOC_389308	206908648	206904235	-	100153219	207004470	207027562	+	Upstream
chr1	XLOC_390851	210373952	210359361	-	100152785	210293200	210275976	-	Downstream
chr1	XLOC_390851	210373952	210359361	-	102159148	210372044	210381729	+	Downstream
chr1	XLOC_390851	210373952	210359361	-	100738389	210390077	210402274	+	Upstream
chr1	XLOC_253728	211527598	211528721	+	100738697	211521604	211517411	-	Upstream
chr1	XLOC_253728	211527598	211528721	+	100738730	211527553	211526165	-	Upstream
chr1	XLOC_253728	211527598	211528721	+	100152637	211587300	211817814	+	Downstream
chr1	XLOC_392177	213058875	213059949	-	397511	212938371	213258768	+	Downstream
chr1	XLOC_393883	216463852	216467310	-	100626032	216298696	216383703	+	Downstream
chr1	XLOC_393883	216467310	216463852	-	100739573	216451718	216445622	-	Downstream
chr1	XLOC_393946	216695420	216689128	-	100525377	216628082	216594665	-	Downstream
chr1	XLOC_393946	216689128	216695420	-	100739678	216637602	216664791	+	Downstream
chr1	XLOC_393946	216695420	216689128	-	100155474	216775655	216796767	+	Upstream
chr1	XLOC_258113	223959078	223963686	+	397227	223956057	223958921	+	Upstream
chr1	XLOC_258113	223959078	223963686	+	102157875	223969230	223974214	+	Downstream
chr1	XLOC_258113	223959078	223963686	+	396553	223992651	223989828	-	Downstream
chr1	XLOC_396176	225044939	225036629	-	100739402	224959830	224955237	-	Downstream
chr1	XLOC_396180	225128708	225047700	-	100739402	224959830	224955237	-	Downstream
chr1	XLOC_396176	225036629	225044939	-	100310805	224984019	224984588	+	Downstream
chr1	XLOC_396180	225047700	225128708	-	100310805	224984019	224984588	+	Downstream
chr1	XLOC_396176	225036629	225044939	-	100310808	224991471	224992001	+	Downstream
chr1	XLOC_396180	225047700	225128708	-	100310808	224991471	224992001	+	Downstream
chr1	XLOC_396012	225087136	225104326	-	100310808	224991471	224992001	+	Downstream
chr1	XLOC_396176	225036629	225044939	-	100739443	225020781	225021335	+	Downstream
chr1	XLOC_396180	225047700	225128708	-	100739443	225020781	225021335	+	Downstream
chr1	XLOC_396012	225087136	225104326	-	100739443	225020781	225021335	+	Downstream
chr1	XLOC_396176	225044939	225036629	-	100303727	225041147	225041608	+	Downstream
chr1	XLOC_396176	225044939	225036629	-	100303758	225045743	225046312	+	Upstream
chr1	XLOC_396176	225044939	225036629	-	100310807	225068226	225068713	+	Upstream
chr1	XLOC_396176	225044939	225036629	-	100522777	225073239	225074215	+	Upstream
chr1	XLOC_396176	225044939	225036629	-	100153721	225118094	225118648	+	Upstream
chr1	XLOC_396176	225044939	225036629	-	100157735	225122722	225123291	+	Upstream
chr1	XLOC_396176	225044939	225036629	-	100152504	225138616	225139182	+	Upstream
chr1	XLOC_396180	225047700	225128708	-	100303727	225041147	225041608	+	Downstream
chr1	XLOC_396012	225087136	225104326	-	100303727	225041147	225041608	+	Downstream
chr1	XLOC_396180	225047700	225128708	-	100303758	225045743	225046312	+	Downstream
chr1	XLOC_396012	225087136	225104326	-	100303758	225045743	225046312	+	Downstream
chr1	XLOC_396180	225128708	225047700	-	100310807	225068226	225068713	+	Downstream
chr1	XLOC_396180	225128708	225047700	-	100522777	225073239	225074215	+	Downstream
chr1	XLOC_396180	225128708	225047700	-	100153721	225118094	225118648	+	Downstream
chr1	XLOC_396180	225128708	225047700	-	100157735	225122722	225123291	+	Downstream
chr1	XLOC_396180	225128708	225047700	-	100152504	225138616	225139182	+	Upstream
chr1	XLOC_396180	225128708	225047700	-	100152129	225147171	225147686	+	Upstream
chr1	XLOC_396180	225128708	225047700	-	100154912	225159811	225160383	+	Upstream
chr1	XLOC_396180	225128708	225047700	-	100155754	225176451	225177005	+	Upstream
chr1	XLOC_396180	225128708	225047700	-	397686	225181045	225181687	+	Upstream
chr1	XLOC_396180	225128708	225047700	-	100310804	225194046	225194615	+	Upstream
chr1	XLOC_396180	225128708	225047700	-	100152899	225201970	225202485	+	Upstream
chr1	XLOC_396180	225128708	225047700	-	100152100	225215348	225215917	+	Upstream
chr1	XLOC_396180	225128708	225047700	-	100154098	225225692	225226264	+	Upstream
chr1	XLOC_396012	225087136	225104326	-	100310807	225068226	225068713	+	Downstream
chr1	XLOC_396012	225087136	225104326	-	100522777	225073239	225074215	+	Downstream
chr1	XLOC_396012	225104326	225087136	-	100153721	225118094	225118648	+	Upstream
chr1	XLOC_396012	225104326	225087136	-	100157735	225122722	225123291	+	Upstream
chr1	XLOC_396012	225104326	225087136	-	100152504	225138616	225139182	+	Upstream
chr1	XLOC_396012	225104326	225087136	-	100152129	225147171	225147686	+	Upstream
chr1	XLOC_396012	225104326	225087136	-	100154912	225159811	225160383	+	Upstream
chr1	XLOC_396012	225104326	225087136	-	100155754	225176451	225177005	+	Upstream
chr1	XLOC_396012	225104326	225087136	-	397686	225181045	225181687	+	Upstream
chr1	XLOC_396012	225104326	225087136	-	100310804	225194046	225194615	+	Upstream
chr1	XLOC_396012	225104326	225087136	-	100152899	225201970	225202485	+	Upstream
chr1	XLOC_396225	225486693	225489362	-	100736907	225389979	225390580	+	Downstream
chr1	XLOC_396225	225486693	225489362	-	100736956	225400323	225400895	+	Downstream
chr1	XLOC_396225	225486693	225489362	-	100310806	225450727	225451284	+	Downstream
chr1	XLOC_396225	225486693	225489362	-	445459	225469554	225470114	+	Downstream
chr1	XLOC_396225	225489362	225486693	-	100523711	225505109	225529448	+	Upstream
chr1	XLOC_396225	225489362	225486693	-	100523881	225547956	225569863	+	Upstream
chr1	XLOC_259290	227421484	227422306	+	397402	227334043	227357122	+	Upstream
chr1	XLOC_259290	227421484	227422306	+	100737553	227347082	227347786	+	Upstream
chr1	XLOC_259290	227421484	227422306	+	100153687	227367724	227414969	+	Upstream
chr1	XLOC_259290	227421484	227422306	+	100153321	227421483	227419614	-	Upstream
chr1	XLOC_398775	230554130	230548837	-	100514146	230770853	230579121	-	Upstream
chr1	XLOC_261343	231992470	231996048	+	100155995	231957992	232191283	+	Upstream
chr1	XLOC_262237	233251087	233299116	+	100153161	233118369	233215771	+	Upstream
chr1	XLOC_263943	241169783	241170810	+	100739045	241038931	241116243	+	Upstream
chr1	XLOC_263943	241169783	241170810	+	102166770	241129156	241128059	-	Upstream
chr1	XLOC_263943	241169783	241170810	+	102167103	241244043	241248691	+	Downstream
chr1	XLOC_263943	241169783	241170810	+	102167251	241257164	241252789	-	Downstream
chr1	XLOC_263943	241169783	241170810	+	100518107	241262343	241261219	-	Downstream
chr1	XLOC_263975	241363385	241533346	+	102168004	241363212	241357141	-	Upstream
chr1	XLOC_263975	241363385	241533346	+	100518290	241398077	241396953	-	Downstream
chr1	XLOC_263975	241363385	241533346	+	100518643	241496137	241454091	-	Downstream
chr1	XLOC_264165	241935335	241936879	+	100520352	241842087	241952377	+	Upstream
chr1	XLOC_264165	241935335	241936879	+	100520532	241971595	241959051	-	Downstream
chr1	XLOC_402692	242355338	242343142	-	100154060	242257792	242115097	-	Downstream
chr1	XLOC_402692	242355338	242343142	-	102160127	242324168	242304028	-	Downstream
chr1	XLOC_402692	242355338	242343142	-	574058	242534662	242396225	-	Upstream
chr1	XLOC_402692	242355338	242343142	-	100155714	242425712	242473410	+	Upstream
chr1	XLOC_403406	243613810	243608897	-	100624585	243638969	243617899	-	Upstream
chr1	XLOC_266436	247160273	247165227	+	102165045	247078455	247077144	-	Upstream
chr1	XLOC_266436	247160273	247165227	+	397199	247104375	247099311	-	Upstream
chr1	XLOC_266436	247160273	247165227	+	100154326	247104267	247156929	+	Upstream
chr1	XLOC_266436	247160273	247165227	+	100626450	247183816	247207605	+	Downstream
chr1	XLOC_267245	248872617	248875341	+	100513065	248714577	248883729	+	Upstream
chr1	XLOC_267263	248887615	248889158	+	100513065	248714577	248883729	+	Upstream
chr1	XLOC_267271	248894495	248901368	+	100513065	248714577	248883729	+	Upstream
chr1	XLOC_267245	248872617	248875341	+	100154289	248928219	248994972	+	Downstream
chr1	XLOC_267263	248887615	248889158	+	100154289	248928219	248994972	+	Downstream
chr1	XLOC_267271	248894495	248901368	+	100154289	248928219	248994972	+	Downstream
chr1	XLOC_267836	249899194	249907020	+	100738089	249888583	249850865	-	Upstream
chr1	XLOC_267836	249899194	249907020	+	100514623	249907016	249900782	-	Downstream
chr1	XLOC_267859	250054401	250075972	+	494562	250030719	250054070	+	Upstream
chr1	XLOC_267859	250054401	250075972	+	100515003	250150104	250125009	-	Downstream
chr1	XLOC_267859	250054401	250075972	+	102161538	250150204	250169096	+	Downstream
chr1	XLOC_268050	250268894	250272434	+	102161538	250150204	250169096	+	Upstream
chr1	XLOC_268050	250268894	250272434	+	100157158	250831835	250301219	-	Downstream
chr1	XLOC_407583	251383423	251330486	-	100516588	251469800	251419665	-	Upstream
chr1	XLOC_407885	251968713	251943984	-	100516173	251924194	251914241	-	Downstream
chr1	XLOC_408787	254669443	254706135	-	100739111	254596798	254649963	+	Downstream
chr1	XLOC_408787	254669443	254706135	-	102168112	254668805	254678939	+	Downstream
chr1	XLOC_408787	254706135	254669443	-	100157775	254934333	254709017	-	Upstream
chr1	XLOC_409413	256198702	256168882	-	100520822	256092190	256086538	-	Downstream
chr1	XLOC_409413	256198702	256168882	-	100157004	256219523	256221324	+	Upstream
chr1	XLOC_270675	256238000	256337463	+	100157004	256219523	256221324	+	Upstream
chr1	XLOC_270675	256238000	256337463	+	100153374	256402202	256319415	-	Downstream
chr1	XLOC_272351	260013494	260015213	+	102163379	260100068	260095453	-	Downstream
chr1	XLOC_272837	261939488	261972453	+	100524475	261898845	261797392	-	Upstream
chr1	XLOC_273746	263444168	263452877	+	100516589	263370352	263374462	+	Upstream
chr1	XLOC_273746	263444168	263452877	+	397524	263394992	263379919	-	Upstream
chr1	XLOC_273746	263444168	263452877	+	100624832	263413438	263405475	-	Upstream
chr1	XLOC_273746	263444168	263452877	+	100625031	263420075	263416861	-	Upstream
chr1	XLOC_273746	263444168	263452877	+	100624931	263432956	263421079	-	Upstream
chr1	XLOC_273746	263444168	263452877	+	100511060	263530909	263538609	+	Downstream
chr1	XLOC_273746	263444168	263452877	+	100516776	263539156	263547201	+	Downstream
chr1	XLOC_275272	266151684	266160128	+	100154014	266090894	266101733	+	Upstream
chr1	XLOC_275272	266151684	266160128	+	100156445	266106665	266125159	+	Upstream
chr1	XLOC_275272	266151684	266160128	+	102166888	266140449	266150130	+	Upstream
chr1	XLOC_275272	266151684	266160128	+	102167003	266177989	266170967	-	Downstream
chr1	XLOC_275272	266151684	266160128	+	100624516	266241925	266180872	-	Downstream
chr1	XLOC_276596	268218315	268271451	+	100511910	268171562	268119611	-	Upstream
chr1	XLOC_276596	268218315	268271451	+	100512084	268218250	268174460	-	Upstream
chr1	XLOC_276596	268218315	268271451	+	100511175	268454730	268276896	-	Downstream
chr1	XLOC_416201	269811380	269689055	-	397479	269817145	269849682	+	Upstream
chr1	XLOC_416201	269811380	269689055	-	100157063	269887814	270007714	+	Upstream
chr1	XLOC_417372	274491061	274474020	-	100517138	274570722	274661201	+	Upstream
chr1	XLOC_279294	275511250	275516735	+	100518052	275423807	275422866	-	Upstream
chr1	XLOC_279294	275511250	275516735	+	100152112	275474322	275507907	+	Upstream
chr1	XLOC_279294	275511250	275516735	+	100739365	275522636	275511778	-	Downstream
chr1	XLOC_279294	275511250	275516735	+	100154081	275546988	275534266	-	Downstream
chr1	XLOC_279294	275511250	275516735	+	100739528	275573615	275572686	-	Downstream
chr1	XLOC_279294	275511250	275516735	+	100739563	275590113	275589187	-	Downstream
chr1	XLOC_417745	275915920	275901751	-	100519123	275862874	275740055	-	Downstream
chr1	XLOC_281287	280529254	280531290	+	100156819	280435836	280429913	-	Upstream
chr1	XLOC_281287	280529254	280531290	+	100157586	280435916	280511015	+	Upstream
chr1	XLOC_281287	280529254	280531290	+	102166206	280529064	280509459	-	Upstream
chr1	XLOC_281287	280529254	280531290	+	100626033	280609013	280535895	-	Downstream
chr1	XLOC_281287	280529254	280531290	+	100625952	280711099	280615699	-	Downstream
chr1	XLOC_420890	282521619	282522688	-	100515121	282424570	282563928	+	Downstream
chr1	XLOC_420890	282522688	282521619	-	100512581	282809534	282512052	-	Upstream
chr1	XLOC_421854	283978142	283975307	-	768100	283878558	283772669	-	Downstream
chr1	XLOC_421854	283975307	283978142	-	100155587	283908578	283976160	+	Downstream
chr1	XLOC_421854	283978142	283975307	-	100513712	283985047	284160698	+	Upstream
chr1	XLOC_422075	284417042	284418104	-	100516535	284234491	284364775	+	Downstream
chr1	XLOC_422075	284418104	284417042	-	100157182	284379676	284368649	-	Downstream
chr1	XLOC_422075	284418104	284417042	-	396739	284459897	284447110	-	Upstream
chr1	XLOC_422075	284418104	284417042	-	102163337	284512006	284500063	-	Upstream
chr1	XLOC_422096	284498354	284490054	-	396739	284459897	284447110	-	Downstream
chr1	XLOC_422096	284498354	284490054	-	102163337	284512006	284500063	-	Upstream
chr1	XLOC_422096	284498354	284490054	-	100517074	284538981	284519927	-	Upstream
chr1	XLOC_422096	284498354	284490054	-	102165801	284555467	284544294	-	Upstream
chr1	XLOC_422096	284498354	284490054	-	100514386	284589392	284599675	+	Upstream
chr1	XLOC_422911	285728171	285730238	-	100157179	285502439	285700065	+	Downstream
chr1	XLOC_422911	285730238	285728171	-	397593	285725500	285710963	-	Downstream
chr1	XLOC_422911	285730238	285728171	-	100156816	285747050	285739011	-	Upstream
chr1	XLOC_422911	285730238	285728171	-	102159565	285839637	285804124	-	Upstream
chr1	XLOC_287089	293191133	293195730	+	414437	293163277	293077418	-	Upstream
chr1	XLOC_287118	293274580	293285808	+	102166678	293310139	293303105	-	Downstream
chr1	XLOC_287118	293274580	293285808	+	100153004	293328948	293380184	+	Downstream
chr1	XLOC_426287	293425512	293438728	-	100153004	293328948	293380184	+	Downstream
chr1	XLOC_426287	293438728	293425512	-	595112	293477513	293503548	+	Upstream
chr1	XLOC_426287	293438728	293425512	-	100627513	293528597	293509465	-	Upstream
chr1	XLOC_426348	293505098	293508467	-	595112	293477513	293503548	+	Downstream
chr1	XLOC_426348	293508467	293505098	-	100627513	293528597	293509465	-	Upstream
chr1	XLOC_289391	297224635	297231924	+	100626932	297147505	297140314	-	Upstream
chr1	XLOC_289391	297224635	297231924	+	396787	297187847	297188617	+	Upstream
chr1	XLOC_289391	297224635	297231924	+	100153625	297222610	297212592	-	Upstream
chr1	XLOC_289391	297224635	297231924	+	100152442	297279450	297241993	-	Downstream
chr1	XLOC_289391	297224635	297231924	+	102161885	297295163	297291560	-	Downstream
chr1	XLOC_289391	297224635	297231924	+	100156463	297312189	297296095	-	Downstream
chr1	XLOC_289391	297224635	297231924	+	100736863	297312261	297315567	+	Downstream
chr1	XLOC_289391	297224635	297231924	+	100155286	297320614	297478637	+	Downstream
chr1	XLOC_291168	301056720	301057797	+	102159800	300987892	300997358	+	Upstream
chr1	XLOC_291168	301056720	301057797	+	100157562	301155404	301230939	+	Downstream
chr1	XLOC_434443	307530842	307530183	-	100151931	307449184	307276069	-	Downstream
chr1	XLOC_434443	307530842	307530183	-	100152283	307507374	307475247	-	Downstream
chr1	XLOC_434443	307530842	307530183	-	100156729	307533233	307550804	+	Upstream
chr1	XLOC_434443	307530842	307530183	-	102160511	307622412	307598617	-	Upstream
chr1	XLOC_295819	307725338	307725849	+	102160631	307680658	307677618	-	Upstream
chr1	XLOC_295819	307725338	307725849	+	100737434	307851572	307780311	-	Downstream
chr1	XLOC_435346	309075063	309120516	-	100622109	308988718	308989659	+	Downstream
chr1	XLOC_435346	309075063	309120516	-	102163721	308998873	309050439	+	Downstream
chr1	XLOC_435346	309075063	309120516	-	100520170	309064396	309077443	+	Downstream
chr1	XLOC_437101	313905205	313907201	-	100736774	313804961	313808689	+	Downstream
chr1	XLOC_437101	313907201	313905205	-	100513261	313821128	313809272	-	Downstream
chr1	XLOC_437101	313905205	313907201	-	100303612	313823888	313827343	+	Downstream
chr1	XLOC_437101	313905205	313907201	-	100302702	313828962	313831728	+	Downstream
chr1	XLOC_437101	313905205	313907201	-	100303611	313836141	313839782	+	Downstream
chr1	XLOC_437101	313905205	313907201	-	100737384	313840778	313845044	+	Downstream
chr1	XLOC_437101	313907201	313905205	-	100513642	313862411	313854419	-	Downstream
chr1	XLOC_437101	313907201	313905205	-	100514209	313880075	313866956	-	Downstream
chr1	XLOC_437101	313905205	313907201	-	100512883	313877060	313878950	+	Downstream
chr1	XLOC_437101	313905205	313907201	-	100513066	313881670	313890325	+	Downstream
chr1	XLOC_437101	313905205	313907201	-	102157451	313896222	313901068	+	Downstream
chr1	XLOC_437101	313907201	313905205	-	100626355	313928888	313920698	-	Upstream
chr1	XLOC_437101	313907201	313905205	-	100514943	313980763	313982378	+	Upstream
chr1	XLOC_298435	314050663	314052030	+	100514943	313980763	313982378	+	Upstream
chr1	XLOC_298435	314050663	314052030	+	100516719	314007970	314012812	+	Upstream
chr1	XLOC_298435	314050663	314052030	+	100516894	314022091	314012280	-	Upstream
chr1	XLOC_298435	314050663	314052030	+	100517075	314022471	314078845	+	Upstream
chr1	XLOC_298563	314142252	314142992	+	100517075	314022471	314078845	+	Upstream
chr1	XLOC_298435	314050663	314052030	+	100620133	314083623	314086068	+	Downstream
chr1	XLOC_298435	314050663	314052030	+	100514387	314114992	314112194	-	Downstream
chr1	XLOC_298435	314050663	314052030	+	100514560	314125940	314117253	-	Downstream
chr1	XLOC_298435	314050663	314052030	+	100516176	314129759	314128367	-	Downstream
chr1	XLOC_298435	314050663	314052030	+	100514750	314129802	314135488	+	Downstream
chr1	XLOC_298435	314050663	314052030	+	100516352	314137804	314135349	-	Downstream
chr1	XLOC_298435	314050663	314052030	+	641343	314144607	314141672	-	Downstream
chr1	XLOC_298435	314050663	314052030	+	100738070	314147124	314143953	-	Downstream
chr1	XLOC_298435	314050663	314052030	+	100515295	314151610	314147909	-	Downstream
chr1	XLOC_298435	314050663	314052030	+	100515466	314151762	314153665	+	Downstream
chr1	XLOC_298563	314142252	314142992	+	100620133	314083623	314086068	+	Upstream
chr1	XLOC_298563	314142252	314142992	+	100514387	314114992	314112194	-	Upstream
chr1	XLOC_298563	314142252	314142992	+	100514560	314125940	314117253	-	Upstream
chr1	XLOC_298563	314142252	314142992	+	100516176	314129759	314128367	-	Upstream
chr1	XLOC_298563	314142252	314142992	+	100514750	314129802	314135488	+	Upstream
chr1	XLOC_298563	314142252	314142992	+	100516352	314137804	314135349	-	Upstream
chr1	XLOC_298563	314142252	314142992	+	641343	314144607	314141672	-	Downstream
chr1	XLOC_298563	314142252	314142992	+	100738070	314147124	314143953	-	Downstream
chr1	XLOC_298563	314142252	314142992	+	100515295	314151610	314147909	-	Downstream
chr1	XLOC_298563	314142252	314142992	+	100515466	314151762	314153665	+	Downstream
chr1	XLOC_298563	314142252	314142992	+	102161013	314156174	314154166	-	Downstream
chr1	XLOC_298563	314142252	314142992	+	100515645	314164167	314156421	-	Downstream
chr1	XLOC_298563	314142252	314142992	+	100515815	314164192	314165032	+	Downstream
chr1	XLOC_298563	314142252	314142992	+	100517524	314233625	314295660	+	Downstream
chr10	XLOC_455945	2543375	2545493	+	733670	2546729	2543481	-	Downstream
chr10	XLOC_501660	2798681	2782509	-	397336	2735623	2731399	-	Downstream
chr10	XLOC_456139	2810403	2922197	+	397336	2735623	2731399	-	Upstream
chr10	XLOC_456139	2810403	2922197	+	100511580	2955021	2929299	-	Downstream
chr10	XLOC_504746	10111178	10112094	-	100415922	9884741	10017266	+	Downstream
chr10	XLOC_504746	10112094	10111178	-	102159008	10088733	10084306	-	Downstream
chr10	XLOC_459455	10143282	10157822	+	102159008	10088733	10084306	-	Upstream
chr10	XLOC_505133	10548654	10548966	-	397084	10353545	10476143	+	Downstream
chr10	XLOC_505126	10551951	10564266	-	397084	10353545	10476143	+	Downstream
chr10	XLOC_460789	11761880	11765929	+	449526	11730383	11663038	-	Upstream
chr10	XLOC_460789	11761880	11765929	+	100519208	11731061	11735493	+	Upstream
chr10	XLOC_460789	11761880	11765929	+	100515917	11765900	11741839	-	Downstream
chr10	XLOC_460789	11761880	11765929	+	100739845	11767637	11807423	+	Downstream
chr10	XLOC_460789	11761880	11765929	+	102166547	11807651	11815828	+	Downstream
chr10	XLOC_460789	11761880	11765929	+	100516506	11838834	11933076	+	Downstream
chr10	XLOC_461614	13082487	13087764	+	100517416	13015988	12978113	-	Upstream
chr10	XLOC_507195	13111456	13111035	-	100517416	13015988	12978113	-	Downstream
chr10	XLOC_461614	13082487	13087764	+	100520091	13425071	13118819	-	Downstream
chr10	XLOC_507195	13111456	13111035	-	100520091	13425071	13118819	-	Upstream
chr10	XLOC_507649	13677677	13678627	-	100520445	13549341	13583336	+	Downstream
chr10	XLOC_507649	13678627	13677677	-	100518326	13621319	13585250	-	Downstream
chr10	XLOC_507649	13677677	13678627	-	100520628	13622103	13636477	+	Downstream
chr10	XLOC_507645	13730176	13737333	-	100520628	13622103	13636477	+	Downstream
chr10	XLOC_507649	13678627	13677677	-	100518506	13772518	13762252	-	Upstream
chr10	XLOC_507645	13737333	13730176	-	100518506	13772518	13762252	-	Upstream
chr10	XLOC_462048	13912204	13914508	+	102162485	13889364	13874191	-	Upstream
chr10	XLOC_462048	13912204	13914508	+	102162349	13900171	13906577	+	Upstream
chr10	XLOC_462048	13912204	13914508	+	100520971	14050347	14009381	-	Downstream
chr10	XLOC_462582	14763401	14795680	+	100627128	14879014	14852719	-	Downstream
chr10	XLOC_462582	14763401	14795680	+	397148	14890093	14936664	+	Downstream
chr10	XLOC_508420	15064039	15054698	-	100627222	14976474	14958855	-	Downstream
chr10	XLOC_508420	15054698	15064039	-	100135677	14976541	15053245	+	Downstream
chr10	XLOC_508420	15064039	15054698	-	100523134	15124470	15128424	+	Upstream
chr10	XLOC_508420	15064039	15054698	-	100523327	15179265	15136571	-	Upstream
chr10	XLOC_462775	15197733	15265635	+	100523134	15124470	15128424	+	Upstream
chr10	XLOC_462775	15197733	15265635	+	100523327	15179265	15136571	-	Upstream
chr10	XLOC_462775	15197733	15265635	+	100522393	15281177	15384787	+	Downstream
chr10	XLOC_463689	16162963	16173806	+	100524270	16077820	16065547	-	Upstream
chr10	XLOC_463689	16162963	16173806	+	100525245	16293388	16214500	-	Downstream
chr10	XLOC_464906	18372889	18377100	+	100513423	18473941	18268467	-	Downstream
chr10	XLOC_465561	19673654	19674890	+	100048942	19606684	19583927	-	Upstream
chr10	XLOC_465561	19673654	19674890	+	100514177	19635993	19619037	-	Upstream
chr10	XLOC_465561	19673654	19674890	+	100514359	19662996	19657961	-	Upstream
chr10	XLOC_465561	19673654	19674890	+	100037270	19747164	19696102	-	Downstream
chr10	XLOC_465561	19673654	19674890	+	100514914	19844009	19757499	-	Downstream
chr10	XLOC_511154	19951293	19944151	-	102159366	19854289	19852143	-	Downstream
chr10	XLOC_511154	19944151	19951293	-	100739645	19853287	19866446	+	Downstream
chr10	XLOC_511154	19944151	19951293	-	100515571	19918395	19931269	+	Downstream
chr10	XLOC_511154	19944151	19951293	-	100739755	19937305	19942799	+	Downstream
chr10	XLOC_511154	19951293	19944151	-	100515403	20041148	20137120	+	Upstream
chr10	XLOC_467574	21612961	21615887	+	100294707	21568712	20923785	-	Upstream
chr10	XLOC_467574	21612961	21615887	+	100517362	21594354	21632129	+	Upstream
chr10	XLOC_467574	21612961	21615887	+	102162044	21631055	21674369	+	Downstream
chr10	XLOC_512545	21859831	21862251	-	100516823	21749835	21762574	+	Downstream
chr10	XLOC_512545	21862251	21859831	-	100144476	21888880	21886309	-	Upstream
chr10	XLOC_512545	21862251	21859831	-	100516995	22050058	21915400	-	Upstream
chr10	XLOC_467989	22152059	22159682	+	100517728	22082565	22084623	+	Upstream
chr10	XLOC_467989	22152059	22159682	+	100625563	22098806	22130954	+	Upstream
chr10	XLOC_467989	22152059	22159682	+	102162843	22220111	22229602	+	Downstream
chr10	XLOC_467989	22152059	22159682	+	100625764	22267859	22240363	-	Downstream
chr10	XLOC_469797	26095049	26118115	+	100522819	26071571	26048320	-	Upstream
chr10	XLOC_470366	27328209	27329454	+	100523688	27281190	27424774	+	Upstream
chr10	XLOC_470787	27921582	27939800	+	100622057	27921390	27881934	-	Upstream
chr10	XLOC_470787	27921582	27939800	+	100622149	27999454	27934779	-	Downstream
chr10	XLOC_470787	27921582	27939800	+	102167494	28001431	28000895	-	Downstream
chr10	XLOC_470787	27921582	27939800	+	100621878	28031635	28018119	-	Downstream
chr10	XLOC_472008	29282061	29286235	+	102163404	29191757	29186616	-	Upstream
chr10	XLOC_472008	29282061	29286235	+	102163530	29197043	29201691	+	Upstream
chr10	XLOC_472008	29282061	29286235	+	102164374	29200964	29208930	+	Upstream
chr10	XLOC_472008	29282061	29286235	+	100511035	29225285	29219620	-	Upstream
chr10	XLOC_472008	29282061	29286235	+	100526239	29260254	29227964	-	Upstream
chr10	XLOC_472008	29282061	29286235	+	404695	29281720	29265677	-	Upstream
chr10	XLOC_472008	29282061	29286235	+	100511951	29289910	29284348	-	Downstream
chr10	XLOC_472008	29282061	29286235	+	100625438	29289872	29375939	+	Downstream
chr10	XLOC_517511	29965979	29956208	-	100514312	29916032	29757361	-	Downstream
chr10	XLOC_517511	29956208	29965979	-	100513224	29949458	29993351	+	Downstream
chr10	XLOC_520768	34731268	34671229	-	100621750	34734234	34768178	+	Upstream
chr10	XLOC_521793	36274853	36167726	-	100739083	36208179	36211713	+	Downstream
chr10	XLOC_521793	36274853	36167726	-	448797	36233288	36233987	+	Downstream
chr10	XLOC_521793	36274853	36167726	-	494464	36250009	36252173	+	Downstream
chr10	XLOC_521793	36274853	36167726	-	445453	36273920	36278822	+	Downstream
chr10	XLOC_521793	36274853	36167726	-	100524166	36289208	36278906	-	Upstream
chr10	XLOC_521793	36274853	36167726	-	100623908	36294639	36291009	-	Upstream
chr10	XLOC_521793	36274853	36167726	-	100521392	36305787	36303068	-	Upstream
chr10	XLOC_521793	36274853	36167726	-	100524334	36313466	36320930	+	Upstream
chr10	XLOC_521793	36274853	36167726	-	100521815	36321473	36328158	+	Upstream
chr10	XLOC_521793	36274853	36167726	-	100522095	36330092	36332340	+	Upstream
chr10	XLOC_521793	36274853	36167726	-	100524518	36352593	36392214	+	Upstream
chr10	XLOC_475945	36495875	36503990	+	100303726	36413140	36433644	+	Upstream
chr10	XLOC_475945	36495875	36503990	+	100625977	36430013	36414541	-	Upstream
chr10	XLOC_475945	36495875	36503990	+	102162598	36437194	36433642	-	Upstream
chr10	XLOC_475945	36495875	36503990	+	100739375	36580798	36588834	+	Downstream
chr10	XLOC_475945	36495875	36503990	+	100522632	36589175	36604343	+	Downstream
chr10	XLOC_522571	37371712	37375135	-	100511276	37284255	37297446	+	Downstream
chr10	XLOC_522571	37371712	37375135	-	100126235	37307632	37312545	+	Downstream
chr10	XLOC_522571	37371712	37375135	-	100126283	37361493	37376617	+	Downstream
chr10	XLOC_522571	37375135	37371712	-	100626794	37429331	37389050	-	Upstream
chr10	XLOC_522571	37375135	37371712	-	100513035	37484295	37441083	-	Upstream
chr10	XLOC_522571	37375135	37371712	-	100512854	37473024	37446425	-	Upstream
chr10	XLOC_522711	37535347	37534352	-	100513035	37484295	37441083	-	Downstream
chr10	XLOC_522711	37535347	37534352	-	100512854	37473024	37446425	-	Downstream
chr10	XLOC_522711	37534352	37535347	-	100513225	37484364	37497840	+	Downstream
chr10	XLOC_522711	37535347	37534352	-	396872	37512763	37503380	-	Downstream
chr10	XLOC_522711	37535347	37534352	-	100511655	37574199	37635284	+	Upstream
chr10	XLOC_476661	38024856	38055561	+	733605	38102148	38118407	+	Downstream
chr10	XLOC_476661	38024856	38055561	+	102157962	38119809	38119063	-	Downstream
chr10	XLOC_476661	38024856	38055561	+	100513812	38119892	38131550	+	Downstream
chr10	XLOC_476661	38024856	38055561	+	396723	38145289	38189016	+	Downstream
chr10	XLOC_523171	38341062	38340216	-	100628006	38259631	38194977	-	Downstream
chr10	XLOC_479388	43495204	43496140	+	100515791	43532224	43558685	+	Downstream
chr10	XLOC_479388	43495204	43496140	+	100516148	43580298	43668220	+	Downstream
chr10	XLOC_479388	43495204	43496140	+	100303725	43587307	43586681	-	Downstream
chr10	XLOC_526770	45783375	45678028	-	100518681	46000276	45876765	-	Upstream
chr10	XLOC_526947	46264227	46261451	-	100519167	46181500	46148923	-	Downstream
chr10	XLOC_527681	47572132	47542188	-	100521573	47541557	47431318	-	Downstream
chr10	XLOC_527681	47572132	47542188	-	100738725	47571917	47592878	+	Downstream
chr10	XLOC_482012	47720204	47728190	+	100521743	48023004	47746343	-	Downstream
chr10	XLOC_529024	49625991	49628711	-	100524101	49464435	49623607	+	Downstream
chr10	XLOC_529024	49628711	49625991	-	100524391	49696441	49629031	-	Upstream
chr10	XLOC_529024	49628711	49625991	-	100525069	49715324	49702889	-	Upstream
chr10	XLOC_529024	49628711	49625991	-	102158400	49728026	49762288	+	Upstream
chr10	XLOC_530882	53191184	53334460	-	100516752	53011737	53221417	+	Downstream
chr10	XLOC_530882	53334460	53191184	-	100516925	53334325	53520991	+	Downstream
chr10	XLOC_531504	54440027	54441438	-	100737914	54244269	54357413	+	Downstream
chr10	XLOC_531504	54440027	54441438	-	100514179	54365916	54430070	+	Downstream
chr10	XLOC_531504	54440027	54441438	-	100514361	54434788	54485500	+	Downstream
chr10	XLOC_531504	54441438	54440027	-	100515502	54493229	54485589	-	Upstream
chr10	XLOC_486888	54928087	55055453	+	100515334	54927768	54693394	-	Upstream
chr10	XLOC_532574	55845549	55846314	-	100738267	55744722	55759689	+	Downstream
chr10	XLOC_532574	55845549	55846314	-	100518211	55787643	55911202	+	Downstream
chr10	XLOC_532920	56196051	56196698	-	100518571	56020025	56132994	+	Downstream
chr10	XLOC_532920	56196698	56196051	-	100519102	56317953	56157812	-	Upstream
chr10	XLOC_533825	57110166	57109828	-	100738624	57275557	57175795	-	Upstream
chr10	XLOC_534692	58144274	58145239	-	100520446	57880198	58064685	+	Downstream
chr10	XLOC_534692	58145239	58144274	-	100286811	58226636	58151626	-	Upstream
chr10	XLOC_534692	58145239	58144274	-	100520800	58250274	58240743	-	Upstream
chr10	XLOC_489618	58515459	58535319	+	100519794	58570361	58721786	+	Downstream
chr10	XLOC_534935	58722743	58730698	-	100519794	58570361	58721786	+	Downstream
chr10	XLOC_534935	58730698	58722743	-	100521678	58798997	58733136	-	Upstream
chr10	XLOC_536118	61543160	61542869	-	397019	61502913	61450700	-	Downstream
chr10	XLOC_491387	62722058	62722513	+	100512009	63015036	62681647	-	Downstream
chr10	XLOC_537690	64843303	64844946	-	100510975	64772834	64846909	+	Downstream
chr10	XLOC_537690	64844946	64843303	-	100511150	64969603	64912917	-	Upstream
chr10	XLOC_492378	64998094	65014469	+	100511150	64969603	64912917	-	Upstream
chr10	XLOC_492988	65994739	66043465	+	100514126	66133369	66197107	+	Downstream
chr10	XLOC_493008	66198037	66229390	+	100514126	66133369	66197107	+	Upstream
chr10	XLOC_541470	70658314	70721639	-	100621326	70548917	70659135	+	Downstream
chr10	XLOC_542010	71125446	71123451	-	102162755	71224103	71069603	-	Upstream
chr10	XLOC_542010	71123451	71125446	-	100622977	71084083	71085484	+	Downstream
chr10	XLOC_542010	71125446	71123451	-	733692	71125860	71094395	-	Upstream
chr10	XLOC_542010	71125446	71123451	-	396814	71162729	71153916	-	Upstream
chr10	XLOC_542010	71125446	71123451	-	100622390	71224828	71261316	+	Upstream
chr10	XLOC_542174	71484274	71487971	-	100517911	71389587	71416926	+	Downstream
chr10	XLOC_542174	71487971	71484274	-	100516639	71520410	71522717	+	Upstream
chr10	XLOC_542174	71487971	71484274	-	102165195	71534911	71525714	-	Upstream
chr10	XLOC_542174	71487971	71484274	-	100516825	71554141	71541977	-	Upstream
chr10	XLOC_497646	73600362	73604057	+	100521394	73608197	73581089	-	Downstream
chr10	XLOC_497646	73600362	73604057	+	100521215	73691712	73711216	+	Downstream
chr10	XLOC_498550	75603634	75613013	+	102160244	75536565	75494259	-	Upstream
chr10	XLOC_498550	75603634	75613013	+	100625226	75565853	75547092	-	Upstream
chr10	XLOC_498550	75603634	75613013	+	100739304	75601349	75598179	-	Upstream
chr10	XLOC_498550	75603634	75613013	+	100522458	75646960	75711019	+	Downstream
chr10	XLOC_545084	76997654	76996192	-	396926	76997791	77003501	+	Upstream
chr11	XLOC_551910	664285	671769	+	100520092	588905	532617	-	Upstream
chr11	XLOC_551910	664285	671769	+	396717	718579	693995	-	Downstream
chr11	XLOC_592058	2344302	2322095	-	100522756	2256028	2160029	-	Downstream
chr11	XLOC_553057	2344628	2354164	+	100522756	2256028	2160029	-	Upstream
chr11	XLOC_592058	2344302	2322095	-	102160162	2411121	2478789	+	Upstream
chr11	XLOC_553057	2344628	2354164	+	102160162	2411121	2478789	+	Downstream
chr11	XLOC_593023	3472549	3471760	-	100625134	3439621	3257291	-	Downstream
chr11	XLOC_553894	3481614	3484048	+	100625134	3439621	3257291	-	Upstream
chr11	XLOC_593023	3472549	3471760	-	100624861	3471476	3459801	-	Downstream
chr11	XLOC_553894	3481614	3484048	+	100624861	3471476	3459801	-	Upstream
chr11	XLOC_593876	4346985	4349024	-	100524642	4320807	4333248	+	Downstream
chr11	XLOC_593876	4349024	4346985	-	100524455	4343690	4333206	-	Downstream
chr11	XLOC_593876	4349024	4346985	-	100526130	4403833	4405950	+	Upstream
chr11	XLOC_593876	4349024	4346985	-	100156178	4418343	4405908	-	Upstream
chr11	XLOC_594862	5766428	5770918	-	100154155	5678732	5693462	+	Downstream
chr11	XLOC_594862	5770918	5766428	-	100628132	5934763	5841624	-	Upstream
chr11	XLOC_595292	6190364	6234388	-	100157816	6099357	6174467	+	Downstream
chr11	XLOC_595292	6234388	6190364	-	102164821	6188180	6181367	-	Downstream
chr11	XLOC_595292	6234388	6190364	-	100738037	6299018	6281683	-	Upstream
chr11	XLOC_595292	6234388	6190364	-	503545	6317578	6359913	+	Upstream
chr11	XLOC_595681	6716482	6715764	-	100156612	6810603	6719780	-	Upstream
chr11	XLOC_595681	6716482	6715764	-	102166992	6908670	6810822	-	Upstream
chr11	XLOC_556657	7319521	7323429	+	397392	7222770	7287563	+	Upstream
chr11	XLOC_556657	7319521	7323429	+	100153765	7396502	7414378	+	Downstream
chr11	XLOC_556657	7319521	7323429	+	100516873	7419833	7444761	+	Downstream
chr11	XLOC_557520	9125193	9296611	+	100154396	9020082	9044199	+	Upstream
chr11	XLOC_557520	9125193	9296611	+	100519728	9335656	9390370	+	Downstream
chr11	XLOC_597044	9547227	9545091	-	100155651	9618948	9429631	-	Upstream
chr11	XLOC_597044	9547227	9545091	-	102159892	9698399	9634383	-	Upstream
chr11	XLOC_558189	10088522	10403827	+	100156440	10050340	10069615	+	Upstream
chr11	XLOC_598712	12765248	12763152	-	100153584	12712787	12649706	-	Downstream
chr11	XLOC_598712	12765248	12763152	-	100739351	12736209	12724530	-	Downstream
chr11	XLOC_598712	12765248	12763152	-	100524950	12771368	12775591	+	Upstream
chr11	XLOC_598712	12765248	12763152	-	100157236	12784002	12775507	-	Upstream
chr11	XLOC_598712	12765248	12763152	-	100154411	12785116	12797956	+	Upstream
chr11	XLOC_598712	12765248	12763152	-	100739486	12827503	12814139	-	Upstream
chr11	XLOC_560189	13543737	13585369	+	100157635	13486078	13275420	-	Upstream
chr11	XLOC_560648	14508651	14515225	+	100624925	14546887	14559903	+	Downstream
chr11	XLOC_599895	14710630	14709707	-	100526131	14710702	14962841	+	Upstream
chr11	XLOC_599937	14962142	15614646	-	100526131	14710702	14962841	+	Downstream
chr11	XLOC_599937	15614646	14962142	-	397077	15550237	15548296	-	Downstream
chr11	XLOC_599937	15614646	14962142	-	102159988	15688323	15686833	-	Upstream
chr11	XLOC_600755	16267399	16273761	-	100156672	16126502	16184825	+	Downstream
chr11	XLOC_600755	16273761	16267399	-	100152645	16201453	16177793	-	Downstream
chr11	XLOC_600755	16267399	16273761	-	100049684	16201747	16263976	+	Downstream
chr11	XLOC_600755	16273761	16267399	-	100514363	16336219	16343715	+	Upstream
chr11	XLOC_561543	16489243	16490032	+	100737293	16409149	16400193	-	Upstream
chr11	XLOC_602098	18023528	18021512	-	396715	18165110	18085064	-	Upstream
chr11	XLOC_562258	18429140	18434717	+	100516290	18297546	18330221	+	Upstream
chr11	XLOC_562258	18429140	18434717	+	100620158	18414681	18412359	-	Upstream
chr11	XLOC_562258	18429140	18434717	+	100628042	18446187	18512528	+	Downstream
chr11	XLOC_562258	18429140	18434717	+	100518446	18566732	18519921	-	Downstream
chr11	XLOC_562347	18565574	18593301	+	100628042	18446187	18512528	+	Upstream
chr11	XLOC_562347	18565574	18593301	+	100518446	18566732	18519921	-	Downstream
chr11	XLOC_562347	18565574	18593301	+	100157885	18612781	18568628	-	Downstream
chr11	XLOC_562347	18565574	18593301	+	100519104	18612805	18715198	+	Downstream
chr11	XLOC_602597	18740297	18860345	-	100519104	18612805	18715198	+	Downstream
chr11	XLOC_602597	18860345	18740297	-	100620546	18916045	18868816	-	Upstream
chr11	XLOC_602597	18860345	18740297	-	100620836	18941688	18939186	-	Upstream
chr11	XLOC_562702	19504003	19509223	+	397243	19465520	19487725	+	Upstream
chr11	XLOC_562702	19504003	19509223	+	100154691	19567517	19644069	+	Downstream
chr11	XLOC_563714	21026700	21050648	+	397432	20896282	20956369	+	Upstream
chr11	XLOC_563714	21026700	21050648	+	397127	20991688	21011669	+	Upstream
chr11	XLOC_563714	21026700	21050648	+	100521036	21143431	21038291	-	Downstream
chr11	XLOC_564037	21599942	21601136	+	100156254	21465909	21685276	+	Upstream
chr11	XLOC_564037	21599942	21601136	+	100738930	21534898	21488417	-	Upstream
chr11	XLOC_564037	21599942	21601136	+	100155038	21696077	21757686	+	Downstream
chr11	XLOC_564458	22320037	22321685	+	100622528	22262516	22226195	-	Upstream
chr11	XLOC_564458	22320037	22321685	+	100623554	22356145	22354509	-	Downstream
chr11	XLOC_564842	22948245	22948944	+	100155900	22821719	22853206	+	Upstream
chr11	XLOC_564842	22948245	22948944	+	100739376	22981517	22983922	+	Downstream
chr11	XLOC_564842	22948245	22948944	+	100524214	23041063	23017146	-	Downstream
chr11	XLOC_606317	24760136	24671813	-	100154106	24668114	24591428	-	Downstream
chr11	XLOC_606317	24760136	24671813	-	100625050	24760262	24865232	+	Upstream
chr11	XLOC_609526	34989640	34987643	-	100153172	34989470	35171252	+	Downstream
chr11	XLOC_614665	52400747	52400389	-	100623421	52401636	52431466	+	Upstream
chr11	XLOC_614665	52400747	52400389	-	768115	52436220	52477054	+	Upstream
chr11	XLOC_575347	56314998	56380691	+	100152028	56246101	56310347	+	Upstream
chr11	XLOC_576076	56949936	57100891	+	100157266	56948166	56943090	-	Upstream
chr11	XLOC_620604	70506792	70496590	-	100152536	70482406	70384867	-	Downstream
chr11	XLOC_621598	73183015	73168167	-	100620744	73192012	73193058	+	Upstream
chr11	XLOC_581891	73211677	73222387	+	100620744	73192012	73193058	+	Upstream
chr11	XLOC_582573	74273072	74274359	+	100152933	74138179	74173295	+	Upstream
chr11	XLOC_582922	75116547	75121939	+	100522271	75219643	74997793	-	Downstream
chr11	XLOC_583208	75644701	75648258	+	100521745	75379506	75620321	+	Upstream
chr11	XLOC_627677	82711481	82713596	-	100625801	82645694	82648292	+	Downstream
chr11	XLOC_627677	82713596	82711481	-	100513563	82748048	82745292	-	Upstream
chr11	XLOC_628674	84493626	84488933	-	100515336	84469336	84372296	-	Downstream
chr11	XLOC_628674	84493626	84488933	-	100153454	84547032	84675827	+	Upstream
chr11	XLOC_628848	84785075	84781075	-	100737446	84703328	84681262	-	Downstream
chr11	XLOC_588873	84786767	84789811	+	100737446	84703328	84681262	-	Upstream
chr11	XLOC_628848	84781075	84785075	-	100153456	84724864	84745332	+	Downstream
chr11	XLOC_588873	84786767	84789811	+	100153456	84724864	84745332	+	Upstream
chr11	XLOC_628848	84785075	84781075	-	100515851	84779773	84746513	-	Downstream
chr11	XLOC_588873	84786767	84789811	+	100515851	84779773	84746513	-	Upstream
chr11	XLOC_628848	84785075	84781075	-	102157411	84852399	84841271	-	Upstream
chr11	XLOC_588873	84786767	84789811	+	102157411	84852399	84841271	-	Downstream
chr11	XLOC_629885	86651988	86666767	-	100738464	86550179	86571103	+	Downstream
chr11	XLOC_629885	86666767	86651988	-	100519331	86622685	86582221	-	Downstream
chr11	XLOC_629885	86666767	86651988	-	100519683	86685998	86763493	+	Upstream
chr11	XLOC_590220	87145038	87146721	+	100738726	87132355	87074736	-	Upstream
chr11	XLOC_590220	87145038	87146721	+	100738776	87363659	87211488	-	Downstream
chr12	XLOC_675628	2265487	2262119	-	102163538	2163124	2140597	-	Downstream
chr12	XLOC_675628	2265487	2262119	-	100191010	2192955	2171778	-	Downstream
chr12	XLOC_675628	2262119	2265487	-	100737146	2193047	2199561	+	Downstream
chr12	XLOC_675628	2265487	2262119	-	100514004	2257776	2199525	-	Downstream
chr12	XLOC_675628	2262119	2265487	-	100525423	2212744	2222581	+	Downstream
chr12	XLOC_675628	2265487	2262119	-	100101926	2267492	2293229	+	Upstream
chr12	XLOC_675628	2265487	2262119	-	100526132	2411495	2297287	-	Upstream
chr12	XLOC_675628	2265487	2262119	-	102163167	2328128	2299343	-	Upstream
chr12	XLOC_675628	2265487	2262119	-	100737294	2328220	2349425	+	Upstream
chr12	XLOC_675628	2265487	2262119	-	102163288	2358060	2387253	+	Upstream
chr12	XLOC_677966	5112498	5118755	-	100519047	4991570	5017871	+	Downstream
chr12	XLOC_677966	5118755	5112498	-	100519210	5024103	5018690	-	Downstream
chr12	XLOC_677966	5112498	5118755	-	100517776	5047809	5078207	+	Downstream
chr12	XLOC_677966	5112498	5118755	-	100519384	5080750	5104523	+	Downstream
chr12	XLOC_677966	5118755	5112498	-	100519560	5112377	5106927	-	Downstream
chr12	XLOC_677966	5118755	5112498	-	100522340	5129647	5210485	+	Upstream
chr12	XLOC_677966	5118755	5112498	-	100623071	5211672	5216414	+	Upstream
chr12	XLOC_678208	5570700	5568987	-	100113422	5484941	5472406	-	Downstream
chr12	XLOC_678208	5568987	5570700	-	100520974	5492013	5496460	+	Downstream
chr12	XLOC_678208	5568987	5570700	-	100521149	5511815	5519993	+	Downstream
chr12	XLOC_678208	5568987	5570700	-	100521332	5520652	5535817	+	Downstream
chr12	XLOC_678208	5570700	5568987	-	100523632	5574871	5539231	-	Upstream
chr12	XLOC_678208	5570700	5568987	-	100521680	5578705	5581107	+	Upstream
chr12	XLOC_678208	5570700	5568987	-	100521514	5585852	5597565	+	Upstream
chr12	XLOC_678208	5570700	5568987	-	100521988	5631822	5597671	-	Upstream
chr12	XLOC_678208	5570700	5568987	-	100523815	5678645	5641654	-	Upstream
chr12	XLOC_638028	5696117	5698739	+	100521514	5585852	5597565	+	Upstream
chr12	XLOC_638028	5696117	5698739	+	100521988	5631822	5597671	-	Upstream
chr12	XLOC_638028	5696117	5698739	+	100523815	5678645	5641654	-	Upstream
chr12	XLOC_638028	5696117	5698739	+	100626380	5678751	5694271	+	Upstream
chr12	XLOC_638028	5696117	5698739	+	100625498	5702519	5696213	-	Downstream
chr12	XLOC_638028	5696117	5698739	+	100625566	5705208	5703409	-	Downstream
chr12	XLOC_678486	6276130	6272456	-	100514979	6238786	6227127	-	Downstream
chr12	XLOC_678486	6276130	6272456	-	100515164	6252912	6238859	-	Downstream
chr12	XLOC_678486	6276130	6272456	-	100511219	6267132	6255251	-	Downstream
chr12	XLOC_678486	6276130	6272456	-	100736965	6275988	6295405	+	Downstream
chr12	XLOC_678486	6276130	6272456	-	100515337	6305685	6296668	-	Upstream
chr12	XLOC_678486	6276130	6272456	-	100512069	6307212	6315570	+	Upstream
chr12	XLOC_678486	6276130	6272456	-	100512624	6320537	6321045	+	Upstream
chr12	XLOC_678486	6276130	6272456	-	100512251	6324704	6328343	+	Upstream
chr12	XLOC_678486	6276130	6272456	-	100513229	6344093	6357121	+	Upstream
chr12	XLOC_678486	6276130	6272456	-	100512919	6362708	6373244	+	Upstream
chr12	XLOC_679014	6830903	6832268	-	100623910	6733127	6741862	+	Downstream
chr12	XLOC_679014	6832268	6830903	-	100623453	6769342	6741976	-	Downstream
chr12	XLOC_679014	6832268	6830903	-	100624095	6799272	6776343	-	Downstream
chr12	XLOC_679014	6830903	6832268	-	100737948	6806155	6810344	+	Downstream
chr12	XLOC_679014	6832268	6830903	-	102162047	6838138	6863046	+	Upstream
chr12	XLOC_679014	6832268	6830903	-	100516219	6907061	6865497	-	Upstream
chr12	XLOC_679014	6832268	6830903	-	100516393	6917042	6911842	-	Upstream
chr12	XLOC_639986	8553429	8554913	+	100518214	8119556	8467405	+	Upstream
chr12	XLOC_641968	12484174	12485910	+	100522824	12443145	12398828	-	Upstream
chr12	XLOC_641968	12484174	12485910	+	102166057	12491950	12513455	+	Downstream
chr12	XLOC_643048	14040386	14044343	+	100524104	14023979	13865101	-	Upstream
chr12	XLOC_643117	14108076	14237712	+	100524104	14023979	13865101	-	Upstream
chr12	XLOC_643048	14040386	14044343	+	102161720	14024697	14027096	+	Upstream
chr12	XLOC_643117	14108076	14237712	+	102161720	14024697	14027096	+	Upstream
chr12	XLOC_643048	14040386	14044343	+	100524394	14095575	14069045	-	Downstream
chr12	XLOC_643048	14040386	14044343	+	100233199	14104697	14376238	+	Downstream
chr12	XLOC_643117	14108076	14237712	+	100524394	14095575	14069045	-	Upstream
chr12	XLOC_643117	14108076	14237712	+	100233199	14104697	14376238	+	Upstream
chr12	XLOC_643254	14718914	14729103	+	396941	14661600	14716420	+	Upstream
chr12	XLOC_683584	14756543	14758725	-	396941	14661600	14716420	+	Downstream
chr12	XLOC_643254	14718914	14729103	+	100525949	14758851	14861338	+	Downstream
chr12	XLOC_683584	14758725	14756543	-	100525949	14758851	14861338	+	Upstream
chr12	XLOC_643484	15060551	15068732	+	414387	14961437	14982966	+	Upstream
chr12	XLOC_643484	15060551	15068732	+	100511153	14988496	14983041	-	Upstream
chr12	XLOC_643484	15060551	15068732	+	100511715	14992903	15038352	+	Upstream
chr12	XLOC_643484	15060551	15068732	+	100511898	15044373	15047829	+	Upstream
chr12	XLOC_643484	15060551	15068732	+	396884	15056362	15058095	+	Upstream
chr12	XLOC_643484	15060551	15068732	+	100512367	15083307	15092204	+	Downstream
chr12	XLOC_643484	15060551	15068732	+	397043	15096632	15092260	-	Downstream
chr12	XLOC_643484	15060551	15068732	+	100512190	15096700	15104422	+	Downstream
chr12	XLOC_643484	15060551	15068732	+	100512557	15154813	15104512	-	Downstream
chr12	XLOC_643484	15060551	15068732	+	100513109	15155133	15174495	+	Downstream
chr12	XLOC_684235	15847458	15816801	-	100515922	15861982	15944350	+	Upstream
chr12	XLOC_686278	19127916	19124929	-	100337669	19087228	19086025	-	Downstream
chr12	XLOC_686278	19127916	19124929	-	102160693	19139329	19123256	-	Upstream
chr12	XLOC_686278	19127916	19124929	-	100514249	19191976	19180312	-	Upstream
chr12	XLOC_686278	19127916	19124929	-	733645	19212414	19216283	+	Upstream
chr12	XLOC_686278	19127916	19124929	-	100514069	19227212	19216394	-	Upstream
chr12	XLOC_646553	20155972	20159505	+	100049662	20092991	20028884	-	Upstream
chr12	XLOC_646553	20155972	20159505	+	100625110	20093146	20126405	+	Upstream
chr12	XLOC_646553	20155972	20159505	+	100624959	20126559	20134791	+	Upstream
chr12	XLOC_646553	20155972	20159505	+	100624863	20140571	20135708	-	Upstream
chr12	XLOC_646553	20155972	20159505	+	100625567	20165944	20172998	+	Downstream
chr12	XLOC_646553	20155972	20159505	+	100520329	20236114	20231732	-	Downstream
chr12	XLOC_646553	20155972	20159505	+	100520513	20242733	20236611	-	Downstream
chr12	XLOC_646553	20155972	20159505	+	397625	20250106	20244722	-	Downstream
chr12	XLOC_646553	20155972	20159505	+	733576	20256887	20268920	+	Downstream
chr12	XLOC_646671	20375288	20376777	+	100626954	20277690	20268434	-	Upstream
chr12	XLOC_646671	20375288	20376777	+	100518575	20277770	20278913	+	Upstream
chr12	XLOC_646671	20375288	20376777	+	100520693	20296821	20279620	-	Upstream
chr12	XLOC_646671	20375288	20376777	+	102167200	20297150	20304386	+	Upstream
chr12	XLOC_646671	20375288	20376777	+	100518394	20338046	20304800	-	Upstream
chr12	XLOC_646671	20375288	20376777	+	100622124	20342735	20339821	-	Upstream
chr12	XLOC_646671	20375288	20376777	+	397155	20349170	20346948	-	Upstream
chr12	XLOC_646671	20375288	20376777	+	100520862	20362780	20364504	+	Upstream
chr12	XLOC_646671	20375288	20376777	+	100518749	20374193	20365391	-	Upstream
chr12	XLOC_646671	20375288	20376777	+	733623	20378579	20376688	-	Downstream
chr12	XLOC_646671	20375288	20376777	+	100521039	20379162	20387467	+	Downstream
chr12	XLOC_646671	20375288	20376777	+	100518929	20433379	20427179	-	Downstream
chr12	XLOC_646671	20375288	20376777	+	100519106	20433571	20455996	+	Downstream
chr12	XLOC_646671	20375288	20376777	+	100521397	20456969	20462852	+	Downstream
chr12	XLOC_646671	20375288	20376777	+	100519270	20470228	20462465	-	Downstream
chr12	XLOC_646671	20375288	20376777	+	396688	20475435	20471070	-	Downstream
chr12	XLOC_646785	20684381	20684831	+	733648	20775571	20709840	-	Downstream
chr12	XLOC_647654	21919120	21921776	+	100520694	21829956	21819557	-	Upstream
chr12	XLOC_647654	21919120	21921776	+	100519971	21846639	21842078	-	Upstream
chr12	XLOC_647654	21919120	21921776	+	100520150	21886530	21879477	-	Upstream
chr12	XLOC_647654	21919120	21921776	+	100520330	21902689	21893148	-	Upstream
chr12	XLOC_647654	21919120	21921776	+	100519795	21959333	21940675	-	Downstream
chr12	XLOC_648619	23038552	23043275	+	100516292	22924839	23014066	+	Upstream
chr12	XLOC_648619	23038552	23043275	+	100513230	23037416	23031756	-	Upstream
chr12	XLOC_648619	23038552	23043275	+	100516461	23045312	23047404	+	Downstream
chr12	XLOC_648619	23038552	23043275	+	100516641	23070010	23049123	-	Downstream
chr12	XLOC_648619	23038552	23043275	+	100736966	23071430	23079038	+	Downstream
chr12	XLOC_648619	23038552	23043275	+	100233202	23079497	23105357	+	Downstream
chr12	XLOC_648619	23038552	23043275	+	100271745	23107378	23108618	+	Downstream
chr12	XLOC_648619	23038552	23043275	+	100144479	23110418	23111803	+	Downstream
chr12	XLOC_648619	23038552	23043275	+	100516999	23129790	23112472	-	Downstream
chr12	XLOC_649547	24377635	24467690	+	100519796	24307237	24277926	-	Upstream
chr12	XLOC_649547	24377635	24467690	+	397550	24563982	24581115	+	Downstream
chr12	XLOC_649977	24989215	25005101	+	100522893	24906006	24904057	-	Upstream
chr12	XLOC_649977	24989215	25005101	+	100523818	24989080	24935799	-	Upstream
chr12	XLOC_649977	24989215	25005101	+	100523089	25005415	25036175	+	Downstream
chr12	XLOC_649977	24989215	25005101	+	574054	25066542	25069482	+	Downstream
chr12	XLOC_649977	24989215	25005101	+	100523993	25078067	25097169	+	Downstream
chr12	XLOC_649977	24989215	25005101	+	100739319	25112323	25098800	-	Downstream
chr12	XLOC_649977	24989215	25005101	+	102167478	25102082	25106869	+	Downstream
chr12	XLOC_691649	26658939	26664077	-	100514317	26587660	26603718	+	Downstream
chr12	XLOC_691649	26664077	26658939	-	100516510	26611753	26603467	-	Downstream
chr12	XLOC_691649	26658939	26664077	-	100514487	26611778	26618039	+	Downstream
chr12	XLOC_691649	26664077	26658939	-	100514793	26633292	26625115	-	Downstream
chr12	XLOC_691649	26658939	26664077	-	100514982	26643885	26667014	+	Downstream
chr12	XLOC_691649	26664077	26658939	-	102164606	26715405	26727225	+	Upstream
chr12	XLOC_691649	26664077	26658939	-	100625662	26741234	26746763	+	Upstream
chr12	XLOC_691649	26664077	26658939	-	100737651	26754932	26761190	+	Upstream
chr12	XLOC_695059	35725785	35721093	-	100737799	35660455	35551787	-	Downstream
chr12	XLOC_655042	35721207	35847777	+	100737799	35660455	35551787	-	Upstream
chr12	XLOC_695059	35725785	35721093	-	100518577	35750071	35786761	+	Upstream
chr12	XLOC_695059	35725785	35721093	-	100737915	35794845	35938582	+	Upstream
chr12	XLOC_655042	35721207	35847777	+	100518577	35750071	35786761	+	Downstream
chr12	XLOC_655042	35721207	35847777	+	100737915	35794845	35938582	+	Downstream
chr12	XLOC_657122	39655210	39656747	+	100514070	39538374	39584059	+	Upstream
chr12	XLOC_657122	39655210	39656747	+	100512308	39590215	39583860	-	Upstream
chr12	XLOC_657122	39655210	39656747	+	100511956	39632792	39642290	+	Upstream
chr12	XLOC_657122	39655210	39656747	+	102162720	39662736	39667615	+	Downstream
chr12	XLOC_657122	39655210	39656747	+	100512984	39695001	39730206	+	Downstream
chr12	XLOC_657122	39655210	39656747	+	100513307	39732508	39741854	+	Downstream
chr12	XLOC_657122	39655210	39656747	+	100513493	39742895	39748445	+	Downstream
chr12	XLOC_657863	40395075	40411728	+	397324	40401426	40200228	-	Downstream
chr12	XLOC_657863	40395075	40411728	+	100623132	40411942	40414743	+	Downstream
chr12	XLOC_657863	40395075	40411728	+	100623319	40469396	40473942	+	Downstream
chr12	XLOC_657863	40395075	40411728	+	100737761	40496523	40526547	+	Downstream
chr12	XLOC_697867	40780748	40776132	-	100624012	40711496	40620317	-	Downstream
chr12	XLOC_697867	40780748	40776132	-	100623826	40788972	40713890	-	Upstream
chr12	XLOC_697867	40780748	40776132	-	397002	40846557	40788316	-	Upstream
chr12	XLOC_658090	40919047	40920673	+	397002	40846557	40788316	-	Upstream
chr12	XLOC_658090	40919047	40920673	+	100624374	40901802	40895831	-	Upstream
chr12	XLOC_658090	40919047	40920673	+	100624283	40951295	40964149	+	Downstream
chr12	XLOC_658403	41292392	41293364	+	396613	41222199	41228604	+	Upstream
chr12	XLOC_658403	41292392	41293364	+	100518148	41232544	41250746	+	Upstream
chr12	XLOC_658403	41292392	41293364	+	100518332	41277359	41256380	-	Upstream
chr12	XLOC_658403	41292392	41293364	+	100517121	41443540	41351735	-	Downstream
chr12	XLOC_658570	41585954	41590969	+	100626758	41494676	41503287	+	Upstream
chr12	XLOC_658570	41585954	41590969	+	100134956	41542493	41508324	-	Upstream
chr12	XLOC_658570	41585954	41590969	+	100626208	41546677	41555534	+	Upstream
chr12	XLOC_658570	41585954	41590969	+	100626291	41563848	41556921	-	Upstream
chr12	XLOC_658570	41585954	41590969	+	100626849	41563916	41579481	+	Upstream
chr12	XLOC_658570	41585954	41590969	+	102166197	41586643	41585756	-	Downstream
chr12	XLOC_658570	41585954	41590969	+	100627054	41676628	41712001	+	Downstream
chr12	XLOC_701695	45148946	45147655	-	100524645	45303108	45195241	-	Upstream
chr12	XLOC_663188	47189861	47198107	+	100515341	47093425	47137901	+	Upstream
chr12	XLOC_663188	47189861	47198107	+	100515168	47140282	47142916	+	Upstream
chr12	XLOC_663188	47189861	47198107	+	100518752	47153539	47163743	+	Upstream
chr12	XLOC_663188	47189861	47198107	+	100518578	47183145	47177312	-	Upstream
chr12	XLOC_663188	47189861	47198107	+	100739070	47210932	47189807	-	Downstream
chr12	XLOC_663188	47189861	47198107	+	102162716	47210801	47242926	+	Downstream
chr12	XLOC_663188	47189861	47198107	+	100316851	47237696	47244236	+	Downstream
chr12	XLOC_663188	47189861	47198107	+	100515508	47270502	47257285	-	Downstream
chr12	XLOC_703574	48026020	48027182	-	100520696	47933234	47946281	+	Downstream
chr12	XLOC_703574	48027182	48026020	-	100516758	47950030	47946685	-	Downstream
chr12	XLOC_703574	48027182	48026020	-	100517307	48148755	48106653	-	Upstream
chr12	XLOC_663842	48106849	48119554	+	100517307	48148755	48106653	-	Downstream
chr12	XLOC_663842	48106849	48119554	+	100521221	48148789	48173256	+	Downstream
chr12	XLOC_663842	48106849	48119554	+	100521041	48193701	48185005	-	Downstream
chr12	XLOC_704094	48698563	48705026	-	100517495	48551835	48622822	+	Downstream
chr12	XLOC_704094	48698563	48705026	-	100517676	48630970	48683140	+	Downstream
chr12	XLOC_704094	48705026	48698563	-	100126201	48723972	48713393	-	Upstream
chr12	XLOC_704094	48705026	48698563	-	100521580	48733076	48732402	-	Upstream
chr12	XLOC_704094	48705026	48698563	-	100521749	48801577	48895255	+	Upstream
chr12	XLOC_664816	49904608	49905351	+	100525428	49862647	49901715	+	Upstream
chr12	XLOC_664816	49904608	49905351	+	100511223	49995812	49927352	-	Downstream
chr12	XLOC_664816	49904608	49905351	+	100525608	49998833	50010482	+	Downstream
chr12	XLOC_665239	50603340	50607701	+	100513375	50522749	50509473	-	Upstream
chr12	XLOC_665239	50603340	50607701	+	102165602	50573072	50541301	-	Upstream
chr12	XLOC_666884	52915519	52940740	+	100524106	52807693	52896806	+	Upstream
chr12	XLOC_666884	52915519	52940740	+	100521819	52901870	52896986	-	Upstream
chr12	XLOC_666884	52915519	52940740	+	100524458	52901872	52915377	+	Upstream
chr12	XLOC_707286	53911882	53910405	-	100525536	53826275	53805601	-	Downstream
chr12	XLOC_707286	53910405	53911882	-	100514871	53900449	53905603	+	Downstream
chr12	XLOC_707286	53911882	53910405	-	100626730	53926677	53914528	-	Upstream
chr12	XLOC_707286	53911882	53910405	-	100511042	53993158	53968351	-	Upstream
chr12	XLOC_707286	53911882	53910405	-	100511224	53992279	54000569	+	Upstream
chr12	XLOC_707286	53911882	53910405	-	100511531	54000774	54016693	+	Upstream
chr12	XLOC_667785	54246516	54258481	+	414900	54229684	54192761	-	Upstream
chr12	XLOC_667785	54246516	54258481	+	100513818	54264634	54258501	-	Downstream
chr12	XLOC_667785	54246516	54258481	+	396735	54264524	54269345	+	Downstream
chr12	XLOC_667785	54246516	54258481	+	100513494	54271528	54269863	-	Downstream
chr12	XLOC_667785	54246516	54258481	+	100170767	54286449	54280938	-	Downstream
chr12	XLOC_667785	54246516	54258481	+	102167459	54289919	54291052	+	Downstream
chr12	XLOC_667785	54246516	54258481	+	497065	54319039	54317056	-	Downstream
chr12	XLOC_667785	54246516	54258481	+	100513110	54327538	54325039	-	Downstream
chr12	XLOC_667785	54246516	54258481	+	100512921	54329589	54330888	+	Downstream
chr12	XLOC_667785	54246516	54258481	+	100513308	54338821	54331869	-	Downstream
chr12	XLOC_667785	54246516	54258481	+	102157435	54343275	54345008	+	Downstream
chr12	XLOC_667920	54500935	54501671	+	102157970	54395817	54418443	+	Upstream
chr12	XLOC_667920	54500935	54501671	+	102157681	54426476	54438638	+	Upstream
chr12	XLOC_667920	54500935	54501671	+	100516108	54464510	54447904	-	Upstream
chr12	XLOC_667920	54500935	54501671	+	396971	54502074	54510831	+	Downstream
chr12	XLOC_707669	54641536	54665612	-	100739863	54603249	54605805	+	Downstream
chr12	XLOC_668033	54703324	54704449	+	100739863	54603249	54605805	+	Upstream
chr12	XLOC_707669	54665612	54641536	-	100516827	54695984	54698950	+	Upstream
chr12	XLOC_707669	54665612	54641536	-	100517000	54703416	54699426	-	Upstream
chr12	XLOC_707669	54665612	54641536	-	100517187	54711979	54706197	-	Upstream
chr12	XLOC_707669	54665612	54641536	-	100518689	54720455	54717495	-	Upstream
chr12	XLOC_707669	54665612	54641536	-	100620510	54722503	54720560	-	Upstream
chr12	XLOC_707669	54665612	54641536	-	100620614	54737687	54724529	-	Upstream
chr12	XLOC_707669	54665612	54641536	-	100518864	54755619	54751810	-	Upstream
chr12	XLOC_668033	54703324	54704449	+	100516827	54695984	54698950	+	Upstream
chr12	XLOC_668033	54703324	54704449	+	100517000	54703416	54699426	-	Downstream
chr12	XLOC_668033	54703324	54704449	+	100517187	54711979	54706197	-	Downstream
chr12	XLOC_668033	54703324	54704449	+	100518689	54720455	54717495	-	Downstream
chr12	XLOC_668033	54703324	54704449	+	100620510	54722503	54720560	-	Downstream
chr12	XLOC_668033	54703324	54704449	+	100620614	54737687	54724529	-	Downstream
chr12	XLOC_668033	54703324	54704449	+	100518864	54755619	54751810	-	Downstream
chr12	XLOC_668033	54703324	54704449	+	100739379	54787836	54769354	-	Downstream
chr12	XLOC_708463	55898513	55894001	-	100511043	55800959	55785110	-	Downstream
chr12	XLOC_708463	55898513	55894001	-	100620745	55813197	55804486	-	Downstream
chr12	XLOC_708463	55898513	55894001	-	100620648	55851865	55836920	-	Downstream
chr12	XLOC_708463	55898513	55894001	-	100620549	55857441	55853614	-	Downstream
chr12	XLOC_708463	55898513	55894001	-	100620379	55877227	55870254	-	Downstream
chr12	XLOC_708463	55898513	55894001	-	100620287	55881724	55879567	-	Downstream
chr12	XLOC_708463	55898513	55894001	-	396955	55890688	55886066	-	Downstream
chr12	XLOC_708463	55898513	55894001	-	100620194	55929511	55903625	-	Upstream
chr12	XLOC_708463	55898513	55894001	-	100620093	55933635	55950072	+	Upstream
chr12	XLOC_708463	55898513	55894001	-	100628074	55960632	55962213	+	Upstream
chr12	XLOC_708463	55898513	55894001	-	100628169	55971498	55962186	-	Upstream
chr12	XLOC_708463	55898513	55894001	-	100627972	55970977	55981935	+	Upstream
chr12	XLOC_708463	55898513	55894001	-	100529212	55993468	56001070	+	Upstream
chr12	XLOC_669842	57556435	57560054	+	100515966	57438334	57493322	+	Upstream
chr12	XLOC_669842	57556435	57560054	+	100516153	57508969	57498868	-	Upstream
chr12	XLOC_669842	57556435	57560054	+	100518690	57544476	57510518	-	Upstream
chr12	XLOC_669842	57556435	57560054	+	100736668	57615568	57676945	+	Downstream
chr12	XLOC_671153	59274706	59276731	+	100518397	59165033	59247569	+	Upstream
chr12	XLOC_671153	59274706	59276731	+	100518217	59274423	59249118	-	Upstream
chr12	XLOC_671153	59274706	59276731	+	100520100	59349186	59409492	+	Downstream
chr12	XLOC_671459	59837782	59838126	+	102166199	59862771	59937782	+	Downstream
chr12	XLOC_671459	59837782	59838126	+	396571	59945526	59928695	-	Downstream
chr12	XLOC_711966	60655508	60650836	-	100625836	60648387	60547692	-	Downstream
chr12	XLOC_712347	60848009	60845459	-	100521863	61076748	60937041	-	Upstream
chr12	XLOC_672888	61916009	61924493	+	100523091	61884637	61893519	+	Upstream
chr12	XLOC_672888	61916009	61924493	+	100522572	61895965	61907741	+	Upstream
chr12	XLOC_672888	61916009	61924493	+	100523279	61944675	61971025	+	Downstream
chr12	XLOC_672888	61916009	61924493	+	100522896	62016570	62047462	+	Downstream
chr12	XLOC_673316	62466871	62467729	+	100523821	62382421	62342368	-	Upstream
chr12	XLOC_673316	62466871	62467729	+	100628075	62538538	62387196	-	Downstream
chr12	XLOC_673316	62466871	62467729	+	102165097	62477185	62463380	-	Downstream
chr12	XLOC_673316	62466871	62467729	+	102165221	62477264	62501836	+	Downstream
chr12	XLOC_713536	62747886	62727197	-	100526075	62660275	62639846	-	Downstream
chr12	XLOC_713536	62747886	62727197	-	100525780	62756162	62666986	-	Upstream
chr12	XLOC_713536	62727197	62747886	-	102157639	62684709	62729273	+	Downstream
chr12	XLOC_713536	62747886	62727197	-	102157481	62744828	62746460	+	Downstream
chr12	XLOC_713536	62747886	62727197	-	100511593	62817495	62974021	+	Upstream
chr13	XLOC_721534	1197326	1237400	+	100156751	1093033	1107341	+	Upstream
chr13	XLOC_721534	1197326	1237400	+	100157931	1270508	1118900	-	Downstream
chr13	XLOC_722576	3862210	3865129	+	100155924	3861965	3744156	-	Upstream
chr13	XLOC_722741	4161514	4239644	+	102165445	4252084	4251132	-	Downstream
chr13	XLOC_722741	4161514	4239644	+	100625892	4251162	4379847	+	Downstream
chr13	XLOC_826654	6124030	6122659	-	100155111	6115622	6017625	-	Downstream
chr13	XLOC_725202	11352730	11370465	+	780417	11329480	11329305	-	Upstream
chr13	XLOC_725636	12065235	12072372	+	102160336	12057717	12131851	+	Upstream
chr13	XLOC_725636	12065235	12072372	+	100620195	12164570	12134527	-	Downstream
chr13	XLOC_725636	12065235	12072372	+	100620094	12164825	12167957	+	Downstream
chr13	XLOC_726576	14300955	14414223	+	100522951	14291491	14229516	-	Upstream
chr13	XLOC_726576	14300955	14414223	+	102162360	14291825	14296654	+	Upstream
chr13	XLOC_729208	19604559	19617928	+	100526009	19678112	19778901	+	Downstream
chr13	XLOC_833191	19647710	19645015	-	100526009	19678112	19778901	+	Upstream
chr13	XLOC_834720	23501096	23535694	-	100625500	23287417	23426277	+	Downstream
chr13	XLOC_834720	23535694	23501096	-	100737115	23546651	23495560	-	Upstream
chr13	XLOC_730974	23546202	23553175	+	100737115	23546651	23495560	-	Downstream
chr13	XLOC_834720	23535694	23501096	-	100337665	23613450	23692364	+	Upstream
chr13	XLOC_730974	23546202	23553175	+	100337665	23613450	23692364	+	Downstream
chr13	XLOC_731061	23806717	23807805	+	100626059	23769721	23694345	-	Upstream
chr13	XLOC_731061	23806717	23807805	+	100625707	23782634	23779348	-	Upstream
chr13	XLOC_731152	23881107	23882256	+	100625707	23782634	23779348	-	Upstream
chr13	XLOC_731061	23806717	23807805	+	100513756	23819145	23843186	+	Downstream
chr13	XLOC_731061	23806717	23807805	+	102163142	23897291	23912600	+	Downstream
chr13	XLOC_731152	23881107	23882256	+	100513756	23819145	23843186	+	Upstream
chr13	XLOC_731152	23881107	23882256	+	102163142	23897291	23912600	+	Downstream
chr13	XLOC_731152	23881107	23882256	+	102161776	23924327	23947634	+	Downstream
chr13	XLOC_731152	23881107	23882256	+	100514320	23956490	23989806	+	Downstream
chr13	XLOC_731274	24045326	24048445	+	102161776	23924327	23947634	+	Upstream
chr13	XLOC_731274	24045326	24048445	+	100514320	23956490	23989806	+	Upstream
chr13	XLOC_731274	24045326	24048445	+	100158196	24009220	24009556	+	Upstream
chr13	XLOC_731274	24045326	24048445	+	100157001	24019463	24143173	+	Upstream
chr13	XLOC_731851	25500531	25509981	+	100518094	25404602	25397196	-	Upstream
chr13	XLOC_731851	25500531	25509981	+	448845	25422228	25450730	+	Upstream
chr13	XLOC_731851	25500531	25509981	+	100515859	25464025	25487375	+	Upstream
chr13	XLOC_731851	25500531	25509981	+	100152567	25618584	25517822	-	Downstream
chr13	XLOC_731851	25500531	25509981	+	100738536	25673278	25607794	-	Downstream
chr13	XLOC_732449	26315302	26317266	+	100622126	26218010	26204858	-	Upstream
chr13	XLOC_732449	26315302	26317266	+	100622393	26273279	26274572	+	Upstream
chr13	XLOC_732449	26315302	26317266	+	100622220	26291188	26304483	+	Upstream
chr13	XLOC_732449	26315302	26317266	+	641352	26306940	26310472	+	Upstream
chr13	XLOC_732449	26315302	26317266	+	641351	26393313	26315726	-	Downstream
chr13	XLOC_732449	26315302	26317266	+	100739029	26337877	26323208	-	Downstream
chr13	XLOC_732832	26855228	26859760	+	100156583	26855152	26806466	-	Upstream
chr13	XLOC_732832	26855228	26859760	+	414417	26926913	26932556	+	Downstream
chr13	XLOC_836714	27042311	27046734	-	100623360	26979125	27013202	+	Downstream
chr13	XLOC_836714	27046734	27042311	-	100623913	27051913	27049622	-	Upstream
chr13	XLOC_836714	27046734	27042311	-	100037994	27103066	27106541	+	Upstream
chr13	XLOC_836714	27046734	27042311	-	100520697	27108704	27122377	+	Upstream
chr13	XLOC_836714	27046734	27042311	-	100623639	27145699	27153272	+	Upstream
chr13	XLOC_837441	27793686	27793197	-	102159594	27819446	27671200	-	Upstream
chr13	XLOC_733816	28638021	28649542	+	100522277	28540503	28596376	+	Upstream
chr13	XLOC_733816	28638021	28649542	+	102162274	28597790	28604305	+	Upstream
chr13	XLOC_733816	28638021	28649542	+	397468	28615330	28610211	-	Upstream
chr13	XLOC_733816	28638021	28649542	+	100522642	28664009	28656765	-	Downstream
chr13	XLOC_733816	28638021	28649542	+	100155402	28704211	28740356	+	Downstream
chr13	XLOC_735463	30960570	30977163	+	100738172	30809858	30871057	+	Upstream
chr13	XLOC_735463	30960570	30977163	+	100512133	30926977	30933947	+	Upstream
chr13	XLOC_735463	30960570	30977163	+	100511836	30938190	30956826	+	Upstream
chr13	XLOC_735463	30960570	30977163	+	100621189	31054696	30991123	-	Downstream
chr13	XLOC_735463	30960570	30977163	+	100511347	31054779	31084088	+	Downstream
chr13	XLOC_839425	31185966	31189426	-	100620511	31096895	31106902	+	Downstream
chr13	XLOC_839425	31189426	31185966	-	100512497	31197409	31136646	-	Upstream
chr13	XLOC_839425	31189426	31185966	-	100738466	31326405	31233488	-	Upstream
chr13	XLOC_839766	31968134	31972503	-	100738656	31867525	31877013	+	Downstream
chr13	XLOC_839766	31968134	31972503	-	100739157	31934660	31965528	+	Downstream
chr13	XLOC_839766	31972503	31968134	-	100739183	32010359	31975551	-	Upstream
chr13	XLOC_839766	31972503	31968134	-	100621879	32043616	32016015	-	Upstream
chr13	XLOC_840231	32955239	32968305	-	100739625	32863368	32870314	+	Downstream
chr13	XLOC_840231	32955239	32968305	-	100623883	32901578	32906884	+	Downstream
chr13	XLOC_840231	32968305	32955239	-	100516463	32916508	32911542	-	Downstream
chr13	XLOC_840231	32968305	32955239	-	100515578	32935263	32926234	-	Downstream
chr13	XLOC_840231	32968305	32955239	-	100739775	32944269	32938986	-	Downstream
chr13	XLOC_840231	32968305	32955239	-	100516643	32951521	32947747	-	Downstream
chr13	XLOC_840231	32968305	32955239	-	100515755	32983747	32978399	-	Upstream
chr13	XLOC_840231	32968305	32955239	-	397675	32998092	33023626	+	Upstream
chr13	XLOC_840231	32968305	32955239	-	100516829	33038221	33030971	-	Upstream
chr13	XLOC_840231	32968305	32955239	-	100515924	33120575	33064793	-	Upstream
chr13	XLOC_841171	35064313	35062391	-	100187735	34968552	34958907	-	Downstream
chr13	XLOC_841171	35064313	35062391	-	101101688	34981111	34969932	-	Downstream
chr13	XLOC_841141	35073725	35071679	-	101101688	34981111	34969932	-	Downstream
chr13	XLOC_841171	35064313	35062391	-	100526185	35001758	34998036	-	Downstream
chr13	XLOC_841141	35073725	35071679	-	100526185	35001758	34998036	-	Downstream
chr13	XLOC_841171	35062391	35064313	-	100510980	35005907	35011030	+	Downstream
chr13	XLOC_841141	35071679	35073725	-	100510980	35005907	35011030	+	Downstream
chr13	XLOC_841171	35064313	35062391	-	100511718	35023077	35011821	-	Downstream
chr13	XLOC_841141	35073725	35071679	-	100511718	35023077	35011821	-	Downstream
chr13	XLOC_841171	35064313	35062391	-	100526010	35044564	35035227	-	Downstream
chr13	XLOC_841141	35073725	35071679	-	100526010	35044564	35035227	-	Downstream
chr13	XLOC_841171	35062391	35064313	-	100623260	35060101	35067709	+	Downstream
chr13	XLOC_841141	35071679	35073725	-	100623260	35060101	35067709	+	Downstream
chr13	XLOC_841171	35064313	35062391	-	100623171	35080301	35075784	-	Upstream
chr13	XLOC_841171	35064313	35062391	-	100512072	35135234	35080259	-	Upstream
chr13	XLOC_841171	35064313	35062391	-	397403	35148345	35147277	-	Upstream
chr13	XLOC_841171	35064313	35062391	-	396849	35160516	35149494	-	Upstream
chr13	XLOC_841141	35073725	35071679	-	100623171	35080301	35075784	-	Upstream
chr13	XLOC_841141	35073725	35071679	-	100512072	35135234	35080259	-	Upstream
chr13	XLOC_841141	35073725	35071679	-	397403	35148345	35147277	-	Upstream
chr13	XLOC_841141	35073725	35071679	-	396849	35160516	35149494	-	Upstream
chr13	XLOC_737489	35290758	35297080	+	396961	35385067	35393717	+	Downstream
chr13	XLOC_737489	35290758	35297080	+	100512987	35399882	35394134	-	Downstream
chr13	XLOC_737552	35431998	35432366	+	396961	35385067	35393717	+	Upstream
chr13	XLOC_737552	35431998	35432366	+	100512987	35399882	35394134	-	Upstream
chr13	XLOC_737552	35431998	35432366	+	100513177	35399526	35429939	+	Upstream
chr13	XLOC_737552	35431998	35432366	+	100513376	35432356	35425665	-	Downstream
chr13	XLOC_737552	35431998	35432366	+	100625501	35428896	35426276	-	Upstream
chr13	XLOC_737552	35431998	35432366	+	100513565	35499243	35432717	-	Downstream
chr13	XLOC_737552	35431998	35432366	+	100513757	35508532	35501282	-	Downstream
chr13	XLOC_737552	35431998	35432366	+	100512437	35509201	35511418	+	Downstream
chr13	XLOC_737552	35431998	35432366	+	100512631	35520520	35511587	-	Downstream
chr13	XLOC_737552	35431998	35432366	+	100626110	35560487	35520473	-	Downstream
chr13	XLOC_738571	36961363	36965401	+	102160907	36850432	36868722	+	Upstream
chr13	XLOC_738571	36961363	36965401	+	100738672	36875443	36886572	+	Upstream
chr13	XLOC_738571	36961363	36965401	+	100519215	36893187	36888579	-	Upstream
chr13	XLOC_738571	36961363	36965401	+	100505460	36899269	36895330	-	Upstream
chr13	XLOC_738571	36961363	36965401	+	100519566	36968167	36899858	-	Downstream
chr13	XLOC_738571	36961363	36965401	+	100620322	36982143	37079668	+	Downstream
chr13	XLOC_842953	38102442	38089266	-	100525781	38020531	37897740	-	Downstream
chr13	XLOC_842953	38089266	38102442	-	100155235	38020320	38028557	+	Downstream
chr13	XLOC_842953	38102442	38089266	-	100158029	38039856	38028637	-	Downstream
chr13	XLOC_842953	38089266	38102442	-	100135675	38039952	38041636	+	Downstream
chr13	XLOC_842953	38102442	38089266	-	100525954	38087477	38045064	-	Downstream
chr13	XLOC_842953	38089266	38102442	-	396963	38088442	38101575	+	Downstream
chr13	XLOC_842953	38102442	38089266	-	100157235	38106334	38120182	+	Upstream
chr13	XLOC_842953	38102442	38089266	-	100737917	38124883	38123817	-	Upstream
chr13	XLOC_842953	38102442	38089266	-	100153598	38125595	38190130	+	Upstream
chr13	XLOC_842953	38102442	38089266	-	102157776	38193085	38195117	+	Upstream
chr13	XLOC_842953	38102442	38089266	-	396799	38197507	38209005	+	Upstream
chr13	XLOC_843911	40162533	40164047	-	100153986	40141224	40325432	+	Downstream
chr13	XLOC_743185	45649702	45654107	+	100517971	46374683	45737297	-	Downstream
chr13	XLOC_847731	46204923	46179097	-	100517971	46374683	45737297	-	Upstream
chr13	XLOC_744978	49860866	49871934	+	100519334	49833273	49812329	-	Upstream
chr13	XLOC_744978	49860866	49871934	+	102161367	49879136	49897255	+	Downstream
chr13	XLOC_744978	49860866	49871934	+	100519688	49956739	49908564	-	Downstream
chr13	XLOC_744978	49860866	49871934	+	100519870	49978252	49962675	-	Downstream
chr13	XLOC_745046	49987799	49990022	+	102161367	49879136	49897255	+	Upstream
chr13	XLOC_745046	49987799	49990022	+	100519688	49956739	49908564	-	Upstream
chr13	XLOC_745046	49987799	49990022	+	100519870	49978252	49962675	-	Upstream
chr13	XLOC_745046	49987799	49990022	+	100739334	49999817	49995129	-	Downstream
chr13	XLOC_748022	55524049	55530403	+	100736627	55435319	55229193	-	Upstream
chr13	XLOC_748022	55524049	55530403	+	100155485	55518769	55479790	-	Upstream
chr13	XLOC_748022	55524049	55530403	+	100153051	55558150	55527887	-	Downstream
chr13	XLOC_748022	55524049	55530403	+	100153428	55585691	55560074	-	Downstream
chr13	XLOC_748357	56346880	56597762	+	100736857	56475189	56437474	-	Downstream
chr13	XLOC_748357	56346880	56597762	+	414902	56594255	56593519	-	Downstream
chr13	XLOC_853991	58014118	58013487	-	100525716	58095299	57861734	-	Upstream
chr13	XLOC_748960	58107673	58112663	+	100525716	58095299	57861734	-	Upstream
chr13	XLOC_854194	58845255	58841629	-	100525891	58816633	58776355	-	Downstream
chr13	XLOC_749162	58841632	58842787	+	100525891	58816633	58776355	-	Upstream
chr13	XLOC_854194	58845255	58841629	-	100526076	58872870	58857144	-	Upstream
chr13	XLOC_749162	58841632	58842787	+	100526076	58872870	58857144	-	Downstream
chr13	XLOC_855209	59671919	59663726	-	100511045	59900417	59745978	-	Upstream
chr13	XLOC_750528	60692377	60699895	+	100511410	60651196	60422724	-	Upstream
chr13	XLOC_858231	66784309	66658051	-	100627698	66680354	66718530	+	Downstream
chr13	XLOC_755238	72554770	72589931	+	100623103	72532149	72664366	+	Upstream
chr13	XLOC_860970	72863978	72854036	-	102166404	72816759	72814703	-	Downstream
chr13	XLOC_860970	72863978	72854036	-	100623194	72832531	72820912	-	Downstream
chr13	XLOC_860970	72863978	72854036	-	100517782	72863827	72885621	+	Downstream
chr13	XLOC_860970	72863978	72854036	-	100152258	72887394	72926461	+	Upstream
chr13	XLOC_860970	72863978	72854036	-	100157883	72937843	72985273	+	Upstream
chr13	XLOC_861166	73092031	73089177	-	100739570	73004554	72993540	-	Downstream
chr13	XLOC_861166	73089177	73092031	-	100157480	73030585	73067392	+	Downstream
chr13	XLOC_861166	73089177	73092031	-	100157464	73071417	73079779	+	Downstream
chr13	XLOC_861166	73092031	73089177	-	100156272	73092176	73102714	+	Upstream
chr13	XLOC_861166	73092031	73089177	-	100155036	73108391	73102660	-	Upstream
chr13	XLOC_861166	73092031	73089177	-	100155061	73126131	73110023	-	Upstream
chr13	XLOC_861166	73092031	73089177	-	100152236	73148378	73128376	-	Upstream
chr13	XLOC_861166	73092031	73089177	-	100155875	73145641	73168685	+	Upstream
chr13	XLOC_861166	73092031	73089177	-	100623010	73153716	73149540	-	Upstream
chr13	XLOC_755595	73209772	73211607	+	100155061	73126131	73110023	-	Upstream
chr13	XLOC_755595	73209772	73211607	+	100152236	73148378	73128376	-	Upstream
chr13	XLOC_755595	73209772	73211607	+	100155875	73145641	73168685	+	Upstream
chr13	XLOC_755595	73209772	73211607	+	100623010	73153716	73149540	-	Upstream
chr13	XLOC_755595	73209772	73211607	+	100153857	73209696	73202082	-	Upstream
chr13	XLOC_755595	73209772	73211607	+	100127161	73224859	73216902	-	Downstream
chr13	XLOC_755595	73209772	73211607	+	100739758	73230510	73254079	+	Downstream
chr13	XLOC_755595	73209772	73211607	+	102159877	73232724	73241730	+	Downstream
chr13	XLOC_755595	73209772	73211607	+	100152641	73254652	73270469	+	Downstream
chr13	XLOC_755595	73209772	73211607	+	100152256	73270658	73279260	+	Downstream
chr13	XLOC_755595	73209772	73211607	+	100156687	73285695	73279810	-	Downstream
chr13	XLOC_755595	73209772	73211607	+	100154665	73314053	73294002	-	Downstream
chr13	XLOC_759702	79268543	79274616	+	100738972	79176542	79175030	-	Upstream
chr13	XLOC_759702	79268543	79274616	+	100216312	79213436	79213825	+	Upstream
chr13	XLOC_759721	79310236	79367918	+	100216312	79213436	79213825	+	Upstream
chr13	XLOC_759702	79268543	79274616	+	397606	79289569	79273302	-	Downstream
chr13	XLOC_759702	79268543	79274616	+	102160268	79313613	79310711	-	Downstream
chr13	XLOC_759721	79310236	79367918	+	397606	79289569	79273302	-	Upstream
chr13	XLOC_759721	79310236	79367918	+	102160268	79313613	79310711	-	Downstream
chr13	XLOC_759721	79310236	79367918	+	100516759	79408184	79381842	-	Downstream
chr13	XLOC_759721	79310236	79367918	+	100516936	79421712	79410094	-	Downstream
chr13	XLOC_759721	79310236	79367918	+	100516295	79434525	79433152	-	Downstream
chr13	XLOC_759721	79310236	79367918	+	100622795	79457790	79450129	-	Downstream
chr13	XLOC_759952	79747748	79751315	+	100739335	79722259	79727914	+	Upstream
chr13	XLOC_865269	79808234	79810457	-	100739335	79722259	79727914	+	Downstream
chr13	XLOC_759952	79747748	79751315	+	100155306	79751229	79737470	-	Downstream
chr13	XLOC_865269	79810457	79808234	-	100155306	79751229	79737470	-	Downstream
chr13	XLOC_759952	79747748	79751315	+	100156499	79846844	79780522	-	Downstream
chr13	XLOC_865269	79810457	79808234	-	100156499	79846844	79780522	-	Upstream
chr13	XLOC_865269	79810457	79808234	-	100518399	79877740	79913638	+	Upstream
chr13	XLOC_870824	89309883	89310783	-	100157330	89148892	89296794	+	Downstream
chr13	XLOC_870824	89310783	89309883	-	100154919	89381583	89429877	+	Upstream
chr13	XLOC_871806	90456393	90483569	-	100514874	90378331	90385387	+	Downstream
chr13	XLOC_871806	90456393	90483569	-	397114	90410081	90460565	+	Downstream
chr13	XLOC_766086	90525682	90532762	+	397114	90410081	90460565	+	Upstream
chr13	XLOC_871806	90483569	90456393	-	100514493	90494834	90523580	+	Upstream
chr13	XLOC_766086	90525682	90532762	+	100514493	90494834	90523580	+	Upstream
chr13	XLOC_871904	90577084	90577666	-	100514493	90494834	90523580	+	Downstream
chr13	XLOC_872161	91130164	91125890	-	100516227	91094008	90978637	-	Downstream
chr13	XLOC_872161	91130164	91125890	-	100156938	91200922	91271298	+	Upstream
chr13	XLOC_872242	91478419	91465632	-	100156529	91367176	91282165	-	Downstream
chr13	XLOC_872242	91478419	91465632	-	100516760	91443007	91433919	-	Downstream
chr13	XLOC_872242	91465632	91478419	-	100517309	91443585	91534374	+	Downstream
chr13	XLOC_770258	99096500	99192939	+	100302502	99045163	99024295	-	Upstream
chr13	XLOC_770258	99096500	99192939	+	100622531	99096117	99076306	-	Upstream
chr13	XLOC_770258	99096500	99192939	+	102164553	99197218	99183714	-	Downstream
chr13	XLOC_770258	99096500	99192939	+	100623011	99272739	99232084	-	Downstream
chr13	XLOC_771245	100643985	100653455	+	100525306	100593129	100741222	+	Upstream
chr13	XLOC_878148	102570394	102571406	-	100533550	102497964	102524933	+	Downstream
chr13	XLOC_772581	102776710	103025305	+	100511536	103025546	103128284	+	Downstream
chr13	XLOC_878817	103830638	103822860	-	100625667	103747284	103717664	-	Downstream
chr13	XLOC_878817	103822860	103830638	-	100512255	103766547	103859777	+	Downstream
chr13	XLOC_773406	103937986	103983238	+	100512255	103766547	103859777	+	Upstream
chr13	XLOC_878817	103830638	103822860	-	100736826	103896880	103869556	-	Upstream
chr13	XLOC_773406	103937986	103983238	+	100736826	103896880	103869556	-	Upstream
chr13	XLOC_775604	108001840	108008942	+	100514494	107835094	107966176	+	Upstream
chr13	XLOC_775604	108001840	108008942	+	397053	108066792	108074477	+	Downstream
chr13	XLOC_775604	108001840	108008942	+	100514323	108089873	108078862	-	Downstream
chr13	XLOC_881231	108774255	108776209	-	100515798	108688054	108688670	+	Downstream
chr13	XLOC_776088	108776357	108777068	+	100515798	108688054	108688670	+	Upstream
chr13	XLOC_776177	109189987	109191446	+	100622923	109039519	109153599	+	Upstream
chr13	XLOC_776177	109189987	109191446	+	397634	109178747	109170254	-	Upstream
chr13	XLOC_776177	109189987	109191446	+	100738553	109220390	109255450	+	Downstream
chr13	XLOC_881565	109310100	109317579	-	100738553	109220390	109255450	+	Downstream
chr13	XLOC_881565	109317579	109310100	-	100738482	109322631	109338755	+	Upstream
chr13	XLOC_881565	109317579	109310100	-	100623105	109406410	109397196	-	Upstream
chr13	XLOC_883575	116306438	116331309	-	100153543	116036816	116310016	+	Downstream
chr13	XLOC_778763	116765107	116767624	+	100518275	117101279	116467014	-	Downstream
chr13	XLOC_778777	116868996	116882014	+	100518275	117101279	116467014	-	Downstream
chr13	XLOC_778984	117523868	117533599	+	100739759	117504938	117553382	+	Upstream
chr13	XLOC_778984	117523868	117533599	+	100626150	117521745	117523169	+	Upstream
chr13	XLOC_778984	117523868	117533599	+	100626327	117628835	117553499	-	Downstream
chr13	XLOC_886606	121938906	121914170	-	100522279	122036076	122650822	+	Upstream
chr13	XLOC_888083	124569688	124522854	-	100523210	124579226	124408234	-	Upstream
chr13	XLOC_784246	126646343	126653548	+	100524280	126607699	126563388	-	Upstream
chr13	XLOC_784246	126646343	126653548	+	100523570	126692811	126721730	+	Downstream
chr13	XLOC_784246	126646343	126653548	+	100523924	126750863	126721988	-	Downstream
chr13	XLOC_784246	126646343	126653548	+	100523751	126750842	126765699	+	Downstream
chr13	XLOC_891580	130021004	130015932	-	100624673	130085493	130147223	+	Upstream
chr13	XLOC_786252	130935413	130941484	+	100625137	130850355	130829174	-	Upstream
chr13	XLOC_786260	130946367	130952128	+	100625137	130850355	130829174	-	Upstream
chr13	XLOC_786252	130935413	130941484	+	100513048	131001694	131061043	+	Downstream
chr13	XLOC_786260	130946367	130952128	+	100513048	131001694	131061043	+	Downstream
chr13	XLOC_786614	131689694	131691080	+	100627224	131588714	131619267	+	Upstream
chr13	XLOC_786614	131689694	131691080	+	100627130	131598151	131595849	-	Upstream
chr13	XLOC_786614	131689694	131691080	+	100627568	131627272	131639170	+	Upstream
chr13	XLOC_786614	131689694	131691080	+	449528	131643297	131665146	+	Upstream
chr13	XLOC_786614	131689694	131691080	+	100628136	131665449	131674573	+	Upstream
chr13	XLOC_786614	131689694	131691080	+	397147	131689657	131674509	-	Upstream
chr13	XLOC_786614	131689694	131691080	+	100628241	131741127	131745977	+	Downstream
chr13	XLOC_786614	131689694	131691080	+	100620258	131757145	131750641	-	Downstream
chr13	XLOC_786614	131689694	131691080	+	100620350	131758118	131767009	+	Downstream
chr13	XLOC_893184	132785049	132780871	-	448846	132847262	132571134	-	Upstream
chr13	XLOC_893184	132785049	132780871	-	102158184	132798333	132803789	+	Upstream
chr13	XLOC_893184	132785049	132780871	-	100515448	132864298	132904012	+	Upstream
chr13	XLOC_787364	133132418	133141571	+	102157872	133065836	133022551	-	Upstream
chr13	XLOC_787535	133661538	133668463	+	100155317	133755054	133748214	-	Downstream
chr13	XLOC_787535	133661538	133668463	+	100154090	133779323	133755059	-	Downstream
chr13	XLOC_893668	133702732	133698092	-	100155317	133755054	133748214	-	Upstream
chr13	XLOC_893668	133702732	133698092	-	100154090	133779323	133755059	-	Upstream
chr13	XLOC_893668	133702732	133698092	-	100152894	133779407	133801470	+	Upstream
chr13	XLOC_893776	133816637	133814496	-	100155317	133755054	133748214	-	Downstream
chr13	XLOC_893776	133816637	133814496	-	100154090	133779323	133755059	-	Downstream
chr13	XLOC_893776	133814496	133816637	-	100152894	133779407	133801470	+	Downstream
chr13	XLOC_893776	133816637	133814496	-	397585	133821520	133828638	+	Upstream
chr13	XLOC_893776	133816637	133814496	-	100517609	133870414	133884133	+	Upstream
chr13	XLOC_893776	133816637	133814496	-	100152095	133895239	133906330	+	Upstream
chr13	XLOC_893776	133816637	133814496	-	396568	133911227	133947757	+	Upstream
chr13	XLOC_788131	134685255	134686556	+	494469	134622301	134621119	-	Upstream
chr13	XLOC_788131	134685255	134686556	+	100154125	134642298	134638577	-	Upstream
chr13	XLOC_788131	134685255	134686556	+	100156549	134685013	134661883	-	Upstream
chr13	XLOC_788209	134747755	134763639	+	100156549	134685013	134661883	-	Upstream
chr13	XLOC_894467	135594999	135592709	-	100739030	135542502	135531721	-	Downstream
chr13	XLOC_896465	140149859	140147207	-	100157346	140121952	139961328	-	Downstream
chr13	XLOC_896465	140147207	140149859	-	100522705	140122920	140230299	+	Downstream
chr13	XLOC_897787	142126860	142112818	-	100156975	142051275	142032760	-	Downstream
chr13	XLOC_897787	142112818	142126860	-	100157318	142076311	142096197	+	Downstream
chr13	XLOC_897787	142126860	142112818	-	100737308	142135207	142139898	+	Upstream
chr13	XLOC_897787	142126860	142112818	-	100511473	142185867	142224758	+	Upstream
chr13	XLOC_792982	145716130	145717231	+	100517057	145727156	145683350	-	Downstream
chr13	XLOC_900456	146708867	146714252	-	100155970	146590223	146680465	+	Downstream
chr13	XLOC_900456	146714252	146708867	-	100517559	146793680	146719530	-	Upstream
chr13	XLOC_900868	147555147	147533472	-	100153948	147483537	147429356	-	Downstream
chr13	XLOC_900868	147555147	147533472	-	100520273	147528502	147507050	-	Downstream
chr13	XLOC_900868	147555147	147533472	-	100520459	147581282	147572536	-	Upstream
chr13	XLOC_900868	147555147	147533472	-	100519390	147581322	147621200	+	Upstream
chr13	XLOC_900950	147720069	147720629	-	100519390	147581322	147621200	+	Downstream
chr13	XLOC_900950	147720069	147720629	-	397235	147681201	147711773	+	Downstream
chr13	XLOC_900950	147720629	147720069	-	100627452	147720592	147723426	+	Downstream
chr13	XLOC_900950	147720629	147720069	-	100627352	147762654	147726442	-	Upstream
chr13	XLOC_900950	147720629	147720069	-	100627794	147763360	147842721	+	Upstream
chr13	XLOC_900950	147720629	147720069	-	396866	147784640	147806455	+	Upstream
chr13	XLOC_794606	148529050	148532875	+	100620515	148382147	148474839	+	Upstream
chr13	XLOC_794606	148529050	148532875	+	100521992	148479976	148508564	+	Upstream
chr13	XLOC_794606	148529050	148532875	+	100171390	148533183	148509271	-	Downstream
chr13	XLOC_794606	148529050	148532875	+	100152745	148560231	148527762	-	Downstream
chr13	XLOC_794606	148529050	148532875	+	100620808	148835696	148628972	-	Downstream
chr13	XLOC_795269	150023874	150025390	+	100156799	149914913	149944656	+	Upstream
chr13	XLOC_795269	150023874	150025390	+	100155597	149932130	149951356	+	Upstream
chr13	XLOC_795269	150023874	150025390	+	100154368	149996574	149967314	-	Upstream
chr13	XLOC_795269	150023874	150025390	+	100153158	150011756	150003683	-	Upstream
chr13	XLOC_795269	150023874	150025390	+	397161	150044259	150031804	-	Downstream
chr13	XLOC_795269	150023874	150025390	+	100525611	150093423	150078559	-	Downstream
chr13	XLOC_795269	150023874	150025390	+	100151958	150096858	150130480	+	Downstream
chr13	XLOC_903994	154112354	154095142	-	100155621	154115431	154115833	+	Upstream
chr13	XLOC_904839	155777929	155776597	-	100513240	155691834	155584629	-	Downstream
chr13	XLOC_904839	155777929	155776597	-	445531	155750535	155713931	-	Downstream
chr13	XLOC_904839	155777929	155776597	-	100513438	155778447	155800934	+	Upstream
chr13	XLOC_904839	155777929	155776597	-	100513627	155815439	155865635	+	Upstream
chr13	XLOC_904907	155959515	155967804	-	100513627	155815439	155865635	+	Downstream
chr13	XLOC_904907	155967804	155959515	-	100625203	155981329	155885787	-	Upstream
chr13	XLOC_904907	155967804	155959515	-	100624928	155996542	156049307	+	Upstream
chr13	XLOC_906491	159057123	159081034	-	100518335	158963905	159012305	+	Downstream
chr13	XLOC_907586	160635650	160612488	-	397042	160518106	160472681	-	Downstream
chr13	XLOC_907953	161268614	161273539	-	102157781	161174923	161183880	+	Downstream
chr13	XLOC_802229	166979606	166987107	+	100521642	166892439	166899176	+	Upstream
chr13	XLOC_802229	166979606	166987107	+	100521154	166902399	166940729	+	Upstream
chr13	XLOC_802229	166979606	166987107	+	100521336	166971832	166953603	-	Upstream
chr13	XLOC_802229	166979606	166987107	+	100522163	167002531	166980856	-	Downstream
chr13	XLOC_802229	166979606	166987107	+	100623734	167002307	167153326	+	Downstream
chr13	XLOC_802933	168449504	168453948	+	100524713	168330321	168380355	+	Upstream
chr13	XLOC_802933	168449504	168453948	+	100524904	168417007	168397781	-	Upstream
chr13	XLOC_802933	168449504	168453948	+	100625406	168425785	168445894	+	Upstream
chr13	XLOC_802933	168449504	168453948	+	102161502	168465623	168456333	-	Downstream
chr13	XLOC_802933	168449504	168453948	+	100152199	168581049	168488979	-	Downstream
chr13	XLOC_804605	172773853	172782850	+	100624348	172743603	172665114	-	Upstream
chr13	XLOC_804605	172773853	172782850	+	100624255	172821154	172774320	-	Downstream
chr13	XLOC_804605	172773853	172782850	+	100624433	172990812	172837040	-	Downstream
chr13	XLOC_806255	179512134	179561347	+	397325	179453213	179469264	+	Upstream
chr13	XLOC_806255	179512134	179561347	+	100516044	179512028	179476917	-	Upstream
chr13	XLOC_807809	183877183	183915748	+	100157421	183945106	183834705	-	Downstream
chr13	XLOC_807809	183877183	183915748	+	100156209	184013665	184131996	+	Downstream
chr13	XLOC_810292	190037128	190041695	+	100627733	190078048	190059343	-	Downstream
chr13	XLOC_810292	190037128	190041695	+	102162453	190149871	190108654	-	Downstream
chr13	XLOC_920690	198955937	198955547	-	100521866	199018961	199001550	-	Upstream
chr13	XLOC_921044	200450491	200449194	-	100522952	200449156	200402159	-	Downstream
chr13	XLOC_813846	200451131	200455425	+	100522952	200449156	200402159	-	Upstream
chr13	XLOC_815053	203895015	203966729	+	100624513	203895201	203411219	-	Downstream
chr13	XLOC_815347	204167745	204260117	+	100294681	204120002	204119138	-	Upstream
chr13	XLOC_815347	204167745	204260117	+	100302021	204166630	204165854	-	Upstream
chr13	XLOC_815347	204167745	204260117	+	100624898	204234672	204233038	-	Downstream
chr13	XLOC_815347	204167745	204260117	+	100624997	204270790	204269677	-	Downstream
chr13	XLOC_815347	204167745	204260117	+	100625464	204292077	204291457	-	Downstream
chr13	XLOC_815347	204167745	204260117	+	100625669	204339352	204340021	+	Downstream
chr13	XLOC_815355	204284170	204287773	+	100624898	204234672	204233038	-	Upstream
chr13	XLOC_815355	204284170	204287773	+	100624997	204270790	204269677	-	Upstream
chr13	XLOC_815355	204284170	204287773	+	100625464	204292077	204291457	-	Downstream
chr13	XLOC_815355	204284170	204287773	+	100625669	204339352	204340021	+	Downstream
chr13	XLOC_815355	204284170	204287773	+	100625858	204363662	204364331	+	Downstream
chr13	XLOC_815355	204284170	204287773	+	100625168	204374685	204403637	+	Downstream
chr13	XLOC_815545	205022744	205124906	+	100524587	205312002	205172464	-	Downstream
chr13	XLOC_923904	205782926	205781823	-	100627258	205690690	205632094	-	Downstream
chr13	XLOC_923904	205782926	205781823	-	102162921	205877214	205941166	+	Upstream
chr13	XLOC_923920	205799161	205793525	-	102162921	205877214	205941166	+	Upstream
chr13	XLOC_817418	207620921	207623072	+	100337666	207518270	207546880	+	Upstream
chr13	XLOC_817947	208258409	208259154	+	100512633	208304379	208205560	-	Downstream
chr13	XLOC_820845	213544766	213553256	+	100517006	213492679	213445798	-	Upstream
chr13	XLOC_820845	213544766	213553256	+	100516832	213583185	213579705	-	Downstream
chr13	XLOC_820845	213544766	213553256	+	100517192	213695328	213644793	-	Downstream
chr13	XLOC_822079	215484855	215486751	+	100518276	215478449	215452677	-	Upstream
chr13	XLOC_822079	215484855	215486751	+	100518450	215567795	215501437	-	Downstream
chr13	XLOC_822079	215484855	215486751	+	100628208	215639714	215572984	-	Downstream
chr13	XLOC_822437	215907256	215909570	+	100620228	215759887	215829109	+	Upstream
chr13	XLOC_822437	215907256	215909570	+	100620416	215898412	215962631	+	Upstream
chr13	XLOC_822437	215907256	215909570	+	100739705	215976827	215975536	-	Downstream
chr14	XLOC_945219	240570	245848	+	100157041	145240	137509	-	Upstream
chr14	XLOC_1028092	484099	502994	-	100337684	418141	534760	+	Downstream
chr14	XLOC_1028092	502994	484099	-	102164341	495103	495761	+	Downstream
chr14	XLOC_1028092	502994	484099	-	100739001	503377	504514	+	Upstream
chr14	XLOC_1029147	2389255	2386605	-	780430	2406324	2406923	+	Upstream
chr14	XLOC_1029411	2966037	2936055	-	100739440	2839265	2837858	-	Downstream
chr14	XLOC_1029411	2966037	2936055	-	100125540	2869706	2866432	-	Downstream
chr14	XLOC_948709	6774193	6774827	+	100153229	6629365	6721947	+	Upstream
chr14	XLOC_1031635	6792722	6795930	-	100153229	6629365	6721947	+	Downstream
chr14	XLOC_948709	6774193	6774827	+	100154488	6726602	6745686	+	Upstream
chr14	XLOC_1031635	6792722	6795930	-	100154488	6726602	6745686	+	Downstream
chr14	XLOC_948709	6774193	6774827	+	100155720	6751729	6756921	+	Upstream
chr14	XLOC_1031635	6792722	6795930	-	100155720	6751729	6756921	+	Downstream
chr14	XLOC_948709	6774193	6774827	+	100157264	6757520	6788163	+	Upstream
chr14	XLOC_1031635	6792722	6795930	-	100157264	6757520	6788163	+	Downstream
chr14	XLOC_948709	6774193	6774827	+	100155695	6795973	6812571	+	Downstream
chr14	XLOC_948709	6774193	6774827	+	100156061	6817352	6814635	-	Downstream
chr14	XLOC_948709	6774193	6774827	+	397617	6840654	6822598	-	Downstream
chr14	XLOC_948709	6774193	6774827	+	100153624	6852791	6848705	-	Downstream
chr14	XLOC_948709	6774193	6774827	+	100512015	6865689	6856509	-	Downstream
chr14	XLOC_948709	6774193	6774827	+	733580	6868096	6880560	+	Downstream
chr14	XLOC_1031635	6795930	6792722	-	100155695	6795973	6812571	+	Upstream
chr14	XLOC_1031635	6795930	6792722	-	100156061	6817352	6814635	-	Upstream
chr14	XLOC_1031635	6795930	6792722	-	397617	6840654	6822598	-	Upstream
chr14	XLOC_1031635	6795930	6792722	-	100153624	6852791	6848705	-	Upstream
chr14	XLOC_1031635	6795930	6792722	-	100512015	6865689	6856509	-	Upstream
chr14	XLOC_1031635	6795930	6792722	-	733580	6868096	6880560	+	Upstream
chr14	XLOC_1031635	6795930	6792722	-	100156461	6881395	6923093	+	Upstream
chr14	XLOC_1032355	7748790	7710812	-	100302365	7698221	7446928	-	Downstream
chr14	XLOC_949448	7785184	7871778	+	100302365	7698221	7446928	-	Upstream
chr14	XLOC_1032355	7748790	7710812	-	100158081	7748965	7779610	+	Upstream
chr14	XLOC_1032355	7748790	7710812	-	100156086	7817111	7785083	-	Upstream
chr14	XLOC_949448	7785184	7871778	+	100158081	7748965	7779610	+	Upstream
chr14	XLOC_949448	7785184	7871778	+	100156086	7817111	7785083	-	Downstream
chr14	XLOC_949448	7785184	7871778	+	100737977	7886568	7869520	-	Downstream
chr14	XLOC_949448	7785184	7871778	+	100152436	7952873	7976741	+	Downstream
chr14	XLOC_1033549	11221718	11218286	-	100155094	11187637	10984582	-	Downstream
chr14	XLOC_951311	11341731	11347517	+	397090	11360498	11448230	+	Downstream
chr14	XLOC_953789	15719560	15722578	+	102162766	15653097	15791482	+	Upstream
chr14	XLOC_953787	15742655	15760944	+	102162766	15653097	15791482	+	Upstream
chr14	XLOC_953812	15823991	15825147	+	102162766	15653097	15791482	+	Upstream
chr14	XLOC_953812	15823991	15825147	+	100623761	15913779	15934008	+	Downstream
chr14	XLOC_954922	17859628	17861083	+	100158205	17932461	17867645	-	Downstream
chr14	XLOC_1039033	21713303	21714574	-	100520589	21439141	21626346	+	Downstream
chr14	XLOC_1039033	21714574	21713303	-	102167625	21716101	21720012	+	Upstream
chr14	XLOC_1039033	21714574	21713303	-	100157666	21792217	21846360	+	Upstream
chr14	XLOC_1039605	22520931	22505875	-	100627945	22576754	22642697	+	Upstream
chr14	XLOC_1040696	24509816	24508446	-	100156842	24538387	24613117	+	Upstream
chr14	XLOC_1042152	26439639	26402590	-	100511782	26524244	26521699	-	Upstream
chr14	XLOC_1042222	26464325	26453647	-	100511782	26524244	26521699	-	Upstream
chr14	XLOC_1042996	27770738	27769634	-	100623172	27682896	27626139	-	Downstream
chr14	XLOC_1042996	27770738	27769634	-	100623262	27770840	27803185	+	Upstream
chr14	XLOC_1042996	27770738	27769634	-	100623362	27873065	27858677	-	Upstream
chr14	XLOC_959981	27791444	27792980	+	100623262	27770840	27803185	+	Upstream
chr14	XLOC_959981	27791444	27792980	+	100623362	27873065	27858677	-	Downstream
chr14	XLOC_1046921	33115589	33121293	-	100622197	33025685	33025871	+	Downstream
chr14	XLOC_1046921	33121293	33115589	-	100152087	33121476	33169470	+	Upstream
chr14	XLOC_1046921	33121293	33115589	-	100157312	33170492	33229746	+	Upstream
chr14	XLOC_963472	33992793	33996264	+	100153308	33898452	33932332	+	Upstream
chr14	XLOC_963472	33992793	33996264	+	100152115	33966562	33930484	-	Upstream
chr14	XLOC_963472	33992793	33996264	+	733612	34013840	33994041	-	Downstream
chr14	XLOC_963472	33992793	33996264	+	100514603	34079412	34112963	+	Downstream
chr14	XLOC_1047979	35137306	35143864	-	100153706	35021237	35141861	+	Downstream
chr14	XLOC_1047979	35143864	35137306	-	100156537	35163200	35147989	-	Upstream
chr14	XLOC_1047979	35143864	35137306	-	100516045	35222244	35169961	-	Upstream
chr14	XLOC_1049546	36948001	36950991	-	102168096	36837899	36934559	+	Downstream
chr14	XLOC_1049546	36950991	36948001	-	100519054	37050362	37325098	+	Upstream
chr14	XLOC_965365	37059369	37119157	+	100519054	37050362	37325098	+	Upstream
chr14	XLOC_965623	37406045	37413172	+	100519054	37050362	37325098	+	Upstream
chr14	XLOC_965857	38268548	38276180	+	100151978	38266752	38578678	+	Upstream
chr14	XLOC_1053429	43068010	43068691	-	100738296	42966635	42989461	+	Downstream
chr14	XLOC_1053429	43068691	43068010	-	100151786	42993490	42990865	-	Downstream
chr14	XLOC_1053429	43068010	43068691	-	100157460	43039488	43055097	+	Downstream
chr14	XLOC_969292	43125053	43136456	+	100157460	43039488	43055097	+	Upstream
chr14	XLOC_1053429	43068691	43068010	-	100156249	43068944	43084798	+	Upstream
chr14	XLOC_1053429	43068691	43068010	-	100517241	43091948	43106245	+	Upstream
chr14	XLOC_1053429	43068691	43068010	-	396932	43110580	43124662	+	Upstream
chr14	XLOC_1053429	43068691	43068010	-	100154995	43217590	43167685	-	Upstream
chr14	XLOC_969292	43125053	43136456	+	100156249	43068944	43084798	+	Upstream
chr14	XLOC_969292	43125053	43136456	+	100517241	43091948	43106245	+	Upstream
chr14	XLOC_969292	43125053	43136456	+	396932	43110580	43124662	+	Upstream
chr14	XLOC_969292	43125053	43136456	+	100154995	43217590	43167685	-	Downstream
chr14	XLOC_1053629	43339388	43337296	-	574067	43383209	43402712	+	Upstream
chr14	XLOC_1053629	43339388	43337296	-	100154635	43413507	43403065	-	Upstream
chr14	XLOC_1053629	43339388	43337296	-	595119	43431814	43414434	-	Upstream
chr14	XLOC_969349	43339889	43340438	+	574067	43383209	43402712	+	Downstream
chr14	XLOC_969349	43339889	43340438	+	100154635	43413507	43403065	-	Downstream
chr14	XLOC_969349	43339889	43340438	+	595119	43431814	43414434	-	Downstream
chr14	XLOC_1053501	43399109	43402216	-	574067	43383209	43402712	+	Downstream
chr14	XLOC_1053501	43402216	43399109	-	100154635	43413507	43403065	-	Upstream
chr14	XLOC_1053501	43402216	43399109	-	595119	43431814	43414434	-	Upstream
chr14	XLOC_1053501	43402216	43399109	-	100517784	43449183	43457841	+	Upstream
chr14	XLOC_1053501	43402216	43399109	-	100522465	43506003	43479674	-	Upstream
chr14	XLOC_970878	45936642	45938462	+	100154475	45771059	45901117	+	Upstream
chr14	XLOC_970878	45936642	45938462	+	100157434	45902491	45909742	+	Upstream
chr14	XLOC_970878	45936642	45938462	+	100736784	46029737	46043679	+	Downstream
chr14	XLOC_1055673	46538168	46596549	-	100154025	46276932	46514866	+	Downstream
chr14	XLOC_973445	49292307	49293089	+	100153654	49144364	49201925	+	Upstream
chr14	XLOC_973445	49292307	49293089	+	100152478	49209366	49206389	-	Upstream
chr14	XLOC_973445	49292307	49293089	+	100154052	49218226	49287932	+	Upstream
chr14	XLOC_973445	49292307	49293089	+	100152849	49293587	49366912	+	Downstream
chr14	XLOC_973445	49292307	49293089	+	100158098	49373715	49367986	-	Downstream
chr14	XLOC_973445	49292307	49293089	+	100156911	49372802	49403873	+	Downstream
chr14	XLOC_1057991	50042244	50111124	-	100157292	49912225	50061633	+	Downstream
chr14	XLOC_1057991	50111124	50042244	-	100154446	50111215	50200717	+	Upstream
chr14	XLOC_1058248	50389804	50335998	-	399503	50277210	50263470	-	Downstream
chr14	XLOC_1058248	50389804	50335998	-	100152038	50297722	50282115	-	Downstream
chr14	XLOC_1058248	50389804	50335998	-	100157272	50305677	50300852	-	Downstream
chr14	XLOC_1058248	50389804	50335998	-	100156070	50323335	50308037	-	Downstream
chr14	XLOC_1058248	50389804	50335998	-	100154850	50419864	50400016	-	Upstream
chr14	XLOC_1058248	50389804	50335998	-	100739109	50419949	50434232	+	Upstream
chr14	XLOC_1058248	50389804	50335998	-	100739143	50441661	50435781	-	Upstream
chr14	XLOC_1058248	50389804	50335998	-	100152451	50454582	50474400	+	Upstream
chr14	XLOC_1058248	50389804	50335998	-	100157687	50477182	50480628	+	Upstream
chr14	XLOC_974577	51169664	51172735	+	100157569	51057236	51090588	+	Upstream
chr14	XLOC_974577	51169664	51172735	+	100156359	51094927	51150597	+	Upstream
chr14	XLOC_974577	51169664	51172735	+	100155147	51162408	51152754	-	Upstream
chr14	XLOC_974577	51169664	51172735	+	100739740	51195102	51186332	-	Downstream
chr14	XLOC_974577	51169664	51172735	+	100153931	51255313	51249711	-	Downstream
chr14	XLOC_975077	52499713	52507430	+	100152327	52424866	52423076	-	Upstream
chr14	XLOC_975077	52499713	52507430	+	102159727	52525827	52520089	-	Downstream
chr14	XLOC_975077	52499713	52507430	+	102159834	52552191	52687588	+	Downstream
chr14	XLOC_975077	52499713	52507430	+	100151867	52573000	52597220	+	Downstream
chr14	XLOC_975077	52499713	52507430	+	100157115	52607896	52596632	-	Downstream
chr14	XLOC_1059772	52997388	53000856	-	100519740	52782775	52909765	+	Downstream
chr14	XLOC_1059772	52997388	53000856	-	503661	52914673	52931641	+	Downstream
chr14	XLOC_1059772	52997388	53000856	-	100155919	52975015	53003331	+	Downstream
chr14	XLOC_1059772	53000856	52997388	-	100154708	53027596	53014674	-	Upstream
chr14	XLOC_1059772	53000856	52997388	-	100153480	53027337	53039878	+	Upstream
chr14	XLOC_1059772	53000856	52997388	-	100625262	53057255	53051022	-	Upstream
chr14	XLOC_1059772	53000856	52997388	-	397095	53061856	53080005	+	Upstream
chr14	XLOC_1059772	53000856	52997388	-	100157523	53082273	53104966	+	Upstream
chr14	XLOC_1059881	53227891	53223208	-	100625804	53125711	53118825	-	Downstream
chr14	XLOC_1059881	53227891	53223208	-	100157110	53229919	53128157	-	Upstream
chr14	XLOC_1059881	53227891	53223208	-	100155535	53235411	53233009	-	Upstream
chr14	XLOC_1059881	53227891	53223208	-	100154313	53242465	53237308	-	Upstream
chr14	XLOC_1059881	53227891	53223208	-	100153094	53249915	53243671	-	Upstream
chr14	XLOC_1059881	53227891	53223208	-	100151901	53261381	53254244	-	Upstream
chr14	XLOC_1059881	53227891	53223208	-	397412	53283313	53282553	-	Upstream
chr14	XLOC_1059881	53227891	53223208	-	100125552	53307835	53287559	-	Upstream
chr14	XLOC_1059881	53227891	53223208	-	100155947	53313330	53315462	+	Upstream
chr14	XLOC_1059881	53227891	53223208	-	100154735	53348339	53317252	-	Upstream
chr14	XLOC_975951	53818739	53821466	+	100154268	53765926	53717602	-	Upstream
chr14	XLOC_975951	53818739	53821466	+	100153093	53775354	53780709	+	Upstream
chr14	XLOC_975951	53818739	53821466	+	100151900	53799723	53817787	+	Upstream
chr14	XLOC_975951	53818739	53821466	+	100152324	53828926	53831401	+	Downstream
chr14	XLOC_975951	53818739	53821466	+	100157143	53940757	53838856	-	Downstream
chr14	XLOC_975951	53818739	53821466	+	100155945	53875846	53885198	+	Downstream
chr14	XLOC_976322	54587710	54588312	+	100626009	54511515	54471307	-	Upstream
chr14	XLOC_976322	54587710	54588312	+	100155571	54522947	54511952	-	Upstream
chr14	XLOC_976322	54587710	54588312	+	100152323	54527153	54525955	-	Upstream
chr14	XLOC_976322	54587710	54588312	+	100154310	54544449	54541583	-	Upstream
chr14	XLOC_976322	54587710	54588312	+	100152722	54669487	54596126	-	Downstream
chr14	XLOC_976322	54587710	54588312	+	100155568	54669933	54672802	+	Downstream
chr14	XLOC_976322	54587710	54588312	+	100154344	54679404	54674018	-	Downstream
chr14	XLOC_976322	54587710	54588312	+	100153062	54689449	54680894	-	Downstream
chr14	XLOC_978561	59055161	59059911	+	100157377	58966793	58899859	-	Upstream
chr14	XLOC_978561	59055161	59059911	+	100620325	59032193	59054114	+	Upstream
chr14	XLOC_978561	59055161	59059911	+	100154974	59107322	59062819	-	Downstream
chr14	XLOC_978561	59055161	59059911	+	100154578	59176970	59107414	-	Downstream
chr14	XLOC_978998	60012706	60019281	+	100739526	60004545	59995987	-	Upstream
chr14	XLOC_978998	60012706	60019281	+	100152399	60080670	60187620	+	Downstream
chr14	XLOC_979044	60233452	60236725	+	100152399	60080670	60187620	+	Upstream
chr14	XLOC_979044	60233452	60236725	+	100154004	60193284	60213710	+	Upstream
chr14	XLOC_979044	60233452	60236725	+	100152814	60218667	60233245	+	Upstream
chr14	XLOC_980093	61652079	61674707	+	100154002	61651793	61596368	-	Upstream
chr14	XLOC_980093	61652079	61674707	+	100158027	61675664	61942728	+	Downstream
chr14	XLOC_1066393	63573195	63568140	-	102160827	63507742	63213862	-	Downstream
chr14	XLOC_1066393	63573195	63568140	-	100156036	63573254	63604624	+	Upstream
chr14	XLOC_982102	65462749	65475306	+	100154662	65370185	65322932	-	Upstream
chr14	XLOC_982102	65462749	65475306	+	100626928	65523148	65508327	-	Downstream
chr14	XLOC_982102	65462749	65475306	+	100152623	65632886	65568924	-	Downstream
chr14	XLOC_1067778	65774890	65750004	-	100522707	65774067	65802894	+	Downstream
chr14	XLOC_1067778	65774890	65750004	-	100738050	65858687	65830852	-	Upstream
chr14	XLOC_983465	67332070	67385431	+	100525186	67475936	67496632	+	Downstream
chr14	XLOC_1069541	69046925	68851787	-	100154687	68781875	68392392	-	Downstream
chr14	XLOC_1070983	70908267	70851245	-	100157770	70848880	70774030	-	Downstream
chr14	XLOC_1070983	70908267	70851245	-	100157357	70935043	70959376	+	Upstream
chr14	XLOC_1074596	76963126	76920026	-	100521406	76889871	76889524	-	Downstream
chr14	XLOC_1074596	76963126	76920026	-	100153566	77003928	76968094	-	Upstream
chr14	XLOC_1074596	76963126	76920026	-	751859	77053991	77184716	+	Upstream
chr14	XLOC_1075160	78044286	78054827	-	100157127	77943037	78000558	+	Downstream
chr14	XLOC_1075160	78044286	78054827	-	100519874	78001326	78045915	+	Downstream
chr14	XLOC_1075160	78054827	78044286	-	100153111	78054716	78078395	+	Downstream
chr14	XLOC_1075160	78054827	78044286	-	100151916	78086500	78113851	+	Upstream
chr14	XLOC_1075299	78188924	78227008	-	100151916	78086500	78113851	+	Downstream
chr14	XLOC_1075299	78227008	78188924	-	100049692	78195831	78215931	+	Downstream
chr14	XLOC_1075299	78227008	78188924	-	100155086	78227169	78258126	+	Upstream
chr14	XLOC_1075299	78227008	78188924	-	100155960	78262019	78289756	+	Upstream
chr14	XLOC_1075299	78227008	78188924	-	100153520	78302734	78353254	+	Upstream
chr14	XLOC_1075659	78705551	78699981	-	100157199	78706582	78870981	+	Upstream
chr14	XLOC_990016	81512303	81514015	+	100155980	81512164	81253348	-	Upstream
chr14	XLOC_990016	81512303	81514015	+	100153794	81522905	81788094	+	Downstream
chr14	XLOC_990247	81969410	82016250	+	100037299	82002816	81892533	-	Downstream
chr14	XLOC_990247	81969410	82016250	+	100622534	82047929	82017398	-	Downstream
chr14	XLOC_990247	81969410	82016250	+	100157830	82048003	82081607	+	Downstream
chr14	XLOC_990247	81969410	82016250	+	100157023	82089264	82083310	-	Downstream
chr14	XLOC_990247	81969410	82016250	+	100520276	82090670	82127662	+	Downstream
chr14	XLOC_1080484	86724313	86669001	-	397434	86640531	85796582	-	Downstream
chr14	XLOC_1080484	86724313	86669001	-	100523285	86907451	86782895	-	Upstream
chr14	XLOC_993358	88636347	88637903	+	100524529	88551783	88542475	-	Upstream
chr14	XLOC_993358	88636347	88637903	+	397198	88660287	88675023	+	Downstream
chr14	XLOC_993358	88636347	88637903	+	492276	88691924	88686982	-	Downstream
chr14	XLOC_993358	88636347	88637903	+	397503	88702099	88698851	-	Downstream
chr14	XLOC_993358	88636347	88637903	+	100156922	88734022	88716155	-	Downstream
chr14	XLOC_1082170	88856759	88843971	-	100524960	88804956	88784995	-	Downstream
chr14	XLOC_1082170	88843971	88856759	-	100525130	88804970	88816839	+	Downstream
chr14	XLOC_1082170	88856759	88843971	-	100155717	88856827	88878595	+	Upstream
chr14	XLOC_1082170	88856759	88843971	-	100154486	88914200	88972593	+	Upstream
chr14	XLOC_1083642	92222054	92233412	-	100156458	92190430	92206523	+	Downstream
chr14	XLOC_1083642	92222054	92233412	-	100511838	92208927	92226329	+	Downstream
chr14	XLOC_1083642	92233412	92222054	-	100512562	92234820	92259011	+	Upstream
chr14	XLOC_1083642	92233412	92222054	-	100154865	92270127	92266178	-	Upstream
chr14	XLOC_1083642	92233412	92222054	-	100154032	92286621	92276187	-	Upstream
chr14	XLOC_1083642	92233412	92222054	-	100155692	92290146	92301230	+	Upstream
chr14	XLOC_995065	92399712	92405837	+	100155692	92290146	92301230	+	Upstream
chr14	XLOC_995065	92399712	92405837	+	100156899	92348993	92430692	+	Upstream
chr14	XLOC_995065	92399712	92405837	+	100739468	92486040	92529294	+	Downstream
chr14	XLOC_996775	94838365	94842911	+	100736629	94738525	94702154	-	Upstream
chr14	XLOC_996775	94838365	94842911	+	100157544	94842124	94746695	-	Downstream
chr14	XLOC_996775	94838365	94842911	+	100153077	94902268	94913351	+	Downstream
chr14	XLOC_996775	94838365	94842911	+	100151883	94913729	94976714	+	Downstream
chr14	XLOC_997785	97100726	97113508	+	102159729	97089011	97052104	-	Upstream
chr14	XLOC_997785	97100726	97113508	+	100157904	97147487	97427043	+	Downstream
chr14	XLOC_1087713	100202855	99797588	-	102157787	100160612	99922277	-	Downstream
chr14	XLOC_1087713	100202855	99797588	-	494460	99990208	100017171	+	Downstream
chr14	XLOC_999827	100624252	100625141	+	100153356	100623928	100611433	-	Upstream
chr14	XLOC_999827	100624252	100625141	+	100524111	100718438	100716471	-	Downstream
chr14	XLOC_1091446	107444872	107444044	-	733640	107663552	106256149	-	Upstream
chr14	XLOC_1093215	108506049	108499078	-	100152243	108507041	108558138	+	Upstream
chr14	XLOC_1093381	108787611	108790465	-	100156262	108700916	108789588	+	Downstream
chr14	XLOC_1093381	108790465	108787611	-	100157471	108887940	108795830	-	Upstream
chr14	XLOC_1003805	109609655	109621763	+	100155046	109589087	109299809	-	Upstream
chr14	XLOC_1003805	109609655	109621763	+	100157486	109629333	109663223	+	Downstream
chr14	XLOC_1003805	109609655	109621763	+	100156277	109677112	109694147	+	Downstream
chr14	XLOC_1003805	109609655	109621763	+	100153843	109711438	109732024	+	Downstream
chr14	XLOC_1094163	110173877	110166134	-	100157868	110111182	110108096	-	Downstream
chr14	XLOC_1094163	110173877	110166134	-	100142668	110152054	110116092	-	Downstream
chr14	XLOC_1094163	110173877	110166134	-	100155467	110179614	110189306	+	Upstream
chr14	XLOC_1094163	110173877	110166134	-	100154248	110209344	110210870	+	Upstream
chr14	XLOC_1094163	110173877	110166134	-	100153038	110223576	110235661	+	Upstream
chr14	XLOC_1094163	110173877	110166134	-	100151816	110240694	110253832	+	Upstream
chr14	XLOC_1094163	110173877	110166134	-	100157079	110331861	110262470	-	Upstream
chr14	XLOC_1005201	111963915	111966266	+	100522283	111941930	112074418	+	Upstream
chr14	XLOC_1007452	116879455	116886278	+	100151977	116855191	116807918	-	Upstream
chr14	XLOC_1007452	116879455	116886278	+	100157208	116897201	116865470	-	Downstream
chr14	XLOC_1007452	116879455	116886278	+	397298	116897331	117022540	+	Downstream
chr14	XLOC_1097645	117173705	117199139	-	100158005	117045550	117085218	+	Downstream
chr14	XLOC_1097645	117173705	117199139	-	100524048	117085690	117140085	+	Downstream
chr14	XLOC_1097645	117173705	117199139	-	100154790	117138402	117176800	+	Downstream
chr14	XLOC_1097645	117199139	117173705	-	100153530	117199009	117253300	+	Downstream
chr14	XLOC_1097645	117199139	117173705	-	100152350	117350000	117265086	-	Upstream
chr14	XLOC_1007795	117672044	117674597	+	100157589	117598133	117454526	-	Upstream
chr14	XLOC_1007795	117672044	117674597	+	100157588	117670623	117602633	-	Upstream
chr14	XLOC_1007795	117672044	117674597	+	100155165	117796246	117675600	-	Downstream
chr14	XLOC_1098114	117823791	117823451	-	100155165	117796246	117675600	-	Downstream
chr14	XLOC_1098677	118588921	118591780	-	100153961	118462772	118490341	+	Downstream
chr14	XLOC_1098677	118591780	118588921	-	100158004	118503576	118491716	-	Downstream
chr14	XLOC_1098677	118588921	118591780	-	100156818	118512187	118545351	+	Downstream
chr14	XLOC_1098677	118591780	118588921	-	100155615	118556214	118548489	-	Downstream
chr14	XLOC_1098677	118591780	118588921	-	100154382	118592888	118617131	+	Upstream
chr14	XLOC_1098677	118591780	118588921	-	100153176	118629817	118624514	-	Upstream
chr14	XLOC_1101611	123234519	123260622	-	100154193	123099248	123233890	+	Downstream
chr14	XLOC_1101611	123260622	123234519	-	100153829	123260791	123270842	+	Upstream
chr14	XLOC_1101611	123260622	123234519	-	100738499	123267599	123269609	+	Upstream
chr14	XLOC_1101611	123260622	123234519	-	100157049	123293717	123270933	-	Upstream
chr14	XLOC_1101611	123260622	123234519	-	102167427	123319463	123309361	-	Upstream
chr14	XLOC_1101611	123260622	123234519	-	100157822	123319556	123333928	+	Upstream
chr14	XLOC_1101611	123260622	123234519	-	100156619	123354172	123335572	-	Upstream
chr14	XLOC_1101611	123260622	123234519	-	100155412	123356035	123481985	+	Upstream
chr14	XLOC_1102452	124966861	124982423	-	100156642	124814239	124872784	+	Downstream
chr14	XLOC_1102452	124982423	124966861	-	414914	124925299	124875321	-	Downstream
chr14	XLOC_1102452	124982423	124966861	-	100157025	124982629	124986445	+	Upstream
chr14	XLOC_1102452	124982423	124966861	-	100154215	125052816	124991242	-	Upstream
chr14	XLOC_1103991	128396628	128387122	-	100155686	128359718	127830229	-	Downstream
chr14	XLOC_1013712	131371394	131379972	+	100155574	131288531	131420807	+	Upstream
chr14	XLOC_1106176	131441109	131443873	-	100155574	131288531	131420807	+	Downstream
chr14	XLOC_1106176	131443873	131441109	-	100737034	131480881	131500281	+	Upstream
chr14	XLOC_1016174	134741790	134746016	+	100153922	134586313	134787905	+	Upstream
chr14	XLOC_1109393	135878324	135865018	-	100157959	135851010	135751429	-	Downstream
chr14	XLOC_1109393	135878324	135865018	-	100154343	136231467	135880607	-	Upstream
chr14	XLOC_1109894	137164117	137179997	-	100157106	136580169	137242602	+	Downstream
chr14	XLOC_1111550	139582155	139575469	-	100153733	139625794	139582798	-	Upstream
chr14	XLOC_1019352	139917188	139931301	+	100152540	139917160	139880728	-	Upstream
chr14	XLOC_1019661	140255146	140265755	+	100737227	140220495	140194185	-	Upstream
chr14	XLOC_1019661	140255146	140265755	+	100739833	140234169	140235625	+	Upstream
chr14	XLOC_1019661	140255146	140265755	+	100524049	140327320	140346965	+	Downstream
chr14	XLOC_1113298	142069993	142075553	-	100152806	141831968	141983154	+	Downstream
chr14	XLOC_1020814	142070760	142173420	+	100152806	141831968	141983154	+	Upstream
chr14	XLOC_1020814	142070760	142173420	+	100156416	142234949	142290899	+	Downstream
chr14	XLOC_1023519	146044063	146050497	+	100154421	145990152	145880742	-	Upstream
chr14	XLOC_1023518	146051427	146055183	+	100154421	145990152	145880742	-	Upstream
chr14	XLOC_1119529	152165098	152162968	-	100624868	152204729	152194910	-	Upstream
chr14	XLOC_1119529	152165098	152162968	-	102157460	152218088	152231277	+	Upstream
chr14	XLOC_1119529	152165098	152162968	-	100624964	152229477	152327963	+	Upstream
chr14	XLOC_1027177	152204898	152206827	+	100624868	152204729	152194910	-	Upstream
chr14	XLOC_1027177	152204898	152206827	+	102157460	152218088	152231277	+	Downstream
chr14	XLOC_1027177	152204898	152206827	+	100624964	152229477	152327963	+	Downstream
chr15	XLOC_1131664	994527	998033	+	100739056	897700	871077	-	Upstream
chr15	XLOC_1131664	994527	998033	+	397559	999583	1008986	+	Downstream
chr15	XLOC_1205662	3688872	3686438	-	100519056	3748040	3822902	+	Upstream
chr15	XLOC_1133798	8054653	8112220	+	100739669	8003932	7947087	-	Upstream
chr15	XLOC_1133798	8054653	8112220	+	102163300	8037054	8035202	-	Upstream
chr15	XLOC_1133798	8054653	8112220	+	102163900	8082626	8072575	-	Downstream
chr15	XLOC_1133884	8400768	8403473	+	100152895	8373124	8576830	+	Upstream
chr15	XLOC_1210737	18071221	17739236	-	396659	18125415	18128469	+	Upstream
chr15	XLOC_1141200	22547444	22569028	+	100157997	22594753	22548114	-	Downstream
chr15	XLOC_1141263	22661798	22690712	+	100157997	22594753	22548114	-	Upstream
chr15	XLOC_1141263	22661798	22690712	+	396738	22725584	22786934	+	Downstream
chr15	XLOC_1213367	22725088	22701521	-	396738	22725584	22786934	+	Upstream
chr15	XLOC_1214341	26774597	26767161	-	100153560	26805677	26823004	+	Upstream
chr15	XLOC_1214341	26774597	26767161	-	100154782	26850629	26866038	+	Upstream
chr15	XLOC_1215518	28980110	28981087	-	100517918	28869717	28904074	+	Downstream
chr15	XLOC_1215528	29003434	29008408	-	100517918	28869717	28904074	+	Downstream
chr15	XLOC_1215518	28981087	28980110	-	100037305	29008956	29057185	+	Upstream
chr15	XLOC_1215528	29008408	29003434	-	100037305	29008956	29057185	+	Upstream
chr15	XLOC_1145655	34789836	34791607	+	100124386	34678377	34692410	+	Upstream
chr15	XLOC_1145655	34789836	34791607	+	100622496	34739574	34976537	+	Upstream
chr15	XLOC_1219412	37749935	37752757	-	100523643	37078011	37746147	+	Downstream
chr15	XLOC_1147909	37753096	37763966	+	100523643	37078011	37746147	+	Upstream
chr15	XLOC_1219412	37752757	37749935	-	100624678	37769231	37784976	+	Upstream
chr15	XLOC_1147909	37753096	37763966	+	100624678	37769231	37784976	+	Downstream
chr15	XLOC_1148946	39148682	39149571	+	102167520	39238500	39228911	-	Downstream
chr15	XLOC_1222903	44472222	44495943	-	100157060	44345761	44396073	+	Downstream
chr15	XLOC_1222903	44495943	44472222	-	100415926	44405685	44398711	-	Downstream
chr15	XLOC_1222903	44495943	44472222	-	100511413	44464521	44412396	-	Downstream
chr15	XLOC_1222903	44495943	44472222	-	100526140	44496106	44505425	+	Upstream
[truncated: 3,713 more rows]
