# Supplementary material for: Analyses of Long Non-Coding RNA and mRNA profiling using RNA sequencing during the pre-implantation phases in pig endometrium
Source: Sci Rep. 2016 Jan 29;6:20238. doi: 10.1038/srep20238 (PMC4731748; doi:10.1038/srep20238)
Supplement: Supplementary Table S5 [file srep20238-s6.xlsx]

## Sheet: enrichment GO terms
Analyses of Long Non-Coding RNA and mRNA profiling using RNA sequencing during the pre-implantation phases in pig endometrium Yueying Wang, Songyi Xue, Xiaoran Liu, Huan Liu, Tao Hu, Xiaotian Qiu, Jinlong Zhang & Minggang Lei
Supplementary Table S5 Significantly enrichment GO terms of each comparison groups (corrected p-Value <0.05).
	Enrichment Gene Ontology term	Group	Corrected_pValue	Genes
lncRNA-cis	multicellular organismal process	YK12 vs YK12K	0.021372	SPIN1,NXNL2,FGG, NMU, LOC102158263
lncRNA-trans	MHC class II protein complex	YK15 vs YK12K	0.011365	SLA-DRA, SLA-DMA, SLA-DOA,SLA-DMB, LOC100523668
mRNA	immune response	YK15 vs YK9	0.020762	LIF,BLNK,CXCL10,LOC100153163,LOC100523668,CCL5,IL-5,SLA-DQB1,DPY19L1,UBR4,LOC100515857,SLA8,SIGLEC5,C1QB,CXCL2,CCL25,LOC10062807,AIM1,LOC100626193,SLAD-MB,IFNG,C1QA,FASLG,TNFSF10,LOC396634, SLA-DOA,C1QC,CCL28,SLA-DRA,LOC100621671,SLC2A1
	immune system process	YK15 vs YK9	0.03245	SIGLEC5,SLA-8,LOC100515857,UBR4,DPY19L1,SLA-DQB1,IL5,CXCL10,LOC100153163,LOC100523668,CCL5,BLNK,LIF,SLC2A1,LOC100621671,SLA-DRA,SLA-DOA,CCL28,C1QC,LOC396634,TNFSF10,IFNG,FASLG,SLA-DMB,C1QA,LOC100626193,LOC100628107,CCL25,AIM1,C1QB,CXCL2
	extracellular matrix	YK15 vs YK9	0.03245	BFSP2,LOC100156167,COL15A1,LOC100621630,LOC100738012,CARD14,MED15, ADAM9,LOC100737132,MMP8,LOC100738989,COL5A2,RCN3,STX11,COL4A5,LOC100736758,LOC100738213,S100A12,LOC100737020,EMILIN3,ADAMTS18,TIAF1, GPC4,TBC1D4,MMP16,TPM2,LOC102164551,LOC100514136,LOC100621948,ADAMTS12,ADAMTS1,FGL2,LOC100626193,S100G,SPARC,EFHD1,ADAMTS2,CEBPD,MFAP5, KCNIP1,COL3A1,LOC100620394,LAMB3,PAPPA2,COL4A6,NCS1
	extracellular matrix	YK15 vs YK12	8.0578e-05	RCN3,ADAMTS12,COL5A2,COL15A1,LOC100738213,COL5A3,LOC100738989, LOC100737020,COL3A1,LOC100736758,SPARC,LOC100514136,COL5A1,ADAMTS2
	collagen	YK15 vs YK12	8.3317e-05	LOC100738213,COL5A3,COL5A1,COL5A2,COL3A1,LOC100738989
	MHC class II protein complex	YK15 vs YK12	8.3317e-05	SLA-DRA,SLA-DMB,SLA-DQB1,LOC100523668,SLA-DOA
	extracellular matrix structural constituent	YK15 vs YK12	0.00016524	LOC100738989,COL3A1,COL5A2,COL5A1,COL5A3,LOC100738213
	proteinaceous extracellular matrix	YK15 vs YK12	0.00037715	COL5A1,LOC100736758,LOC100514136,SPARC,LOC100738213,COL5A3,RCN3, COL5A2,LOC100737020,COL3A1,LOC100738989
	MHC protein complex	YK15 vs YK12	0.00058601	SLA-DQB1,SLA-DMB,SLA-DRA,SLA-DOA,LOC100523668
	antigen processing and presentation	YK15 vs YK12	0.0086971	LOC100523668,SLA-DOA,SLA-DQB1,SLA-DMB,SLA-DRA
	immune response	YK15 vs YK12	0.0086971	SLA-DRA,SLA-DMB,LOC100523668,SLA-DOA,CXCL10,TNFSF10,DPY19L1,SLA-DQB1
	immune system process	YK15 vs YK12	0.01245	LOC100523668,SLA-DOA,CXCL10,TNFSF10,DPY19L1,SLA-DQB1,SLA-DRA,SLA-DMB
	extracellular region part	YK15 vs YK12	0.019298	LOC102161784, LOC100514136, SPARC, LOC100736758, COL5A1, LOC100738989, COL3A1, LOC100737020, RCN3, COL5A2, COL5A3, CPAMD8, LOC100738213
