# Supplementary material for: Analyses of Long Non-Coding RNA and mRNA profiling using RNA sequencing during the pre-implantation phases in pig endometrium
Source: Sci Rep. 2016 Jan 29;6:20238. doi: 10.1038/srep20238 (PMC4731748; doi:10.1038/srep20238)
Supplement: Supplementary Table S6 [file srep20238-s7.xlsx]

## Sheet: YK12 vs YK9 DEGs annotation
transcript_id	gene_id	readcount_YK12	readcount_YK9	log2FoldChange	pval	padj	target_type	target_gene_id	target_gene_description	go_id	go_description	ko_id	kegg_description
TCONS_04103450	XLOC_1297977	116.149	5.39249	4.4289	1.3623e-17	1.9353e-14	--	--	--	--	--	--	--
TCONS_07037525	XLOC_2318075	70.0904	672.086	-3.2614	3.3859e-16	4.0885e-13	cis	100625732	Homeobox KN domain||Homeobox domain||Homeodomain-like||TGIF1||	GO:0043565,GO:0003677,GO:0005488,GO:0003674,GO:0060255,GO:0019222,GO:0003676,GO:0044238,GO:0071704,GO:0010468,GO:0006139,GO:0031323,GO:0050789,GO:0019219,GO:0051171,GO:0065007,GO:1901360,GO:0034641,GO:0080090,GO:2000112,GO:0010556,GO:0031326,GO:0009889,GO:0006725,GO:0046483,GO:0006807,GO:0010467,GO:0090304,GO:0006355,GO:0051252,GO:2001141,GO:0009987,GO:0006351,GO:0043170,GO:0032774,GO:0050794,GO:…	sequence-specific DNA binding,DNA binding,binding,molecular_function,regulation of macromolecule metabolic process,regulation of metabolic process,nucleic acid binding,primary metabolic process,organic substance metabolic process,regulation of gene expression,nucleobase-containing compound metabolic process,regulation of cellular metabolic process,regulation of biological process,regulation of nu…	--	--
TCONS_07037525	XLOC_2318075	70.0904	672.086	-3.2614	3.3859e-16	4.0885e-13	cis	100627012	||Guanylate-kinase-associated protein||	GO:0007267,GO:0044699,GO:0007154,GO:0023052,GO:0044700,GO:0009987,GO:0044763,GO:0008150	cell-cell signaling,single-organism process,cell communication,signaling,single organism signaling,cellular process,single-organism cellular process,biological_process	ssc04724	Glutamatergic synapse
TCONS_00210366	XLOC_071912	0.636366	62.0636	-6.6077	1.8209e-14	1.5705e-11	--	--	--	--	--	--	--
TCONS_06791469	XLOC_2085193	13.3885	145.265	-3.4396	6.6803e-14	5.2042e-11	cis	100524087	Armadillo-type fold||Down-regulated-in-metastasis protein||UTP20||	GO:0031047,GO:0016458,GO:0005515,GO:0004631,GO:0006695,GO:0016126,GO:0010605,GO:0008203,GO:0009892,GO:0046165,GO:1901617,GO:0016125,GO:0010629,GO:0005488,GO:0048519,GO:0003674,GO:0016740,GO:0006694,GO:0060255,GO:0008202,GO:0006066,GO:0019222,GO:0016776,GO:1901615,GO:0044238,GO:0071704,GO:0010468,GO:0044699,GO:0050789,GO:0065007,GO:1901360,GO:0016772,GO:0010467,GO:0009987,GO:0043170,GO:0008610,GO:…	gene silencing by RNA,gene silencing,protein binding,phosphomevalonate kinase activity,cholesterol biosynthetic process,sterol biosynthetic process,negative regulation of macromolecule metabolic process,cholesterol metabolic process,negative regulation of metabolic process,alcohol biosynthetic process,organic hydroxy compound biosynthetic process,sterol metabolic process,negative regulation of ge…	--	--
TCONS_06791469	XLOC_2085193	13.3885	145.265	-3.4396	6.6803e-14	5.2042e-11	cis	595113	Elongation factor, GTP-binding domain||"Guanine nucleotide binding protein (G-protein), alpha subunit"||"Signal recognition particle receptor, beta subunit"||"Small GTPase superfamily, ARF type"||"Small GTPase superfamily, ARF/SAR type"||"Small GTPase superfamily, Rab type"||"Small GTPase superfamily, SAR1-type"||ARL1||Gtr1/RagA G protein||Mitochondrial Rho-like||P-loop containing nucleoside trip…	GO:0005515,GO:0005488,GO:0030001,GO:0046873,GO:0003674,GO:0030554,GO:0022890,GO:0015075,GO:0008324,GO:0005524,GO:0032559,GO:0022891,GO:0046915,GO:0006811,GO:0072511,GO:0022892,GO:0035556,GO:0000041,GO:0007264,GO:0022857,GO:0072509,GO:0051716,GO:0016887,GO:0071704,GO:0016787,GO:0006812,GO:0044699,GO:0001882,GO:0050789,GO:0065007,GO:0017076,GO:0006576,GO:0034641,GO:0005215,GO:0044106,GO:0036094,GO:…	protein binding,binding,metal ion transport,metal ion transmembrane transporter activity,molecular_function,adenyl nucleotide binding,inorganic cation transmembrane transporter activity,ion transmembrane transporter activity,cation transmembrane transporter activity,ATP binding,adenyl ribonucleotide binding,substrate-specific transmembrane transporter activity,transition metal ion transmembrane t…	--	--
TCONS_02131416	XLOC_697867	80.509	5.35062	3.9114	2.9626e-13	2.0442e-10	cis	100623826	Helicase, C-terminal||"Helicase, superfamily 1/2, ATP-binding domain"||"RNA helicase, DEAD-box type, Q motif"||DDX52||DEAD/DEAH box helicase domain||Helicase/UvrB domain||P-loop containing nucleoside triphosphate hydrolase||	GO:0004386,GO:0003677,GO:0005488,GO:0008026,GO:0070035,GO:0003674,GO:0030554,GO:0005524,GO:0032559,GO:0003676,GO:0016887,GO:0044238,GO:0071704,GO:0042623,GO:0016787,GO:0006139,GO:0001882,GO:0017076,GO:1901360,GO:0034641,GO:0036094,GO:0006725,GO:0046483,GO:0035639,GO:0001883,GO:0032549,GO:0032550,GO:0032555,GO:0006807,GO:0032553,GO:0000166,GO:1901265,GO:0009987,GO:1901363,GO:0043167,GO:0097159,GO:…	helicase activity,DNA binding,binding,ATP-dependent helicase activity,purine NTP-dependent helicase activity,molecular_function,adenyl nucleotide binding,ATP binding,adenyl ribonucleotide binding,nucleic acid binding,ATPase activity,primary metabolic process,organic substance metabolic process,ATPase activity, coupled,hydrolase activity,nucleobase-containing compound metabolic process,nucleoside …	--	--
TCONS_02131416	XLOC_697867	80.509	5.35062	3.9114	2.9626e-13	2.0442e-10	cis	397002	Hepatocyte nuclear factor 1, N-terminal||"Hepatocyte nuclear factor 1, dimerisation domain"||"Lambda repressor-like, DNA-binding domain"||HNF1B||Homeobox domain||Homeodomain-like||	GO:0043565,GO:0003677,GO:0005488,GO:0010628,GO:0045893,GO:0045935,GO:0051173,GO:0051254,GO:0003674,GO:0009891,GO:0010557,GO:0031328,GO:0010604,GO:0060255,GO:0048522,GO:0048518,GO:0019222,GO:0003676,GO:0044238,GO:0071704,GO:0010468,GO:0006139,GO:0009893,GO:0031325,GO:0031323,GO:0050789,GO:0019219,GO:0051171,GO:0065007,GO:1901360,GO:0034641,GO:0080090,GO:2000112,GO:0010556,GO:0031326,GO:0009889,GO:…	sequence-specific DNA binding,DNA binding,binding,positive regulation of gene expression,positive regulation of transcription, DNA-dependent,positive regulation of nucleobase-containing compound metabolic process,positive regulation of nitrogen compound metabolic process,positive regulation of RNA metabolic process,molecular_function,positive regulation of biosynthetic process,positive regulation…	ssc04950	Maturity onset diabetes of the young
TCONS_03021352	XLOC_945219	19.3467	226.867	-3.5517	3.7275e-13	2.3689e-10	--	--	--	--	--	--	--
TCONS_06457132	XLOC_1979320	2.87697	60.6248	-4.3973	3.6839e-13	2.3689e-10	--	--	--	--	--	--	--
TCONS_01772843	XLOC_629885	6.94831	86.578	-3.6393	1.9295e-12	1.0837e-09	cis	100738464	TMEM255B||	--	--	--	--
TCONS_01772843	XLOC_629885	6.94831	86.578	-3.6393	1.9295e-12	1.0837e-09	cis	100519331	-	GO:0005515,GO:0005488,GO:0003674,GO:0005576,GO:0046872,GO:0043169,GO:0005509,GO:0043167,GO:0005575	protein binding,binding,molecular_function,extracellular region,metal ion binding,cation binding,calcium ion binding,ion binding,cellular_component	--	--
TCONS_01772843	XLOC_629885	6.94831	86.578	-3.6393	1.9295e-12	1.0837e-09	cis	100519683	Zinc finger, Btk motif||C2 domain||Pleckstrin homology domain||RASA3||Ras GTPase-activating protein||Rho GTPase activation protein||	GO:0005515,GO:0008121,GO:0016681,GO:0016679,GO:0005488,GO:0030695,GO:0009966,GO:0010646,GO:0060589,GO:0023051,GO:0048519,GO:0051056,GO:0048583,GO:0003674,GO:0065008,GO:0032065,GO:0051220,GO:0051224,GO:0030234,GO:0022890,GO:0015075,GO:0051051,GO:0008324,GO:0032880,GO:0051223,GO:0070201,GO:0022891,GO:0051049,GO:0015077,GO:0022892,GO:0035556,GO:0007264,GO:0005096,GO:0022857,GO:0009055,GO:0051716,GO:…	protein binding,ubiquinol-cytochrome-c reductase activity,oxidoreductase activity, acting on diphenols and related substances as donors, cytochrome as acceptor,oxidoreductase activity, acting on diphenols and related substances as donors,binding,GTPase regulator activity,regulation of signal transduction,regulation of cell communication,nucleoside-triphosphatase regulator activity,regulation of s…	ssc04014	Ras signaling pathway
TCONS_06985536	XLOC_2318075	30.9889	245.285	-2.9846	2.4707e-12	1.3259e-09	cis	100625732	Homeobox KN domain||Homeobox domain||Homeodomain-like||TGIF1||	GO:0043565,GO:0003677,GO:0005488,GO:0003674,GO:0060255,GO:0019222,GO:0003676,GO:0044238,GO:0071704,GO:0010468,GO:0006139,GO:0031323,GO:0050789,GO:0019219,GO:0051171,GO:0065007,GO:1901360,GO:0034641,GO:0080090,GO:2000112,GO:0010556,GO:0031326,GO:0009889,GO:0006725,GO:0046483,GO:0006807,GO:0010467,GO:0090304,GO:0006355,GO:0051252,GO:2001141,GO:0009987,GO:0006351,GO:0043170,GO:0032774,GO:0050794,GO:…	sequence-specific DNA binding,DNA binding,binding,molecular_function,regulation of macromolecule metabolic process,regulation of metabolic process,nucleic acid binding,primary metabolic process,organic substance metabolic process,regulation of gene expression,nucleobase-containing compound metabolic process,regulation of cellular metabolic process,regulation of biological process,regulation of nu…	--	--
TCONS_06985536	XLOC_2318075	30.9889	245.285	-2.9846	2.4707e-12	1.3259e-09	cis	100627012	||Guanylate-kinase-associated protein||	GO:0007267,GO:0044699,GO:0007154,GO:0023052,GO:0044700,GO:0009987,GO:0044763,GO:0008150	cell-cell signaling,single-organism process,cell communication,signaling,single organism signaling,cellular process,single-organism cellular process,biological_process	ssc04724	Glutamatergic synapse
TCONS_06068827	XLOC_1979320	6.11993	93.2537	-3.9296	7.3656e-12	3.4878e-09	--	--	--	--	--	--	--
TCONS_06457110	XLOC_1979320	8.4828	89.7452	-3.4032	9.6847e-12	4.4978e-09	--	--	--	--	--	--	--
TCONS_08455488	XLOC_2545175	11.1772	113.117	-3.3392	3.8688e-11	1.6684e-08	--	--	--	--	--	--	--
TCONS_03781969	XLOC_1214341	18.9774	142.246	-2.906	6.8255e-11	2.7938e-08	cis	100154782	||"7TM GPCR, olfactory receptor/chemoreceptor Srsx"||"G protein-coupled receptor, rhodopsin-like"||"GPCR, rhodopsin-like, 7TM"||5-Hydroxytryptamine 5B receptor||5-hydroxytryptamine receptor family||	GO:0003674,GO:0019033,GO:0051716,GO:0044699,GO:0050789,GO:0065007,GO:0007154,GO:0019012,GO:0050896,GO:0023052,GO:0044700,GO:0009987,GO:0050794,GO:0044763,GO:0007165,GO:0044423,GO:0016021,GO:0008150,GO:0031224,GO:0007166,GO:0007186,GO:0044425,GO:0004888,GO:0004871,GO:0060089,GO:0004930,GO:0038023,GO:0016020,GO:0004872,GO:0005575	molecular_function,viral tegument,cellular response to stimulus,single-organism process,regulation of biological process,biological regulation,cell communication,virion,response to stimulus,signaling,single organism signaling,cellular process,regulation of cellular process,single-organism cellular process,signal transduction,virion part,integral to membrane,biological_process,intrinsic to membran…	ssc04080,ssc04020,ssc04726	Neuroactive ligand-receptor interaction,Calcium signaling pathway,Serotonergic synapse
TCONS_03781969	XLOC_1214341	18.9774	142.246	-2.906	6.8255e-11	2.7938e-08	cis	100153560	||"Helicase, C-terminal"||"Helicase, superfamily 1/2, ATP-binding domain"||DEAD/DEAH box helicase domain||P-loop containing nucleoside triphosphate hydrolase||	GO:0004386,GO:0003677,GO:0005488,GO:0008026,GO:0070035,GO:0003674,GO:0030554,GO:0005524,GO:0032559,GO:0003676,GO:0016887,GO:0042623,GO:0016787,GO:0001882,GO:0017076,GO:0036094,GO:0035639,GO:0001883,GO:0032549,GO:0032550,GO:0032555,GO:0032553,GO:0000166,GO:1901265,GO:1901363,GO:0043167,GO:0097159,GO:0017111,GO:0016817,GO:0016462,GO:0043168,GO:0003824,GO:0016818	helicase activity,DNA binding,binding,ATP-dependent helicase activity,purine NTP-dependent helicase activity,molecular_function,adenyl nucleotide binding,ATP binding,adenyl ribonucleotide binding,nucleic acid binding,ATPase activity,ATPase activity, coupled,hydrolase activity,nucleoside binding,purine nucleotide binding,small molecule binding,purine ribonucleoside triphosphate binding,purine nucl…	ssc04080,ssc04020,ssc04726	Neuroactive ligand-receptor interaction,Calcium signaling pathway,Serotonergic synapse
TCONS_00809871	XLOC_338699	0.348748	28.1	-6.3322	8.0498e-11	3.1869e-08	--	--	--	--	--	--	--
TCONS_01467024	XLOC_462582	21.7114	147.55	-2.7647	2.4761e-10	8.7936e-08	cis	100627128	Fumarase C, C-terminal||"Fumarate hydratase, class II"||"Fumarate lyase, N-terminal"||FH||Fumarate lyase family||L-Aspartase-like||	GO:0006099,GO:0009060,GO:0003674,GO:0044238,GO:0045333,GO:0015980,GO:0009987,GO:0016829,GO:0003824,GO:0008152,GO:0006091,GO:0055114,GO:0008150,GO:0016491,GO:0044237,GO:0044710	tricarboxylic acid cycle,aerobic respiration,molecular_function,primary metabolic process,cellular respiration,energy derivation by oxidation of organic compounds,cellular process,lyase activity,catalytic activity,metabolic process,generation of precursor metabolites and energy,oxidation-reduction process,biological_process,oxidoreductase activity,cellular metabolic process,single-organism metabo…	ssc05200,ssc01200,ssc00020,ssc05211,ssc01100	Pathways in cancer,Carbon metabolism,Citrate cycle (TCA cycle),Renal cell carcinoma,Metabolic pathways
TCONS_07419854	XLOC_2224286	11.749	99.3135	-3.0795	5.0424e-10	1.6237e-07	--	--	--	--	--	--	--
TCONS_04719481	XLOC_1528611	12.8995	157.033	-3.6057	5.9582e-10	1.8447e-07	--	--	--	--	--	--	--
TCONS_07716709	XLOC_2485650	38.9879	228.532	-2.5513	9.3478e-10	2.6081e-07	--	--	--	--	--	--	--
TCONS_06027991	XLOC_1979320	9.75814	175.813	-4.1713	1.1172e-09	3.066e-07	--	--	--	--	--	--	--
TCONS_07477906	XLOC_2224246	2.7986	41.3711	-3.8858	1.654e-09	4.295e-07	cis	100626809	-	GO:0044764,GO:0016032,GO:0044403,GO:0044419,GO:0019048,GO:0044003,GO:0051817,GO:0035821,GO:0019087,GO:0003674,GO:0051704,GO:0065008,GO:0070011,GO:0008233,GO:0044238,GO:0051701,GO:0071704,GO:0006508,GO:0016787,GO:0065007,GO:0009987,GO:0043170,GO:0003824,GO:0008152,GO:0019538,GO:0008150,GO:0008236,GO:0017171	multi-organism cellular process,viral process,symbiosis, encompassing mutualism through parasitism,interspecies interaction between organisms,modulation by virus of host morphology or physiology,modification by symbiont of host morphology or physiology,modification of morphology or physiology of other organism involved in symbiotic interaction,modification of morphology or physiology of other org…	ssc04724	Glutamatergic synapse
TCONS_07558546	XLOC_2485650	13.8295	132.076	-3.2556	3.4254e-09	7.804e-07	--	--	--	--	--	--	--
TCONS_06175672	XLOC_1979320	0.970484	27.5591	-4.8277	4.8078e-09	1.056e-06	--	--	--	--	--	--	--
TCONS_08192354	XLOC_2598377	69.8579	8.98283	2.9592	4.7852e-09	1.056e-06	--	--	--	--	--	--	--
TCONS_03559315	XLOC_1028092	2.01673	33.0753	-4.0357	5.5242e-09	1.1949e-06	cis	102164341	-	--	--	--	--
TCONS_03559315	XLOC_1028092	2.01673	33.0753	-4.0357	5.5242e-09	1.1949e-06	cis	100739001	-	GO:0022414,GO:0048610,GO:0032501,GO:0044702,GO:0000003,GO:0003006,GO:0019953,GO:0048646,GO:0048869,GO:0007276,GO:0048609,GO:0003674,GO:0032504,GO:0005576,GO:0030154,GO:0032502,GO:0009653,GO:0005213,GO:0007304,GO:0030703,GO:0030707,GO:0007292,GO:0048477,GO:0048468,GO:0022412,GO:0044767,GO:0042600,GO:0044699,GO:0048856,GO:0009987,GO:0030312,GO:0044763,GO:0071944,GO:0008150,GO:0005198,GO:0005575,GO:…	reproductive process,cellular process involved in reproduction,multicellular organismal process,single organism reproductive process,reproduction,developmental process involved in reproduction,sexual reproduction,anatomical structure formation involved in morphogenesis,cellular developmental process,gamete generation,multicellular organismal reproductive process,molecular_function,multicellular o…	--	--
TCONS_03559315	XLOC_1028092	2.01673	33.0753	-4.0357	5.5242e-09	1.1949e-06	cis	100337684	-	GO:0005515,GO:0022414,GO:0032501,GO:0044702,GO:0000003,GO:0019953,GO:0005488,GO:0007276,GO:0048609,GO:0003674,GO:0032504,GO:0044699,GO:0008150	protein binding,reproductive process,multicellular organismal process,single organism reproductive process,reproduction,sexual reproduction,binding,gamete generation,multicellular organismal reproductive process,molecular_function,multicellular organism reproduction,single-organism process,biological_process	--	--
TCONS_04094140	XLOC_1352370	44.3307	612.912	-3.7893	1.2699e-08	2.4186e-06	--	--	--	--	--	--	--
TCONS_08672049	XLOC_2828456	0.334118	34.7824	-6.7019	1.8515e-08	3.3369e-06	--	--	--	--	--	--	--
TCONS_01325501	XLOC_220659	731.763	22.7487	5.0075	3.5005e-08	5.9532e-06	cis	100736658	||"Cytokine, IL-1-like"||Fibroblast growth factor family||IL-1 family/FGF family||	GO:0005515,GO:0005488,GO:0003674,GO:0008083,GO:0005102	protein binding,binding,molecular_function,growth factor activity,receptor binding	ssc04810,ssc05218,ssc05200,ssc04010,ssc04014,ssc05205,ssc04151	Regulation of actin cytoskeleton,Melanoma,Pathways in cancer,MAPK signaling pathway,Ras signaling pathway,Proteoglycans in cancer,PI3K-Akt signaling pathway
TCONS_01325501	XLOC_220659	731.763	22.7487	5.0075	3.5005e-08	5.9532e-06	cis	102164442	-	GO:0008237,GO:0005488,GO:0008270,GO:0003674,GO:0046914,GO:0070011,GO:0008233,GO:0016787,GO:0046872,GO:0043169,GO:0043167,GO:0003824	metallopeptidase activity,binding,zinc ion binding,molecular_function,transition metal ion binding,peptidase activity, acting on L-amino acid peptides,peptidase activity,hydrolase activity,metal ion binding,cation binding,ion binding,catalytic activity	ssc04810,ssc05218,ssc05200,ssc04010,ssc04014,ssc05205,ssc04151	Regulation of actin cytoskeleton,Melanoma,Pathways in cancer,MAPK signaling pathway,Ras signaling pathway,Proteoglycans in cancer,PI3K-Akt signaling pathway
TCONS_08060498	XLOC_2623086	57.5593	0	Inf	8.0147e-08	1.2475e-05	cis	403164	||"Fibrinogen, alpha/beta/gamma chain, C-terminal globular domain"||"Fibrinogen, alpha/beta/gamma chain, coiled coil domain"||	GO:0005515,GO:0032501,GO:0005488,GO:0044707,GO:0044421,GO:0003674,GO:0005577,GO:0030168,GO:0065008,GO:0005576,GO:0007596,GO:0001775,GO:0007599,GO:0050817,GO:0050878,GO:0042060,GO:0030674,GO:0060090,GO:0009611,GO:0051258,GO:0006950,GO:0005102,GO:0051716,GO:0005615,GO:0044699,GO:0050789,GO:0065007,GO:0044085,GO:0043623,GO:0022607,GO:0007154,GO:0050896,GO:0023052,GO:0044700,GO:0009987,GO:0043234,GO:…	protein binding,multicellular organismal process,binding,single-multicellular organism process,extracellular region part,molecular_function,fibrinogen complex,platelet activation,regulation of biological quality,extracellular region,blood coagulation,cell activation,hemostasis,coagulation,regulation of body fluid levels,wound healing,protein binding, bridging,binding, bridging,response to woundin…	ssc04610,ssc05150	Complement and coagulation cascades,Staphylococcus aureus infection
TCONS_08060498	XLOC_2623086	57.5593	0	Inf	8.0147e-08	1.2475e-05	cis	102158263	||"Fibrinogen, alpha/beta/gamma chain, coiled coil domain"||	GO:0005515,GO:0032501,GO:0005488,GO:0044707,GO:0044421,GO:0003674,GO:0005577,GO:0030168,GO:0065008,GO:0005576,GO:0007596,GO:0001775,GO:0007599,GO:0050817,GO:0050878,GO:0042060,GO:0030674,GO:0060090,GO:0009611,GO:0051258,GO:0006950,GO:0005102,GO:0051716,GO:0005615,GO:0044699,GO:0050789,GO:0065007,GO:0044085,GO:0043623,GO:0022607,GO:0007154,GO:0050896,GO:0023052,GO:0044700,GO:0009987,GO:0043234,GO:…	protein binding,multicellular organismal process,binding,single-multicellular organism process,extracellular region part,molecular_function,fibrinogen complex,platelet activation,regulation of biological quality,extracellular region,blood coagulation,cell activation,hemostasis,coagulation,regulation of body fluid levels,wound healing,protein binding, bridging,binding, bridging,response to woundin…	ssc04610	Complement and coagulation cascades
TCONS_04176123	XLOC_1316506	1.33386	24.5465	-4.2018	8.9958e-08	1.3837e-05	cis	100303721	HAVCR1||Immunoglobulin V-set domain||Immunoglobulin subtype||Immunoglobulin-like domain||	GO:0003887,GO:0034061,GO:0044421,GO:0018995,GO:0043245,GO:0043657,GO:0044215,GO:0044216,GO:0044217,GO:0016779,GO:0003674,GO:0005576,GO:0016740,GO:0016772,GO:0003824,GO:0005575	DNA-directed DNA polymerase activity,DNA polymerase activity,extracellular region part,host,extraorganismal space,host cell,other organism,other organism cell,other organism part,nucleotidyltransferase activity,molecular_function,extracellular region,transferase activity,transferase activity, transferring phosphorus-containing groups,catalytic activity,cellular_component	--	--
TCONS_04176123	XLOC_1316506	1.33386	24.5465	-4.2018	8.9958e-08	1.3837e-05	cis	100521695	Fibronectin, type III||FNDC9||	GO:0005515,GO:0003677,GO:0005488,GO:0003674,GO:0006259,GO:0003676,GO:0044238,GO:0071704,GO:0006139,GO:1901360,GO:0034641,GO:0006725,GO:0046483,GO:0006807,GO:0090304,GO:0009987,GO:0043170,GO:1901363,GO:0097159,GO:0008152,GO:0044260,GO:0008150,GO:0044237	protein binding,DNA binding,binding,molecular_function,DNA metabolic process,nucleic acid binding,primary metabolic process,organic substance metabolic process,nucleobase-containing compound metabolic process,organic cyclic compound metabolic process,cellular nitrogen compound metabolic process,cellular aromatic compound metabolic process,heterocycle metabolic process,nitrogen compound metabolic …	--	--
TCONS_04176123	XLOC_1316506	1.33386	24.5465	-4.2018	8.9958e-08	1.3837e-05	cis	100523474	-	GO:0005515,GO:0005488,GO:0003674,GO:0035556,GO:0051716,GO:0044699,GO:0050789,GO:0065007,GO:0007154,GO:0050896,GO:0023052,GO:0044700,GO:0009987,GO:0050794,GO:0044763,GO:0007165,GO:0008150	protein binding,binding,molecular_function,intracellular signal transduction,cellular response to stimulus,single-organism process,regulation of biological process,biological regulation,cell communication,response to stimulus,signaling,single organism signaling,cellular process,regulation of cellular process,single-organism cellular process,signal transduction,biological_process	ssc04660,ssc04670,ssc04062	T cell receptor signaling pathway,Leukocyte transendothelial migration,Chemokine signaling pathway
TCONS_07991272	XLOC_2433152	9.4653	60.9186	-2.6862	1.3307e-07	1.9596e-05	cis	100512060	||"7TM GPCR, olfactory receptor/chemoreceptor Srsx"||"G protein-coupled receptor, rhodopsin-like"||"GPCR, rhodopsin-like, 7TM"||Olfactory receptor||	GO:0003674,GO:0051716,GO:0044699,GO:0050789,GO:0065007,GO:0007154,GO:0050896,GO:0023052,GO:0044700,GO:0009987,GO:0050794,GO:0044763,GO:0007165,GO:0016021,GO:0008150,GO:0031224,GO:0007166,GO:0007186,GO:0044425,GO:0004888,GO:0004871,GO:0060089,GO:0004930,GO:0038023,GO:0016020,GO:0004872,GO:0005575	molecular_function,cellular response to stimulus,single-organism process,regulation of biological process,biological regulation,cell communication,response to stimulus,signaling,single organism signaling,cellular process,regulation of cellular process,single-organism cellular process,signal transduction,integral to membrane,biological_process,intrinsic to membrane,cell surface receptor signaling …	--	--
TCONS_07991272	XLOC_2433152	9.4653	60.9186	-2.6862	1.3307e-07	1.9596e-05	cis	100738097	||"7TM GPCR, serpentine receptor class x (Srx)"||"G protein-coupled receptor, rhodopsin-like"||"GPCR, rhodopsin-like, 7TM"||Olfactory receptor||	GO:0003674,GO:0051716,GO:0044699,GO:0050789,GO:0065007,GO:0007154,GO:0050896,GO:0023052,GO:0044700,GO:0009987,GO:0050794,GO:0044763,GO:0007165,GO:0016021,GO:0008150,GO:0031224,GO:0007166,GO:0007186,GO:0044425,GO:0004888,GO:0004871,GO:0060089,GO:0004930,GO:0038023,GO:0016020,GO:0004872,GO:0005575	molecular_function,cellular response to stimulus,single-organism process,regulation of biological process,biological regulation,cell communication,response to stimulus,signaling,single organism signaling,cellular process,regulation of cellular process,single-organism cellular process,signal transduction,integral to membrane,biological_process,intrinsic to membrane,cell surface receptor signaling …	--	--
TCONS_07991272	XLOC_2433152	9.4653	60.9186	-2.6862	1.3307e-07	1.9596e-05	cis	100511142	||"G protein-coupled receptor, rhodopsin-like"||"GPCR, rhodopsin-like, 7TM"||Olfactory receptor||	GO:0003674,GO:0051716,GO:0044699,GO:0050789,GO:0065007,GO:0007154,GO:0050896,GO:0023052,GO:0044700,GO:0009987,GO:0050794,GO:0044763,GO:0007165,GO:0016021,GO:0008150,GO:0031224,GO:0007166,GO:0007186,GO:0044425,GO:0004888,GO:0004871,GO:0060089,GO:0004930,GO:0038023,GO:0016020,GO:0004872,GO:0005575	molecular_function,cellular response to stimulus,single-organism process,regulation of biological process,biological regulation,cell communication,response to stimulus,signaling,single organism signaling,cellular process,regulation of cellular process,single-organism cellular process,signal transduction,integral to membrane,biological_process,intrinsic to membrane,cell surface receptor signaling …	--	--
TCONS_08256078	XLOC_2575098	15.5285	83.694	-2.4302	1.627e-07	2.361e-05	cis	100738639	-	--	--	--	--
TCONS_00083437	XLOC_028550	1.60424	25.1436	-3.9702	2.1566e-07	3.0636e-05	cis	100623840	-	--	--	--	--
TCONS_00083437	XLOC_028550	1.60424	25.1436	-3.9702	2.1566e-07	3.0636e-05	cis	100623930	-	GO:0044764,GO:0016032,GO:0044403,GO:0044419,GO:0005488,GO:0003674,GO:0051704,GO:0030554,GO:0016740,GO:0005524,GO:0032559,GO:0001882,GO:0017076,GO:0036094,GO:0035639,GO:0001883,GO:0032549,GO:0032550,GO:0032555,GO:0016772,GO:0032553,GO:0000166,GO:1901265,GO:0009987,GO:1901363,GO:0043167,GO:0097159,GO:0043168,GO:0003824,GO:0016301,GO:0004672,GO:0008150,GO:0016773	multi-organism cellular process,viral process,symbiosis, encompassing mutualism through parasitism,interspecies interaction between organisms,binding,molecular_function,multi-organism process,adenyl nucleotide binding,transferase activity,ATP binding,adenyl ribonucleotide binding,nucleoside binding,purine nucleotide binding,small molecule binding,purine ribonucleoside triphosphate binding,purine …	--	--
TCONS_00083437	XLOC_028550	1.60424	25.1436	-3.9702	2.1566e-07	3.0636e-05	cis	100623649	-	GO:0031984,GO:0031985,GO:0032580,GO:0005795,GO:0003674,GO:0016740,GO:0016758,GO:0016757,GO:0044238,GO:0071704,GO:0000139,GO:0010467,GO:0031090,GO:0012505,GO:0009987,GO:0043170,GO:0044431,GO:0030529,GO:0003735,GO:0005840,GO:0032991,GO:0005794,GO:0003824,GO:0034645,GO:0009059,GO:0008152,GO:0006412,GO:0019538,GO:0044260,GO:0043231,GO:0043227,GO:0008150,GO:0044446,GO:0044267,GO:1901576,GO:0044422,GO:…	organelle subcompartment,Golgi cisterna,Golgi cisterna membrane,Golgi stack,molecular_function,transferase activity,transferase activity, transferring hexosyl groups,transferase activity, transferring glycosyl groups,primary metabolic process,organic substance metabolic process,Golgi membrane,gene expression,organelle membrane,endomembrane system,cellular process,macromolecule metabolic process,G…	ssc00532,ssc01100	Glycosaminoglycan biosynthesis - chondroitin sulfate / dermatan sulfate,Metabolic pathways
TCONS_02426588	XLOC_854063	145.801	31.5291	2.2092	2.33e-07	3.2339e-05	--	--	--	--	--	--	--
TCONS_04830021	XLOC_1469997	1.67059	35.2919	-4.4009	2.4329e-07	3.3574e-05	cis	100521167	||"Diacylglycerol kinase, accessory domain"||	GO:0005515,GO:0016798,GO:0004553,GO:0004415,GO:0015929,GO:0005488,GO:0003674,GO:0007205,GO:0004143,GO:0016740,GO:0051716,GO:0044238,GO:0071704,GO:0016787,GO:0044699,GO:0005975,GO:0050789,GO:0065007,GO:0007154,GO:0016772,GO:0050896,GO:0023052,GO:0044700,GO:0009987,GO:0050794,GO:0044763,GO:0007165,GO:0003824,GO:0008152,GO:0016301,GO:0008150,GO:0016773,GO:0007166,GO:0007186	protein binding,hydrolase activity, acting on glycosyl bonds,hydrolase activity, hydrolyzing O-glycosyl compounds,hyalurononglucosaminidase activity,hexosaminidase activity,binding,molecular_function,protein kinase C-activating G-protein coupled receptor signaling pathway,diacylglycerol kinase activity,transferase activity,cellular response to stimulus,primary metabolic process,organic substance …	ssc00564,ssc00561,ssc04070,ssc01100	Glycerophospholipid metabolism,Glycerolipid metabolism,Phosphatidylinositol signaling system,Metabolic pathways
TCONS_08555817	XLOC_2706702	4.86444	51.3457	-3.3999	2.5671e-07	3.483e-05	cis	102157812	-	GO:0005515,GO:0005488,GO:0003674	protein binding,binding,molecular_function	--	--
TCONS_06069038	XLOC_1979786	3.13272	43.2058	-3.7857	2.8149e-07	3.7558e-05	--	--	--	--	--	--	--
TCONS_07083371	XLOC_2325520	23.2104	1.27601	4.1851	2.9998e-07	3.9373e-05	cis	100517951	-	GO:0003674,GO:0044238,GO:0071704,GO:0010467,GO:0009987,GO:0043170,GO:0030529,GO:0003735,GO:0005840,GO:0032991,GO:0034645,GO:0009059,GO:0008152,GO:0006412,GO:0019538,GO:0044260,GO:0008150,GO:0044267,GO:1901576,GO:0043228,GO:0043232,GO:0044237,GO:0044249,GO:0009058,GO:0044444,GO:0043229,GO:0043226,GO:0005198,GO:0044424,GO:0005575,GO:0005737,GO:0005623,GO:0044464,GO:0005622	molecular_function,primary metabolic process,organic substance metabolic process,gene expression,cellular process,macromolecule metabolic process,ribonucleoprotein complex,structural constituent of ribosome,ribosome,macromolecular complex,cellular macromolecule biosynthetic process,macromolecule biosynthetic process,metabolic process,translation,protein metabolic process,cellular macromolecule me…	--	--
TCONS_07083371	XLOC_2325520	23.2104	1.27601	4.1851	2.9998e-07	3.9373e-05	cis	100516141	Peptidase M12A, astacin||"Peptidase, metallopeptidase"||Concanavalin A-like lectin/glucanases superfamily||Epidermal growth factor-like domain||MAM domain||MATH||MEP1B||Meprin alpha/beta subunit||TRAF-like||	GO:0005515,GO:0008237,GO:0008121,GO:0016681,GO:0016679,GO:0005488,GO:0003674,GO:0004222,GO:0022890,GO:0015075,GO:0008324,GO:0022891,GO:0015077,GO:0070011,GO:0022892,GO:0022857,GO:0008233,GO:0044238,GO:0071704,GO:0006508,GO:0016787,GO:0005215,GO:0015078,GO:0043170,GO:0003824,GO:0008152,GO:0004175,GO:0019538,GO:0055114,GO:0008150,GO:0016491,GO:0016020,GO:0005575,GO:0044710	protein binding,metallopeptidase activity,ubiquinol-cytochrome-c reductase activity,oxidoreductase activity, acting on diphenols and related substances as donors, cytochrome as acceptor,oxidoreductase activity, acting on diphenols and related substances as donors,binding,molecular_function,metalloendopeptidase activity,inorganic cation transmembrane transporter activity,ion transmembrane transpor…	ssc04974	Protein digestion and absorption
TCONS_07083371	XLOC_2325520	23.2104	1.27601	4.1851	2.9998e-07	3.9373e-05	cis	100515956	Drought induced 19 protein-like, zinc-binding domain||"Zinc finger, C3HC4 RING-type"||"Zinc finger, MIZ-type"||"Zinc finger, RING-type"||RNF138||	GO:0005515,GO:0005488,GO:0008270,GO:0006974,GO:0000151,GO:0003674,GO:0033554,GO:0030554,GO:0004518,GO:0006281,GO:0005524,GO:0032559,GO:0046914,GO:0006950,GO:0006259,GO:0005506,GO:0016567,GO:0032446,GO:0070647,GO:0051716,GO:0044238,GO:0071704,GO:0016787,GO:0006139,GO:0044699,GO:0046872,GO:0001882,GO:0043169,GO:0017076,GO:1901360,GO:0034641,GO:0016788,GO:0036094,GO:0004842,GO:0019787,GO:0006725,GO:…	protein binding,binding,zinc ion binding,response to DNA damage stimulus,ubiquitin ligase complex,molecular_function,cellular response to stress,adenyl nucleotide binding,nuclease activity,DNA repair,ATP binding,adenyl ribonucleotide binding,transition metal ion binding,response to stress,DNA metabolic process,iron ion binding,protein ubiquitination,protein modification by small protein conjugati…	ssc04974	Protein digestion and absorption
TCONS_08463308	XLOC_2605104	17.7002	119.965	-2.7608	5.173e-07	6.2778e-05	cis	100515393	Cation-transporting P-type ATPase, subfamily IV||"P-type ATPase, A domain"||"P-type ATPase, cytoplasmic domain N"||ATP8A1||Cation-transporting P-type ATPase||HAD-like domain||	GO:0005488,GO:0003674,GO:0046872,GO:0043169,GO:0036094,GO:0000166,GO:1901265,GO:1901363,GO:0043167,GO:0097159	binding,molecular_function,metal ion binding,cation binding,small molecule binding,nucleotide binding,nucleoside phosphate binding,heterocyclic compound binding,ion binding,organic cyclic compound binding	--	--
TCONS_03336371	XLOC_1083642	25.8799	117.199	-2.179	1.6718e-06	0.00017864	cis	100155692	G protein-coupled receptor, rhodopsin-like||"GPCR, rhodopsin-like, 7TM"||RGR||Retinal pigment epithelium GPCR||	GO:0019855,GO:0003674,GO:0051704,GO:0005576,GO:0005246,GO:0006950,GO:0051716,GO:0044699,GO:0050789,GO:0065007,GO:0007154,GO:0008200,GO:0016248,GO:0050896,GO:0023052,GO:0044700,GO:0016247,GO:0009987,GO:0050794,GO:0044763,GO:0007165,GO:0009405,GO:0016021,GO:0008150,GO:0031224,GO:0006952,GO:0007166,GO:0007186,GO:0044425,GO:0004888,GO:0004871,GO:0060089,GO:0004930,GO:0038023,GO:0016020,GO:0004872,GO:…	calcium channel inhibitor activity,molecular_function,multi-organism process,extracellular region,calcium channel regulator activity,response to stress,cellular response to stimulus,single-organism process,regulation of biological process,biological regulation,cell communication,ion channel inhibitor activity,channel inhibitor activity,response to stimulus,signaling,single organism signaling,chan…	--	--
TCONS_03336371	XLOC_1083642	25.8799	117.199	-2.179	1.6718e-06	0.00017864	cis	100156458	Bax inhibitor 1-related||GHITM||	GO:0019855,GO:0003674,GO:0051704,GO:0005576,GO:0005246,GO:0006950,GO:0051716,GO:0044699,GO:0050789,GO:0065007,GO:0007154,GO:0008200,GO:0016248,GO:0050896,GO:0023052,GO:0044700,GO:0016247,GO:0009987,GO:0050794,GO:0044763,GO:0007165,GO:0009405,GO:0016021,GO:0008150,GO:0031224,GO:0006952,GO:0007166,GO:0007186,GO:0044425,GO:0004888,GO:0004871,GO:0060089,GO:0004930,GO:0038023,GO:0016020,GO:0004872,GO:…	calcium channel inhibitor activity,molecular_function,multi-organism process,extracellular region,calcium channel regulator activity,response to stress,cellular response to stimulus,single-organism process,regulation of biological process,biological regulation,cell communication,ion channel inhibitor activity,channel inhibitor activity,response to stimulus,signaling,single organism signaling,chan…	--	--
TCONS_03336371	XLOC_1083642	25.8799	117.199	-2.179	1.6718e-06	0.00017864	cis	100154032	Cysteine-rich flanking region, C-terminal||"Fibronectin, type III"||"Leucine-rich repeat, typical subtype"||Immunoglobulin||Immunoglobulin I-set||Immunoglobulin subtype||Immunoglobulin subtype 2||Immunoglobulin-like domain||LRIT1||Leucine-rich repeat||	GO:0005515,GO:0005488,GO:0003674,GO:0016020,GO:0005575	protein binding,binding,molecular_function,membrane,cellular_component	--	--
TCONS_03336371	XLOC_1083642	25.8799	117.199	-2.179	1.6718e-06	0.00017864	cis	100512562	CDHR1||Cadherin||Cadherin-like||	GO:0005488,GO:0003674,GO:0007155,GO:0022610,GO:0046914,GO:0005506,GO:0009055,GO:0044699,GO:0046872,GO:0043169,GO:0005509,GO:0009987,GO:0007156,GO:0044763,GO:1901363,GO:0043167,GO:0097159,GO:0016337,GO:0020037,GO:0046906,GO:0008150,GO:0016020,GO:0005575	binding,molecular_function,cell adhesion,biological adhesion,transition metal ion binding,iron ion binding,electron carrier activity,single-organism process,metal ion binding,cation binding,calcium ion binding,cellular process,homophilic cell adhesion,single-organism cellular process,heterocyclic compound binding,ion binding,organic cyclic compound binding,cell-cell adhesion,heme binding,tetrapyr…	--	--
TCONS_03336371	XLOC_1083642	25.8799	117.199	-2.179	1.6718e-06	0.00017864	cis	100154865	Cysteine-rich flanking region, C-terminal||"Fibronectin, type III"||"Leucine-rich repeat, typical subtype"||Immunoglobulin||Immunoglobulin I-set||Immunoglobulin subtype||Immunoglobulin subtype 2||Immunoglobulin-like domain||LRIT2||Leucine-rich repeat||Leucine-rich repeat-containing N-terminal||	GO:0005515,GO:0044764,GO:0016032,GO:0044403,GO:0044419,GO:0005488,GO:0003674,GO:0051704,GO:0019058,GO:0009987,GO:0008150	protein binding,multi-organism cellular process,viral process,symbiosis, encompassing mutualism through parasitism,interspecies interaction between organisms,binding,molecular_function,multi-organism process,viral infectious cycle,cellular process,biological_process	--	--
TCONS_03336371	XLOC_1083642	25.8799	117.199	-2.179	1.6718e-06	0.00017864	cis	100511838	C10orf99||	GO:0016798,GO:0004649,GO:0004553,GO:0003674,GO:0044238,GO:0071704,GO:0016787,GO:0005975,GO:0003824,GO:0008152,GO:0008150	hydrolase activity, acting on glycosyl bonds,poly(ADP-ribose) glycohydrolase activity,hydrolase activity, hydrolyzing O-glycosyl compounds,molecular_function,primary metabolic process,organic substance metabolic process,hydrolase activity,carbohydrate metabolic process,catalytic activity,metabolic process,biological_process	--	--
TCONS_07312654	XLOC_2256725	59.9151	1.37216	5.4484	1.7241e-06	0.00018342	--	--	--	--	--	--	--
TCONS_05942725	XLOC_1818804	35.6992	5.08812	2.8107	2.1364e-06	0.00022239	cis	100625875	Sterile alpha motif, type 1||"Sterile alpha motif, type 2"||"Zinc finger, C3HC4 RING-type"||"Zinc finger, RING-type"||BFAR||Sterile alpha motif domain||Sterile alpha motif/pointed domain||	GO:0005515,GO:0043565,GO:0003677,GO:0005488,GO:0008270,GO:0000151,GO:0003674,GO:0046914,GO:0031461,GO:0003676,GO:0046872,GO:0043169,GO:0004842,GO:0019787,GO:0043234,GO:0005634,GO:1901363,GO:0043167,GO:0097159,GO:0000152,GO:0005680,GO:0044428,GO:0032991,GO:0016881,GO:0003824,GO:0016874,GO:0016879,GO:0043231,GO:0043227,GO:0044446,GO:0044422,GO:0043229,GO:0043226,GO:0044424,GO:0005575,GO:0005623,GO:…	protein binding,sequence-specific DNA binding,DNA binding,binding,zinc ion binding,ubiquitin ligase complex,molecular_function,transition metal ion binding,cullin-RING ubiquitin ligase complex,nucleic acid binding,metal ion binding,cation binding,ubiquitin-protein ligase activity,small conjugating protein ligase activity,protein complex,nucleus,heterocyclic compound binding,ion binding,organic cy…	--	--
TCONS_05942725	XLOC_1818804	35.6992	5.08812	2.8107	2.1364e-06	0.00022239	cis	102164141	-	GO:0007160,GO:0031589,GO:0005488,GO:0003674,GO:0005576,GO:0007155,GO:0022610,GO:0044699,GO:0046872,GO:0043169,GO:0005509,GO:0009987,GO:0044763,GO:0043167,GO:0008150,GO:0005575	cell-matrix adhesion,cell-substrate adhesion,binding,molecular_function,extracellular region,cell adhesion,biological adhesion,single-organism process,metal ion binding,cation binding,calcium ion binding,cellular process,single-organism cellular process,ion binding,biological_process,cellular_component	--	--
TCONS_05462098	XLOC_1720373	241.597	69.2261	1.8032	2.5548e-06	0.00026143	--	--	--	--	--	--	--
TCONS_05899858	XLOC_1854198	437.076	2988.61	-2.7735	5.0743e-06	0.0004607	--	--	--	--	--	--	--
TCONS_02010419	XLOC_658090	14.6897	0.362909	5.3391	5.588e-06	0.00049546	cis	100624283	||Armadillo-type fold||	GO:0005515,GO:0005488,GO:0003674	protein binding,binding,molecular_function	--	--
TCONS_02010419	XLOC_658090	14.6897	0.362909	5.3391	5.588e-06	0.00049546	cis	100624374	||Armadillo-type fold||HEAT||	GO:0005515,GO:0005488,GO:0003674	protein binding,binding,molecular_function	--	--
TCONS_02245871	XLOC_649547	14.0983	61.7496	-2.1309	5.8696e-06	0.00051273	--	--	--	--	--	--	--
TCONS_07304918	XLOC_2224286	11.9927	57.9785	-2.2734	7.1898e-06	0.00060711	--	--	--	--	--	--	--
TCONS_01135268	XLOC_242730	19.9727	81.5923	-2.0304	9.1981e-06	0.00074795	cis	100170119	||Ribosomal protein L10/L12||Trypanosoma cruzi ribosomal protein P2-like||	GO:0003674,GO:0044238,GO:0071704,GO:0010467,GO:0009987,GO:0043170,GO:0006414,GO:0030529,GO:0003735,GO:0005840,GO:0032991,GO:0034645,GO:0009059,GO:0008152,GO:0006412,GO:0019538,GO:0044260,GO:0008150,GO:0044267,GO:1901576,GO:0043228,GO:0043232,GO:0044237,GO:0044249,GO:0009058,GO:0044444,GO:0043229,GO:0043226,GO:0005198,GO:0044424,GO:0005575,GO:0005737,GO:0005623,GO:0044464,GO:0005622	molecular_function,primary metabolic process,organic substance metabolic process,gene expression,cellular process,macromolecule metabolic process,translational elongation,ribonucleoprotein complex,structural constituent of ribosome,ribosome,macromolecular complex,cellular macromolecule biosynthetic process,macromolecule biosynthetic process,metabolic process,translation,protein metabolic process,…	--	--
TCONS_01135268	XLOC_242730	19.9727	81.5923	-2.0304	9.1981e-06	0.00074795	cis	100522116	Kinesin, motor domain||KIF23||P-loop containing nucleoside triphosphate hydrolase||	GO:0005515,GO:0005488,GO:0003674,GO:0030554,GO:0005524,GO:0032559,GO:0016787,GO:0044699,GO:0001882,GO:0017076,GO:0003777,GO:0036094,GO:0008017,GO:0007018,GO:0035639,GO:0001883,GO:0032549,GO:0032550,GO:0032555,GO:0032553,GO:0015631,GO:0000166,GO:1901265,GO:0009987,GO:0044763,GO:1901363,GO:0043167,GO:0097159,GO:0017111,GO:0016817,GO:0016462,GO:0043168,GO:0003824,GO:0016818,GO:0007017,GO:0008150,GO:…	protein binding,binding,molecular_function,adenyl nucleotide binding,ATP binding,adenyl ribonucleotide binding,hydrolase activity,single-organism process,nucleoside binding,purine nucleotide binding,microtubule motor activity,small molecule binding,microtubule binding,microtubule-based movement,purine ribonucleoside triphosphate binding,purine nucleoside binding,ribonucleoside binding,purine ribo…	ssc05206	MicroRNAs in cancer
TCONS_03295886	XLOC_965365	57.4567	3.06536	4.2283	9.1983e-06	0.00074795	--	--	--	--	--	--	--
TCONS_08022954	XLOC_2485650	2.49636	26.3165	-3.3981	9.7435e-06	0.00078698	--	--	--	--	--	--	--
TCONS_08678309	XLOC_2683582	0	16.1302	#NAME?	1.0308e-05	0.00081886	cis	100519379	Fibronectin, type III||CNTN5||Immunoglobulin||Immunoglobulin I-set||Immunoglobulin V-set domain||Immunoglobulin subtype||Immunoglobulin subtype 2||Immunoglobulin-like domain||	GO:0005515,GO:0005488,GO:0003674,GO:0007155,GO:0022610,GO:0044699,GO:0009987,GO:0044763,GO:0016021,GO:0008150,GO:0031224,GO:0044425,GO:0016020,GO:0005575	protein binding,binding,molecular_function,cell adhesion,biological adhesion,single-organism process,cellular process,single-organism cellular process,integral to membrane,biological_process,intrinsic to membrane,membrane part,membrane,cellular_component	--	--
TCONS_00453357	XLOC_155268	0.302248	12.9539	-5.4215	1.1322e-05	0.00087633	--	--	--	--	--	--	--
TCONS_05402705	XLOC_1630494	26.922	0	Inf	1.2378e-05	0.00094601	cis	100520062	C2 domain||SYT13||	GO:0005515,GO:0005488,GO:0003674,GO:0060255,GO:0019222,GO:0003676,GO:0044238,GO:0071704,GO:0010468,GO:0006139,GO:0031323,GO:0050789,GO:0019219,GO:0051171,GO:0065007,GO:1901360,GO:0034641,GO:0080090,GO:2000112,GO:0010556,GO:0031326,GO:0009889,GO:0006725,GO:0046483,GO:0006807,GO:0010467,GO:0090304,GO:0006355,GO:0051252,GO:2001141,GO:0009987,GO:0006351,GO:0043170,GO:0032774,GO:0050794,GO:1901363,GO:…	protein binding,binding,molecular_function,regulation of macromolecule metabolic process,regulation of metabolic process,nucleic acid binding,primary metabolic process,organic substance metabolic process,regulation of gene expression,nucleobase-containing compound metabolic process,regulation of cellular metabolic process,regulation of biological process,regulation of nucleobase-containing compou…	--	--
TCONS_05402705	XLOC_1630494	26.922	0	Inf	1.2378e-05	0.00094601	cis	102166362	-	GO:0005515,GO:0005488,GO:0003674,GO:0060255,GO:0019222,GO:0003676,GO:0044238,GO:0071704,GO:0010468,GO:0006139,GO:0031323,GO:0050789,GO:0019219,GO:0051171,GO:0065007,GO:1901360,GO:0034641,GO:0080090,GO:2000112,GO:0010556,GO:0031326,GO:0009889,GO:0006725,GO:0046483,GO:0006807,GO:0010467,GO:0090304,GO:0006355,GO:0051252,GO:2001141,GO:0009987,GO:0006351,GO:0043170,GO:0032774,GO:0050794,GO:1901363,GO:…	protein binding,binding,molecular_function,regulation of macromolecule metabolic process,regulation of metabolic process,nucleic acid binding,primary metabolic process,organic substance metabolic process,regulation of gene expression,nucleobase-containing compound metabolic process,regulation of cellular metabolic process,regulation of biological process,regulation of nucleobase-containing compou…	--	--
TCONS_05402705	XLOC_1630494	26.922	0	Inf	1.2378e-05	0.00094601	cis	100520417	-	GO:0003682,GO:0005488,GO:0003674	chromatin binding,binding,molecular_function	--	--
TCONS_00285008	XLOC_097630	6.91644	75.8545	-3.4551	1.3185e-05	0.00099454	--	--	--	--	--	--	--
TCONS_08663309	XLOC_2789050	4.7542	97.6892	-4.3609	1.3205e-05	0.00099454	--	--	--	--	--	--	--
TCONS_04529630	XLOC_1432311	4.64578	79.311	-4.0935	1.3852e-05	0.0010325	cis	100513828	Forkhead box protein, C-terminal||"Transcription factor, fork head"||FOXA2||Fork-head N-terminal||	GO:0005515,GO:0043565,GO:0003677,GO:0005488,GO:0003674,GO:0019904,GO:0060255,GO:0019222,GO:0003676,GO:0044238,GO:0071704,GO:0010468,GO:0006139,GO:0031323,GO:0050789,GO:0019219,GO:0051171,GO:0065007,GO:1901360,GO:0034641,GO:0080090,GO:2000112,GO:0010556,GO:0031326,GO:0009889,GO:0006725,GO:0046483,GO:0006807,GO:0010467,GO:0090304,GO:0006355,GO:0051252,GO:2001141,GO:0009987,GO:0006351,GO:0043170,GO:…	protein binding,sequence-specific DNA binding,DNA binding,binding,molecular_function,protein domain specific binding,regulation of macromolecule metabolic process,regulation of metabolic process,nucleic acid binding,primary metabolic process,organic substance metabolic process,regulation of gene expression,nucleobase-containing compound metabolic process,regulation of cellular metabolic process,r…	ssc04950	Maturity onset diabetes of the young
TCONS_07483964	XLOC_2224286	5.08832	54.4044	-3.4185	1.5849e-05	0.0011564	--	--	--	--	--	--	--
TCONS_07471365	XLOC_2193353	256.419	0.971643	8.0439	1.6074e-05	0.0011642	cis	102165433	-	--	--	--	--
TCONS_07471365	XLOC_2193353	256.419	0.971643	8.0439	1.6074e-05	0.0011642	cis	100520249	CABP5||EF-hand domain||	GO:0016798,GO:0004553,GO:0005488,GO:0044421,GO:0003674,GO:0005576,GO:0051716,GO:0044238,GO:0071704,GO:0016787,GO:0044699,GO:0046872,GO:0031012,GO:0005975,GO:0043169,GO:0050789,GO:0065007,GO:0005509,GO:0007154,GO:0050896,GO:0005578,GO:0023052,GO:0044700,GO:0009987,GO:0050794,GO:0044763,GO:0007165,GO:0043167,GO:0003824,GO:0008152,GO:0008150,GO:0005575	hydrolase activity, acting on glycosyl bonds,hydrolase activity, hydrolyzing O-glycosyl compounds,binding,extracellular region part,molecular_function,extracellular region,cellular response to stimulus,primary metabolic process,organic substance metabolic process,hydrolase activity,single-organism process,metal ion binding,extracellular matrix,carbohydrate metabolic process,cation binding,regulat…	--	--
TCONS_07471365	XLOC_2193353	256.419	0.971643	8.0439	1.6074e-05	0.0011642	cis	100520079	Transcription factor Otx, C-terminal||CRX||Homeobox domain||Homeodomain-like||	GO:0043565,GO:0032501,GO:0003677,GO:0005488,GO:0044707,GO:0003674,GO:0032502,GO:0060255,GO:0019222,GO:0003676,GO:0044238,GO:0071704,GO:0010468,GO:0006139,GO:0044699,GO:0031323,GO:0050789,GO:0019219,GO:0051171,GO:0065007,GO:1901360,GO:0034641,GO:0080090,GO:2000112,GO:0010556,GO:0031326,GO:0009889,GO:0006725,GO:0046483,GO:0006807,GO:0010467,GO:0090304,GO:0006355,GO:0051252,GO:2001141,GO:0009987,GO:…	sequence-specific DNA binding,multicellular organismal process,DNA binding,binding,single-multicellular organism process,molecular_function,developmental process,regulation of macromolecule metabolic process,regulation of metabolic process,nucleic acid binding,primary metabolic process,organic substance metabolic process,regulation of gene expression,nucleobase-containing compound metabolic proce…	--	--
TCONS_07471365	XLOC_2193353	256.419	0.971643	8.0439	1.6074e-05	0.0011642	cis	100520616	-	GO:0043565,GO:0032501,GO:0003677,GO:0005488,GO:0044707,GO:0003674,GO:0032502,GO:0060255,GO:0019222,GO:0003676,GO:0044238,GO:0071704,GO:0010468,GO:0006139,GO:0044699,GO:0031323,GO:0050789,GO:0019219,GO:0051171,GO:0065007,GO:1901360,GO:0034641,GO:0080090,GO:2000112,GO:0010556,GO:0031326,GO:0009889,GO:0006725,GO:0046483,GO:0006807,GO:0010467,GO:0090304,GO:0006355,GO:0051252,GO:2001141,GO:0009987,GO:…	sequence-specific DNA binding,multicellular organismal process,DNA binding,binding,single-multicellular organism process,molecular_function,developmental process,regulation of macromolecule metabolic process,regulation of metabolic process,nucleic acid binding,primary metabolic process,organic substance metabolic process,regulation of gene expression,nucleobase-containing compound metabolic proce…	--	--
TCONS_07471365	XLOC_2193353	256.419	0.971643	8.0439	1.6074e-05	0.0011642	cis	399529	Fibronectin, type II, collagen-binding||ELSPBP1||Kringle-like fold||	GO:0043565,GO:0032501,GO:0003677,GO:0005488,GO:0044707,GO:0003674,GO:0032502,GO:0060255,GO:0019222,GO:0003676,GO:0044238,GO:0071704,GO:0010468,GO:0006139,GO:0044699,GO:0031323,GO:0050789,GO:0019219,GO:0051171,GO:0065007,GO:1901360,GO:0034641,GO:0080090,GO:2000112,GO:0010556,GO:0031326,GO:0009889,GO:0006725,GO:0046483,GO:0006807,GO:0010467,GO:0090304,GO:0006355,GO:0051252,GO:2001141,GO:0009987,GO:…	sequence-specific DNA binding,multicellular organismal process,DNA binding,binding,single-multicellular organism process,molecular_function,developmental process,regulation of macromolecule metabolic process,regulation of metabolic process,nucleic acid binding,primary metabolic process,organic substance metabolic process,regulation of gene expression,nucleobase-containing compound metabolic proce…	--	--
TCONS_07471365	XLOC_2193353	256.419	0.971643	8.0439	1.6074e-05	0.0011642	cis	100520434	DNA ligase, ATP-dependent||"DNA ligase, ATP-dependent, C-terminal"||"DNA ligase, ATP-dependent, N-terminal"||"DNA ligase, ATP-dependent, central"||"Nucleic acid-binding, OB-fold"||LIG1||	GO:0004484,GO:0003677,GO:0006370,GO:0008192,GO:0070568,GO:0003910,GO:0005488,GO:0006974,GO:0016779,GO:0003674,GO:0033554,GO:0009452,GO:0036260,GO:0003909,GO:0030554,GO:0016740,GO:0006281,GO:0016886,GO:0005524,GO:0032559,GO:0006950,GO:0006259,GO:0003676,GO:0051716,GO:0044238,GO:0071704,GO:0006139,GO:0044699,GO:0001882,GO:0017076,GO:1901360,GO:0034641,GO:0036094,GO:0006725,GO:0046483,GO:0035639,GO:…	mRNA guanylyltransferase activity,DNA binding,7-methylguanosine mRNA capping,RNA guanylyltransferase activity,guanylyltransferase activity,DNA ligase (ATP) activity,binding,response to DNA damage stimulus,nucleotidyltransferase activity,molecular_function,cellular response to stress,7-methylguanosine RNA capping,RNA capping,DNA ligase activity,adenyl nucleotide binding,transferase activity,DNA re…	ssc03430,ssc03410,ssc03030,ssc03420	Mismatch repair,Base excision repair,DNA replication,Nucleotide excision repair
TCONS_07471365	XLOC_2193353	256.419	0.971643	8.0439	1.6074e-05	0.0011642	cis	641359	P-loop containing nucleoside triphosphate hydrolase||SULT2A1||Sulfotransferase domain||	GO:0003674,GO:0016740,GO:0008146,GO:0016782,GO:0003824	molecular_function,transferase activity,sulfotransferase activity,transferase activity, transferring sulfur-containing groups,catalytic activity	ssc04976,ssc00980,ssc05204	Bile secretion,Metabolism of xenobiotics by cytochrome P450,Chemical carcinogenesis
TCONS_06931320	XLOC_2318075	5.76858	33.0687	-2.5192	2.6085e-05	0.0017212	cis	100625732	Homeobox KN domain||Homeobox domain||Homeodomain-like||TGIF1||	GO:0043565,GO:0003677,GO:0005488,GO:0003674,GO:0060255,GO:0019222,GO:0003676,GO:0044238,GO:0071704,GO:0010468,GO:0006139,GO:0031323,GO:0050789,GO:0019219,GO:0051171,GO:0065007,GO:1901360,GO:0034641,GO:0080090,GO:2000112,GO:0010556,GO:0031326,GO:0009889,GO:0006725,GO:0046483,GO:0006807,GO:0010467,GO:0090304,GO:0006355,GO:0051252,GO:2001141,GO:0009987,GO:0006351,GO:0043170,GO:0032774,GO:0050794,GO:…	sequence-specific DNA binding,DNA binding,binding,molecular_function,regulation of macromolecule metabolic process,regulation of metabolic process,nucleic acid binding,primary metabolic process,organic substance metabolic process,regulation of gene expression,nucleobase-containing compound metabolic process,regulation of cellular metabolic process,regulation of biological process,regulation of nu…	--	--
TCONS_06931320	XLOC_2318075	5.76858	33.0687	-2.5192	2.6085e-05	0.0017212	cis	100627012	||Guanylate-kinase-associated protein||	GO:0007267,GO:0044699,GO:0007154,GO:0023052,GO:0044700,GO:0009987,GO:0044763,GO:0008150	cell-cell signaling,single-organism process,cell communication,signaling,single organism signaling,cellular process,single-organism cellular process,biological_process	ssc04724	Glutamatergic synapse
TCONS_06019867	XLOC_1951076	235.858	66.212	1.8328	2.7187e-05	0.0017876	cis	100151826	-	GO:0005515,GO:0005488,GO:0003674	protein binding,binding,molecular_function	ssc04662,ssc04666,ssc04660,ssc04670,ssc04664,ssc04810,ssc04062,ssc04650,ssc04510	B cell receptor signaling pathway,Fc gamma R-mediated phagocytosis,T cell receptor signaling pathway,Leukocyte transendothelial migration,Fc epsilon RI signaling pathway,Regulation of actin cytoskeleton,Chemokine signaling pathway,Natural killer cell mediated cytotoxicity,Focal adhesion
TCONS_06019867	XLOC_1951076	235.858	66.212	1.8328	2.7187e-05	0.0017876	cis	100737105	||"Protein kinase C-like, phorbol ester/diacylglycerol-binding domain"||Calponin homology domain||Dbl homology (DH) domain||Pleckstrin homology domain||	GO:0005515,GO:0005488,GO:0030695,GO:0005085,GO:0009966,GO:0010646,GO:0060589,GO:0023051,GO:0007266,GO:0035023,GO:0051056,GO:0005088,GO:0005089,GO:0048583,GO:0003674,GO:0007265,GO:0046578,GO:0030234,GO:0005083,GO:0035556,GO:0007264,GO:0051716,GO:0044699,GO:0050789,GO:0065007,GO:0007154,GO:0050896,GO:0023052,GO:0044700,GO:0009987,GO:0050794,GO:0044763,GO:0007165,GO:0008150	protein binding,binding,GTPase regulator activity,guanyl-nucleotide exchange factor activity,regulation of signal transduction,regulation of cell communication,nucleoside-triphosphatase regulator activity,regulation of signaling,Rho protein signal transduction,regulation of Rho protein signal transduction,regulation of small GTPase mediated signal transduction,Ras guanyl-nucleotide exchange facto…	ssc04662,ssc04666,ssc04660,ssc04670,ssc04664,ssc04810,ssc04062,ssc04650,ssc04510	B cell receptor signaling pathway,Fc gamma R-mediated phagocytosis,T cell receptor signaling pathway,Leukocyte transendothelial migration,Fc epsilon RI signaling pathway,Regulation of actin cytoskeleton,Chemokine signaling pathway,Natural killer cell mediated cytotoxicity,Focal adhesion
TCONS_01554739	XLOC_534935	0.953244	14.9305	-3.9693	3.1582e-05	0.0020124	cis	100519794	DNAJC1||DnaJ domain||Homeodomain-like||Myb-like domain||SANT/Myb domain||	GO:0003682,GO:0005784,GO:0071256,GO:0005791,GO:0030867,GO:0005488,GO:0003674,GO:0005789,GO:0042175,GO:0044432,GO:0005783,GO:0030176,GO:0031227,GO:0006613,GO:0006612,GO:0044699,GO:0031301,GO:0031300,GO:0031090,GO:0012505,GO:0009987,GO:0043234,GO:0044763,GO:0032991,GO:0034613,GO:0070727,GO:0043231,GO:0071702,GO:0043227,GO:0044765,GO:0016021,GO:0008150,GO:0031224,GO:0051641,GO:0051179,GO:0044446,GO:…	chromatin binding,Sec61 translocon complex,translocon complex,rough endoplasmic reticulum,rough endoplasmic reticulum membrane,binding,molecular_function,endoplasmic reticulum membrane,nuclear outer membrane-endoplasmic reticulum membrane network,endoplasmic reticulum part,endoplasmic reticulum,integral to endoplasmic reticulum membrane,intrinsic to endoplasmic reticulum membrane,cotranslational …	ssc04141	Protein processing in endoplasmic reticulum
TCONS_01554739	XLOC_534935	0.953244	14.9305	-3.9693	3.1582e-05	0.0020124	cis	100521678	Zinc finger, PHD-finger||"Zinc finger, PHD-type"||MLLT10||	GO:0003682,GO:0005784,GO:0071256,GO:0005791,GO:0030867,GO:0005488,GO:0003674,GO:0005789,GO:0042175,GO:0044432,GO:0005783,GO:0030176,GO:0031227,GO:0006613,GO:0006612,GO:0044699,GO:0031301,GO:0031300,GO:0031090,GO:0012505,GO:0009987,GO:0043234,GO:0044763,GO:0032991,GO:0034613,GO:0070727,GO:0043231,GO:0071702,GO:0043227,GO:0044765,GO:0016021,GO:0008150,GO:0031224,GO:0051641,GO:0051179,GO:0044446,GO:…	chromatin binding,Sec61 translocon complex,translocon complex,rough endoplasmic reticulum,rough endoplasmic reticulum membrane,binding,molecular_function,endoplasmic reticulum membrane,nuclear outer membrane-endoplasmic reticulum membrane network,endoplasmic reticulum part,endoplasmic reticulum,integral to endoplasmic reticulum membrane,intrinsic to endoplasmic reticulum membrane,cotranslational …	ssc04141	Protein processing in endoplasmic reticulum
TCONS_01705601	XLOC_472008	110.026	327.071	-1.5718	3.625e-05	0.0022739	cis	100511951	Oxidoreductase, FAD-binding domain||CYB5R1||Flavoprotein pyridine nucleotide cytochrome reductase||NADH:cytochrome b5 reductase (CBR)||Oxidoreductase FAD/NAD(P)-binding||Riboflavin synthase-like beta-barrel||	GO:0003674,GO:0003824,GO:0008152,GO:0055114,GO:0008150,GO:0016491,GO:0044710	molecular_function,catalytic activity,metabolic process,oxidation-reduction process,biological_process,oxidoreductase activity,single-organism metabolic process	ssc00520	Amino sugar and nucleotide sugar metabolism
TCONS_01705601	XLOC_472008	110.026	327.071	-1.5718	3.625e-05	0.0022739	cis	100511035	Mss4||Mss4-like||RABIF||	GO:0030695,GO:0005085,GO:0060589,GO:0003674,GO:0030234,GO:0035556,GO:0007264,GO:0051716,GO:0044699,GO:0050789,GO:0065007,GO:0007154,GO:0050896,GO:0023052,GO:0044700,GO:0009987,GO:0050794,GO:0044763,GO:0007165,GO:0008150	GTPase regulator activity,guanyl-nucleotide exchange factor activity,nucleoside-triphosphatase regulator activity,molecular_function,enzyme regulator activity,intracellular signal transduction,small GTPase mediated signal transduction,cellular response to stimulus,single-organism process,regulation of biological process,biological regulation,cell communication,response to stimulus,signaling,singl…	ssc00520	Amino sugar and nucleotide sugar metabolism
TCONS_01705601	XLOC_472008	110.026	327.071	-1.5718	3.625e-05	0.0022739	cis	100526239	Kelch-like protein, gigaxonin type||BTB/Kelch-associated||BTB/POZ||BTB/POZ fold||BTB/POZ-like||KLHL12||Kelch repeat type 1||Kelch repeat type 2||	GO:0005515,GO:0004386,GO:0005488,GO:0003674,GO:0016568,GO:0051276,GO:0016787,GO:0044699,GO:0006325,GO:0009987,GO:0005634,GO:0006996,GO:0044763,GO:0017111,GO:0016817,GO:0016462,GO:0003824,GO:0016818,GO:0071840,GO:0016043,GO:0043231,GO:0043227,GO:0008150,GO:0043229,GO:0043226,GO:0044424,GO:0005575,GO:0005623,GO:0044464,GO:0005622	protein binding,helicase activity,binding,molecular_function,chromatin modification,chromosome organization,hydrolase activity,single-organism process,chromatin organization,cellular process,nucleus,organelle organization,single-organism cellular process,nucleoside-triphosphatase activity,hydrolase activity, acting on acid anhydrides,pyrophosphatase activity,catalytic activity,hydrolase activity,…	ssc00520	Amino sugar and nucleotide sugar metabolism
TCONS_01705601	XLOC_472008	110.026	327.071	-1.5718	3.625e-05	0.0022739	cis	100625438	Transcription factor jumonji, JmjN||"Zinc finger, C5HC2-type"||"Zinc finger, FYVE/PHD-type"||"Zinc finger, PHD-finger"||"Zinc finger, PHD-type"||ARID/BRIGHT DNA-binding domain||JmjC domain||KDM5B||Lysine-specific demethylase-like domain||	GO:0005515,GO:0019899,GO:0017137,GO:0005488,GO:0003674,GO:0017016,GO:0031267,GO:0051020,GO:0016706,GO:0044699,GO:0051213,GO:0009987,GO:0005634,GO:0044763,GO:0003824,GO:0008152,GO:0034613,GO:0070727,GO:0055114,GO:0043231,GO:0071702,GO:0043227,GO:0008150,GO:0051641,GO:0051179,GO:0015031,GO:0045184,GO:0016705,GO:0016491,GO:0006886,GO:0006810,GO:0051234,GO:0008104,GO:0043229,GO:0043226,GO:0033036,GO:…	protein binding,enzyme binding,Rab GTPase binding,binding,molecular_function,Ras GTPase binding,small GTPase binding,GTPase binding,oxidoreductase activity, acting on paired donors, with incorporation or reduction of molecular oxygen, 2-oxoglutarate as one donor, and incorporation of one atom each of oxygen into both donors,single-organism process,dioxygenase activity,cellular process,nucleus,sin…	ssc00520	Amino sugar and nucleotide sugar metabolism
TCONS_01705601	XLOC_472008	110.026	327.071	-1.5718	3.625e-05	0.0022739	cis	404695	ADIPOR1||Hly-III-related||	GO:0016021,GO:0031224,GO:0044425,GO:0016020,GO:0005575	integral to membrane,intrinsic to membrane,membrane part,membrane,cellular_component	ssc04920,ssc04932	Adipocytokine signaling pathway,Non-alcoholic fatty liver disease (NAFLD)
TCONS_01705601	XLOC_472008	110.026	327.071	-1.5718	3.625e-05	0.0022739	cis	102163404	||"Zinc finger, FYVE/PHD-type"||"Zinc finger, PHD-finger"||"Zinc finger, PHD-type"||	GO:0005515,GO:0005488,GO:0008270,GO:0003674,GO:0046914,GO:0046872,GO:0043169,GO:0043167	protein binding,binding,zinc ion binding,molecular_function,transition metal ion binding,metal ion binding,cation binding,ion binding	ssc04920,ssc04932	Adipocytokine signaling pathway,Non-alcoholic fatty liver disease (NAFLD)
TCONS_01705601	XLOC_472008	110.026	327.071	-1.5718	3.625e-05	0.0022739	cis	102163530	||"Glycosyl transferase, family 54"||	GO:0003674,GO:0016740,GO:0016758,GO:0016757,GO:0044238,GO:0071704,GO:0005975,GO:0003824,GO:0008152,GO:0008150,GO:0016020,GO:0005575	molecular_function,transferase activity,transferase activity, transferring hexosyl groups,transferase activity, transferring glycosyl groups,primary metabolic process,organic substance metabolic process,carbohydrate metabolic process,catalytic activity,metabolic process,biological_process,membrane,cellular_component	ssc04920,ssc04932	Adipocytokine signaling pathway,Non-alcoholic fatty liver disease (NAFLD)
TCONS_01705601	XLOC_472008	110.026	327.071	-1.5718	3.625e-05	0.0022739	cis	102164374	||"Glycosyl transferase, family 54"||	GO:0003674,GO:0016740,GO:0016758,GO:0016757,GO:0044238,GO:0071704,GO:0005975,GO:0003824,GO:0008152,GO:0008150,GO:0016020,GO:0005575	molecular_function,transferase activity,transferase activity, transferring hexosyl groups,transferase activity, transferring glycosyl groups,primary metabolic process,organic substance metabolic process,carbohydrate metabolic process,catalytic activity,metabolic process,biological_process,membrane,cellular_component	ssc04920,ssc04932	Adipocytokine signaling pathway,Non-alcoholic fatty liver disease (NAFLD)
TCONS_05394723	XLOC_1605188	32.1705	6.07217	2.4055	3.9304e-05	0.0024152	cis	100516960	Amino acid permease, N-terminal||Amino acid permease/ SLC12A domain||Na/K/Cl co-transporter||Na/K/Cl co-transporter 1||Na/K/Cl co-transporter superfamily||SLC12A2||	GO:0008509,GO:0005342,GO:0008514,GO:0046943,GO:0045735,GO:0006820,GO:0015711,GO:0015849,GO:0046942,GO:0003674,GO:0051704,GO:0015075,GO:0022891,GO:0006811,GO:0003333,GO:0022892,GO:0015171,GO:0022857,GO:0006865,GO:0044699,GO:0005215,GO:0009987,GO:0071705,GO:0034220,GO:0044763,GO:0009405,GO:0071702,GO:0055085,GO:0044765,GO:0008150,GO:0051179,GO:0006810,GO:0051234,GO:0016020,GO:0005575	anion transmembrane transporter activity,organic acid transmembrane transporter activity,organic anion transmembrane transporter activity,carboxylic acid transmembrane transporter activity,nutrient reservoir activity,anion transport,organic anion transport,organic acid transport,carboxylic acid transport,molecular_function,multi-organism process,ion transmembrane transporter activity,substrate-sp…	ssc04970,ssc04972	Salivary secretion,Pancreatic secretion
TCONS_05394723	XLOC_1605188	32.1705	6.07217	2.4055	3.9304e-05	0.0024152	cis	100516424	-	GO:0008509,GO:0005342,GO:0008514,GO:0046943,GO:0045735,GO:0006820,GO:0015711,GO:0015849,GO:0046942,GO:0003674,GO:0051704,GO:0015075,GO:0022891,GO:0006811,GO:0003333,GO:0022892,GO:0015171,GO:0022857,GO:0006865,GO:0044699,GO:0005215,GO:0009987,GO:0071705,GO:0034220,GO:0044763,GO:0009405,GO:0071702,GO:0055085,GO:0044765,GO:0008150,GO:0051179,GO:0006810,GO:0051234,GO:0016020,GO:0005575	anion transmembrane transporter activity,organic acid transmembrane transporter activity,organic anion transmembrane transporter activity,carboxylic acid transmembrane transporter activity,nutrient reservoir activity,anion transport,organic anion transport,organic acid transport,carboxylic acid transport,molecular_function,multi-organism process,ion transmembrane transporter activity,substrate-sp…	ssc04970,ssc04972	Salivary secretion,Pancreatic secretion
TCONS_05708419	XLOC_1854198	112.254	627.247	-2.4823	3.9686e-05	0.0024264	--	--	--	--	--	--	--
TCONS_03755131	XLOC_1256492	3.45221	24.1014	-2.8035	4.7799e-05	0.0028293	cis	100155330	Peptidase M14, carboxypeptidase A||CPO||	GO:0008237,GO:0004181,GO:0008235,GO:0004180,GO:0008238,GO:0005488,GO:0008270,GO:0003674,GO:0046914,GO:0070011,GO:0008233,GO:0044238,GO:0071704,GO:0006508,GO:0016787,GO:0046872,GO:0043169,GO:0043170,GO:0043167,GO:0003824,GO:0008152,GO:0019538,GO:0008150	metallopeptidase activity,metallocarboxypeptidase activity,metalloexopeptidase activity,carboxypeptidase activity,exopeptidase activity,binding,zinc ion binding,molecular_function,transition metal ion binding,peptidase activity, acting on L-amino acid peptides,peptidase activity,primary metabolic process,organic substance metabolic process,proteolysis,hydrolase activity,metal ion binding,cation b…	--	--
TCONS_03755131	XLOC_1256492	3.45221	24.1014	-2.8035	4.7799e-05	0.0028293	cis	100038003	Zinc finger, C2H2||"Zinc finger, C2H2-like"||KLF7||	GO:0005488,GO:0003674,GO:0046872,GO:0043169,GO:0043167	binding,molecular_function,metal ion binding,cation binding,ion binding	--	--
TCONS_02290824	XLOC_787364	336.613	116.915	1.5256	4.9143e-05	0.0028947	--	--	--	--	--	--	--
TCONS_06536236	XLOC_2074111	3.03371	21.3858	-2.8175	5.229e-05	0.0030576	cis	100519841	Synaptobrevin||Synaptobrevin/Vesicle-associated membrane protein||VAMP1||	GO:0008654,GO:0006357,GO:0003674,GO:0006644,GO:0005789,GO:0042175,GO:0044432,GO:0016740,GO:0005783,GO:0060255,GO:0006366,GO:0006497,GO:0006506,GO:0006661,GO:0042158,GO:0046474,GO:0009247,GO:0046467,GO:0045017,GO:0019222,GO:0001076,GO:0001104,GO:0006505,GO:0016592,GO:0044238,GO:0071704,GO:0006664,GO:0031981,GO:0010468,GO:0006139,GO:0043233,GO:0070013,GO:0031323,GO:0050789,GO:0006643,GO:0005654,GO:…	phospholipid biosynthetic process,regulation of transcription from RNA polymerase II promoter,molecular_function,phospholipid metabolic process,endoplasmic reticulum membrane,nuclear outer membrane-endoplasmic reticulum membrane network,endoplasmic reticulum part,transferase activity,endoplasmic reticulum,regulation of macromolecule metabolic process,transcription from RNA polymerase II promoter,…	ssc04130	SNARE interactions in vesicular transport
TCONS_06536236	XLOC_2074111	3.03371	21.3858	-2.8175	5.229e-05	0.0030576	cis	100520196	LTBR||TNFR/NGFR cysteine-rich region||Tumour necrosis factor receptor 3||	GO:0005515,GO:0005488,GO:0003674	protein binding,binding,molecular_function	ssc04064,ssc04672,ssc05166,ssc04060,ssc05203,ssc04066	NF-kappa B signaling pathway,Intestinal immune network for IgA production,HTLV-I infection,Cytokine-cytokine receptor interaction,Viral carcinogenesis,HIF-1 signaling pathway
TCONS_06536236	XLOC_2074111	3.03371	21.3858	-2.8175	5.229e-05	0.0030576	cis	100520565	Dbl homology (DH) domain||PLEKHG6||Pleckstrin homology domain||	GO:0030695,GO:0005085,GO:0009966,GO:0010646,GO:0060589,GO:0023051,GO:0007266,GO:0035023,GO:0051056,GO:0005088,GO:0005089,GO:0048583,GO:0003674,GO:0007265,GO:0046578,GO:0030234,GO:0005083,GO:0035556,GO:0007264,GO:0051716,GO:0044699,GO:0050789,GO:0065007,GO:0007154,GO:0050896,GO:0023052,GO:0044700,GO:0009987,GO:0050794,GO:0044763,GO:0007165,GO:0008150	GTPase regulator activity,guanyl-nucleotide exchange factor activity,regulation of signal transduction,regulation of cell communication,nucleoside-triphosphatase regulator activity,regulation of signaling,Rho protein signal transduction,regulation of Rho protein signal transduction,regulation of small GTPase mediated signal transduction,Ras guanyl-nucleotide exchange factor activity,Rho guanyl-nu…	ssc04064,ssc04672,ssc05166,ssc04060,ssc05203,ssc04066	NF-kappa B signaling pathway,Intestinal immune network for IgA production,HTLV-I infection,Cytokine-cytokine receptor interaction,Viral carcinogenesis,HIF-1 signaling pathway
TCONS_06536236	XLOC_2074111	3.03371	21.3858	-2.8175	5.229e-05	0.0030576	cis	100520023	CD27||Fas receptor||Rieske [2Fe-2S] iron-sulphur domain||TNFR/NGFR cysteine-rich region||Tumour necrosis factor receptor 7||	GO:0005515,GO:0005488,GO:0003674	protein binding,binding,molecular_function	ssc04060	Cytokine-cytokine receptor interaction
TCONS_06536236	XLOC_2074111	3.03371	21.3858	-2.8175	5.229e-05	0.0030576	cis	396608	Na+ channel, amiloride-sensitive||Epithelial sodium channel||SCNN1A||	GO:0006814,GO:0015081,GO:0030001,GO:0046873,GO:0003674,GO:0005272,GO:0022890,GO:0015075,GO:0008324,GO:0022891,GO:0015077,GO:0006811,GO:0022892,GO:0022857,GO:0006812,GO:0044699,GO:0005215,GO:0015672,GO:0005216,GO:0022838,GO:0015267,GO:0022803,GO:0005261,GO:0044765,GO:0008150,GO:0051179,GO:0006810,GO:0051234,GO:0016020,GO:0005575	sodium ion transport,sodium ion transmembrane transporter activity,metal ion transport,metal ion transmembrane transporter activity,molecular_function,sodium channel activity,inorganic cation transmembrane transporter activity,ion transmembrane transporter activity,cation transmembrane transporter activity,substrate-specific transmembrane transporter activity,monovalent inorganic cation transmemb…	ssc04960,ssc04742	Aldosterone-regulated sodium reabsorption,Taste transduction
TCONS_06536236	XLOC_2074111	3.03371	21.3858	-2.8175	5.229e-05	0.0030576	cis	397020	Death domain||Death-like domain||TNFR/NGFR cysteine-rich region||TNFRSF1A||Tumour necrosis factor receptor 1A||	GO:0005515,GO:0005488,GO:0003674,GO:0051716,GO:0044699,GO:0050789,GO:0065007,GO:0007154,GO:0050896,GO:0023052,GO:0044700,GO:0009987,GO:0050794,GO:0044763,GO:0007165,GO:0008150	protein binding,binding,molecular_function,cellular response to stimulus,single-organism process,regulation of biological process,biological regulation,cell communication,response to stimulus,signaling,single organism signaling,cellular process,regulation of cellular process,single-organism cellular process,signal transduction,biological_process	ssc04920,ssc04010,ssc04064,ssc05014,ssc05166,ssc04060,ssc04932,ssc05168,ssc04210,ssc04668,ssc05142,ssc05145,ssc05160,ssc04380,ssc05164,ssc05152,ssc05010	Adipocytokine signaling pathway,MAPK signaling pathway,NF-kappa B signaling pathway,Amyotrophic lateral sclerosis (ALS),HTLV-I infection,Cytokine-cytokine receptor interaction,Non-alcoholic fatty liver disease (NAFLD),Herpes simplex infection,Apoptosis,TNF signaling pathway,Chagas disease (American trypanosomiasis),Toxoplasmosis,Hepatitis C,Osteoclast differentiation,Influenza A,Tuberculosis,Alzh…
TCONS_06536236	XLOC_2074111	3.03371	21.3858	-2.8175	5.229e-05	0.0030576	cis	100520908	Immunoglobulin C1-set||Immunoglobulin V-set domain||Immunoglobulin subtype||Immunoglobulin-like domain||TAPBPL||	GO:0005515,GO:0005488,GO:0003674,GO:0051716,GO:0044699,GO:0050789,GO:0065007,GO:0007154,GO:0050896,GO:0023052,GO:0044700,GO:0009987,GO:0050794,GO:0044763,GO:0007165,GO:0008150	protein binding,binding,molecular_function,cellular response to stimulus,single-organism process,regulation of biological process,biological regulation,cell communication,response to stimulus,signaling,single organism signaling,cellular process,regulation of cellular process,single-organism cellular process,signal transduction,biological_process	ssc04920,ssc04010,ssc04064,ssc05014,ssc05166,ssc04060,ssc04932,ssc05168,ssc04210,ssc04668,ssc05142,ssc05145,ssc05160,ssc04380,ssc05164,ssc05152,ssc05010	Adipocytokine signaling pathway,MAPK signaling pathway,NF-kappa B signaling pathway,Amyotrophic lateral sclerosis (ALS),HTLV-I infection,Cytokine-cytokine receptor interaction,Non-alcoholic fatty liver disease (NAFLD),Herpes simplex infection,Apoptosis,TNF signaling pathway,Chagas disease (American trypanosomiasis),Toxoplasmosis,Hepatitis C,Osteoclast differentiation,Influenza A,Tuberculosis,Alzh…
TCONS_07508201	XLOC_2181527	11.0766	48.6917	-2.1362	5.3482e-05	0.0030903	cis	100519899	Zinc finger, C2H2||"Zinc finger, C2H2-like"||SALL1||	GO:0005488,GO:0003674,GO:0046872,GO:0043169,GO:0019012,GO:0043167,GO:0044423,GO:0019028,GO:0005575	binding,molecular_function,metal ion binding,cation binding,virion,ion binding,virion part,viral capsid,cellular_component	--	--
TCONS_00158748	XLOC_054776	0.938615	13.9496	-3.8935	5.6257e-05	0.0031967	cis	100627582	||Histone H2A||Histone core||Histone-fold||Transcription factor CBF/NF-Y/archaeal histone||	GO:0043565,GO:0003677,GO:0005488,GO:0003674,GO:0003676,GO:1901363,GO:0097159,GO:0005575,GO:0005623,GO:0044464,GO:0005622	sequence-specific DNA binding,DNA binding,binding,molecular_function,nucleic acid binding,heterocyclic compound binding,organic cyclic compound binding,cellular_component,cell,cell part,intracellular	ssc05034,ssc05322	Alcoholism,Systemic lupus erythematosus
TCONS_05858934	XLOC_1794941	2.63846	19.9842	-2.9211	6.0143e-05	0.0033621	cis	100514284	||Sterile alpha motif/pointed domain||	--	--	ssc04722	Neurotrophin signaling pathway
TCONS_05858934	XLOC_1794941	2.63846	19.9842	-2.9211	6.0143e-05	0.0033621	cis	654298	Myc-type, basic helix-loop-helix (bHLH) domain||ID2||	GO:0005515,GO:0005488,GO:0046983,GO:0003674	protein binding,binding,protein dimerization activity,molecular_function	ssc04350,ssc04390	TGF-beta signaling pathway,Hippo signaling pathway
TCONS_05858934	XLOC_1794941	2.63846	19.9842	-2.9211	6.0143e-05	0.0033621	cis	102160090	-	GO:0005515,GO:0005488,GO:0046983,GO:0003674	protein binding,binding,protein dimerization activity,molecular_function	ssc00564,ssc00561,ssc01100	Glycerophospholipid metabolism,Glycerolipid metabolism,Metabolic pathways
TCONS_00313712	XLOC_108164	4.38821	46.0106	-3.3903	6.3344e-05	0.0035006	--	--	--	--	--	--	--
TCONS_01955201	XLOC_599937	386.029	104.154	1.89	8.651e-05	0.0045221	cis	102159988	Transcription factor, fork head||FOXO1||	GO:0043565,GO:0003677,GO:0005488,GO:0003674,GO:0060255,GO:0019222,GO:0003676,GO:0044238,GO:0071704,GO:0010468,GO:0006139,GO:0031323,GO:0050789,GO:0019219,GO:0051171,GO:0065007,GO:1901360,GO:0034641,GO:0080090,GO:2000112,GO:0010556,GO:0031326,GO:0009889,GO:0006725,GO:0046483,GO:0006807,GO:0010467,GO:0090304,GO:0006355,GO:0051252,GO:2001141,GO:0009987,GO:0006351,GO:0043170,GO:0032774,GO:0050794,GO:…	sequence-specific DNA binding,DNA binding,binding,molecular_function,regulation of macromolecule metabolic process,regulation of metabolic process,nucleic acid binding,primary metabolic process,organic substance metabolic process,regulation of gene expression,nucleobase-containing compound metabolic process,regulation of cellular metabolic process,regulation of biological process,regulation of nu…	ssc05215,ssc05200,ssc04910,ssc05202	Prostate cancer,Pathways in cancer,Insulin signaling pathway,Transcriptional misregulation in cancer
TCONS_01955201	XLOC_599937	386.029	104.154	1.89	8.651e-05	0.0045221	cis	397077	Transcription factor, fork head||FOXO1||	GO:0043565,GO:0003677,GO:0005488,GO:0003674,GO:0060255,GO:0019222,GO:0003676,GO:0044238,GO:0071704,GO:0010468,GO:0006139,GO:0031323,GO:0050789,GO:0019219,GO:0051171,GO:0065007,GO:1901360,GO:0034641,GO:0080090,GO:2000112,GO:0010556,GO:0031326,GO:0009889,GO:0006725,GO:0046483,GO:0006807,GO:0010467,GO:0090304,GO:0006355,GO:0051252,GO:2001141,GO:0009987,GO:0006351,GO:0043170,GO:0032774,GO:0050794,GO:…	sequence-specific DNA binding,DNA binding,binding,molecular_function,regulation of macromolecule metabolic process,regulation of metabolic process,nucleic acid binding,primary metabolic process,organic substance metabolic process,regulation of gene expression,nucleobase-containing compound metabolic process,regulation of cellular metabolic process,regulation of biological process,regulation of nu…	ssc05215,ssc05200,ssc04910,ssc05202	Prostate cancer,Pathways in cancer,Insulin signaling pathway,Transcriptional misregulation in cancer
TCONS_04242597	XLOC_1297977	17.261	2.00183	3.1081	9.312e-05	0.0048155	--	--	--	--	--	--	--
TCONS_01805147	XLOC_612580	10.627	0.304367	5.1258	9.74e-05	0.0050047	--	--	--	--	--	--	--
TCONS_02290596	XLOC_786614	9.37151	38.9688	-2.056	9.8751e-05	0.0050634	cis	397147	Chloride channel, core||"Chloride channel, voltage gated"||CBS domain||CLCN2||Chloride channel ClC-2||	GO:0043565,GO:0003677,GO:0008509,GO:0005247,GO:0005253,GO:0005254,GO:0006821,GO:0008308,GO:0015108,GO:0005488,GO:0006820,GO:0003674,GO:0030554,GO:0015075,GO:0060255,GO:0022891,GO:0015103,GO:0006811,GO:0022892,GO:0019222,GO:0022857,GO:0003676,GO:0044238,GO:0071704,GO:0015698,GO:0010468,GO:0006139,GO:0044699,GO:0031323,GO:0050789,GO:0019219,GO:0051171,GO:0065007,GO:0017076,GO:1901360,GO:0034641,GO:…	sequence-specific DNA binding,DNA binding,anion transmembrane transporter activity,voltage-gated chloride channel activity,anion channel activity,chloride channel activity,chloride transport,voltage-gated anion channel activity,chloride transmembrane transporter activity,binding,anion transport,molecular_function,adenyl nucleotide binding,ion transmembrane transporter activity,regulation of macro…	ssc04978	Mineral absorption
TCONS_02290596	XLOC_786614	9.37151	38.9688	-2.056	9.8751e-05	0.0050634	cis	100627568	26S proteasome regulatory complex, non-ATPase subcomplex, Rpn1 subunit||Armadillo-type fold||PSMD2||Proteasome/cyclosome repeat||	GO:0003682,GO:0032501,GO:0003677,GO:0008238,GO:0005488,GO:0008242,GO:0044707,GO:0003674,GO:0032502,GO:0016740,GO:0060255,GO:0070011,GO:0019222,GO:0003676,GO:0008233,GO:0044238,GO:0071704,GO:0010468,GO:0016787,GO:0006139,GO:0044699,GO:0031323,GO:0050789,GO:0019219,GO:0051171,GO:0065007,GO:1901360,GO:0034641,GO:0080090,GO:0016788,GO:2000112,GO:0010556,GO:0031326,GO:0009889,GO:0006725,GO:0046483,GO:…	chromatin binding,multicellular organismal process,DNA binding,exopeptidase activity,binding,omega peptidase activity,single-multicellular organism process,molecular_function,developmental process,transferase activity,regulation of macromolecule metabolic process,peptidase activity, acting on L-amino acid peptides,regulation of metabolic process,nucleic acid binding,peptidase activity,primary met…	ssc03050,ssc05169	Proteasome,Epstein-Barr virus infection
TCONS_02290596	XLOC_786614	9.37151	38.9688	-2.056	9.8751e-05	0.0050634	cis	449528	Initiation factor eIF-4 gamma, MA3||"MIF4G-like, type 3"||Armadillo-type fold||EIF4G1||W2 domain||	GO:0005515,GO:0044764,GO:0016032,GO:0044403,GO:0044419,GO:0019048,GO:0005488,GO:0044003,GO:0051817,GO:0035821,GO:0003674,GO:0051704,GO:0065008,GO:0030234,GO:0019054,GO:0044068,GO:0003676,GO:0051701,GO:0050789,GO:0065007,GO:0004857,GO:0009987,GO:0050794,GO:1901363,GO:0097159,GO:0008150,GO:0003723	protein binding,multi-organism cellular process,viral process,symbiosis, encompassing mutualism through parasitism,interspecies interaction between organisms,modulation by virus of host morphology or physiology,binding,modification by symbiont of host morphology or physiology,modification of morphology or physiology of other organism involved in symbiotic interaction,modification of morphology or…	ssc03013,ssc05416	RNA transport,Viral myocarditis
TCONS_02290596	XLOC_786614	9.37151	38.9688	-2.056	9.8751e-05	0.0050634	cis	100628241	Nucleic acid-binding, OB-fold||"RNA polymerase, Rpb8"||POLR2H||	GO:0044238,GO:0071704,GO:0006139,GO:1901360,GO:0034641,GO:0006725,GO:0046483,GO:0006807,GO:0010467,GO:0090304,GO:0009987,GO:0006351,GO:0043170,GO:0032774,GO:0034645,GO:0009059,GO:0008152,GO:0034654,GO:1901362,GO:0044260,GO:0016070,GO:0019438,GO:0008150,GO:0018130,GO:0044271,GO:1901576,GO:0044237,GO:0044249,GO:0009058	primary metabolic process,organic substance metabolic process,nucleobase-containing compound metabolic process,organic cyclic compound metabolic process,cellular nitrogen compound metabolic process,cellular aromatic compound metabolic process,heterocycle metabolic process,nitrogen compound metabolic process,gene expression,nucleic acid metabolic process,cellular process,transcription, DNA-depende…	ssc03020,ssc04623,ssc00230,ssc05169,ssc00240,ssc05016,ssc01100	RNA polymerase,Cytosolic DNA-sensing pathway,Purine metabolism,Epstein-Barr virus infection,Pyrimidine metabolism,Huntington's disease,Metabolic pathways
TCONS_02290596	XLOC_786614	9.37151	38.9688	-2.056	9.8751e-05	0.0050634	cis	100627224	Peptidase M13, C-terminal domain||"Peptidase M13, N-terminal domain"||ECE2||Methyltransferase type 11||S-adenosyl-L-methionine-dependent methyltransferase-like||	GO:0008237,GO:0003674,GO:0004222,GO:0016740,GO:0008168,GO:0016741,GO:0070011,GO:0008233,GO:0044238,GO:0071704,GO:0006508,GO:0016787,GO:0043170,GO:0003824,GO:0008152,GO:0004175,GO:0019538,GO:0008150,GO:0016020,GO:0005575	metallopeptidase activity,molecular_function,metalloendopeptidase activity,transferase activity,methyltransferase activity,transferase activity, transferring one-carbon groups,peptidase activity, acting on L-amino acid peptides,peptidase activity,primary metabolic process,organic substance metabolic process,proteolysis,hydrolase activity,macromolecule metabolic process,catalytic activity,metaboli…	ssc03020,ssc04623,ssc00230,ssc05169,ssc00240,ssc05016,ssc01100	RNA polymerase,Cytosolic DNA-sensing pathway,Purine metabolism,Epstein-Barr virus infection,Pyrimidine metabolism,Huntington's disease,Metabolic pathways
TCONS_02290596	XLOC_786614	9.37151	38.9688	-2.056	9.8751e-05	0.0050634	cis	100620350	von Willebrand factor, type C||CHRD||Chordin||	GO:0005515,GO:0005488,GO:0003674	protein binding,binding,molecular_function	ssc04350	TGF-beta signaling pathway
TCONS_02290596	XLOC_786614	9.37151	38.9688	-2.056	9.8751e-05	0.0050634	cis	100628136	FAM131A||	GO:0005515,GO:0005488,GO:0003674	protein binding,binding,molecular_function	ssc04350	TGF-beta signaling pathway
TCONS_02290596	XLOC_786614	9.37151	38.9688	-2.056	9.8751e-05	0.0050634	cis	100627130	CAMK2N2||	GO:0003674,GO:0030234,GO:0004860,GO:0019210,GO:0019207,GO:0019887,GO:0004857	molecular_function,enzyme regulator activity,protein kinase inhibitor activity,kinase inhibitor activity,kinase regulator activity,protein kinase regulator activity,enzyme inhibitor activity	ssc04350	TGF-beta signaling pathway
TCONS_02290596	XLOC_786614	9.37151	38.9688	-2.056	9.8751e-05	0.0050634	cis	100620258	Four-helical cytokine-like, core||Erythropoietin/thrombopoeitin||THPO||Thrombopoeitin||	GO:0005515,GO:0005488,GO:0003674,GO:0005576,GO:0005102,GO:0005179,GO:0005575	protein binding,binding,molecular_function,extracellular region,receptor binding,hormone activity,cellular_component	ssc04640	Hematopoietic cell lineage
TCONS_08452803	XLOC_2614521	87.2638	245.043	-1.4896	0.00010554	0.0053659	cis	100523453	Phosducin, thioredoxin-like domain||PDCL2||Thioredoxin-like fold||	--	--	--	--
TCONS_08452803	XLOC_2614521	87.2638	245.043	-1.4896	0.00010554	0.0053659	cis	100523263	Neuromedin U, C-terminal||NMU||	GO:0003012,GO:0006936,GO:0006937,GO:0006939,GO:0006940,GO:0090257,GO:0032501,GO:0044707,GO:0044057,GO:0051239,GO:0044699,GO:0050789,GO:0065007,GO:0003008,GO:0008150	muscle system process,muscle contraction,regulation of muscle contraction,smooth muscle contraction,regulation of smooth muscle contraction,regulation of muscle system process,multicellular organismal process,single-multicellular organism process,regulation of system process,regulation of multicellular organismal process,single-organism process,regulation of biological process,biological regulati…	ssc04080	Neuroactive ligand-receptor interaction
TCONS_08452803	XLOC_2614521	87.2638	245.043	-1.4896	0.00010554	0.0053659	cis	102166866	-	GO:0010605,GO:0009892,GO:0045005,GO:0048478,GO:0008156,GO:0051053,GO:0090329,GO:2000104,GO:0006974,GO:0048519,GO:0006261,GO:0033554,GO:0006275,GO:0060255,GO:0051052,GO:0006260,GO:0006950,GO:0006259,GO:0019222,GO:0051716,GO:0044238,GO:0071704,GO:0006139,GO:0044699,GO:0031323,GO:0050789,GO:0019219,GO:0051171,GO:0065007,GO:1901360,GO:0045934,GO:0051172,GO:0010558,GO:0031327,GO:2000113,GO:0034641,GO:…	negative regulation of macromolecule metabolic process,negative regulation of metabolic process,maintenance of fidelity involved in DNA-dependent DNA replication,replication fork protection,negative regulation of DNA replication,negative regulation of DNA metabolic process,regulation of DNA-dependent DNA replication,negative regulation of DNA-dependent DNA replication,response to DNA damage stimu…	ssc04080	Neuroactive ligand-receptor interaction
TCONS_08452803	XLOC_2614521	87.2638	245.043	-1.4896	0.00010554	0.0053659	cis	100628097	Myc-type, basic helix-loop-helix (bHLH) domain||CLOCK||Nuclear translocator||PAC motif||PAS domain||PAS fold||PAS fold-3||	GO:0005515,GO:0005488,GO:0046983,GO:0016779,GO:0003674,GO:0016740,GO:0060255,GO:0019222,GO:0051716,GO:0044238,GO:0071704,GO:0010468,GO:0006139,GO:0044699,GO:0031323,GO:0050789,GO:0019219,GO:0051171,GO:0065007,GO:1901360,GO:0034641,GO:0080090,GO:2000112,GO:0010556,GO:0031326,GO:0009889,GO:0006725,GO:0046483,GO:0007154,GO:0016772,GO:0006807,GO:0003899,GO:0010467,GO:0050896,GO:0090304,GO:0006355,GO:…	protein binding,binding,protein dimerization activity,nucleotidyltransferase activity,molecular_function,transferase activity,regulation of macromolecule metabolic process,regulation of metabolic process,cellular response to stimulus,primary metabolic process,organic substance metabolic process,regulation of gene expression,nucleobase-containing compound metabolic process,single-organism process,…	ssc04710,ssc05168,ssc04728	Circadian rhythm,Herpes simplex infection,Dopaminergic synapse
TCONS_00552555	XLOC_170029	29.0842	92.2721	-1.6657	0.00010871	0.005481	cis	100156656	Protein of unknown function DUF155||RMND1||	GO:0031047,GO:0016458,GO:0008237,GO:0010605,GO:0009892,GO:0010629,GO:0048519,GO:0003674,GO:0004222,GO:0060255,GO:0070011,GO:0019222,GO:0008233,GO:0071704,GO:0010468,GO:0016787,GO:0044699,GO:0031012,GO:0050789,GO:0065007,GO:0010467,GO:0009987,GO:0043170,GO:0044763,GO:0003824,GO:0008152,GO:0004175,GO:0008150,GO:0005575	gene silencing by RNA,gene silencing,metallopeptidase activity,negative regulation of macromolecule metabolic process,negative regulation of metabolic process,negative regulation of gene expression,negative regulation of biological process,molecular_function,metalloendopeptidase activity,regulation of macromolecule metabolic process,peptidase activity, acting on L-amino acid peptides,regulation o…	--	--
TCONS_00552555	XLOC_170029	29.0842	92.2721	-1.6657	0.00010871	0.005481	cis	100737969	C6orf211||Domain of unknown function DUF89||	GO:0031047,GO:0016458,GO:0008237,GO:0010605,GO:0009892,GO:0010629,GO:0048519,GO:0003674,GO:0004222,GO:0060255,GO:0070011,GO:0019222,GO:0008233,GO:0071704,GO:0010468,GO:0016787,GO:0044699,GO:0031012,GO:0050789,GO:0065007,GO:0010467,GO:0009987,GO:0043170,GO:0044763,GO:0003824,GO:0008152,GO:0004175,GO:0008150,GO:0005575	gene silencing by RNA,gene silencing,metallopeptidase activity,negative regulation of macromolecule metabolic process,negative regulation of metabolic process,negative regulation of gene expression,negative regulation of biological process,molecular_function,metalloendopeptidase activity,regulation of macromolecule metabolic process,peptidase activity, acting on L-amino acid peptides,regulation o…	--	--
TCONS_00552555	XLOC_170029	29.0842	92.2721	-1.6657	0.00010871	0.005481	cis	100157036	C6orf211||Domain of unknown function DUF89||	GO:0003674,GO:0044238,GO:0071704,GO:0010467,GO:0009987,GO:0043170,GO:0030529,GO:0003735,GO:0005840,GO:0032991,GO:0034645,GO:0009059,GO:0008152,GO:0006412,GO:0019538,GO:0044260,GO:0008150,GO:0044267,GO:1901576,GO:0043228,GO:0043232,GO:0044237,GO:0044249,GO:0009058,GO:0044444,GO:0043229,GO:0043226,GO:0005198,GO:0044424,GO:0005575,GO:0005737,GO:0005623,GO:0044464,GO:0005622	molecular_function,primary metabolic process,organic substance metabolic process,gene expression,cellular process,macromolecule metabolic process,ribonucleoprotein complex,structural constituent of ribosome,ribosome,macromolecular complex,cellular macromolecule biosynthetic process,macromolecule biosynthetic process,metabolic process,translation,protein metabolic process,cellular macromolecule me…	--	--
TCONS_03006536	XLOC_772581	2.62122	21.1842	-3.0147	0.00011382	0.0057149	--	--	--	--	--	--	--
TCONS_02426582	XLOC_854063	73.1171	21.9658	1.7349	0.00011914	0.0059449	--	--	--	--	--	--	--
TCONS_05696827	XLOC_1794941	8.29601	35.3102	-2.0896	0.00012311	0.0060882	cis	100514284	||Sterile alpha motif/pointed domain||	--	--	ssc04722	Neurotrophin signaling pathway
TCONS_05696827	XLOC_1794941	8.29601	35.3102	-2.0896	0.00012311	0.0060882	cis	654298	Myc-type, basic helix-loop-helix (bHLH) domain||ID2||	GO:0005515,GO:0005488,GO:0046983,GO:0003674	protein binding,binding,protein dimerization activity,molecular_function	ssc04350,ssc04390	TGF-beta signaling pathway,Hippo signaling pathway
TCONS_05696827	XLOC_1794941	8.29601	35.3102	-2.0896	0.00012311	0.0060882	cis	102160090	-	GO:0005515,GO:0005488,GO:0046983,GO:0003674	protein binding,binding,protein dimerization activity,molecular_function	ssc00564,ssc00561,ssc01100	Glycerophospholipid metabolism,Glycerolipid metabolism,Metabolic pathways
TCONS_00242660	XLOC_083037	0.334118	9.99635	-4.903	0.00013391	0.0065333	--	--	--	--	--	--	--
TCONS_08504310	XLOC_2688317	187.132	1445.38	-2.9493	0.00013647	0.0066182	cis	100512618	COLCA2||	GO:0005515,GO:0005488,GO:0003674,GO:0003676,GO:1901363,GO:0097159,GO:0003723	protein binding,binding,molecular_function,nucleic acid binding,heterocyclic compound binding,organic cyclic compound binding,RNA binding	--	--
TCONS_08504310	XLOC_2688317	187.132	1445.38	-2.9493	0.00013647	0.0066182	cis	100512063	POU, class 2, associating factor 1||POU2AF1||	GO:0005515,GO:0005488,GO:0003674,GO:0003676,GO:1901363,GO:0097159,GO:0003723	protein binding,binding,molecular_function,nucleic acid binding,heterocyclic compound binding,organic cyclic compound binding,RNA binding	--	--
TCONS_08504310	XLOC_2688317	187.132	1445.38	-2.9493	0.00013647	0.0066182	cis	100620902	C11orf53||	GO:0005515,GO:0005488,GO:0003674,GO:0003676,GO:1901363,GO:0097159,GO:0003723	protein binding,binding,molecular_function,nucleic acid binding,heterocyclic compound binding,organic cyclic compound binding,RNA binding	--	--
TCONS_07996665	XLOC_2406788	2050.1	0.667276	11.585	0.00014046	0.0067709	cis	100526116	||"7TM GPCR, olfactory receptor/chemoreceptor Srsx"||"G protein-coupled receptor, rhodopsin-like"||"GPCR, rhodopsin-like, 7TM"||Olfactory receptor||	GO:0003674,GO:0051716,GO:0044699,GO:0050789,GO:0065007,GO:0007154,GO:0050896,GO:0023052,GO:0044700,GO:0009987,GO:0050794,GO:0044763,GO:0007165,GO:0016021,GO:0008150,GO:0031224,GO:0007166,GO:0007186,GO:0044425,GO:0004888,GO:0004871,GO:0060089,GO:0004930,GO:0038023,GO:0016020,GO:0004872,GO:0005575	molecular_function,cellular response to stimulus,single-organism process,regulation of biological process,biological regulation,cell communication,response to stimulus,signaling,single organism signaling,cellular process,regulation of cellular process,single-organism cellular process,signal transduction,integral to membrane,biological_process,intrinsic to membrane,cell surface receptor signaling …	ssc04740	Olfactory transduction
TCONS_07996665	XLOC_2406788	2050.1	0.667276	11.585	0.00014046	0.0067709	cis	100512910	G protein-coupled receptor, rhodopsin-like||"GPCR, rhodopsin-like, 7TM"||OR10G3||Olfactory receptor||	GO:0003674,GO:0051716,GO:0044699,GO:0050789,GO:0065007,GO:0007154,GO:0050896,GO:0023052,GO:0044700,GO:0009987,GO:0050794,GO:0044763,GO:0007165,GO:0016021,GO:0008150,GO:0031224,GO:0007166,GO:0007186,GO:0044425,GO:0004888,GO:0004871,GO:0060089,GO:0004930,GO:0038023,GO:0016020,GO:0004872,GO:0005575	molecular_function,cellular response to stimulus,single-organism process,regulation of biological process,biological regulation,cell communication,response to stimulus,signaling,single organism signaling,cellular process,regulation of cellular process,single-organism cellular process,signal transduction,integral to membrane,biological_process,intrinsic to membrane,cell surface receptor signaling …	ssc04740	Olfactory transduction
TCONS_07996665	XLOC_2406788	2050.1	0.667276	11.585	0.00014046	0.0067709	cis	100518203	G protein-coupled receptor, rhodopsin-like||"GPCR, rhodopsin-like, 7TM"||OR10G2||Olfactory receptor||	GO:0003674,GO:0051716,GO:0044699,GO:0050789,GO:0065007,GO:0007154,GO:0050896,GO:0023052,GO:0044700,GO:0009987,GO:0050794,GO:0044763,GO:0007165,GO:0016021,GO:0008150,GO:0031224,GO:0007166,GO:0007186,GO:0044425,GO:0004888,GO:0004871,GO:0060089,GO:0004930,GO:0038023,GO:0016020,GO:0004872,GO:0005575	molecular_function,cellular response to stimulus,single-organism process,regulation of biological process,biological regulation,cell communication,response to stimulus,signaling,single organism signaling,cellular process,regulation of cellular process,single-organism cellular process,signal transduction,integral to membrane,biological_process,intrinsic to membrane,cell surface receptor signaling …	ssc04740	Olfactory transduction
TCONS_07996665	XLOC_2406788	2050.1	0.667276	11.585	0.00014046	0.0067709	cis	100152681	High mobility group box domain||TOX4||	GO:0003674,GO:0051716,GO:0044699,GO:0050789,GO:0065007,GO:0007154,GO:0050896,GO:0023052,GO:0044700,GO:0009987,GO:0050794,GO:0044763,GO:0007165,GO:0016021,GO:0008150,GO:0031224,GO:0007166,GO:0007186,GO:0044425,GO:0004888,GO:0004871,GO:0060089,GO:0004930,GO:0038023,GO:0016020,GO:0004872,GO:0005575	molecular_function,cellular response to stimulus,single-organism process,regulation of biological process,biological regulation,cell communication,response to stimulus,signaling,single organism signaling,cellular process,regulation of cellular process,single-organism cellular process,signal transduction,integral to membrane,biological_process,intrinsic to membrane,cell surface receptor signaling …	ssc04740	Olfactory transduction
TCONS_07996665	XLOC_2406788	2050.1	0.667276	11.585	0.00014046	0.0067709	cis	100510915	7TM GPCR, olfactory receptor/chemoreceptor Srsx||"G protein-coupled receptor, rhodopsin-like"||"GPCR, rhodopsin-like, 7TM"||OR4E2||Olfactory receptor||	GO:0003674,GO:0051716,GO:0044699,GO:0050789,GO:0065007,GO:0007154,GO:0050896,GO:0023052,GO:0044700,GO:0009987,GO:0050794,GO:0044763,GO:0007165,GO:0016021,GO:0008150,GO:0031224,GO:0007166,GO:0007186,GO:0044425,GO:0004888,GO:0004871,GO:0060089,GO:0004930,GO:0038023,GO:0016020,GO:0004872,GO:0005575	molecular_function,cellular response to stimulus,single-organism process,regulation of biological process,biological regulation,cell communication,response to stimulus,signaling,single organism signaling,cellular process,regulation of cellular process,single-organism cellular process,signal transduction,integral to membrane,biological_process,intrinsic to membrane,cell surface receptor signaling …	ssc04740	Olfactory transduction
TCONS_07996665	XLOC_2406788	2050.1	0.667276	11.585	0.00014046	0.0067709	cis	100513098	Zinc finger, C2H2||"Zinc finger, C2H2-like"||SALL2||	GO:0032501,GO:0005488,GO:0044707,GO:0008270,GO:0006974,GO:0003674,GO:0033554,GO:0001503,GO:0005576,GO:0030554,GO:0004518,GO:0006281,GO:0007155,GO:0005524,GO:0022610,GO:0032559,GO:0046914,GO:0006950,GO:0006259,GO:0005506,GO:0051716,GO:0044238,GO:0071704,GO:0016787,GO:0006139,GO:0044699,GO:0046872,GO:0001882,GO:0043169,GO:0017076,GO:1901360,GO:0034641,GO:0016788,GO:0036094,GO:0006725,GO:0046483,GO:…	multicellular organismal process,binding,single-multicellular organism process,zinc ion binding,response to DNA damage stimulus,molecular_function,cellular response to stress,ossification,extracellular region,adenyl nucleotide binding,nuclease activity,DNA repair,cell adhesion,ATP binding,biological adhesion,adenyl ribonucleotide binding,transition metal ion binding,response to stress,DNA metabol…	ssc04740	Olfactory transduction
TCONS_07996665	XLOC_2406788	2050.1	0.667276	11.585	0.00014046	0.0067709	cis	100511090	-	GO:0016485,GO:0051604,GO:0044238,GO:0071704,GO:0010467,GO:0043170,GO:0008152,GO:0019538,GO:0016021,GO:0008150,GO:0031224,GO:0044425,GO:0016020,GO:0005575	protein processing,protein maturation,primary metabolic process,organic substance metabolic process,gene expression,macromolecule metabolic process,metabolic process,protein metabolic process,integral to membrane,biological_process,intrinsic to membrane,membrane part,membrane,cellular_component	ssc04740	Olfactory transduction
TCONS_07996665	XLOC_2406788	2050.1	0.667276	11.585	0.00014046	0.0067709	cis	100513294	METTL3||MT-A70-like||S-adenosyl-L-methionine-dependent methyltransferase-like||	GO:0003674,GO:0016740,GO:0008168,GO:0016741,GO:0044238,GO:0071704,GO:0006139,GO:1901360,GO:0034641,GO:0006725,GO:0046483,GO:0006807,GO:0009987,GO:0003824,GO:0008152,GO:0008150,GO:0044237	molecular_function,transferase activity,methyltransferase activity,transferase activity, transferring one-carbon groups,primary metabolic process,organic substance metabolic process,nucleobase-containing compound metabolic process,organic cyclic compound metabolic process,cellular nitrogen compound metabolic process,cellular aromatic compound metabolic process,heterocycle metabolic process,nitrog…	ssc04740	Olfactory transduction
TCONS_03913466	XLOC_1173102	34.9294	102.932	-1.5592	0.00019105	0.0087221	cis	100519519	-	GO:0005515,GO:0016798,GO:0004553,GO:0005488,GO:0004568,GO:0006032,GO:0046348,GO:1901072,GO:0006026,GO:0003674,GO:0006030,GO:1901071,GO:0030554,GO:0016740,GO:0006040,GO:0005524,GO:0032559,GO:0006022,GO:1901575,GO:0044238,GO:0009057,GO:0071704,GO:0016787,GO:0001882,GO:0017076,GO:1901136,GO:0036094,GO:0035639,GO:0001883,GO:0032549,GO:0032550,GO:0032555,GO:0016772,GO:0006807,GO:0032553,GO:0000166,GO:…	protein binding,hydrolase activity, acting on glycosyl bonds,hydrolase activity, hydrolyzing O-glycosyl compounds,binding,chitinase activity,chitin catabolic process,amino sugar catabolic process,glucosamine-containing compound catabolic process,aminoglycan catabolic process,molecular_function,chitin metabolic process,glucosamine-containing compound metabolic process,adenyl nucleotide binding,tra…	ssc05410,ssc05414	Hypertrophic cardiomyopathy (HCM),Dilated cardiomyopathy
TCONS_03913466	XLOC_1173102	34.9294	102.932	-1.5592	0.00019105	0.0087221	cis	100620445	-	GO:0006814,GO:0015081,GO:0044421,GO:0018995,GO:0043245,GO:0043657,GO:0044215,GO:0044216,GO:0044217,GO:0030001,GO:0046873,GO:0003674,GO:0005576,GO:0022890,GO:0008948,GO:0035725,GO:0071436,GO:0015075,GO:0008324,GO:0022891,GO:0015077,GO:0006811,GO:0022892,GO:0022857,GO:0006812,GO:0044699,GO:0005215,GO:0016831,GO:0015672,GO:0009987,GO:0034220,GO:0016830,GO:0044763,GO:0016829,GO:0003824,GO:0055085,GO:…	sodium ion transport,sodium ion transmembrane transporter activity,extracellular region part,host,extraorganismal space,host cell,other organism,other organism cell,other organism part,metal ion transport,metal ion transmembrane transporter activity,molecular_function,extracellular region,inorganic cation transmembrane transporter activity,oxaloacetate decarboxylase activity,sodium ion transmembr…	ssc05410,ssc05414	Hypertrophic cardiomyopathy (HCM),Dilated cardiomyopathy
TCONS_03913466	XLOC_1173102	34.9294	102.932	-1.5592	0.00019105	0.0087221	cis	100144630	Peptidyl-prolyl cis-trans isomerase, FKBP-type, domain||EF-hand domain||FKBP7||	GO:0005488,GO:0044421,GO:0003674,GO:0005576,GO:0051716,GO:0044238,GO:0071704,GO:0044699,GO:0046872,GO:0031012,GO:0043169,GO:0050789,GO:0065007,GO:0005509,GO:0007154,GO:0050896,GO:0005578,GO:0023052,GO:0044700,GO:0009987,GO:0043170,GO:0050794,GO:0044763,GO:0007165,GO:0043167,GO:0008152,GO:0019538,GO:0006457,GO:0044260,GO:0008150,GO:0044267,GO:0044237,GO:0005575	binding,extracellular region part,molecular_function,extracellular region,cellular response to stimulus,primary metabolic process,organic substance metabolic process,single-organism process,metal ion binding,extracellular matrix,cation binding,regulation of biological process,biological regulation,calcium ion binding,cell communication,response to stimulus,proteinaceous extracellular matrix,signa…	ssc05410,ssc05414	Hypertrophic cardiomyopathy (HCM),Dilated cardiomyopathy
TCONS_03913466	XLOC_1173102	34.9294	102.932	-1.5592	0.00019105	0.0087221	cis	100518993	DFNB59||Gasdermin||	GO:0005488,GO:0044421,GO:0003674,GO:0005576,GO:0051716,GO:0044238,GO:0071704,GO:0044699,GO:0046872,GO:0031012,GO:0043169,GO:0050789,GO:0065007,GO:0005509,GO:0007154,GO:0050896,GO:0005578,GO:0023052,GO:0044700,GO:0009987,GO:0043170,GO:0050794,GO:0044763,GO:0007165,GO:0043167,GO:0008152,GO:0019538,GO:0006457,GO:0044260,GO:0008150,GO:0044267,GO:0044237,GO:0005575	binding,extracellular region part,molecular_function,extracellular region,cellular response to stimulus,primary metabolic process,organic substance metabolic process,single-organism process,metal ion binding,extracellular matrix,cation binding,regulation of biological process,biological regulation,calcium ion binding,cell communication,response to stimulus,proteinaceous extracellular matrix,signa…	ssc05410,ssc05414	Hypertrophic cardiomyopathy (HCM),Dilated cardiomyopathy
TCONS_03913466	XLOC_1173102	34.9294	102.932	-1.5592	0.00019105	0.0087221	cis	100154010	PLEKHA3||Pleckstrin homology domain||	GO:0005488,GO:0044421,GO:0003674,GO:0005576,GO:0051716,GO:0044238,GO:0071704,GO:0044699,GO:0046872,GO:0031012,GO:0043169,GO:0050789,GO:0065007,GO:0005509,GO:0007154,GO:0050896,GO:0005578,GO:0023052,GO:0044700,GO:0009987,GO:0043170,GO:0050794,GO:0044763,GO:0007165,GO:0043167,GO:0008152,GO:0019538,GO:0006457,GO:0044260,GO:0008150,GO:0044267,GO:0044237,GO:0005575	binding,extracellular region part,molecular_function,extracellular region,cellular response to stimulus,primary metabolic process,organic substance metabolic process,single-organism process,metal ion binding,extracellular matrix,cation binding,regulation of biological process,biological regulation,calcium ion binding,cell communication,response to stimulus,proteinaceous extracellular matrix,signa…	ssc05410,ssc05414	Hypertrophic cardiomyopathy (HCM),Dilated cardiomyopathy
TCONS_03913466	XLOC_1173102	34.9294	102.932	-1.5592	0.00019105	0.0087221	cis	102168042	-	GO:0005515,GO:0005488,GO:0015097,GO:0015694,GO:0046689,GO:0050787,GO:0010035,GO:0010038,GO:0030001,GO:0046873,GO:0003674,GO:0022890,GO:0009636,GO:0015075,GO:0008324,GO:0022891,GO:0046915,GO:0006811,GO:0072511,GO:0022892,GO:0000041,GO:0022857,GO:0072509,GO:0042221,GO:0006812,GO:0044699,GO:0005215,GO:0050896,GO:0044765,GO:0008150,GO:0051179,GO:0006810,GO:0051234,GO:0016020,GO:0005575	protein binding,binding,mercury ion transmembrane transporter activity,mercury ion transport,response to mercury ion,detoxification of mercury ion,response to inorganic substance,response to metal ion,metal ion transport,metal ion transmembrane transporter activity,molecular_function,inorganic cation transmembrane transporter activity,response to toxic substance,ion transmembrane transporter acti…	ssc05410,ssc05414	Hypertrophic cardiomyopathy (HCM),Dilated cardiomyopathy
TCONS_02515396	XLOC_788209	1.31923	13.4905	-3.3542	0.0001932	0.0087703	--	--	--	--	--	--	--
TCONS_02420123	XLOC_833191	2.5601	18.2417	-2.833	0.00019599	0.0088471	--	--	--	--	--	--	--
TCONS_01772527	XLOC_628674	105.88	24.0669	2.1373	0.0001991	0.0089541	--	--	--	--	--	--	--
TCONS_05508495	XLOC_1720415	100.924	28.2714	1.8359	0.00021743	0.0095995	--	--	--	--	--	--	--
TCONS_08452801	XLOC_2614521	371.15	931.434	-1.3274	0.00029112	0.012313	cis	100523453	Phosducin, thioredoxin-like domain||PDCL2||Thioredoxin-like fold||	--	--	--	--
TCONS_08452801	XLOC_2614521	371.15	931.434	-1.3274	0.00029112	0.012313	cis	100523263	Neuromedin U, C-terminal||NMU||	GO:0003012,GO:0006936,GO:0006937,GO:0006939,GO:0006940,GO:0090257,GO:0032501,GO:0044707,GO:0044057,GO:0051239,GO:0044699,GO:0050789,GO:0065007,GO:0003008,GO:0008150	muscle system process,muscle contraction,regulation of muscle contraction,smooth muscle contraction,regulation of smooth muscle contraction,regulation of muscle system process,multicellular organismal process,single-multicellular organism process,regulation of system process,regulation of multicellular organismal process,single-organism process,regulation of biological process,biological regulati…	ssc04080	Neuroactive ligand-receptor interaction
TCONS_08452801	XLOC_2614521	371.15	931.434	-1.3274	0.00029112	0.012313	cis	102166866	-	GO:0010605,GO:0009892,GO:0045005,GO:0048478,GO:0008156,GO:0051053,GO:0090329,GO:2000104,GO:0006974,GO:0048519,GO:0006261,GO:0033554,GO:0006275,GO:0060255,GO:0051052,GO:0006260,GO:0006950,GO:0006259,GO:0019222,GO:0051716,GO:0044238,GO:0071704,GO:0006139,GO:0044699,GO:0031323,GO:0050789,GO:0019219,GO:0051171,GO:0065007,GO:1901360,GO:0045934,GO:0051172,GO:0010558,GO:0031327,GO:2000113,GO:0034641,GO:…	negative regulation of macromolecule metabolic process,negative regulation of metabolic process,maintenance of fidelity involved in DNA-dependent DNA replication,replication fork protection,negative regulation of DNA replication,negative regulation of DNA metabolic process,regulation of DNA-dependent DNA replication,negative regulation of DNA-dependent DNA replication,response to DNA damage stimu…	ssc04080	Neuroactive ligand-receptor interaction
TCONS_08452801	XLOC_2614521	371.15	931.434	-1.3274	0.00029112	0.012313	cis	100628097	Myc-type, basic helix-loop-helix (bHLH) domain||CLOCK||Nuclear translocator||PAC motif||PAS domain||PAS fold||PAS fold-3||	GO:0005515,GO:0005488,GO:0046983,GO:0016779,GO:0003674,GO:0016740,GO:0060255,GO:0019222,GO:0051716,GO:0044238,GO:0071704,GO:0010468,GO:0006139,GO:0044699,GO:0031323,GO:0050789,GO:0019219,GO:0051171,GO:0065007,GO:1901360,GO:0034641,GO:0080090,GO:2000112,GO:0010556,GO:0031326,GO:0009889,GO:0006725,GO:0046483,GO:0007154,GO:0016772,GO:0006807,GO:0003899,GO:0010467,GO:0050896,GO:0090304,GO:0006355,GO:…	protein binding,binding,protein dimerization activity,nucleotidyltransferase activity,molecular_function,transferase activity,regulation of macromolecule metabolic process,regulation of metabolic process,cellular response to stimulus,primary metabolic process,organic substance metabolic process,regulation of gene expression,nucleobase-containing compound metabolic process,single-organism process,…	ssc04710,ssc05168,ssc04728	Circadian rhythm,Herpes simplex infection,Dopaminergic synapse
TCONS_05671755	XLOC_1854198	3.16459	19.4297	-2.6182	0.00029789	0.012511	--	--	--	--	--	--	--
TCONS_06963842	XLOC_2240743	6.52119	76.4985	-3.5522	0.00031046	0.012868	cis	733651	Uncharacterised conserved protein UCP037956, zinc finger Ran-binding||"Zinc finger, RanBP2-type"||ZRANB2;||	GO:0048610,GO:0044764,GO:0019074,GO:0016032,GO:0000003,GO:0003677,GO:0044403,GO:0044419,GO:0019072,GO:0005488,GO:0008270,GO:0003674,GO:0051704,GO:0046914,GO:0019013,GO:0003676,GO:0046872,GO:0043169,GO:0044085,GO:0019068,GO:0022607,GO:0019058,GO:0019012,GO:0019067,GO:0009987,GO:0005634,GO:1901363,GO:0043167,GO:0097159,GO:0044423,GO:0071840,GO:0016043,GO:0043231,GO:0043227,GO:0016021,GO:0008150,GO:…	cellular process involved in reproduction,multi-organism cellular process,viral RNA genome packaging,viral process,reproduction,DNA binding,symbiosis, encompassing mutualism through parasitism,interspecies interaction between organisms,viral genome packaging,binding,zinc ion binding,molecular_function,multi-organism process,transition metal ion binding,viral nucleocapsid,nucleic acid binding,meta…	--	--
TCONS_06963842	XLOC_2240743	6.52119	76.4985	-3.5522	0.00031046	0.012868	cis	396811	7TM GPCR, serpentine receptor class bc (Srbc)||"7TM GPCR, serpentine receptor class x (Srx)"||"G protein-coupled receptor, rhodopsin-like"||"GPCR, rhodopsin-like, 7TM"||"Prostanoid EP3 receptor, type 2"||PTGER3;||Prostaglandin DP receptor||Prostanoid EP3 receptor||Prostanoid receptor||Thromboxane receptor||	GO:0003674,GO:0051716,GO:0044699,GO:0050789,GO:0065007,GO:0007154,GO:0050896,GO:0023052,GO:0044700,GO:0009987,GO:0050794,GO:0044763,GO:0007165,GO:0016021,GO:0008150,GO:0031224,GO:0007166,GO:0007186,GO:0044425,GO:0004888,GO:0004871,GO:0060089,GO:0004930,GO:0038023,GO:0016020,GO:0004872,GO:0005575	molecular_function,cellular response to stimulus,single-organism process,regulation of biological process,biological regulation,cell communication,response to stimulus,signaling,single organism signaling,cellular process,regulation of cellular process,single-organism cellular process,signal transduction,integral to membrane,biological_process,intrinsic to membrane,cell surface receptor signaling …	ssc04080,ssc04020	Neuroactive ligand-receptor interaction,Calcium signaling pathway
TCONS_00427209	XLOC_146115	150.03	576.165	-1.9412	0.00031863	0.013131	--	--	--	--	--	--	--
TCONS_06427745	XLOC_1933352	176.945	442.193	-1.3214	0.00037947	0.01516	cis	396898	ATP1B1||Sodium/potassium-transporting ATPase subunit beta||	GO:0006814,GO:0005890,GO:0030001,GO:0005887,GO:0031226,GO:0006811,GO:0006812,GO:0044699,GO:0015672,GO:0043234,GO:0006813,GO:0032991,GO:0071944,GO:0044459,GO:0044765,GO:0016021,GO:0008150,GO:0031224,GO:0051179,GO:0006810,GO:0051234,GO:0005886,GO:0044425,GO:0016020,GO:0005575,GO:0005623,GO:0044464	sodium ion transport,sodium:potassium-exchanging ATPase complex,metal ion transport,integral to plasma membrane,intrinsic to plasma membrane,ion transport,cation transport,single-organism process,monovalent inorganic cation transport,protein complex,potassium ion transport,macromolecular complex,cell periphery,plasma membrane part,single-organism transport,integral to membrane,biological_process,…	ssc04976,ssc04960,ssc04978,ssc04974,ssc04970,ssc04964,ssc04972,ssc04973,ssc04961,ssc04918,ssc04971,ssc04260,ssc04911	Bile secretion,Aldosterone-regulated sodium reabsorption,Mineral absorption,Protein digestion and absorption,Salivary secretion,Proximal tubule bicarbonate reclamation,Pancreatic secretion,Carbohydrate digestion and absorption,Endocrine and other factor-regulated calcium reabsorption,Thyroid hormone synthesis,Gastric acid secretion,Cardiac muscle contraction,Insulin secretion
TCONS_08447708	XLOC_2649774	9.40338	0.362909	4.6955	0.0003931	0.015614	cis	102166704	-	GO:0005488,GO:0003674,GO:0003676,GO:1901363,GO:0097159	binding,molecular_function,nucleic acid binding,heterocyclic compound binding,organic cyclic compound binding	--	--
TCONS_08447708	XLOC_2649774	9.40338	0.362909	4.6955	0.0003931	0.015614	cis	102166825	-	GO:0005488,GO:0003674,GO:0003676,GO:1901363,GO:0097159	binding,molecular_function,nucleic acid binding,heterocyclic compound binding,organic cyclic compound binding	--	--
TCONS_08447708	XLOC_2649774	9.40338	0.362909	4.6955	0.0003931	0.015614	cis	100625079	||Rho GTPase activation protein||Rho GTPase-activating protein domain||	GO:0051716,GO:0044699,GO:0050789,GO:0065007,GO:0007154,GO:0050896,GO:0023052,GO:0044700,GO:0009987,GO:0050794,GO:0044763,GO:0007165,GO:0008150	cellular response to stimulus,single-organism process,regulation of biological process,biological regulation,cell communication,response to stimulus,signaling,single organism signaling,cellular process,regulation of cellular process,single-organism cellular process,signal transduction,biological_process	--	--
TCONS_00648835	XLOC_242816	7.5003	30.7994	-2.0379	0.00040803	0.016049	cis	100170119	||Ribosomal protein L10/L12||Trypanosoma cruzi ribosomal protein P2-like||	GO:0003674,GO:0044238,GO:0071704,GO:0010467,GO:0009987,GO:0043170,GO:0006414,GO:0030529,GO:0003735,GO:0005840,GO:0032991,GO:0034645,GO:0009059,GO:0008152,GO:0006412,GO:0019538,GO:0044260,GO:0008150,GO:0044267,GO:1901576,GO:0043228,GO:0043232,GO:0044237,GO:0044249,GO:0009058,GO:0044444,GO:0043229,GO:0043226,GO:0005198,GO:0044424,GO:0005575,GO:0005737,GO:0005623,GO:0044464,GO:0005622	molecular_function,primary metabolic process,organic substance metabolic process,gene expression,cellular process,macromolecule metabolic process,translational elongation,ribonucleoprotein complex,structural constituent of ribosome,ribosome,macromolecular complex,cellular macromolecule biosynthetic process,macromolecule biosynthetic process,metabolic process,translation,protein metabolic process,…	--	--
TCONS_01290174	XLOC_267859	315.53	118.276	1.4156	0.00040797	0.016049	cis	494562	Zinc finger, C2H2||"Zinc finger, C2H2-like"||KLF9||	GO:0003677,GO:0005488,GO:0008270,GO:0006974,GO:0003674,GO:0033554,GO:0030554,GO:0004518,GO:0006281,GO:0005524,GO:0032559,GO:0046914,GO:0006950,GO:0006259,GO:0003676,GO:0051716,GO:0044238,GO:0071704,GO:0016787,GO:0006139,GO:0044699,GO:0046872,GO:0001882,GO:0043169,GO:0017076,GO:1901360,GO:0034641,GO:0016788,GO:0036094,GO:0006725,GO:0046483,GO:0035639,GO:0001883,GO:0032549,GO:0032550,GO:0032555,GO:…	DNA binding,binding,zinc ion binding,response to DNA damage stimulus,molecular_function,cellular response to stress,adenyl nucleotide binding,nuclease activity,DNA repair,ATP binding,adenyl ribonucleotide binding,transition metal ion binding,response to stress,DNA metabolic process,nucleic acid binding,cellular response to stimulus,primary metabolic process,organic substance metabolic process,hyd…	--	--
TCONS_01290174	XLOC_267859	315.53	118.276	1.4156	0.00040797	0.016049	cis	100515003	||P-loop containing nucleoside triphosphate hydrolase||	GO:0005515,GO:0019899,GO:0005488,GO:0008270,GO:0006357,GO:0003674,GO:0019900,GO:0019901,GO:0060255,GO:0046914,GO:0006366,GO:0019222,GO:0001076,GO:0001104,GO:0016592,GO:0044238,GO:0071704,GO:0031981,GO:0010468,GO:0006139,GO:0046872,GO:0043233,GO:0070013,GO:0043169,GO:0031323,GO:0050789,GO:0005654,GO:0044451,GO:0019219,GO:0051171,GO:0065007,GO:0031974,GO:1901360,GO:0034641,GO:0080090,GO:0000989,GO:…	protein binding,enzyme binding,binding,zinc ion binding,regulation of transcription from RNA polymerase II promoter,molecular_function,kinase binding,protein kinase binding,regulation of macromolecule metabolic process,transition metal ion binding,transcription from RNA polymerase II promoter,regulation of metabolic process,RNA polymerase II transcription factor binding transcription factor activ…	--	--
TCONS_01290174	XLOC_267859	315.53	118.276	1.4156	0.00040797	0.016049	cis	102161538	-	GO:0048610,GO:0007128,GO:0051324,GO:0000003,GO:0000795,GO:0000279,GO:0022403,GO:0007129,GO:0007130,GO:0070192,GO:0070193,GO:0003674,GO:0007127,GO:0022890,GO:0015075,GO:0008324,GO:0007126,GO:0051321,GO:0022891,GO:0015077,GO:0006811,GO:0022892,GO:0022857,GO:0051276,GO:0000794,GO:0031981,GO:0006812,GO:0044699,GO:0043233,GO:0070013,GO:0044454,GO:0000793,GO:0031974,GO:0044085,GO:0005215,GO:0022607,GO:…	cellular process involved in reproduction,meiotic prophase I,prophase,reproduction,synaptonemal complex,M phase,cell cycle phase,synapsis,synaptonemal complex assembly,chromosome organization involved in meiosis,synaptonemal complex organization,molecular_function,meiosis I,inorganic cation transmembrane transporter activity,ion transmembrane transporter activity,cation transmembrane transporter …	--	--
TCONS_07709652	XLOC_2459828	0	7.12329	#NAME?	0.00044199	0.017216	cis	100155958	Transcription factor, MADS-box||SRF||	GO:0005515,GO:0003677,GO:0005488,GO:0046983,GO:0003674,GO:0003676,GO:1901363,GO:0097159	protein binding,DNA binding,binding,protein dimerization activity,molecular_function,nucleic acid binding,heterocyclic compound binding,organic cyclic compound binding	ssc04010,ssc05166,ssc05203	MAPK signaling pathway,HTLV-I infection,Viral carcinogenesis
TCONS_07709652	XLOC_2459828	0	7.12329	#NAME?	0.00044199	0.017216	cis	100154285	Zinc finger, LIM-type||CRIP3||	GO:0005515,GO:0003887,GO:0034061,GO:0005869,GO:0005488,GO:0008270,GO:0016779,GO:0003674,GO:0016740,GO:0006260,GO:0046914,GO:0005875,GO:0006259,GO:0044238,GO:0071704,GO:0006139,GO:0046872,GO:0001882,GO:0043169,GO:1901360,GO:0034641,GO:0036094,GO:0006725,GO:0046483,GO:0016772,GO:0006807,GO:0090304,GO:0009987,GO:0043170,GO:0043234,GO:0015630,GO:1901363,GO:0043167,GO:0097159,GO:0032991,GO:0003824,GO:…	protein binding,DNA-directed DNA polymerase activity,DNA polymerase activity,dynactin complex,binding,zinc ion binding,nucleotidyltransferase activity,molecular_function,transferase activity,DNA replication,transition metal ion binding,microtubule associated complex,DNA metabolic process,primary metabolic process,organic substance metabolic process,nucleobase-containing compound metabolic process…	ssc04010,ssc05166,ssc05203	MAPK signaling pathway,HTLV-I infection,Viral carcinogenesis
TCONS_07709652	XLOC_2459828	0	7.12329	#NAME?	0.00044199	0.017216	cis	733693	Major facilitator superfamily domain, general substrate transporter||General substrate transporter||Major facilitator superfamily||Major facilitator superfamily domain||Organic cation transport protein||SLC22A7;||	GO:0003674,GO:0022857,GO:0051716,GO:0044699,GO:0050789,GO:0065007,GO:0005215,GO:0007154,GO:0050896,GO:0023052,GO:0044700,GO:0009987,GO:0050794,GO:0044763,GO:0007165,GO:0055085,GO:0044765,GO:0016021,GO:0008150,GO:0031224,GO:0051179,GO:0006810,GO:0051234,GO:0007166,GO:0044425,GO:0004888,GO:0004871,GO:0060089,GO:0038023,GO:0016020,GO:0004872,GO:0005575	molecular_function,transmembrane transporter activity,cellular response to stimulus,single-organism process,regulation of biological process,biological regulation,transporter activity,cell communication,response to stimulus,signaling,single organism signaling,cellular process,regulation of cellular process,single-organism cellular process,signal transduction,transmembrane transport,single-organis…	ssc04976	Bile secretion
TCONS_07709652	XLOC_2459828	0	7.12329	#NAME?	0.00044199	0.017216	cis	100155509	Serine/threonine/dual specificity protein kinase, catalytic domain||"Tyrosine-protein kinase, catalytic domain"||Protein kinase domain||Protein kinase-like domain||Serine-threonine/tyrosine-protein kinase catalytic domain||TTBK1||	GO:0005666,GO:0003677,GO:0006383,GO:0005488,GO:0030001,GO:0046873,GO:0016779,GO:0003674,GO:0030554,GO:0016740,GO:0008168,GO:0015075,GO:0005783,GO:0008324,GO:0016741,GO:0005524,GO:0032559,GO:0022891,GO:0006811,GO:0022892,GO:0022857,GO:0003676,GO:0044238,GO:0071704,GO:0031981,GO:0006139,GO:0006812,GO:0044699,GO:0001882,GO:0043233,GO:0070013,GO:0005654,GO:0044451,GO:0031974,GO:0017076,GO:1901360,GO:…	DNA-directed RNA polymerase III complex,DNA binding,transcription from RNA polymerase III promoter,binding,metal ion transport,metal ion transmembrane transporter activity,nucleotidyltransferase activity,molecular_function,adenyl nucleotide binding,transferase activity,methyltransferase activity,ion transmembrane transporter activity,endoplasmic reticulum,cation transmembrane transporter activity…	ssc04976	Bile secretion
TCONS_07709652	XLOC_2459828	0	7.12329	#NAME?	0.00044199	0.017216	cis	100157902	DNPH1||Nucleoside 2-deoxyribosyltransferase||	GO:0009125,GO:0009159,GO:0050144,GO:0070694,GO:0016798,GO:0009162,GO:0016799,GO:0003674,GO:0009123,GO:0016740,GO:0016757,GO:1901575,GO:0044238,GO:0071704,GO:1901292,GO:0016787,GO:0006139,GO:0016763,GO:1901360,GO:0046434,GO:0034641,GO:0034655,GO:0019637,GO:0006725,GO:0046483,GO:0046700,GO:0044270,GO:0006807,GO:1901361,GO:0019439,GO:0009987,GO:0009056,GO:0006753,GO:0003824,GO:0008152,GO:0055086,GO:…	nucleoside monophosphate catabolic process,deoxyribonucleoside monophosphate catabolic process,nucleoside deoxyribosyltransferase activity,deoxyribonucleoside 5'-monophosphate N-glycosidase activity,hydrolase activity, acting on glycosyl bonds,deoxyribonucleoside monophosphate metabolic process,hydrolase activity, hydrolyzing N-glycosyl compounds,molecular_function,nucleoside monophosphate metabo…	ssc04976	Bile secretion
TCONS_07709652	XLOC_2459828	0	7.12329	#NAME?	0.00044199	0.017216	cis	100154751	Anaphase-promoting complex, subunit 10/DOC domain||"Cullin protein, neddylation domain"||"Cullin, N-terminal"||"Zinc finger, C6HC-type"||"Zinc finger, RING-type"||Armadillo-type fold||CPH domain||CUL9||Cullin homology||Galactose-binding domain-like||UBA-like||	GO:0005515,GO:0019899,GO:0005488,GO:0031625,GO:0044389,GO:0008270,GO:0000151,GO:0003674,GO:0046914,GO:0031461,GO:1901575,GO:0044238,GO:0009057,GO:0071704,GO:0006508,GO:0006511,GO:0019941,GO:0043632,GO:0046872,GO:0043169,GO:0044257,GO:0051603,GO:0030163,GO:0044265,GO:0009987,GO:0043170,GO:0043234,GO:0043167,GO:0009056,GO:0032991,GO:0008152,GO:0019538,GO:0044260,GO:0044248,GO:0008150,GO:0044267,GO:…	protein binding,enzyme binding,binding,ubiquitin protein ligase binding,small conjugating protein ligase binding,zinc ion binding,ubiquitin ligase complex,molecular_function,transition metal ion binding,cullin-RING ubiquitin ligase complex,organic substance catabolic process,primary metabolic process,macromolecule catabolic process,organic substance metabolic process,proteolysis,ubiquitin-depende…	ssc04976	Bile secretion
TCONS_07709652	XLOC_2459828	0	7.12329	#NAME?	0.00044199	0.017216	cis	100153069	Zinc finger, U1-type||ZNF318||	GO:0005488,GO:0008270,GO:0003674,GO:0046914,GO:0046872,GO:0043169,GO:0043167	binding,zinc ion binding,molecular_function,transition metal ion binding,metal ion binding,cation binding,ion binding	ssc04976	Bile secretion
TCONS_07709652	XLOC_2459828	0	7.12329	#NAME?	0.00044199	0.017216	cis	100153873	Serine/threonine/dual specificity protein kinase, catalytic domain||"Tyrosine-protein kinase, catalytic domain"||Immunoglobulin||Immunoglobulin I-set||Immunoglobulin V-set domain||Immunoglobulin subtype||Immunoglobulin subtype 2||Immunoglobulin-like domain||PTK7||Protein kinase domain||Protein kinase-like domain||Serine-threonine/tyrosine-protein kinase catalytic domain||	GO:0022414,GO:0048610,GO:0044764,GO:0032501,GO:0044702,GO:0000003,GO:0019953,GO:0005488,GO:0044707,GO:0003674,GO:0042710,GO:0051704,GO:0005576,GO:0007339,GO:0009988,GO:0035036,GO:0008037,GO:0030554,GO:0007338,GO:0009566,GO:0016740,GO:0015075,GO:0007155,GO:0005524,GO:0022610,GO:0032559,GO:0022891,GO:0006811,GO:0022892,GO:0022857,GO:0044238,GO:0071704,GO:0044699,GO:0001882,GO:0017076,GO:0005215,GO:…	reproductive process,cellular process involved in reproduction,multi-organism cellular process,multicellular organismal process,single organism reproductive process,reproduction,sexual reproduction,binding,single-multicellular organism process,molecular_function,biofilm formation,multi-organism process,extracellular region,binding of sperm to zona pellucida,cell-cell recognition,sperm-egg recogni…	ssc04976	Bile secretion
TCONS_00669197	XLOC_328375	8.8049	0.341974	4.6863	0.00045286	0.017555	--	--	--	--	--	--	--
TCONS_03635919	XLOC_1196788	9.68056	38.7494	-2.001	0.00045773	0.017687	cis	102158525	-	--	--	--	--
TCONS_03635919	XLOC_1196788	9.68056	38.7494	-2.001	0.00045773	0.017687	cis	100518584	C2orf57||	--	--	--	--
TCONS_03635919	XLOC_1196788	9.68056	38.7494	-2.001	0.00045773	0.017687	cis	100736954	-	--	--	ssc00230	Purine metabolism
TCONS_03635919	XLOC_1196788	9.68056	38.7494	-2.001	0.00045773	0.017687	cis	100520336	||"7TM GPCR, olfactory receptor/chemoreceptor Srsx"||"7TM GPCR, serpentine receptor class w (Srw)"||"G protein-coupled receptor, rhodopsin-like"||"GPCR, rhodopsin-like, 7TM"||"Neuromedin U receptor, type 1"||Neuromedin U receptor||	GO:0003674,GO:0051716,GO:0044699,GO:0050789,GO:0065007,GO:0007154,GO:0050896,GO:0023052,GO:0044700,GO:0009987,GO:0050794,GO:0044763,GO:0007165,GO:0016021,GO:0008150,GO:0031224,GO:0007166,GO:0007186,GO:0044425,GO:0004888,GO:0004871,GO:0060089,GO:0004930,GO:0038023,GO:0016020,GO:0004872,GO:0005575	molecular_function,cellular response to stimulus,single-organism process,regulation of biological process,biological regulation,cell communication,response to stimulus,signaling,single organism signaling,cellular process,regulation of cellular process,single-organism cellular process,signal transduction,integral to membrane,biological_process,intrinsic to membrane,cell surface receptor signaling …	ssc04080	Neuroactive ligand-receptor interaction
TCONS_02351288	XLOC_785384	0.302248	8.69514	-4.8464	0.00046411	0.017819	--	--	--	--	--	--	--
TCONS_00158841	XLOC_054777	1.57498	13.458	-3.0951	0.00053318	0.01981	cis	100627582	||Histone H2A||Histone core||Histone-fold||Transcription factor CBF/NF-Y/archaeal histone||	GO:0043565,GO:0003677,GO:0005488,GO:0003674,GO:0003676,GO:1901363,GO:0097159,GO:0005575,GO:0005623,GO:0044464,GO:0005622	sequence-specific DNA binding,DNA binding,binding,molecular_function,nucleic acid binding,heterocyclic compound binding,organic cyclic compound binding,cellular_component,cell,cell part,intracellular	ssc05034,ssc05322	Alcoholism,Systemic lupus erythematosus
TCONS_01729386	XLOC_551910	78.9651	2.3438	5.0743	0.00053755	0.019911	cis	396717	Cytokine, IL-1-like||FGF9;||Fibroblast growth factor family||IL-1 family/FGF family||	GO:0005515,GO:0005488,GO:0003674,GO:0008083,GO:0005102	protein binding,binding,molecular_function,growth factor activity,receptor binding	ssc04810,ssc05218,ssc05200,ssc04010,ssc04014,ssc05205,ssc04151	Regulation of actin cytoskeleton,Melanoma,Pathways in cancer,MAPK signaling pathway,Ras signaling pathway,Proteoglycans in cancer,PI3K-Akt signaling pathway
TCONS_04639319	XLOC_1491857	4.03947	23.2701	-2.5262	0.00056291	0.020691	--	--	--	--	--	--	--
TCONS_03313911	XLOC_1016174	66.0241	22.6916	1.5408	0.00060355	0.02169	cis	100153922	CTNNB1 binding, N-teminal||High mobility group box domain||TCF7L2||	GO:0005515,GO:0022414,GO:0048610,GO:0007530,GO:0007531,GO:0007532,GO:0045165,GO:0045895,GO:0000003,GO:0003677,GO:0003006,GO:0005488,GO:0048869,GO:0000772,GO:0005186,GO:0010628,GO:0045893,GO:0045935,GO:0051173,GO:0051254,GO:0003674,GO:0009891,GO:0010557,GO:0031328,GO:0010604,GO:0030154,GO:0032502,GO:0060255,GO:0048522,GO:0048518,GO:0005102,GO:0019222,GO:0003676,GO:0044238,GO:0071704,GO:0010468,GO:…	protein binding,reproductive process,cellular process involved in reproduction,sex determination,mating type determination,regulation of mating-type specific transcription, DNA-dependent,cell fate commitment,positive regulation of mating-type specific transcription, DNA-dependent,reproduction,DNA binding,developmental process involved in reproduction,binding,cellular developmental process,mating …	ssc04390,ssc05215,ssc05200,ssc05216,ssc05213,ssc05221,ssc05217,ssc05210,ssc05412,ssc04520,ssc04916,ssc04310	Hippo signaling pathway,Prostate cancer,Pathways in cancer,Thyroid cancer,Endometrial cancer,Acute myeloid leukemia,Basal cell carcinoma,Colorectal cancer,Arrhythmogenic right ventricular cardiomyopathy (ARVC),Adherens junction,Melanogenesis,Wnt signaling pathway
TCONS_07998006	XLOC_2441411	2.54547	33.3432	-3.7114	0.00068639	0.02392	cis	102165684	-	--	--	--	--
TCONS_05524330	XLOC_1770996	9.52042	34.81	-1.8704	0.000706	0.024462	--	--	--	--	--	--	--
TCONS_02483462	XLOC_878148	8.662	50.1582	-2.5337	0.0007191	0.024792	cis	100533550	G protein-coupled receptor, rhodopsin-like||GPR149||	GO:0003674,GO:0051716,GO:0016055,GO:0044699,GO:0050789,GO:0065007,GO:0007154,GO:0050896,GO:0023052,GO:0044700,GO:0009987,GO:0050794,GO:0044763,GO:0007165,GO:0016021,GO:0008150,GO:0031224,GO:0007166,GO:0007186,GO:0044425,GO:0004888,GO:0004871,GO:0060089,GO:0004930,GO:0038023,GO:0016020,GO:0004872,GO:0005575	molecular_function,cellular response to stimulus,Wnt receptor signaling pathway,single-organism process,regulation of biological process,biological regulation,cell communication,response to stimulus,signaling,single organism signaling,cellular process,regulation of cellular process,single-organism cellular process,signal transduction,integral to membrane,biological_process,intrinsic to membrane,c…	--	--
TCONS_01843004	XLOC_612580	19.103	3.71596	2.362	0.00072478	0.02483	--	--	--	--	--	--	--
TCONS_08341465	XLOC_2648423	4.2427	21.2954	-2.3275	0.00072386	0.02483	--	--	--	--	--	--	--
TCONS_00371622	XLOC_126763	1.31923	11.9823	-3.1831	0.00078754	0.026597	cis	100626978	Myc-type, basic helix-loop-helix (bHLH) domain||ID3||	GO:0005515,GO:0005488,GO:0046983,GO:0003674	protein binding,binding,protein dimerization activity,molecular_function	ssc04350,ssc04390	TGF-beta signaling pathway,Hippo signaling pathway
TCONS_00818046	XLOC_367817	5.33545	28.882	-2.4365	0.00080533	0.026975	cis	102162530	||Aldehyde dehydrogenase domain||Aldehyde/histidinol dehydrogenase||	GO:0003674,GO:0003824,GO:0008152,GO:0055114,GO:0008150,GO:0016491,GO:0044710	molecular_function,catalytic activity,metabolic process,oxidation-reduction process,biological_process,oxidoreductase activity,single-organism metabolic process	ssc00980,ssc05204,ssc00360,ssc00340,ssc00410,ssc00350,ssc00010,ssc00982,ssc01100	Metabolism of xenobiotics by cytochrome P450,Chemical carcinogenesis,Phenylalanine metabolism,Histidine metabolism,beta-Alanine metabolism,Tyrosine metabolism,Glycolysis / Gluconeogenesis,Drug metabolism - cytochrome P450,Metabolic pathways
TCONS_02246236	XLOC_658570	178.347	71.8099	1.3124	0.00081591	0.027216	cis	100626208	G-protein, beta subunit||G-protein beta WD-40 repeat||NLE||NLE1||Quinonprotein alcohol dehydrogenase-like superfamily||WD40 repeat||WD40-repeat-containing domain||	GO:0005515,GO:0005488,GO:0003674	protein binding,binding,molecular_function	--	--
TCONS_02246236	XLOC_658570	178.347	71.8099	1.3124	0.00081591	0.027216	cis	100626758	||"ATPase, AAA-4"||Domain of unknown function DUF2075||P-loop containing nucleoside triphosphate hydrolase||	GO:0004386,GO:0003677,GO:0005488,GO:0008026,GO:0070035,GO:0003674,GO:0030554,GO:0005524,GO:0032559,GO:0003676,GO:0043531,GO:0016887,GO:0042623,GO:0016787,GO:0001882,GO:0017076,GO:0036094,GO:0035639,GO:0001883,GO:0032549,GO:0032550,GO:0032555,GO:0032553,GO:0000166,GO:1901265,GO:0003724,GO:1901363,GO:0043167,GO:0097159,GO:0017111,GO:0016817,GO:0016462,GO:0043168,GO:0003824,GO:0016818,GO:0003723	helicase activity,DNA binding,binding,ATP-dependent helicase activity,purine NTP-dependent helicase activity,molecular_function,adenyl nucleotide binding,ATP binding,adenyl ribonucleotide binding,nucleic acid binding,ADP binding,ATPase activity,ATPase activity, coupled,hydrolase activity,nucleoside binding,purine nucleotide binding,small molecule binding,purine ribonucleoside triphosphate binding…	--	--
TCONS_02246236	XLOC_658570	178.347	71.8099	1.3124	0.00081591	0.027216	cis	100626849	-	GO:0004386,GO:0033588,GO:0006730,GO:0003677,GO:0005488,GO:0009432,GO:0006974,GO:0003697,GO:0006357,GO:0003674,GO:0033554,GO:0030554,GO:0016740,GO:0006281,GO:0060255,GO:0005524,GO:0006260,GO:0032559,GO:0006366,GO:0006950,GO:0006259,GO:0009991,GO:0031668,GO:0071496,GO:0019222,GO:0003676,GO:0051716,GO:0016887,GO:0044238,GO:0071704,GO:0010468,GO:0016787,GO:0006139,GO:0044699,GO:0001882,GO:0031323,GO:…	helicase activity,Elongator holoenzyme complex,one-carbon metabolic process,DNA binding,binding,SOS response,response to DNA damage stimulus,single-stranded DNA binding,regulation of transcription from RNA polymerase II promoter,molecular_function,cellular response to stress,adenyl nucleotide binding,transferase activity,DNA repair,regulation of macromolecule metabolic process,ATP binding,DNA rep…	ssc03440	Homologous recombination
TCONS_02246236	XLOC_658570	178.347	71.8099	1.3124	0.00081591	0.027216	cis	102166197	-	GO:0004386,GO:0033588,GO:0006730,GO:0003677,GO:0005488,GO:0009432,GO:0006974,GO:0003697,GO:0006357,GO:0003674,GO:0033554,GO:0030554,GO:0016740,GO:0006281,GO:0060255,GO:0005524,GO:0006260,GO:0032559,GO:0006366,GO:0006950,GO:0006259,GO:0009991,GO:0031668,GO:0071496,GO:0019222,GO:0003676,GO:0051716,GO:0016887,GO:0044238,GO:0071704,GO:0010468,GO:0016787,GO:0006139,GO:0044699,GO:0001882,GO:0031323,GO:…	helicase activity,Elongator holoenzyme complex,one-carbon metabolic process,DNA binding,binding,SOS response,response to DNA damage stimulus,single-stranded DNA binding,regulation of transcription from RNA polymerase II promoter,molecular_function,cellular response to stress,adenyl nucleotide binding,transferase activity,DNA repair,regulation of macromolecule metabolic process,ATP binding,DNA rep…	ssc03440	Homologous recombination
TCONS_02246236	XLOC_658570	178.347	71.8099	1.3124	0.00081591	0.027216	cis	100626291	Fibronectin, type III||FNDC8||	GO:0005515,GO:0005488,GO:0003674	protein binding,binding,molecular_function	ssc03440	Homologous recombination
TCONS_02246236	XLOC_658570	178.347	71.8099	1.3124	0.00081591	0.027216	cis	100134956	Armadillo||Armadillo-type fold||Tetratricopeptide repeat||Tetratricopeptide repeat-containing domain||UNC-45/Ring assembly protein 3||UNC45B||	GO:0005515,GO:0003887,GO:0034061,GO:0005488,GO:0016779,GO:0003674,GO:0016740,GO:0016772,GO:0003824	protein binding,DNA-directed DNA polymerase activity,DNA polymerase activity,binding,nucleotidyltransferase activity,molecular_function,transferase activity,transferase activity, transferring phosphorus-containing groups,catalytic activity	ssc03440	Homologous recombination
TCONS_06830581	XLOC_2085042	59.7474	20.18	1.566	0.00082126	0.027356	cis	100523378	Cor1/Xlr/Xmr family||SYCP3||	--	--	--	--
TCONS_06830581	XLOC_2085042	59.7474	20.18	1.566	0.00082126	0.027356	cis	100523187	Fibronectin, type III||Immunoglobulin||Immunoglobulin I-set||Immunoglobulin subtype||Immunoglobulin subtype 2||Immunoglobulin-like domain||MYBPC1||	GO:0005515,GO:0016798,GO:0034464,GO:0004553,GO:0006012,GO:0004565,GO:0015925,GO:0048646,GO:0010927,GO:0032990,GO:0042384,GO:0048858,GO:0060271,GO:0005488,GO:0044782,GO:0048869,GO:0003674,GO:0032502,GO:0019318,GO:0009653,GO:0005996,GO:0000902,GO:0032989,GO:0030031,GO:0044238,GO:0071704,GO:0030030,GO:0044767,GO:0016787,GO:0044699,GO:0005975,GO:0048856,GO:0044085,GO:0022607,GO:0070925,GO:0009987,GO:…	protein binding,hydrolase activity, acting on glycosyl bonds,BBSome,hydrolase activity, hydrolyzing O-glycosyl compounds,galactose metabolic process,beta-galactosidase activity,galactosidase activity,anatomical structure formation involved in morphogenesis,cellular component assembly involved in morphogenesis,cell part morphogenesis,cilium assembly,cell projection morphogenesis,cilium morphogenes…	--	--
TCONS_06830581	XLOC_2085042	59.7474	20.18	1.566	0.00082126	0.027356	cis	100523738	-	GO:0008654,GO:0016780,GO:0003674,GO:0006644,GO:0016740,GO:0044238,GO:0071704,GO:0019637,GO:0016772,GO:0009987,GO:0008610,GO:0003824,GO:0090407,GO:0008152,GO:0008150,GO:0006796,GO:0006793,GO:1901576,GO:0044237,GO:0044249,GO:0044255,GO:0009058,GO:0006629,GO:0016020,GO:0005575,GO:0044710	phospholipid biosynthetic process,phosphotransferase activity, for other substituted phosphate groups,molecular_function,phospholipid metabolic process,transferase activity,primary metabolic process,organic substance metabolic process,organophosphate metabolic process,transferase activity, transferring phosphorus-containing groups,cellular process,lipid biosynthetic process,catalytic activity,org…	ssc00564,ssc00565,ssc01100	Glycerophospholipid metabolism,Ether lipid metabolism,Metabolic pathways
TCONS_05278026	XLOC_1591615	34.1621	93.9509	-1.4595	0.00083151	0.027584	cis	100525390	-	GO:0005515,GO:0004386,GO:0003677,GO:0005488,GO:0003674,GO:0030554,GO:0005524,GO:0032559,GO:0003676,GO:0016787,GO:0001882,GO:0017076,GO:0036094,GO:0035639,GO:0001883,GO:0032549,GO:0032550,GO:0032555,GO:0032553,GO:0000166,GO:1901265,GO:1901363,GO:0043167,GO:0097159,GO:0017111,GO:0016817,GO:0016462,GO:0043168,GO:0003824,GO:0016818	protein binding,helicase activity,DNA binding,binding,molecular_function,adenyl nucleotide binding,ATP binding,adenyl ribonucleotide binding,nucleic acid binding,hydrolase activity,nucleoside binding,purine nucleotide binding,small molecule binding,purine ribonucleoside triphosphate binding,purine nucleoside binding,ribonucleoside binding,purine ribonucleoside binding,purine ribonucleotide bindin…	--	--
TCONS_01946133	XLOC_612580	6.45405	0	Inf	0.00085792	0.028227	--	--	--	--	--	--	--
TCONS_05541186	XLOC_1836900	3.4031	18.2324	-2.4216	0.0008859	0.028936	cis	100038014	Ribose 5-phosphate isomerase, type A||RPIA||	GO:0004751,GO:0009052,GO:0019321,GO:0005488,GO:0003674,GO:0016861,GO:0006098,GO:0006740,GO:0019318,GO:0005996,GO:0006739,GO:0016860,GO:0019362,GO:0046496,GO:0072524,GO:0006733,GO:1901575,GO:0006007,GO:0019320,GO:0046365,GO:0044238,GO:0071704,GO:0006006,GO:0006139,GO:0044724,GO:0016052,GO:0005975,GO:1901360,GO:0034641,GO:0019637,GO:0006725,GO:0046483,GO:0006807,GO:0009987,GO:0006732,GO:0009056,GO:…	ribose-5-phosphate isomerase activity,pentose-phosphate shunt, non-oxidative branch,pentose metabolic process,binding,molecular_function,intramolecular oxidoreductase activity, interconverting aldoses and ketoses,pentose-phosphate shunt,NADPH regeneration,hexose metabolic process,monosaccharide metabolic process,NADP metabolic process,intramolecular oxidoreductase activity,pyridine nucleotide met…	ssc00030,ssc01200,ssc01230,ssc01100	Pentose phosphate pathway,Carbon metabolism,Biosynthesis of amino acids,Metabolic pathways
TCONS_09428955	XLOC_2923626	16.9235	3.01108	2.4907	0.00091164	0.029671	cis	100152239	NHS||	--	--	--	--
TCONS_09428955	XLOC_2923626	16.9235	3.01108	2.4907	0.00091164	0.029671	cis	100154649	RAI2||	--	--	--	--
TCONS_09428955	XLOC_2923626	16.9235	3.01108	2.4907	0.00091164	0.029671	cis	100521306	Sterile alpha motif, type 1||"Sterile alpha motif, type 2"||SCML1||Sterile alpha motif domain||Sterile alpha motif/pointed domain||	GO:0005515,GO:0043565,GO:0003677,GO:0005488,GO:0003674,GO:0003676,GO:0005634,GO:1901363,GO:0097159,GO:0043231,GO:0043227,GO:0043229,GO:0043226,GO:0044424,GO:0005575,GO:0005623,GO:0044464,GO:0005622	protein binding,sequence-specific DNA binding,DNA binding,binding,molecular_function,nucleic acid binding,nucleus,heterocyclic compound binding,organic cyclic compound binding,intracellular membrane-bounded organelle,membrane-bounded organelle,intracellular organelle,organelle,intracellular part,cellular_component,cell,cell part,intracellular	--	--
TCONS_02310246	XLOC_854063	131.223	30.1367	2.1224	0.00099507	0.031829	--	--	--	--	--	--	--
TCONS_04700969	XLOC_1520090	22.0014	4.92916	2.1582	0.0010015	0.031993	cis	100514021	Zinc finger, C3HC4 RING-type||"Zinc finger, RING-type"||ZNRF2||	GO:0005515,GO:0005488,GO:0008270,GO:0003674,GO:0046914,GO:0046872,GO:0043169,GO:0043167	protein binding,binding,zinc ion binding,molecular_function,transition metal ion binding,metal ion binding,cation binding,ion binding	--	--
TCONS_02098378	XLOC_658570	48.7468	16.1228	1.5962	0.0010182	0.032396	cis	100626208	G-protein, beta subunit||G-protein beta WD-40 repeat||NLE||NLE1||Quinonprotein alcohol dehydrogenase-like superfamily||WD40 repeat||WD40-repeat-containing domain||	GO:0005515,GO:0005488,GO:0003674	protein binding,binding,molecular_function	--	--
TCONS_02098378	XLOC_658570	48.7468	16.1228	1.5962	0.0010182	0.032396	cis	100626758	||"ATPase, AAA-4"||Domain of unknown function DUF2075||P-loop containing nucleoside triphosphate hydrolase||	GO:0004386,GO:0003677,GO:0005488,GO:0008026,GO:0070035,GO:0003674,GO:0030554,GO:0005524,GO:0032559,GO:0003676,GO:0043531,GO:0016887,GO:0042623,GO:0016787,GO:0001882,GO:0017076,GO:0036094,GO:0035639,GO:0001883,GO:0032549,GO:0032550,GO:0032555,GO:0032553,GO:0000166,GO:1901265,GO:0003724,GO:1901363,GO:0043167,GO:0097159,GO:0017111,GO:0016817,GO:0016462,GO:0043168,GO:0003824,GO:0016818,GO:0003723	helicase activity,DNA binding,binding,ATP-dependent helicase activity,purine NTP-dependent helicase activity,molecular_function,adenyl nucleotide binding,ATP binding,adenyl ribonucleotide binding,nucleic acid binding,ADP binding,ATPase activity,ATPase activity, coupled,hydrolase activity,nucleoside binding,purine nucleotide binding,small molecule binding,purine ribonucleoside triphosphate binding…	--	--
TCONS_02098378	XLOC_658570	48.7468	16.1228	1.5962	0.0010182	0.032396	cis	100626849	-	GO:0004386,GO:0033588,GO:0006730,GO:0003677,GO:0005488,GO:0009432,GO:0006974,GO:0003697,GO:0006357,GO:0003674,GO:0033554,GO:0030554,GO:0016740,GO:0006281,GO:0060255,GO:0005524,GO:0006260,GO:0032559,GO:0006366,GO:0006950,GO:0006259,GO:0009991,GO:0031668,GO:0071496,GO:0019222,GO:0003676,GO:0051716,GO:0016887,GO:0044238,GO:0071704,GO:0010468,GO:0016787,GO:0006139,GO:0044699,GO:0001882,GO:0031323,GO:…	helicase activity,Elongator holoenzyme complex,one-carbon metabolic process,DNA binding,binding,SOS response,response to DNA damage stimulus,single-stranded DNA binding,regulation of transcription from RNA polymerase II promoter,molecular_function,cellular response to stress,adenyl nucleotide binding,transferase activity,DNA repair,regulation of macromolecule metabolic process,ATP binding,DNA rep…	ssc03440	Homologous recombination
TCONS_02098378	XLOC_658570	48.7468	16.1228	1.5962	0.0010182	0.032396	cis	102166197	-	GO:0004386,GO:0033588,GO:0006730,GO:0003677,GO:0005488,GO:0009432,GO:0006974,GO:0003697,GO:0006357,GO:0003674,GO:0033554,GO:0030554,GO:0016740,GO:0006281,GO:0060255,GO:0005524,GO:0006260,GO:0032559,GO:0006366,GO:0006950,GO:0006259,GO:0009991,GO:0031668,GO:0071496,GO:0019222,GO:0003676,GO:0051716,GO:0016887,GO:0044238,GO:0071704,GO:0010468,GO:0016787,GO:0006139,GO:0044699,GO:0001882,GO:0031323,GO:…	helicase activity,Elongator holoenzyme complex,one-carbon metabolic process,DNA binding,binding,SOS response,response to DNA damage stimulus,single-stranded DNA binding,regulation of transcription from RNA polymerase II promoter,molecular_function,cellular response to stress,adenyl nucleotide binding,transferase activity,DNA repair,regulation of macromolecule metabolic process,ATP binding,DNA rep…	ssc03440	Homologous recombination
TCONS_02098378	XLOC_658570	48.7468	16.1228	1.5962	0.0010182	0.032396	cis	100626291	Fibronectin, type III||FNDC8||	GO:0005515,GO:0005488,GO:0003674	protein binding,binding,molecular_function	ssc03440	Homologous recombination
TCONS_02098378	XLOC_658570	48.7468	16.1228	1.5962	0.0010182	0.032396	cis	100134956	Armadillo||Armadillo-type fold||Tetratricopeptide repeat||Tetratricopeptide repeat-containing domain||UNC-45/Ring assembly protein 3||UNC45B||	GO:0005515,GO:0003887,GO:0034061,GO:0005488,GO:0016779,GO:0003674,GO:0016740,GO:0016772,GO:0003824	protein binding,DNA-directed DNA polymerase activity,DNA polymerase activity,binding,nucleotidyltransferase activity,molecular_function,transferase activity,transferase activity, transferring phosphorus-containing groups,catalytic activity	ssc03440	Homologous recombination
TCONS_07996776	XLOC_2410374	1.87723	13.5374	-2.8503	0.0010645	0.033516	--	--	--	--	--	--	--
TCONS_08522556	XLOC_2752668	6.16904	24.7931	-2.0068	0.0010644	0.033516	cis	100523322	O-methyltransferase, family 3||LRTOMT||S-adenosyl-L-methionine-dependent methyltransferase-like||	GO:0003674,GO:0004719,GO:0010340,GO:0051998,GO:0016740,GO:0008168,GO:0016741,GO:0008171,GO:0044238,GO:0071704,GO:0008276,GO:0009987,GO:0043170,GO:0008757,GO:0003824,GO:0008152,GO:0019538,GO:0044260,GO:0008150,GO:0044267,GO:0044237,GO:0006464,GO:0036211,GO:0043412	molecular_function,protein-L-isoaspartate (D-aspartate) O-methyltransferase activity,carboxyl-O-methyltransferase activity,protein carboxyl O-methyltransferase activity,transferase activity,methyltransferase activity,transferase activity, transferring one-carbon groups,O-methyltransferase activity,primary metabolic process,organic substance metabolic process,protein methyltransferase activity,cel…	--	--
TCONS_08522556	XLOC_2752668	6.16904	24.7931	-2.0068	0.0010644	0.033516	cis	396784	FOLR1||Folate receptor-like||	GO:0003674,GO:0004719,GO:0010340,GO:0051998,GO:0016740,GO:0008168,GO:0016741,GO:0008171,GO:0044238,GO:0071704,GO:0008276,GO:0009987,GO:0043170,GO:0008757,GO:0003824,GO:0008152,GO:0019538,GO:0044260,GO:0008150,GO:0044267,GO:0044237,GO:0006464,GO:0036211,GO:0043412	molecular_function,protein-L-isoaspartate (D-aspartate) O-methyltransferase activity,carboxyl-O-methyltransferase activity,protein carboxyl O-methyltransferase activity,transferase activity,methyltransferase activity,transferase activity, transferring one-carbon groups,O-methyltransferase activity,primary metabolic process,organic substance metabolic process,protein methyltransferase activity,cel…	ssc04144	Endocytosis
TCONS_08522556	XLOC_2752668	6.16904	24.7931	-2.0068	0.0010644	0.033516	cis	100520208	-	GO:0005515,GO:0005488,GO:0003674	protein binding,binding,molecular_function	ssc04144	Endocytosis
TCONS_08522556	XLOC_2752668	6.16904	24.7931	-2.0068	0.0010644	0.033516	cis	100520682	ANAPC15||	GO:0044764,GO:0016032,GO:0044403,GO:0044419,GO:0005488,GO:0008270,GO:0044421,GO:0018995,GO:0043245,GO:0043657,GO:0044215,GO:0044216,GO:0044217,GO:0003674,GO:0006261,GO:0051704,GO:0005576,GO:0006260,GO:0046914,GO:0006259,GO:0044238,GO:0071704,GO:0006139,GO:0046872,GO:0006270,GO:0043169,GO:1901360,GO:0034641,GO:0006725,GO:0046483,GO:0042025,GO:0006807,GO:0033647,GO:0033648,GO:0033646,GO:0043656,GO:…	multi-organism cellular process,viral process,symbiosis, encompassing mutualism through parasitism,interspecies interaction between organisms,binding,zinc ion binding,extracellular region part,host,extraorganismal space,host cell,other organism,other organism cell,other organism part,molecular_function,DNA-dependent DNA replication,multi-organism process,extracellular region,DNA replication,trans…	ssc04144	Endocytosis
TCONS_08522556	XLOC_2752668	6.16904	24.7931	-2.0068	0.0010644	0.033516	cis	100520503	LAMTOR1||	GO:0001919,GO:0005768,GO:0005770,GO:0007040,GO:0010008,GO:0010243,GO:0031902,GO:0032008,GO:0032439,GO:0042632,GO:0043200,GO:0043410,GO:0044440,GO:0045121,GO:0051640,GO:0055088,GO:0055092,GO:0071230,GO:0071417,GO:0071986,GO:1901698,GO:1901699,GO:1901700,GO:1901701,GO:0001101,GO:0071229,GO:0001881,GO:0031929,GO:0032006,GO:0000165,GO:0043408,GO:0009967,GO:0010647,GO:0010740,GO:0023056,GO:0007243,GO:…	regulation of receptor recycling,endosome,late endosome,lysosome organization,endosome membrane,response to organonitrogen compound,late endosome membrane,positive regulation of TOR signaling cascade,endosome localization,cholesterol homeostasis,response to amino acid stimulus,positive regulation of MAPK cascade,endosomal part,membrane raft,organelle localization,lipid homeostasis,sterol homeosta…	ssc04144	Endocytosis
TCONS_08522556	XLOC_2752668	6.16904	24.7931	-2.0068	0.0010644	0.033516	cis	397579	FOLR1||Folate receptor-like||	GO:0001919,GO:0005768,GO:0005770,GO:0007040,GO:0010008,GO:0010243,GO:0031902,GO:0032008,GO:0032439,GO:0042632,GO:0043200,GO:0043410,GO:0044440,GO:0045121,GO:0051640,GO:0055088,GO:0055092,GO:0071230,GO:0071417,GO:0071986,GO:1901698,GO:1901699,GO:1901700,GO:1901701,GO:0001101,GO:0071229,GO:0001881,GO:0031929,GO:0032006,GO:0000165,GO:0043408,GO:0009967,GO:0010647,GO:0010740,GO:0023056,GO:0007243,GO:…	regulation of receptor recycling,endosome,late endosome,lysosome organization,endosome membrane,response to organonitrogen compound,late endosome membrane,positive regulation of TOR signaling cascade,endosome localization,cholesterol homeostasis,response to amino acid stimulus,positive regulation of MAPK cascade,endosomal part,membrane raft,organelle localization,lipid homeostasis,sterol homeosta…	ssc04144	Endocytosis
TCONS_08522556	XLOC_2752668	6.16904	24.7931	-2.0068	0.0010644	0.033516	cis	100462718	Sterile alpha motif, type 1||"Sterile alpha motif, type 2"||Endonuclease/exonuclease/phosphatase||INPPL1||Inositol polyphosphate-related phosphatase||SH2 domain||Sterile alpha motif domain||Sterile alpha motif/pointed domain||	GO:0005515,GO:0003682,GO:0005488,GO:0003674	protein binding,chromatin binding,binding,molecular_function	ssc04662,ssc04666,ssc04070,ssc04910,ssc00562	B cell receptor signaling pathway,Fc gamma R-mediated phagocytosis,Phosphatidylinositol signaling system,Insulin signaling pathway,Inositol phosphate metabolism
TCONS_08522556	XLOC_2752668	6.16904	24.7931	-2.0068	0.0010644	0.033516	cis	100524033	-	GO:0005515,GO:0003682,GO:0005488,GO:0003674	protein binding,chromatin binding,binding,molecular_function	ssc03013,ssc05134	RNA transport,Legionellosis
TCONS_08522556	XLOC_2752668	6.16904	24.7931	-2.0068	0.0010644	0.033516	cis	396853	FOLR2||Folate receptor-like||	GO:0005515,GO:0003682,GO:0005488,GO:0003674	protein binding,chromatin binding,binding,molecular_function	ssc04144	Endocytosis
TCONS_08522556	XLOC_2752668	6.16904	24.7931	-2.0068	0.0010644	0.033516	cis	100523853	||"Ribosomal protein L11, C-terminal"||"Ribosomal protein L11, N-terminal"||Ribosomal protein L11/L12||	GO:0003674,GO:0044238,GO:0071704,GO:0010467,GO:0009987,GO:0043170,GO:0030529,GO:0003735,GO:0005840,GO:0032991,GO:0034645,GO:0009059,GO:0008152,GO:0006412,GO:0019538,GO:0044260,GO:0008150,GO:0044267,GO:1901576,GO:0043228,GO:0043232,GO:0044237,GO:0044249,GO:0009058,GO:0044444,GO:0043229,GO:0043226,GO:0005198,GO:0044424,GO:0005575,GO:0005737,GO:0005623,GO:0044464,GO:0005622	molecular_function,primary metabolic process,organic substance metabolic process,gene expression,cellular process,macromolecule metabolic process,ribonucleoprotein complex,structural constituent of ribosome,ribosome,macromolecular complex,cellular macromolecule biosynthetic process,macromolecule biosynthetic process,metabolic process,translation,protein metabolic process,cellular macromolecule me…	ssc04144	Endocytosis
TCONS_08522556	XLOC_2752668	6.16904	24.7931	-2.0068	0.0010644	0.033516	cis	100627877	Homeobox domain||Homeodomain-like||PHOX2A||	GO:0043565,GO:0003677,GO:0005488,GO:0003674,GO:0060255,GO:0019222,GO:0003676,GO:0044238,GO:0071704,GO:0010468,GO:0006139,GO:0031323,GO:0050789,GO:0019219,GO:0051171,GO:0065007,GO:1901360,GO:0034641,GO:0080090,GO:2000112,GO:0010556,GO:0031326,GO:0009889,GO:0006725,GO:0046483,GO:0006807,GO:0010467,GO:0090304,GO:0006355,GO:0051252,GO:2001141,GO:0009987,GO:0006351,GO:0043170,GO:0032774,GO:0050794,GO:…	sequence-specific DNA binding,DNA binding,binding,molecular_function,regulation of macromolecule metabolic process,regulation of metabolic process,nucleic acid binding,primary metabolic process,organic substance metabolic process,regulation of gene expression,nucleobase-containing compound metabolic process,regulation of cellular metabolic process,regulation of biological process,regulation of nu…	ssc04144	Endocytosis
TCONS_04647559	XLOC_1520090	60.6688	21.9794	1.4648	0.0010678	0.033578	cis	100514021	Zinc finger, C3HC4 RING-type||"Zinc finger, RING-type"||ZNRF2||	GO:0005515,GO:0005488,GO:0008270,GO:0003674,GO:0046914,GO:0046872,GO:0043169,GO:0043167	protein binding,binding,zinc ion binding,molecular_function,transition metal ion binding,metal ion binding,cation binding,ion binding	--	--
TCONS_08145170	XLOC_2537528	35.4372	2.07704	4.0927	0.0011116	0.034549	cis	396637	-	GO:0003674,GO:1901575,GO:0044238,GO:0009057,GO:0071704,GO:0006508,GO:0016787,GO:0006511,GO:0019941,GO:0043632,GO:0044257,GO:0051603,GO:0016788,GO:0030163,GO:0004221,GO:0044265,GO:0016790,GO:0009987,GO:0043170,GO:0009056,GO:0003824,GO:0008152,GO:0019538,GO:0044260,GO:0044248,GO:0008150,GO:0044267,GO:0044237,GO:0005575,GO:0005623,GO:0044464,GO:0005622	molecular_function,organic substance catabolic process,primary metabolic process,macromolecule catabolic process,organic substance metabolic process,proteolysis,hydrolase activity,ubiquitin-dependent protein catabolic process,modification-dependent protein catabolic process,modification-dependent macromolecule catabolic process,cellular protein catabolic process,proteolysis involved in cellular p…	ssc05012	Parkinson's disease
TCONS_01999236	XLOC_704094	9.39816	0	Inf	0.0011661	0.035744	cis	100521580	Myc-type, basic helix-loop-helix (bHLH) domain||BHLHA9||	GO:0005515,GO:0005488,GO:0046983,GO:0003674,GO:0030554,GO:0005524,GO:0032559,GO:0044238,GO:0071704,GO:0006139,GO:0001882,GO:0017076,GO:1901360,GO:0034641,GO:0036094,GO:0006725,GO:0046483,GO:0035639,GO:0001883,GO:0032549,GO:0032550,GO:0032555,GO:0006807,GO:0032553,GO:0000166,GO:1901265,GO:0010467,GO:0090304,GO:0009987,GO:0043170,GO:1901363,GO:0043167,GO:0097159,GO:0043168,GO:0004812,GO:0006418,GO:…	protein binding,binding,protein dimerization activity,molecular_function,adenyl nucleotide binding,ATP binding,adenyl ribonucleotide binding,primary metabolic process,organic substance metabolic process,nucleobase-containing compound metabolic process,nucleoside binding,purine nucleotide binding,organic cyclic compound metabolic process,cellular nitrogen compound metabolic process,small molecule …	--	--
TCONS_01999236	XLOC_704094	9.39816	0	Inf	0.0011661	0.035744	cis	100126201	CD225/Dispanin family||TUSC5||	GO:0015081,GO:0008509,GO:0005310,GO:0017153,GO:0015296,GO:0005342,GO:0008514,GO:0046943,GO:0006835,GO:0006820,GO:0015711,GO:0015849,GO:0046942,GO:0046873,GO:0003674,GO:0005343,GO:0022890,GO:0015075,GO:0008324,GO:0022891,GO:0015077,GO:0006811,GO:0022892,GO:0022857,GO:0015370,GO:0044699,GO:0005215,GO:0015293,GO:0015294,GO:0050896,GO:0009607,GO:0015291,GO:0071702,GO:0044765,GO:0016021,GO:0008150,GO:…	sodium ion transmembrane transporter activity,anion transmembrane transporter activity,dicarboxylic acid transmembrane transporter activity,sodium:dicarboxylate symporter activity,anion:cation symporter activity,organic acid transmembrane transporter activity,organic anion transmembrane transporter activity,carboxylic acid transmembrane transporter activity,dicarboxylic acid transport,anion trans…	--	--
TCONS_01999236	XLOC_704094	9.39816	0	Inf	0.0011661	0.035744	cis	100517495	Carboxypeptidase-like, regulatory domain||"Peptidase M14, carboxypeptidase A"||CPD||	GO:0008237,GO:0004181,GO:0008235,GO:0004180,GO:0008238,GO:0005488,GO:0008270,GO:0003674,GO:0046914,GO:0070011,GO:0008233,GO:0044238,GO:0071704,GO:0006508,GO:0016787,GO:0046872,GO:0043169,GO:0016788,GO:0043170,GO:0043167,GO:0003824,GO:0008152,GO:0019538,GO:0008150	metallopeptidase activity,metallocarboxypeptidase activity,metalloexopeptidase activity,carboxypeptidase activity,exopeptidase activity,binding,zinc ion binding,molecular_function,transition metal ion binding,peptidase activity, acting on L-amino acid peptides,peptidase activity,primary metabolic process,organic substance metabolic process,proteolysis,hydrolase activity,metal ion binding,cation b…	--	--
TCONS_01999236	XLOC_704094	9.39816	0	Inf	0.0011661	0.035744	cis	100517676	GOSR1||	GO:0008237,GO:0004181,GO:0008235,GO:0004180,GO:0008238,GO:0005488,GO:0008270,GO:0003674,GO:0046914,GO:0070011,GO:0008233,GO:0044238,GO:0071704,GO:0006508,GO:0016787,GO:0046872,GO:0043169,GO:0016788,GO:0043170,GO:0043167,GO:0003824,GO:0008152,GO:0019538,GO:0008150	metallopeptidase activity,metallocarboxypeptidase activity,metalloexopeptidase activity,carboxypeptidase activity,exopeptidase activity,binding,zinc ion binding,molecular_function,transition metal ion binding,peptidase activity, acting on L-amino acid peptides,peptidase activity,primary metabolic process,organic substance metabolic process,proteolysis,hydrolase activity,metal ion binding,cation b…	ssc04130	SNARE interactions in vesicular transport
TCONS_06396443	XLOC_1922582	7.18681	26.6519	-1.8908	0.0012225	0.03709	--	--	--	--	--	--	--
TCONS_04628098	XLOC_1524121	27.5597	0	Inf	0.0012813	0.03839	cis	397304	NPY||Pancreatic hormone-like||	GO:0005515,GO:0005488,GO:0003674,GO:0005576,GO:0005102,GO:0005179,GO:0005575	protein binding,binding,molecular_function,extracellular region,receptor binding,hormone activity,cellular_component	ssc04920,ssc04080,ssc05034	Adipocytokine signaling pathway,Neuroactive ligand-receptor interaction,Alcoholism
TCONS_04780922	XLOC_1485937	13.8002	42.6665	-1.6284	0.0013113	0.039047	cis	100514933	Protein kinase C-like, phorbol ester/diacylglycerol-binding domain||CHN2||Diacylglycerol/phorbol-ester binding||N-chimaerin||Rho GTPase activation protein||Rho GTPase-activating protein domain||SH2 domain||	GO:0005515,GO:0019899,GO:0017137,GO:0005488,GO:0003674,GO:0017016,GO:0031267,GO:0051020,GO:0035556,GO:0051716,GO:0044699,GO:0050789,GO:0065007,GO:0007154,GO:0050896,GO:0023052,GO:0044700,GO:0009987,GO:0050794,GO:0044763,GO:0007165,GO:0034613,GO:0070727,GO:0071702,GO:0008150,GO:0051641,GO:0051179,GO:0015031,GO:0045184,GO:0006886,GO:0006810,GO:0051234,GO:0008104,GO:0033036,GO:0046907,GO:0051649	protein binding,enzyme binding,Rab GTPase binding,binding,molecular_function,Ras GTPase binding,small GTPase binding,GTPase binding,intracellular signal transduction,cellular response to stimulus,single-organism process,regulation of biological process,biological regulation,cell communication,response to stimulus,signaling,single organism signaling,cellular process,regulation of cellular process,…	--	--
TCONS_04780922	XLOC_1485937	13.8002	42.6665	-1.6284	0.0013113	0.039047	cis	100513831	PRR15||	GO:0005515,GO:0019899,GO:0017137,GO:0005488,GO:0003674,GO:0017016,GO:0031267,GO:0051020,GO:0035556,GO:0051716,GO:0044699,GO:0050789,GO:0065007,GO:0007154,GO:0050896,GO:0023052,GO:0044700,GO:0009987,GO:0050794,GO:0044763,GO:0007165,GO:0034613,GO:0070727,GO:0071702,GO:0008150,GO:0051641,GO:0051179,GO:0015031,GO:0045184,GO:0006886,GO:0006810,GO:0051234,GO:0008104,GO:0033036,GO:0046907,GO:0051649	protein binding,enzyme binding,Rab GTPase binding,binding,molecular_function,Ras GTPase binding,small GTPase binding,GTPase binding,intracellular signal transduction,cellular response to stimulus,single-organism process,regulation of biological process,biological regulation,cell communication,response to stimulus,signaling,single organism signaling,cellular process,regulation of cellular process,…	--	--
TCONS_07075114	XLOC_2287962	32.6982	7.78555	2.0703	0.0013823	0.040512	cis	100520616	-	--	--	--	--
TCONS_07075114	XLOC_2287962	32.6982	7.78555	2.0703	0.0013823	0.040512	cis	100520249	CABP5||EF-hand domain||	GO:0016798,GO:0004553,GO:0005488,GO:0044421,GO:0003674,GO:0005576,GO:0051716,GO:0044238,GO:0071704,GO:0016787,GO:0044699,GO:0046872,GO:0031012,GO:0005975,GO:0043169,GO:0050789,GO:0065007,GO:0005509,GO:0007154,GO:0050896,GO:0005578,GO:0023052,GO:0044700,GO:0009987,GO:0050794,GO:0044763,GO:0007165,GO:0043167,GO:0003824,GO:0008152,GO:0008150,GO:0005575	hydrolase activity, acting on glycosyl bonds,hydrolase activity, hydrolyzing O-glycosyl compounds,binding,extracellular region part,molecular_function,extracellular region,cellular response to stimulus,primary metabolic process,organic substance metabolic process,hydrolase activity,single-organism process,metal ion binding,extracellular matrix,carbohydrate metabolic process,cation binding,regulat…	--	--
TCONS_07075114	XLOC_2287962	32.6982	7.78555	2.0703	0.0013823	0.040512	cis	100520079	Transcription factor Otx, C-terminal||CRX||Homeobox domain||Homeodomain-like||	GO:0043565,GO:0032501,GO:0003677,GO:0005488,GO:0044707,GO:0003674,GO:0032502,GO:0060255,GO:0019222,GO:0003676,GO:0044238,GO:0071704,GO:0010468,GO:0006139,GO:0044699,GO:0031323,GO:0050789,GO:0019219,GO:0051171,GO:0065007,GO:1901360,GO:0034641,GO:0080090,GO:2000112,GO:0010556,GO:0031326,GO:0009889,GO:0006725,GO:0046483,GO:0006807,GO:0010467,GO:0090304,GO:0006355,GO:0051252,GO:2001141,GO:0009987,GO:…	sequence-specific DNA binding,multicellular organismal process,DNA binding,binding,single-multicellular organism process,molecular_function,developmental process,regulation of macromolecule metabolic process,regulation of metabolic process,nucleic acid binding,primary metabolic process,organic substance metabolic process,regulation of gene expression,nucleobase-containing compound metabolic proce…	--	--
TCONS_07075114	XLOC_2287962	32.6982	7.78555	2.0703	0.0013823	0.040512	cis	102165433	-	GO:0043565,GO:0032501,GO:0003677,GO:0005488,GO:0044707,GO:0003674,GO:0032502,GO:0060255,GO:0019222,GO:0003676,GO:0044238,GO:0071704,GO:0010468,GO:0006139,GO:0044699,GO:0031323,GO:0050789,GO:0019219,GO:0051171,GO:0065007,GO:1901360,GO:0034641,GO:0080090,GO:2000112,GO:0010556,GO:0031326,GO:0009889,GO:0006725,GO:0046483,GO:0006807,GO:0010467,GO:0090304,GO:0006355,GO:0051252,GO:2001141,GO:0009987,GO:…	sequence-specific DNA binding,multicellular organismal process,DNA binding,binding,single-multicellular organism process,molecular_function,developmental process,regulation of macromolecule metabolic process,regulation of metabolic process,nucleic acid binding,primary metabolic process,organic substance metabolic process,regulation of gene expression,nucleobase-containing compound metabolic proce…	--	--
TCONS_07075114	XLOC_2287962	32.6982	7.78555	2.0703	0.0013823	0.040512	cis	641359	P-loop containing nucleoside triphosphate hydrolase||SULT2A1||Sulfotransferase domain||	GO:0003674,GO:0016740,GO:0008146,GO:0016782,GO:0003824	molecular_function,transferase activity,sulfotransferase activity,transferase activity, transferring sulfur-containing groups,catalytic activity	ssc04976,ssc00980,ssc05204	Bile secretion,Metabolism of xenobiotics by cytochrome P450,Chemical carcinogenesis
TCONS_07075114	XLOC_2287962	32.6982	7.78555	2.0703	0.0013823	0.040512	cis	100520434	DNA ligase, ATP-dependent||"DNA ligase, ATP-dependent, C-terminal"||"DNA ligase, ATP-dependent, N-terminal"||"DNA ligase, ATP-dependent, central"||"Nucleic acid-binding, OB-fold"||LIG1||	GO:0004484,GO:0003677,GO:0006370,GO:0008192,GO:0070568,GO:0003910,GO:0005488,GO:0006974,GO:0016779,GO:0003674,GO:0033554,GO:0009452,GO:0036260,GO:0003909,GO:0030554,GO:0016740,GO:0006281,GO:0016886,GO:0005524,GO:0032559,GO:0006950,GO:0006259,GO:0003676,GO:0051716,GO:0044238,GO:0071704,GO:0006139,GO:0044699,GO:0001882,GO:0017076,GO:1901360,GO:0034641,GO:0036094,GO:0006725,GO:0046483,GO:0035639,GO:…	mRNA guanylyltransferase activity,DNA binding,7-methylguanosine mRNA capping,RNA guanylyltransferase activity,guanylyltransferase activity,DNA ligase (ATP) activity,binding,response to DNA damage stimulus,nucleotidyltransferase activity,molecular_function,cellular response to stress,7-methylguanosine RNA capping,RNA capping,DNA ligase activity,adenyl nucleotide binding,transferase activity,DNA re…	ssc03430,ssc03410,ssc03030,ssc03420	Mismatch repair,Base excision repair,DNA replication,Nucleotide excision repair
TCONS_07075114	XLOC_2287962	32.6982	7.78555	2.0703	0.0013823	0.040512	cis	399529	Fibronectin, type II, collagen-binding||ELSPBP1||Kringle-like fold||	GO:0004484,GO:0003677,GO:0006370,GO:0008192,GO:0070568,GO:0003910,GO:0005488,GO:0006974,GO:0016779,GO:0003674,GO:0033554,GO:0009452,GO:0036260,GO:0003909,GO:0030554,GO:0016740,GO:0006281,GO:0016886,GO:0005524,GO:0032559,GO:0006950,GO:0006259,GO:0003676,GO:0051716,GO:0044238,GO:0071704,GO:0006139,GO:0044699,GO:0001882,GO:0017076,GO:1901360,GO:0034641,GO:0036094,GO:0006725,GO:0046483,GO:0035639,GO:…	mRNA guanylyltransferase activity,DNA binding,7-methylguanosine mRNA capping,RNA guanylyltransferase activity,guanylyltransferase activity,DNA ligase (ATP) activity,binding,response to DNA damage stimulus,nucleotidyltransferase activity,molecular_function,cellular response to stress,7-methylguanosine RNA capping,RNA capping,DNA ligase activity,adenyl nucleotide binding,transferase activity,DNA re…	ssc03430,ssc03410,ssc03030,ssc03420	Mismatch repair,Base excision repair,DNA replication,Nucleotide excision repair
TCONS_02288072	XLOC_778763	48.8696	4.93343	3.3083	0.0014089	0.041045	--	--	--	--	--	--	--
TCONS_06799449	XLOC_2127913	21.4839	59.6291	-1.4728	0.0014955	0.042997	cis	100513795	-	GO:0016021,GO:0031224,GO:0044425,GO:0016020,GO:0005575	integral to membrane,intrinsic to membrane,membrane part,membrane,cellular_component	--	--
TCONS_06799449	XLOC_2127913	21.4839	59.6291	-1.4728	0.0014955	0.042997	cis	100739189	-	GO:0016021,GO:0031224,GO:0044425,GO:0016020,GO:0005575	integral to membrane,intrinsic to membrane,membrane part,membrane,cellular_component	--	--
TCONS_06799449	XLOC_2127913	21.4839	59.6291	-1.4728	0.0014955	0.042997	cis	100514349	KIAA1467||Quinonprotein alcohol dehydrogenase-like superfamily||	GO:0016021,GO:0031224,GO:0044425,GO:0016020,GO:0005575	integral to membrane,intrinsic to membrane,membrane part,membrane,cellular_component	--	--
TCONS_07139044	XLOC_2343900	5.34067	21.4315	-2.0046	0.0015729	0.04474	cis	100515552	Zinc finger, C2H2||"Zinc finger, C2H2-like"||GLIS1||	GO:0005488,GO:0008270,GO:0006974,GO:0003674,GO:0033554,GO:0030554,GO:0004518,GO:0006281,GO:0005524,GO:0032559,GO:0046914,GO:0006950,GO:0006259,GO:0051716,GO:0044238,GO:0071704,GO:0016787,GO:0006139,GO:0044699,GO:0046872,GO:0001882,GO:0043169,GO:0017076,GO:1901360,GO:0034641,GO:0016788,GO:0036094,GO:0006725,GO:0046483,GO:0035639,GO:0001883,GO:0032549,GO:0032550,GO:0032555,GO:0006807,GO:0032553,GO:…	binding,zinc ion binding,response to DNA damage stimulus,molecular_function,cellular response to stress,adenyl nucleotide binding,nuclease activity,DNA repair,ATP binding,adenyl ribonucleotide binding,transition metal ion binding,response to stress,DNA metabolic process,cellular response to stimulus,primary metabolic process,organic substance metabolic process,hydrolase activity,nucleobase-contai…	--	--
TCONS_06519988	XLOC_2132520	0.348748	9.03636	-4.6955	0.0016323	0.045998	cis	768114	Tetraspanin, EC2 domain||TSPAN9;||Tetraspanin||Tetraspanin/Peripherin||	GO:0016021,GO:0031224,GO:0044425,GO:0016020,GO:0005575	integral to membrane,intrinsic to membrane,membrane part,membrane,cellular_component	--	--
TCONS_06519988	XLOC_2132520	0.348748	9.03636	-4.6955	0.0016323	0.045998	cis	100514841	-	GO:0044764,GO:0016032,GO:0044403,GO:0044419,GO:0051704,GO:0019012,GO:0009987,GO:0016021,GO:0008150,GO:0031224,GO:0044425,GO:0016020,GO:0005575	multi-organism cellular process,viral process,symbiosis, encompassing mutualism through parasitism,interspecies interaction between organisms,multi-organism process,virion,cellular process,integral to membrane,biological_process,intrinsic to membrane,membrane part,membrane,cellular_component	--	--
TCONS_00118376	XLOC_041533	29.2013	75.0555	-1.3619	0.0016413	0.046143	cis	102157677	Zinc finger, C2H2||"Zinc finger, C2H2-like"||REPIN1||	GO:0005488,GO:0008270,GO:0003674,GO:0046914,GO:0046872,GO:0043169,GO:0043167	binding,zinc ion binding,molecular_function,transition metal ion binding,metal ion binding,cation binding,ion binding	--	--
TCONS_06838404	XLOC_2114737	0.906745	9.67105	-3.4149	0.0017266	0.047982	cis	100623817	Rab-GTPase-TBC domain||TBC1D30||	GO:0005515,GO:0005488,GO:0030695,GO:0009966,GO:0010646,GO:0060589,GO:0023051,GO:0051056,GO:0048583,GO:0003674,GO:0007265,GO:0046578,GO:0030234,GO:0005083,GO:0035556,GO:0019222,GO:0007264,GO:0005096,GO:1901575,GO:0005097,GO:0032313,GO:0032482,GO:0032483,GO:0051716,GO:0044238,GO:0071704,GO:1901292,GO:0008047,GO:0006139,GO:0005099,GO:0044699,GO:0046872,GO:0043169,GO:0031323,GO:0050789,GO:0019219,GO:…	protein binding,binding,GTPase regulator activity,regulation of signal transduction,regulation of cell communication,nucleoside-triphosphatase regulator activity,regulation of signaling,regulation of small GTPase mediated signal transduction,regulation of response to stimulus,molecular_function,Ras protein signal transduction,regulation of Ras protein signal transduction,enzyme regulator activity…	--	--
TCONS_04103450	XLOC_1297977	116.149	5.39249	4.4289	1.3623e-17	1.9353e-14	trans	100627128(0.981721030891)	Fumarase C, C-terminal||"Fumarate hydratase, class II"||"Fumarate lyase, N-terminal"||FH||Fumarate lyase family||L-Aspartase-like||	GO:0016829,GO:0044710,GO:0016491,GO:0055114,GO:0006099,GO:0009060,GO:0003824,GO:0009987,GO:0003674,GO:0008150,GO:0008152,GO:0006091,GO:0044238,GO:0015980,GO:0044237,GO:0045333	lyase activity,single-organism metabolic process,oxidoreductase activity,oxidation-reduction process,tricarboxylic acid cycle,aerobic respiration,catalytic activity,cellular process,molecular_function,biological_process,metabolic process,generation of precursor metabolites and energy,primary metabolic process,energy derivation by oxidation of organic compounds,cellular metabolic process,cellular …	ssc00020,ssc01100,ssc05200,ssc05211,ssc01200	Citrate cycle (TCA cycle),Metabolic pathways,Pathways in cancer,Renal cell carcinoma,Carbon metabolism
TCONS_04103450	XLOC_1297977	116.149	5.39249	4.4289	1.3623e-17	1.9353e-14	trans	100154975(0.952321183222)	Tubulin/FtsZ, 2-layer sandwich domain||"Tubulin/FtsZ, C-terminal"||"Tubulin/FtsZ, GTPase domain"||Epsilon tubulin||TUBE1||Tubulin||	GO:0005525,GO:0032561,GO:0019001,GO:0051258,GO:0009117,GO:0043168,GO:0006753,GO:0044710,GO:0000166,GO:1901265,GO:0009150,GO:1901136,GO:0006163,GO:0032553,GO:0036094,GO:0009259,GO:0019693,GO:1901564,GO:0003924,GO:0019637,GO:0017076,GO:0035639,GO:0001883,GO:0032549,GO:0032550,GO:0032555,GO:0001882,GO:0043933,GO:0072521,GO:0055086,GO:1901135,GO:0043623,GO:0046700,GO:0017111,GO:0034622,GO:0046434,GO:…	GTP binding,guanyl ribonucleotide binding,guanyl nucleotide binding,protein polymerization,nucleotide metabolic process,anion binding,nucleoside phosphate metabolic process,single-organism metabolic process,nucleotide binding,nucleoside phosphate binding,purine ribonucleotide metabolic process,carbohydrate derivative catabolic process,purine nucleotide metabolic process,ribonucleotide binding,sma…	ssc00020,ssc01100,ssc05200,ssc05211,ssc01200	Citrate cycle (TCA cycle),Metabolic pathways,Pathways in cancer,Renal cell carcinoma,Carbon metabolism
TCONS_04103450	XLOC_1297977	116.149	5.39249	4.4289	1.3623e-17	1.9353e-14	trans	100515258(0.951304626335)	Mammalian uncoordinated homology 13, subgroup, domain 2||BAIAP3||C2 domain||	GO:0065007,GO:0050789,GO:0050794,GO:0009987,GO:1901363,GO:0097159,GO:0006807,GO:0003674,GO:0034641,GO:0005488,GO:0046483,GO:1901576,GO:0044249,GO:0006139,GO:0008150,GO:1901360,GO:0006725,GO:0044271,GO:0009058,GO:0005515,GO:0008152,GO:0003677,GO:1901362,GO:0019438,GO:0018130,GO:0009059,GO:0044238,GO:0090304,GO:0034654,GO:0034645,GO:2000112,GO:0010556,GO:0031326,GO:0009889,GO:0044237,GO:0010467,GO:…	biological regulation,regulation of biological process,regulation of cellular process,cellular process,heterocyclic compound binding,organic cyclic compound binding,nitrogen compound metabolic process,molecular_function,cellular nitrogen compound metabolic process,binding,heterocycle metabolic process,organic substance biosynthetic process,cellular biosynthetic process,nucleobase-containing compo…	ssc05202	Transcriptional misregulation in cancer
TCONS_04103450	XLOC_1297977	116.149	5.39249	4.4289	1.3623e-17	1.9353e-14	trans	100522578(0.959150050803)	-	GO:0044699,GO:0044763,GO:0009987,GO:0003674,GO:0005488,GO:0008092,GO:0003779,GO:0008150,GO:0071840,GO:0005515,GO:0016043,GO:0007010,GO:0006996	single-organism process,single-organism cellular process,cellular process,molecular_function,binding,cytoskeletal protein binding,actin binding,biological_process,cellular component organization or biogenesis,protein binding,cellular component organization,cytoskeleton organization,organelle organization	ssc05414,ssc04145,ssc05412,ssc04520,ssc05416,ssc04670,ssc05410,ssc05100,ssc05205,ssc04810,ssc05132,ssc04510,ssc05164,ssc04530,ssc04390	Dilated cardiomyopathy,Phagosome,Arrhythmogenic right ventricular cardiomyopathy (ARVC),Adherens junction,Viral myocarditis,Leukocyte transendothelial migration,Hypertrophic cardiomyopathy (HCM),Bacterial invasion of epithelial cells,Proteoglycans in cancer,Regulation of actin cytoskeleton,Salmonella infection,Focal adhesion,Influenza A,Tight junction,Hippo signaling pathway
TCONS_04103450	XLOC_1297977	116.149	5.39249	4.4289	1.3623e-17	1.9353e-14	trans	100155953(0.952149189792)	||Serpin domain||	GO:0044699,GO:0044763,GO:0009987,GO:0003674,GO:0005488,GO:0008092,GO:0003779,GO:0008150,GO:0071840,GO:0005515,GO:0016043,GO:0007010,GO:0006996	single-organism process,single-organism cellular process,cellular process,molecular_function,binding,cytoskeletal protein binding,actin binding,biological_process,cellular component organization or biogenesis,protein binding,cellular component organization,cytoskeleton organization,organelle organization	ssc05414,ssc04145,ssc05412,ssc04520,ssc05416,ssc04670,ssc05410,ssc05100,ssc05205,ssc04810,ssc05132,ssc04510,ssc05164,ssc04530,ssc04390	Dilated cardiomyopathy,Phagosome,Arrhythmogenic right ventricular cardiomyopathy (ARVC),Adherens junction,Viral myocarditis,Leukocyte transendothelial migration,Hypertrophic cardiomyopathy (HCM),Bacterial invasion of epithelial cells,Proteoglycans in cancer,Regulation of actin cytoskeleton,Salmonella infection,Focal adhesion,Influenza A,Tight junction,Hippo signaling pathway
TCONS_07037525	XLOC_2318075	70.0904	672.086	-3.2614	3.3859e-16	4.0885e-13	trans	100153013(0.965401731704)	Ets domain||Pointed domain||SPDEF||Sterile alpha motif/pointed domain||	GO:0065007,GO:0050789,GO:0050794,GO:0001071,GO:0003700,GO:0009987,GO:0043565,GO:1901363,GO:0097159,GO:0006807,GO:0003674,GO:0034641,GO:0005488,GO:0046483,GO:1901576,GO:0044249,GO:0006139,GO:0008150,GO:1901360,GO:0006725,GO:0044271,GO:0009058,GO:0008152,GO:0003677,GO:1901362,GO:0019438,GO:0018130,GO:0009059,GO:0044238,GO:0090304,GO:0034654,GO:0034645,GO:2000112,GO:0010556,GO:0031326,GO:0009889,GO:…	biological regulation,regulation of biological process,regulation of cellular process,nucleic acid binding transcription factor activity,sequence-specific DNA binding transcription factor activity,cellular process,sequence-specific DNA binding,heterocyclic compound binding,organic cyclic compound binding,nitrogen compound metabolic process,molecular_function,cellular nitrogen compound metabolic p…	--	--
TCONS_07037525	XLOC_2318075	70.0904	672.086	-3.2614	3.3859e-16	4.0885e-13	trans	102159749(0.958153436864)	-	GO:0065007,GO:0050789,GO:0050794,GO:0001071,GO:0003700,GO:0009987,GO:0043565,GO:1901363,GO:0097159,GO:0006807,GO:0003674,GO:0034641,GO:0005488,GO:0046483,GO:1901576,GO:0044249,GO:0006139,GO:0008150,GO:1901360,GO:0006725,GO:0044271,GO:0009058,GO:0008152,GO:0003677,GO:1901362,GO:0019438,GO:0018130,GO:0009059,GO:0044238,GO:0090304,GO:0034654,GO:0034645,GO:2000112,GO:0010556,GO:0031326,GO:0009889,GO:…	biological regulation,regulation of biological process,regulation of cellular process,nucleic acid binding transcription factor activity,sequence-specific DNA binding transcription factor activity,cellular process,sequence-specific DNA binding,heterocyclic compound binding,organic cyclic compound binding,nitrogen compound metabolic process,molecular_function,cellular nitrogen compound metabolic p…	--	--
TCONS_07037525	XLOC_2318075	70.0904	672.086	-3.2614	3.3859e-16	4.0885e-13	trans	100512158(0.975567916535)	-	GO:0051716,GO:0016829,GO:0035556,GO:0050896,GO:0007165,GO:0009165,GO:0023052,GO:0044700,GO:1901293,GO:0007154,GO:0003690,GO:0090407,GO:0030983,GO:0009190,GO:0009117,GO:0009187,GO:0006298,GO:0043168,GO:0006753,GO:0006974,GO:0044710,GO:0000166,GO:1901265,GO:0016849,GO:0033554,GO:0044699,GO:0044763,GO:0006281,GO:0032553,GO:0065007,GO:0036094,GO:0050789,GO:0019637,GO:0017076,GO:0035639,GO:0050794,GO:…	cellular response to stimulus,lyase activity,intracellular signal transduction,response to stimulus,signal transduction,nucleotide biosynthetic process,signaling,single organism signaling,nucleoside phosphate biosynthetic process,cell communication,double-stranded DNA binding,organophosphate biosynthetic process,mismatched DNA binding,cyclic nucleotide biosynthetic process,nucleotide metabolic pr…	ssc03430,ssc05210,ssc05200	Mismatch repair,Colorectal cancer,Pathways in cancer
TCONS_07037525	XLOC_2318075	70.0904	672.086	-3.2614	3.3859e-16	4.0885e-13	trans	102165603(0.960388454812)	SORL1||VPS10||	GO:0019058,GO:0048610,GO:0000003,GO:0044764,GO:0019067,GO:0019068,GO:0016032,GO:0044419,GO:0009987,GO:0019028,GO:0044403,GO:0019012,GO:0022607,GO:0044085,GO:0044423,GO:0008150,GO:0071840,GO:0016043,GO:0051704,GO:0005575	viral infectious cycle,cellular process involved in reproduction,reproduction,multi-organism cellular process,viral assembly, maturation, egress, and release,virion assembly,viral process,interspecies interaction between organisms,cellular process,viral capsid,symbiosis, encompassing mutualism through parasitism,virion,cellular component assembly,cellular component biogenesis,virion part,biologic…	ssc04722,ssc04142	Neurotrophin signaling pathway,Lysosome
TCONS_07037525	XLOC_2318075	70.0904	672.086	-3.2614	3.3859e-16	4.0885e-13	trans	100516651(0.958720172988)	-	GO:0019058,GO:0048610,GO:0000003,GO:0044764,GO:0019067,GO:0019068,GO:0016032,GO:0044419,GO:0009987,GO:0019028,GO:0044403,GO:0019012,GO:0022607,GO:0044085,GO:0044423,GO:0008150,GO:0071840,GO:0016043,GO:0051704,GO:0005575	viral infectious cycle,cellular process involved in reproduction,reproduction,multi-organism cellular process,viral assembly, maturation, egress, and release,virion assembly,viral process,interspecies interaction between organisms,cellular process,viral capsid,symbiosis, encompassing mutualism through parasitism,virion,cellular component assembly,cellular component biogenesis,virion part,biologic…	ssc04722,ssc04142	Neurotrophin signaling pathway,Lysosome
TCONS_07037525	XLOC_2318075	70.0904	672.086	-3.2614	3.3859e-16	4.0885e-13	trans	100156408(0.971469330353)	Serine/threonine-protein kinase OSR1/WNK, CCT domain||"Serine/threonine/dual specificity protein kinase, catalytic domain"||"Tyrosine-protein kinase, catalytic domain"||Protein kinase domain||Protein kinase-like domain||Serine-threonine/tyrosine-protein kinase catalytic domain||WNK3||	GO:0043168,GO:0000166,GO:1901265,GO:0032553,GO:0036094,GO:0017076,GO:0035639,GO:0001883,GO:0032549,GO:0032550,GO:0032555,GO:0001882,GO:0003824,GO:0009987,GO:0016301,GO:0016772,GO:1901363,GO:0043167,GO:0097159,GO:0003674,GO:0005488,GO:0030554,GO:0006796,GO:0008150,GO:0016773,GO:0005524,GO:0006793,GO:0032559,GO:0008152,GO:0044238,GO:0006468,GO:0019538,GO:0016310,GO:0004672,GO:0016740,GO:0044237,GO:…	anion binding,nucleotide binding,nucleoside phosphate binding,ribonucleotide binding,small molecule binding,purine nucleotide binding,purine ribonucleoside triphosphate binding,purine nucleoside binding,ribonucleoside binding,purine ribonucleoside binding,purine ribonucleotide binding,nucleoside binding,catalytic activity,cellular process,kinase activity,transferase activity, transferring phospho…	ssc04722,ssc04142	Neurotrophin signaling pathway,Lysosome
TCONS_07037525	XLOC_2318075	70.0904	672.086	-3.2614	3.3859e-16	4.0885e-13	trans	100523676(0.973557835177)	-	GO:0008234,GO:0065007,GO:0050789,GO:0008233,GO:0050794,GO:0001071,GO:0003700,GO:0070011,GO:0003824,GO:0009987,GO:0006259,GO:0006260,GO:0016787,GO:0006807,GO:0003674,GO:0034641,GO:0046483,GO:1901576,GO:0044249,GO:0006139,GO:0008150,GO:1901360,GO:0006725,GO:0044271,GO:0009058,GO:0008152,GO:1901362,GO:0019438,GO:0018130,GO:0009059,GO:0044238,GO:0006508,GO:0090304,GO:0034654,GO:0019538,GO:0034645,GO:…	cysteine-type peptidase activity,biological regulation,regulation of biological process,peptidase activity,regulation of cellular process,nucleic acid binding transcription factor activity,sequence-specific DNA binding transcription factor activity,peptidase activity, acting on L-amino acid peptides,catalytic activity,cellular process,DNA metabolic process,DNA replication,hydrolase activity,nitro…	ssc04722,ssc04142	Neurotrophin signaling pathway,Lysosome
TCONS_07037525	XLOC_2318075	70.0904	672.086	-3.2614	3.3859e-16	4.0885e-13	trans	100157127(0.974912923911)	Storkhead-box protein, winged-helix domain||STOX1||	GO:0008234,GO:0065007,GO:0050789,GO:0008233,GO:0050794,GO:0001071,GO:0003700,GO:0070011,GO:0003824,GO:0009987,GO:0006259,GO:0006260,GO:0016787,GO:0006807,GO:0003674,GO:0034641,GO:0046483,GO:1901576,GO:0044249,GO:0006139,GO:0008150,GO:1901360,GO:0006725,GO:0044271,GO:0009058,GO:0008152,GO:1901362,GO:0019438,GO:0018130,GO:0009059,GO:0044238,GO:0006508,GO:0090304,GO:0034654,GO:0019538,GO:0034645,GO:…	cysteine-type peptidase activity,biological regulation,regulation of biological process,peptidase activity,regulation of cellular process,nucleic acid binding transcription factor activity,sequence-specific DNA binding transcription factor activity,peptidase activity, acting on L-amino acid peptides,catalytic activity,cellular process,DNA metabolic process,DNA replication,hydrolase activity,nitro…	ssc04722,ssc04142	Neurotrophin signaling pathway,Lysosome
TCONS_07037525	XLOC_2318075	70.0904	672.086	-3.2614	3.3859e-16	4.0885e-13	trans	100154192(0.954654999133)	C2 domain||HECT||NEDD4L||WW domain||	GO:0003824,GO:0003674,GO:0005488,GO:0005515,GO:0016881,GO:0004842,GO:0019787,GO:0016879,GO:0016874,GO:0005634,GO:0005575,GO:0005622,GO:0043229,GO:0043226,GO:0044424,GO:0005623,GO:0044464,GO:0043231,GO:0043227	catalytic activity,molecular_function,binding,protein binding,acid-amino acid ligase activity,ubiquitin-protein ligase activity,small conjugating protein ligase activity,ligase activity, forming carbon-nitrogen bonds,ligase activity,nucleus,cellular_component,intracellular,intracellular organelle,organelle,intracellular part,cell,cell part,intracellular membrane-bounded organelle,membrane-bounded…	ssc04960,ssc04144,ssc04120	Aldosterone-regulated sodium reabsorption,Endocytosis,Ubiquitin mediated proteolysis
TCONS_07037525	XLOC_2318075	70.0904	672.086	-3.2614	3.3859e-16	4.0885e-13	trans	100302364(0.959080848262)	Homeodomain, metazoa||Homeobox domain||Homeodomain-like||MSX1||	GO:0065007,GO:0050789,GO:0050794,GO:0001071,GO:0003700,GO:0003824,GO:0009987,GO:0043565,GO:1901363,GO:0097159,GO:0006807,GO:0003674,GO:0034641,GO:0005488,GO:0046483,GO:1901576,GO:0044249,GO:0006139,GO:0008150,GO:1901360,GO:0006725,GO:0044271,GO:0009058,GO:0008152,GO:0003677,GO:1901362,GO:0019438,GO:0018130,GO:0009059,GO:0044238,GO:0090304,GO:0034654,GO:0008375,GO:0008194,GO:0034645,GO:2000112,GO:…	biological regulation,regulation of biological process,regulation of cellular process,nucleic acid binding transcription factor activity,sequence-specific DNA binding transcription factor activity,catalytic activity,cellular process,sequence-specific DNA binding,heterocyclic compound binding,organic cyclic compound binding,nitrogen compound metabolic process,molecular_function,cellular nitrogen c…	ssc05166	HTLV-I infection
TCONS_07037525	XLOC_2318075	70.0904	672.086	-3.2614	3.3859e-16	4.0885e-13	trans	100621727(0.954669920541)	||BTB/POZ||BTB/POZ fold||BTB/POZ-like||	GO:0003674,GO:0005488,GO:0005515	molecular_function,binding,protein binding	ssc05166	HTLV-I infection
TCONS_07037525	XLOC_2318075	70.0904	672.086	-3.2614	3.3859e-16	4.0885e-13	trans	100156500(0.951944196789)	Metal-dependent hydrolase, composite domain||Amidohydrolase 1||DPYS||Hydantoinase/dihydropyrimidinase||	GO:0003824,GO:0016787,GO:0003674,GO:0008150,GO:0008152	catalytic activity,hydrolase activity,molecular_function,biological_process,metabolic process	ssc00410,ssc00770,ssc00983,ssc01100,ssc00240	beta-Alanine metabolism,Pantothenate and CoA biosynthesis,Drug metabolism - other enzymes,Metabolic pathways,Pyrimidine metabolism
TCONS_07037525	XLOC_2318075	70.0904	672.086	-3.2614	3.3859e-16	4.0885e-13	trans	100155341(0.952437840944)	DNA glycosylase/AP lyase, H2TH DNA-binding||"DNA glycosylase/AP lyase, catalytic domain"||"Endonuclease VIII-like 1, DNA binding"||"Ribosomal protein S13-like, H2TH"||NEIL1||	GO:0051716,GO:0016829,GO:0050896,GO:0006974,GO:0033554,GO:0044699,GO:0044763,GO:0016835,GO:0006281,GO:0016799,GO:0006950,GO:0003906,GO:0006284,GO:0003824,GO:0006289,GO:0009987,GO:0006259,GO:0016787,GO:1901363,GO:0043167,GO:0097159,GO:0046914,GO:0006807,GO:0003674,GO:0034641,GO:0005488,GO:0046483,GO:0008270,GO:0006139,GO:0008150,GO:1901360,GO:0006725,GO:0008152,GO:0003677,GO:0016798,GO:0044238,GO:…	cellular response to stimulus,lyase activity,response to stimulus,response to DNA damage stimulus,cellular response to stress,single-organism process,single-organism cellular process,carbon-oxygen lyase activity,DNA repair,hydrolase activity, hydrolyzing N-glycosyl compounds,response to stress,DNA-(apurinic or apyrimidinic site) lyase activity,base-excision repair,catalytic activity,nucleotide-ex…	ssc03410	Base excision repair
TCONS_07037525	XLOC_2318075	70.0904	672.086	-3.2614	3.3859e-16	4.0885e-13	trans	100513775(0.953940019963)	MSANTD3||	GO:0051716,GO:0016829,GO:0050896,GO:0006974,GO:0033554,GO:0044699,GO:0044763,GO:0016835,GO:0006281,GO:0016799,GO:0006950,GO:0003906,GO:0006284,GO:0003824,GO:0006289,GO:0009987,GO:0006259,GO:0016787,GO:1901363,GO:0043167,GO:0097159,GO:0046914,GO:0006807,GO:0003674,GO:0034641,GO:0005488,GO:0046483,GO:0008270,GO:0006139,GO:0008150,GO:1901360,GO:0006725,GO:0008152,GO:0003677,GO:0016798,GO:0044238,GO:…	cellular response to stimulus,lyase activity,response to stimulus,response to DNA damage stimulus,cellular response to stress,single-organism process,single-organism cellular process,carbon-oxygen lyase activity,DNA repair,hydrolase activity, hydrolyzing N-glycosyl compounds,response to stress,DNA-(apurinic or apyrimidinic site) lyase activity,base-excision repair,catalytic activity,nucleotide-ex…	ssc03410	Base excision repair
TCONS_07037525	XLOC_2318075	70.0904	672.086	-3.2614	3.3859e-16	4.0885e-13	trans	100622268(0.956221895519)	HotDog domain||THEM5||Thioesterase superfamily||	GO:0043167,GO:0046914,GO:0003674,GO:0005488,GO:0008270,GO:0046872,GO:0043169	ion binding,transition metal ion binding,molecular_function,binding,zinc ion binding,metal ion binding,cation binding	ssc03410	Base excision repair
TCONS_07037525	XLOC_2318075	70.0904	672.086	-3.2614	3.3859e-16	4.0885e-13	trans	100625487(0.958033906242)	||"Peptidase S16, Lon C-terminal"||Ribosomal protein S5 domain 2-type fold||	GO:0004176,GO:0008233,GO:0070011,GO:0017111,GO:0003824,GO:0042623,GO:0016887,GO:0016462,GO:0016817,GO:0016818,GO:0016787,GO:0004175,GO:0003674,GO:0008150,GO:0008236,GO:0017171,GO:0004252,GO:0008152,GO:0044238,GO:0006508,GO:0019538,GO:0071704,GO:0043170	ATP-dependent peptidase activity,peptidase activity,peptidase activity, acting on L-amino acid peptides,nucleoside-triphosphatase activity,catalytic activity,ATPase activity, coupled,ATPase activity,pyrophosphatase activity,hydrolase activity, acting on acid anhydrides,hydrolase activity, acting on acid anhydrides, in phosphorus-containing anhydrides,hydrolase activity,endopeptidase activity,mole…	ssc03410	Base excision repair
TCONS_07037525	XLOC_2318075	70.0904	672.086	-3.2614	3.3859e-16	4.0885e-13	trans	100623865(0.956672569865)	-	GO:0044699,GO:0044763,GO:0034220,GO:0015078,GO:0022890,GO:0009987,GO:0006818,GO:0015992,GO:0033179,GO:0008324,GO:0015672,GO:0003674,GO:0033177,GO:0008150,GO:0022891,GO:0022892,GO:0044425,GO:0015077,GO:0016469,GO:0006812,GO:0015075,GO:0015988,GO:0015991,GO:0055085,GO:0033176,GO:0006811,GO:0005215,GO:0009306,GO:0033036,GO:0022857,GO:0008104,GO:0015031,GO:0045184,GO:0071702,GO:0032940,GO:0046903,GO:…	single-organism process,single-organism cellular process,ion transmembrane transport,hydrogen ion transmembrane transporter activity,inorganic cation transmembrane transporter activity,cellular process,hydrogen transport,proton transport,proton-transporting V-type ATPase, V0 domain,cation transmembrane transporter activity,monovalent inorganic cation transport,molecular_function,proton-transporti…	ssc00190,ssc04145,ssc01100,ssc04721,ssc04966,ssc05323	Oxidative phosphorylation,Phagosome,Metabolic pathways,Synaptic vesicle cycle,Collecting duct acid secretion,Rheumatoid arthritis
TCONS_07037525	XLOC_2318075	70.0904	672.086	-3.2614	3.3859e-16	4.0885e-13	trans	100142688(0.959791663543)	Transcription factor, Skn-1-like, DNA-binding domain||Basic-leucine zipper domain||CREB3L4||	GO:0044699,GO:0044763,GO:0065007,GO:0000003,GO:0032505,GO:0043093,GO:0050789,GO:0000917,GO:0032506,GO:0090529,GO:0050794,GO:0019954,GO:0001071,GO:0003700,GO:0000910,GO:0051301,GO:0009987,GO:0022402,GO:0043565,GO:0022607,GO:0044085,GO:1901363,GO:0097159,GO:0006807,GO:0003674,GO:0034641,GO:0005488,GO:0046483,GO:1901576,GO:0044249,GO:0006139,GO:0008150,GO:0071840,GO:1901360,GO:0006725,GO:0044271,GO:…	single-organism process,single-organism cellular process,biological regulation,reproduction,reproduction of a single-celled organism,cytokinesis by binary fission,regulation of biological process,barrier septum assembly,cytokinetic process,cell septum assembly,regulation of cellular process,asexual reproduction,nucleic acid binding transcription factor activity,sequence-specific DNA binding trans…	ssc05016,ssc04728,ssc04725,ssc04962,ssc05030,ssc04918,ssc04915,ssc04911,ssc05215,ssc05031,ssc04668,ssc04151,ssc04916,ssc05034,ssc05161,ssc05203	Huntington's disease,Dopaminergic synapse,Cholinergic synapse,Vasopressin-regulated water reabsorption,Cocaine addiction,Thyroid hormone synthesis,Estrogen signaling pathway,Insulin secretion,Prostate cancer,Amphetamine addiction,TNF signaling pathway,PI3K-Akt signaling pathway,Melanogenesis,Alcoholism,Hepatitis B,Viral carcinogenesis
TCONS_07037525	XLOC_2318075	70.0904	672.086	-3.2614	3.3859e-16	4.0885e-13	trans	100737684(0.962102965512)	||"Nuclear hormone receptor, ligand-binding"||"Nuclear hormone receptor, ligand-binding, core"||Steroid hormone receptor||	GO:0051716,GO:0050896,GO:0007165,GO:0023052,GO:0044700,GO:0007154,GO:0042221,GO:0044699,GO:0044763,GO:0065007,GO:0050789,GO:0050794,GO:0001071,GO:0003700,GO:0003707,GO:0038023,GO:0009987,GO:0010033,GO:0004872,GO:0014070,GO:0033993,GO:0043401,GO:0048545,GO:0071383,GO:0071396,GO:0071407,GO:0004871,GO:0060089,GO:0006807,GO:0003674,GO:0034641,GO:0046483,GO:1901576,GO:0009755,GO:0032870,GO:0044249,GO:…	cellular response to stimulus,response to stimulus,signal transduction,signaling,single organism signaling,cell communication,response to chemical stimulus,single-organism process,single-organism cellular process,biological regulation,regulation of biological process,regulation of cellular process,nucleic acid binding transcription factor activity,sequence-specific DNA binding transcription facto…	ssc04915,ssc04961,ssc04917,ssc05205	Estrogen signaling pathway,Endocrine and other factor-regulated calcium reabsorption,Prolactin signaling pathway,Proteoglycans in cancer
TCONS_07037525	XLOC_2318075	70.0904	672.086	-3.2614	3.3859e-16	4.0885e-13	trans	100738771(0.954114677501)	-	GO:0044710,GO:0055114,GO:0004135,GO:0005980,GO:0009251,GO:0044247,GO:0044724,GO:0004133,GO:0004134,GO:0016052,GO:0005977,GO:0006112,GO:0044275,GO:0003824,GO:0009987,GO:0044262,GO:0000272,GO:0044264,GO:0016787,GO:0003674,GO:0044723,GO:0004558,GO:0006073,GO:0044042,GO:0008150,GO:0009056,GO:0008152,GO:0005976,GO:0015926,GO:0006091,GO:0016798,GO:0044238,GO:1901575,GO:0015980,GO:0005975,GO:0004553,GO:…	single-organism metabolic process,oxidation-reduction process,amylo-alpha-1,6-glucosidase activity,glycogen catabolic process,glucan catabolic process,cellular polysaccharide catabolic process,single-organism carbohydrate catabolic process,glycogen debranching enzyme activity,4-alpha-glucanotransferase activity,carbohydrate catabolic process,glycogen metabolic process,energy reserve metabolic pro…	ssc01100,ssc00500	Metabolic pathways,Starch and sucrose metabolism
TCONS_07037525	XLOC_2318075	70.0904	672.086	-3.2614	3.3859e-16	4.0885e-13	trans	100627459(0.950789272833)	Uncharacterised protein family, transmembrane-17||TMEM17||	GO:0044710,GO:0055114,GO:0004135,GO:0005980,GO:0009251,GO:0044247,GO:0044724,GO:0004133,GO:0004134,GO:0016052,GO:0005977,GO:0006112,GO:0044275,GO:0003824,GO:0009987,GO:0044262,GO:0000272,GO:0044264,GO:0016787,GO:0003674,GO:0044723,GO:0004558,GO:0006073,GO:0044042,GO:0008150,GO:0009056,GO:0008152,GO:0005976,GO:0015926,GO:0006091,GO:0016798,GO:0044238,GO:1901575,GO:0015980,GO:0005975,GO:0004553,GO:…	single-organism metabolic process,oxidation-reduction process,amylo-alpha-1,6-glucosidase activity,glycogen catabolic process,glucan catabolic process,cellular polysaccharide catabolic process,single-organism carbohydrate catabolic process,glycogen debranching enzyme activity,4-alpha-glucanotransferase activity,carbohydrate catabolic process,glycogen metabolic process,energy reserve metabolic pro…	ssc01100,ssc00500	Metabolic pathways,Starch and sucrose metabolism
TCONS_07037525	XLOC_2318075	70.0904	672.086	-3.2614	3.3859e-16	4.0885e-13	trans	397435(0.955673062162)	Nuclear hormone receptor, ligand-binding||"Nuclear hormone receptor, ligand-binding, core"||"Zinc finger, nuclear hormone receptor-type"||ESR1||Oestrogen receptor||Steroid hormone receptor||	GO:0046933,GO:0051716,GO:1901607,GO:1901605,GO:0008652,GO:0050896,GO:0007165,GO:0009165,GO:0023052,GO:0044700,GO:1901293,GO:0007154,GO:0090407,GO:0009152,GO:1901566,GO:0009117,GO:0006164,GO:0009260,GO:0046390,GO:0006753,GO:0044710,GO:0044769,GO:0042221,GO:0072522,GO:0044699,GO:0006520,GO:0009150,GO:0044763,GO:0000096,GO:0006163,GO:0046906,GO:0065007,GO:0036094,GO:0009259,GO:0019693,GO:1901564,GO:…	proton-transporting ATP synthase activity, rotational mechanism,cellular response to stimulus,alpha-amino acid biosynthetic process,alpha-amino acid metabolic process,cellular amino acid biosynthetic process,response to stimulus,signal transduction,nucleotide biosynthetic process,signaling,single organism signaling,nucleoside phosphate biosynthetic process,cell communication,organophosphate biosy…	ssc04915,ssc04961,ssc04917,ssc05205	Estrogen signaling pathway,Endocrine and other factor-regulated calcium reabsorption,Prolactin signaling pathway,Proteoglycans in cancer
TCONS_07037525	XLOC_2318075	70.0904	672.086	-3.2614	3.3859e-16	4.0885e-13	trans	100626538(0.961607331739)	||WW domain||	GO:0003674,GO:0005488,GO:0005515	molecular_function,binding,protein binding	ssc04915,ssc04961,ssc04917,ssc05205	Estrogen signaling pathway,Endocrine and other factor-regulated calcium reabsorption,Prolactin signaling pathway,Proteoglycans in cancer
TCONS_07037525	XLOC_2318075	70.0904	672.086	-3.2614	3.3859e-16	4.0885e-13	trans	100519863(0.958641248085)	Spectrin alpha chain, SH3 domain||Ankyrin repeat||Ankyrin repeat-containing domain||SH3 domain||TP53BP2||Ubiquitin-related domain||Variant SH3 domain||	GO:0003674,GO:0005488,GO:0005515	molecular_function,binding,protein binding	ssc04915,ssc04961,ssc04917,ssc05205	Estrogen signaling pathway,Endocrine and other factor-regulated calcium reabsorption,Prolactin signaling pathway,Proteoglycans in cancer
TCONS_07037525	XLOC_2318075	70.0904	672.086	-3.2614	3.3859e-16	4.0885e-13	trans	100525912(0.967666091918)	DHFR||Dihydrofolate reductase||Dihydrofolate reductase domain||Dihydrofolate reductase-like domain||	GO:1901607,GO:0016645,GO:1901605,GO:0008652,GO:0016646,GO:0009165,GO:1901293,GO:0090407,GO:1901566,GO:0009117,GO:0006545,GO:0006753,GO:0044710,GO:0009070,GO:0016491,GO:0006520,GO:0055114,GO:1901564,GO:0004146,GO:0016053,GO:0046394,GO:0044711,GO:0019637,GO:0055086,GO:0009069,GO:0044283,GO:0003824,GO:0019752,GO:0043436,GO:0006082,GO:0009987,GO:0006807,GO:0044281,GO:0003674,GO:0034641,GO:0046483,GO:…	alpha-amino acid biosynthetic process,oxidoreductase activity, acting on the CH-NH group of donors,alpha-amino acid metabolic process,cellular amino acid biosynthetic process,oxidoreductase activity, acting on the CH-NH group of donors, NAD or NADP as acceptor,nucleotide biosynthetic process,nucleoside phosphate biosynthetic process,organophosphate biosynthetic process,organonitrogen compound bio…	ssc00790,ssc01100,ssc00670	Folate biosynthesis,Metabolic pathways,One carbon pool by folate
TCONS_07037525	XLOC_2318075	70.0904	672.086	-3.2614	3.3859e-16	4.0885e-13	trans	100738106(0.951944157716)	-	GO:0051304,GO:0044699,GO:0044763,GO:0003824,GO:0009987,GO:0022402,GO:0016787,GO:0003674,GO:0007059,GO:0008150,GO:0007049	chromosome separation,single-organism process,single-organism cellular process,catalytic activity,cellular process,cell cycle process,hydrolase activity,molecular_function,chromosome segregation,biological_process,cell cycle	ssc00790,ssc01100,ssc00670	Folate biosynthesis,Metabolic pathways,One carbon pool by folate
TCONS_07037525	XLOC_2318075	70.0904	672.086	-3.2614	3.3859e-16	4.0885e-13	trans	100155667(0.951208380516)	Uncharacterised conserved protein UCP038021, RWD||Domain of unknown function DUF1115||RWD domain||RWDD2A||Ubiquitin-conjugating enzyme/RWD-like||	GO:0003674,GO:0005488,GO:0005515	molecular_function,binding,protein binding	ssc00790,ssc01100,ssc00670	Folate biosynthesis,Metabolic pathways,One carbon pool by folate
TCONS_07037525	XLOC_2318075	70.0904	672.086	-3.2614	3.3859e-16	4.0885e-13	trans	100519853(0.954822421149)	||"Zinc finger, C2H2"||"Zinc finger, C2H2-like"||Krueppel-associated box||	GO:0065007,GO:0050789,GO:0050794,GO:0009987,GO:1901363,GO:0097159,GO:0006807,GO:0003674,GO:0034641,GO:0005488,GO:0046483,GO:1901576,GO:0044249,GO:0006139,GO:0008150,GO:1901360,GO:0006725,GO:0044271,GO:0009058,GO:0008152,GO:1901362,GO:0019438,GO:0018130,GO:0009059,GO:0044238,GO:0090304,GO:0034654,GO:0034645,GO:2000112,GO:0010556,GO:0031326,GO:0009889,GO:0044237,GO:0010467,GO:0071704,GO:0060255,GO:…	biological regulation,regulation of biological process,regulation of cellular process,cellular process,heterocyclic compound binding,organic cyclic compound binding,nitrogen compound metabolic process,molecular_function,cellular nitrogen compound metabolic process,binding,heterocycle metabolic process,organic substance biosynthetic process,cellular biosynthetic process,nucleobase-containing compo…	ssc00790,ssc01100,ssc00670	Folate biosynthesis,Metabolic pathways,One carbon pool by folate
TCONS_07037525	XLOC_2318075	70.0904	672.086	-3.2614	3.3859e-16	4.0885e-13	trans	100622748(0.98686442103)	K Homology domain, type 1||K Homology domain||TDRKH||Tudor domain||	GO:0044764,GO:0009987,GO:1901363,GO:0097159,GO:0003674,GO:0005488,GO:0000746,GO:0008150,GO:0003677,GO:0051704,GO:0003676,GO:0003723	multi-organism cellular process,cellular process,heterocyclic compound binding,organic cyclic compound binding,molecular_function,binding,conjugation,biological_process,DNA binding,multi-organism process,nucleic acid binding,RNA binding	ssc00790,ssc01100,ssc00670	Folate biosynthesis,Metabolic pathways,One carbon pool by folate
TCONS_07037525	XLOC_2318075	70.0904	672.086	-3.2614	3.3859e-16	4.0885e-13	trans	100518001(0.9541719745)	Acyl-CoA N-acyltransferase||FAM169A||	GO:0008080,GO:0003824,GO:0016407,GO:0016410,GO:0043167,GO:0003674,GO:0005488,GO:0005509,GO:0016747,GO:0016746,GO:0016740,GO:0046872,GO:0043169	N-acetyltransferase activity,catalytic activity,acetyltransferase activity,N-acyltransferase activity,ion binding,molecular_function,binding,calcium ion binding,transferase activity, transferring acyl groups other than amino-acyl groups,transferase activity, transferring acyl groups,transferase activity,metal ion binding,cation binding	ssc00790,ssc01100,ssc00670	Folate biosynthesis,Metabolic pathways,One carbon pool by folate
TCONS_07037525	XLOC_2318075	70.0904	672.086	-3.2614	3.3859e-16	4.0885e-13	trans	100625935(0.952409303103)	-	GO:0051716,GO:0035556,GO:0050896,GO:0007165,GO:0007264,GO:0023052,GO:0044700,GO:0007154,GO:0005525,GO:0032561,GO:0019001,GO:0043168,GO:0000166,GO:1901265,GO:0044699,GO:0044763,GO:0032553,GO:0065007,GO:0036094,GO:0003924,GO:0050789,GO:0017076,GO:0035639,GO:0050794,GO:0001883,GO:0032549,GO:0032550,GO:0032555,GO:0001882,GO:0017111,GO:0003824,GO:0006914,GO:0016462,GO:0009987,GO:0016817,GO:0016818,GO:…	cellular response to stimulus,intracellular signal transduction,response to stimulus,signal transduction,small GTPase mediated signal transduction,signaling,single organism signaling,cell communication,GTP binding,guanyl ribonucleotide binding,guanyl nucleotide binding,anion binding,nucleotide binding,nucleoside phosphate binding,single-organism process,single-organism cellular process,ribonucleo…	ssc00790,ssc01100,ssc00670	Folate biosynthesis,Metabolic pathways,One carbon pool by folate
TCONS_07037525	XLOC_2318075	70.0904	672.086	-3.2614	3.3859e-16	4.0885e-13	trans	100737121(0.974320605463)	-	GO:0044699,GO:0044763,GO:0007157,GO:0009987,GO:0008150,GO:0044425,GO:0016021,GO:0031224,GO:0051704,GO:0009405,GO:0016337,GO:0016020,GO:0007155,GO:0022610,GO:0005575	single-organism process,single-organism cellular process,heterophilic cell-cell adhesion,cellular process,biological_process,membrane part,integral to membrane,intrinsic to membrane,multi-organism process,pathogenesis,cell-cell adhesion,membrane,cell adhesion,biological adhesion,cellular_component	ssc00790,ssc01100,ssc00670	Folate biosynthesis,Metabolic pathways,One carbon pool by folate
TCONS_07037525	XLOC_2318075	70.0904	672.086	-3.2614	3.3859e-16	4.0885e-13	trans	100737874(0.956281808529)	Nuclear hormone receptor, ligand-binding||"Nuclear hormone receptor, ligand-binding, core"||"Zinc finger, nuclear hormone receptor-type"||ESR1||Oestrogen receptor||Steroid hormone receptor||	GO:0051716,GO:0008289,GO:0050896,GO:0007165,GO:0023052,GO:0044700,GO:0007154,GO:0042221,GO:0044699,GO:0030284,GO:0044763,GO:0065007,GO:0050789,GO:0050794,GO:0001071,GO:0003700,GO:0005496,GO:0003707,GO:0038023,GO:0009987,GO:0010033,GO:0004872,GO:0014070,GO:0033993,GO:0043401,GO:0048545,GO:0071383,GO:0071396,GO:0071407,GO:0043565,GO:1901363,GO:0043167,GO:0097159,GO:0004871,GO:0060089,GO:0046914,GO:…	cellular response to stimulus,lipid binding,response to stimulus,signal transduction,signaling,single organism signaling,cell communication,response to chemical stimulus,single-organism process,estrogen receptor activity,single-organism cellular process,biological regulation,regulation of biological process,regulation of cellular process,nucleic acid binding transcription factor activity,sequence…	ssc04915,ssc04961,ssc04917,ssc05205	Estrogen signaling pathway,Endocrine and other factor-regulated calcium reabsorption,Prolactin signaling pathway,Proteoglycans in cancer
TCONS_07037525	XLOC_2318075	70.0904	672.086	-3.2614	3.3859e-16	4.0885e-13	trans	100134963(0.951311270371)	ATPase, F1 complex, epsilon subunit, mitochondrial||ATP5E||	GO:0046933,GO:0009165,GO:1901293,GO:0090407,GO:0009152,GO:1901566,GO:0009117,GO:0006164,GO:0009260,GO:0046390,GO:0006753,GO:0044710,GO:0045261,GO:0044769,GO:0072522,GO:0044699,GO:0009150,GO:0044763,GO:0006163,GO:0009259,GO:0019693,GO:1901564,GO:0042451,GO:0046129,GO:0019637,GO:0034220,GO:0009163,GO:0042455,GO:1901659,GO:0015078,GO:0046961,GO:0019829,GO:0042625,GO:0072521,GO:0055086,GO:0022890,GO:…	proton-transporting ATP synthase activity, rotational mechanism,nucleotide biosynthetic process,nucleoside phosphate biosynthetic process,organophosphate biosynthetic process,purine ribonucleotide biosynthetic process,organonitrogen compound biosynthetic process,nucleotide metabolic process,purine nucleotide biosynthetic process,ribonucleotide biosynthetic process,ribose phosphate biosynthetic pr…	ssc05016,ssc05012,ssc00190,ssc05010,ssc01100	Huntington's disease,Parkinson's disease,Oxidative phosphorylation,Alzheimer's disease,Metabolic pathways
TCONS_07037525	XLOC_2318075	70.0904	672.086	-3.2614	3.3859e-16	4.0885e-13	trans	100624924(0.959639061102)	Glycosyl transferase, family 25||COLGALT2||Nucleotide-diphospho-sugar transferases||	GO:0044710,GO:1901135,GO:0003824,GO:0009987,GO:0044262,GO:1901137,GO:0044264,GO:0016787,GO:0043167,GO:0003674,GO:0005488,GO:1901576,GO:0044249,GO:0044723,GO:0006629,GO:0008150,GO:0033692,GO:0016051,GO:0009058,GO:0000271,GO:0008152,GO:0005976,GO:0034637,GO:0009059,GO:0044238,GO:0005975,GO:0034645,GO:0008610,GO:0044237,GO:0008653,GO:0009103,GO:0044255,GO:0071704,GO:0046872,GO:0044260,GO:0043170,GO:…	single-organism metabolic process,carbohydrate derivative metabolic process,catalytic activity,cellular process,cellular carbohydrate metabolic process,carbohydrate derivative biosynthetic process,cellular polysaccharide metabolic process,hydrolase activity,ion binding,molecular_function,binding,organic substance biosynthetic process,cellular biosynthetic process,single-organism carbohydrate meta…	ssc00514,ssc00310	Other types of O-glycan biosynthesis,Lysine degradation
TCONS_07037525	XLOC_2318075	70.0904	672.086	-3.2614	3.3859e-16	4.0885e-13	trans	100520060(0.954532314427)	-	GO:0030529,GO:0003735,GO:0005840,GO:0006412,GO:0032040,GO:0030684,GO:0009987,GO:0043228,GO:0043232,GO:0003674,GO:0005488,GO:1901576,GO:0044249,GO:0005198,GO:0008150,GO:0009058,GO:0005515,GO:0008152,GO:0009059,GO:0044238,GO:0019538,GO:0034645,GO:0044237,GO:0044267,GO:0010467,GO:0071704,GO:0044260,GO:0043170,GO:0005737,GO:0016020,GO:0044444,GO:0032991,GO:0005575,GO:0005622,GO:0043229,GO:0043226,GO:…	ribonucleoprotein complex,structural constituent of ribosome,ribosome,translation,small-subunit processome,preribosome,cellular process,non-membrane-bounded organelle,intracellular non-membrane-bounded organelle,molecular_function,binding,organic substance biosynthetic process,cellular biosynthetic process,structural molecule activity,biological_process,biosynthetic process,protein binding,metabo…	ssc00514,ssc00310	Other types of O-glycan biosynthesis,Lysine degradation
TCONS_07037525	XLOC_2318075	70.0904	672.086	-3.2614	3.3859e-16	4.0885e-13	trans	100511070(0.950959322495)	HOMER1||WH1/EVH1||	GO:0030529,GO:0003735,GO:0005840,GO:0006412,GO:0032040,GO:0030684,GO:0009987,GO:0043228,GO:0043232,GO:0003674,GO:0005488,GO:1901576,GO:0044249,GO:0005198,GO:0008150,GO:0009058,GO:0005515,GO:0008152,GO:0009059,GO:0044238,GO:0019538,GO:0034645,GO:0044237,GO:0044267,GO:0010467,GO:0071704,GO:0044260,GO:0043170,GO:0005737,GO:0016020,GO:0044444,GO:0032991,GO:0005575,GO:0005622,GO:0043229,GO:0043226,GO:…	ribonucleoprotein complex,structural constituent of ribosome,ribosome,translation,small-subunit processome,preribosome,cellular process,non-membrane-bounded organelle,intracellular non-membrane-bounded organelle,molecular_function,binding,organic substance biosynthetic process,cellular biosynthetic process,structural molecule activity,biological_process,biosynthetic process,protein binding,metabo…	ssc04724	Glutamatergic synapse
TCONS_07037525	XLOC_2318075	70.0904	672.086	-3.2614	3.3859e-16	4.0885e-13	trans	100525337(0.952239327201)	-	GO:0044699,GO:0044763,GO:0009987,GO:0043228,GO:0043232,GO:0015629,GO:0003674,GO:0005198,GO:0008150,GO:0005856,GO:0007155,GO:0022610,GO:0005575,GO:0005622,GO:0043229,GO:0043226,GO:0044424,GO:0005623,GO:0044464	single-organism process,single-organism cellular process,cellular process,non-membrane-bounded organelle,intracellular non-membrane-bounded organelle,actin cytoskeleton,molecular_function,structural molecule activity,biological_process,cytoskeleton,cell adhesion,biological adhesion,cellular_component,intracellular,intracellular organelle,organelle,intracellular part,cell,cell part	ssc05213,ssc05412,ssc04520,ssc04670,ssc05200,ssc05100,ssc04530,ssc04390	Endometrial cancer,Arrhythmogenic right ventricular cardiomyopathy (ARVC),Adherens junction,Leukocyte transendothelial migration,Pathways in cancer,Bacterial invasion of epithelial cells,Tight junction,Hippo signaling pathway
TCONS_07037525	XLOC_2318075	70.0904	672.086	-3.2614	3.3859e-16	4.0885e-13	trans	100521494(0.953583902208)	ATPase, V0 complex, c/d subunit||"ATPase, V0 complex, subunit d"||ATP6V0D2||	GO:0009982,GO:0003824,GO:0001522,GO:0009987,GO:1901363,GO:0097159,GO:0016866,GO:0006807,GO:0003674,GO:0034641,GO:0005488,GO:0046483,GO:0006139,GO:0008150,GO:1901360,GO:0006725,GO:0008152,GO:0044238,GO:0090304,GO:0009451,GO:0044237,GO:0071704,GO:0016853,GO:0044260,GO:0003676,GO:0043170,GO:0003723,GO:0016070,GO:0043412	pseudouridine synthase activity,catalytic activity,pseudouridine synthesis,cellular process,heterocyclic compound binding,organic cyclic compound binding,intramolecular transferase activity,nitrogen compound metabolic process,molecular_function,cellular nitrogen compound metabolic process,binding,heterocycle metabolic process,nucleobase-containing compound metabolic process,biological_process,org…	ssc00190,ssc04145,ssc01100,ssc04721,ssc04966,ssc05323,ssc04142,ssc05152,ssc05203	Oxidative phosphorylation,Phagosome,Metabolic pathways,Synaptic vesicle cycle,Collecting duct acid secretion,Rheumatoid arthritis,Lysosome,Tuberculosis,Viral carcinogenesis
TCONS_07037525	XLOC_2318075	70.0904	672.086	-3.2614	3.3859e-16	4.0885e-13	trans	100627510(0.954801124928)	Cadherin, cytoplasmic domain||CDH6||Cadherin||Cadherin-like||	GO:0044699,GO:0044763,GO:0009987,GO:1901363,GO:0043167,GO:0097159,GO:0003674,GO:0005488,GO:0005509,GO:0008150,GO:0003677,GO:0046872,GO:0003676,GO:0043169,GO:0016337,GO:0016020,GO:0007155,GO:0007156,GO:0022610,GO:0005575	single-organism process,single-organism cellular process,cellular process,heterocyclic compound binding,ion binding,organic cyclic compound binding,molecular_function,binding,calcium ion binding,biological_process,DNA binding,metal ion binding,nucleic acid binding,cation binding,cell-cell adhesion,membrane,cell adhesion,homophilic cell adhesion,biological adhesion,cellular_component	ssc00190,ssc04145,ssc01100,ssc04721,ssc04966,ssc05323,ssc04142,ssc05152,ssc05203	Oxidative phosphorylation,Phagosome,Metabolic pathways,Synaptic vesicle cycle,Collecting duct acid secretion,Rheumatoid arthritis,Lysosome,Tuberculosis,Viral carcinogenesis
TCONS_00210366	XLOC_071912	0.636366	62.0636	-6.6077	1.8209e-14	1.5705e-11	trans	100623053(0.959543500831)	Zinc finger, C2H2||"Zinc finger, C2H2-like"||ZNF467||	--	--	--	--
TCONS_00210366	XLOC_071912	0.636366	62.0636	-6.6077	1.8209e-14	1.5705e-11	trans	654297(0.981197116864)	CITED||CITED1||	GO:0065007,GO:0050789,GO:0050794,GO:0009987,GO:0006807,GO:0034641,GO:0046483,GO:1901576,GO:0044249,GO:0006139,GO:0008150,GO:1901360,GO:0006725,GO:0044271,GO:0009058,GO:0008152,GO:1901362,GO:0019438,GO:0018130,GO:0009059,GO:0044238,GO:0090304,GO:0034654,GO:0034645,GO:2000112,GO:0010556,GO:0031326,GO:0009889,GO:0044237,GO:0010467,GO:0071704,GO:0060255,GO:0044260,GO:0080090,GO:0010468,GO:0043170,GO:…	biological regulation,regulation of biological process,regulation of cellular process,cellular process,nitrogen compound metabolic process,cellular nitrogen compound metabolic process,heterocycle metabolic process,organic substance biosynthetic process,cellular biosynthetic process,nucleobase-containing compound metabolic process,biological_process,organic cyclic compound metabolic process,cellul…	--	--
TCONS_00210366	XLOC_071912	0.636366	62.0636	-6.6077	1.8209e-14	1.5705e-11	trans	100522252(0.96848491139)	AARD||	GO:0044699,GO:0044763,GO:0065007,GO:0050789,GO:0050794,GO:0007096,GO:0010458,GO:0009987,GO:0022402,GO:0008150,GO:0071840,GO:0000278,GO:0051128,GO:0016043,GO:0007049,GO:0033043,GO:0000280,GO:0007067,GO:0007088,GO:0007346,GO:0051783,GO:0048285,GO:0051726,GO:0010564,GO:0006996,GO:0005634,GO:0005575,GO:0005622,GO:0043229,GO:0043226,GO:0044424,GO:0005623,GO:0044464,GO:0043231,GO:0043227	single-organism process,single-organism cellular process,biological regulation,regulation of biological process,regulation of cellular process,regulation of exit from mitosis,exit from mitosis,cellular process,cell cycle process,biological_process,cellular component organization or biogenesis,mitotic cell cycle,regulation of cellular component organization,cellular component organization,cell cyc…	--	--
TCONS_00210366	XLOC_071912	0.636366	62.0636	-6.6077	1.8209e-14	1.5705e-11	trans	397639(0.956818744834)	Epoxide hydrolase, N-terminal||Alpha/Beta hydrolase fold||Alpha/beta hydrolase fold-1||EPHX1;||Epoxide hydrolase||Epoxide hydrolase-like||	GO:0044699,GO:0044763,GO:0065007,GO:0050789,GO:0050794,GO:0007096,GO:0010458,GO:0009987,GO:0022402,GO:0008150,GO:0071840,GO:0000278,GO:0051128,GO:0016043,GO:0007049,GO:0033043,GO:0000280,GO:0007067,GO:0007088,GO:0007346,GO:0051783,GO:0048285,GO:0051726,GO:0010564,GO:0006996,GO:0005634,GO:0005575,GO:0005622,GO:0043229,GO:0043226,GO:0044424,GO:0005623,GO:0044464,GO:0043231,GO:0043227	single-organism process,single-organism cellular process,biological regulation,regulation of biological process,regulation of cellular process,regulation of exit from mitosis,exit from mitosis,cellular process,cell cycle process,biological_process,cellular component organization or biogenesis,mitotic cell cycle,regulation of cellular component organization,cellular component organization,cell cyc…	ssc00980,ssc05204,ssc04976	Metabolism of xenobiotics by cytochrome P450,Chemical carcinogenesis,Bile secretion
TCONS_00210366	XLOC_071912	0.636366	62.0636	-6.6077	1.8209e-14	1.5705e-11	trans	100739412(0.972888977613)	-	GO:0016829,GO:0048037,GO:0016830,GO:0043168,GO:0044710,GO:0016831,GO:0003824,GO:0019752,GO:0043436,GO:0006082,GO:0009987,GO:0030170,GO:0043167,GO:0044281,GO:0003674,GO:0005488,GO:0008150,GO:0008152,GO:0044237,GO:0071704	lyase activity,cofactor binding,carbon-carbon lyase activity,anion binding,single-organism metabolic process,carboxy-lyase activity,catalytic activity,carboxylic acid metabolic process,oxoacid metabolic process,organic acid metabolic process,cellular process,pyridoxal phosphate binding,ion binding,small molecule metabolic process,molecular_function,binding,biological_process,metabolic process,cel…	ssc00340,ssc01100	Histidine metabolism,Metabolic pathways
TCONS_00210366	XLOC_071912	0.636366	62.0636	-6.6077	1.8209e-14	1.5705e-11	trans	100520393(0.972188264149)	Kazal domain||SPINK2||	GO:0003674,GO:0005488,GO:0005515	molecular_function,binding,protein binding	ssc00340,ssc01100	Histidine metabolism,Metabolic pathways
TCONS_00210366	XLOC_071912	0.636366	62.0636	-6.6077	1.8209e-14	1.5705e-11	trans	100515289(0.971001215538)	Biliverdin reductase, catalytic||"Oxidoreductase, N-terminal"||BLVRA||Biliverdin reductase A||	GO:0016627,GO:0050662,GO:0042168,GO:0048037,GO:0042440,GO:0051287,GO:0004074,GO:0042167,GO:0006787,GO:0033015,GO:0051186,GO:0051187,GO:0044710,GO:0016628,GO:0000166,GO:1901265,GO:0050661,GO:0016491,GO:0055114,GO:0036094,GO:1901564,GO:0006778,GO:0046149,GO:0016620,GO:0046700,GO:0033013,GO:0003824,GO:0044270,GO:1901361,GO:0019439,GO:0009987,GO:0016071,GO:1901565,GO:0016787,GO:1901363,GO:0043167,GO:…	oxidoreductase activity, acting on the CH-CH group of donors,coenzyme binding,heme metabolic process,cofactor binding,pigment metabolic process,NAD binding,biliverdin reductase activity,heme catabolic process,porphyrin-containing compound catabolic process,tetrapyrrole catabolic process,cofactor metabolic process,cofactor catabolic process,single-organism metabolic process,oxidoreductase activity…	ssc00860	Porphyrin and chlorophyll metabolism
TCONS_00210366	XLOC_071912	0.636366	62.0636	-6.6077	1.8209e-14	1.5705e-11	trans	100737462(0.981420417491)	-	GO:0016627,GO:0050662,GO:0042168,GO:0048037,GO:0042440,GO:0051287,GO:0004074,GO:0042167,GO:0006787,GO:0033015,GO:0051186,GO:0051187,GO:0044710,GO:0016628,GO:0000166,GO:1901265,GO:0050661,GO:0016491,GO:0055114,GO:0036094,GO:1901564,GO:0006778,GO:0046149,GO:0016620,GO:0046700,GO:0033013,GO:0003824,GO:0044270,GO:1901361,GO:0019439,GO:0009987,GO:0016071,GO:1901565,GO:0016787,GO:1901363,GO:0043167,GO:…	oxidoreductase activity, acting on the CH-CH group of donors,coenzyme binding,heme metabolic process,cofactor binding,pigment metabolic process,NAD binding,biliverdin reductase activity,heme catabolic process,porphyrin-containing compound catabolic process,tetrapyrrole catabolic process,cofactor metabolic process,cofactor catabolic process,single-organism metabolic process,oxidoreductase activity…	ssc00860	Porphyrin and chlorophyll metabolism
TCONS_00210366	XLOC_071912	0.636366	62.0636	-6.6077	1.8209e-14	1.5705e-11	trans	100155535(0.956265791839)	DDT||Macrophage migration inhibitory factor||Tautomerase/MIF superfamily||	GO:0016627,GO:0050662,GO:0042168,GO:0048037,GO:0042440,GO:0051287,GO:0004074,GO:0042167,GO:0006787,GO:0033015,GO:0051186,GO:0051187,GO:0044710,GO:0016628,GO:0000166,GO:1901265,GO:0050661,GO:0016491,GO:0055114,GO:0036094,GO:1901564,GO:0006778,GO:0046149,GO:0016620,GO:0046700,GO:0033013,GO:0003824,GO:0044270,GO:1901361,GO:0019439,GO:0009987,GO:0016071,GO:1901565,GO:0016787,GO:1901363,GO:0043167,GO:…	oxidoreductase activity, acting on the CH-CH group of donors,coenzyme binding,heme metabolic process,cofactor binding,pigment metabolic process,NAD binding,biliverdin reductase activity,heme catabolic process,porphyrin-containing compound catabolic process,tetrapyrrole catabolic process,cofactor metabolic process,cofactor catabolic process,single-organism metabolic process,oxidoreductase activity…	ssc00860	Porphyrin and chlorophyll metabolism
TCONS_00210366	XLOC_071912	0.636366	62.0636	-6.6077	1.8209e-14	1.5705e-11	trans	100511444(0.953153480235)	JMJD8||JmjC domain||	GO:0003824,GO:0016817,GO:0016787,GO:0003674	catalytic activity,hydrolase activity, acting on acid anhydrides,hydrolase activity,molecular_function	ssc00860	Porphyrin and chlorophyll metabolism
TCONS_00210366	XLOC_071912	0.636366	62.0636	-6.6077	1.8209e-14	1.5705e-11	trans	100153423(0.963074902904)	||"Aspartyl/glutamyl-tRNA(Asn/Gln) amidotransferase, C subunit"||	GO:0006414,GO:0006450,GO:0006412,GO:0065007,GO:0006448,GO:0006417,GO:0050789,GO:0050794,GO:0065008,GO:0032268,GO:0010608,GO:0051246,GO:0009987,GO:1901576,GO:0044249,GO:0008150,GO:0009058,GO:0008152,GO:0009059,GO:0044238,GO:0019538,GO:0034645,GO:2000112,GO:0010556,GO:0031326,GO:0009889,GO:0044237,GO:0044267,GO:0010467,GO:0071704,GO:0060255,GO:0044260,GO:0080090,GO:0010468,GO:0043170,GO:0031323,GO:…	translational elongation,regulation of translational fidelity,translation,biological regulation,regulation of translational elongation,regulation of translation,regulation of biological process,regulation of cellular process,regulation of biological quality,regulation of cellular protein metabolic process,posttranscriptional regulation of gene expression,regulation of protein metabolic process,ce…	ssc01100,ssc00970	Metabolic pathways,Aminoacyl-tRNA biosynthesis
TCONS_00210366	XLOC_071912	0.636366	62.0636	-6.6077	1.8209e-14	1.5705e-11	trans	554303(0.956442135103)	CCL28||Chemokine interleukin-8-like domain||	GO:0050896,GO:0005102,GO:0008009,GO:0042379,GO:0003674,GO:0005488,GO:0008150,GO:0005515,GO:0001664,GO:0005125,GO:0005126,GO:0005576,GO:0005575,GO:0006955,GO:0002376	response to stimulus,receptor binding,chemokine activity,chemokine receptor binding,molecular_function,binding,biological_process,protein binding,G-protein coupled receptor binding,cytokine activity,cytokine receptor binding,extracellular region,cellular_component,immune response,immune system process	ssc04672,ssc04062,ssc04060	Intestinal immune network for IgA production,Chemokine signaling pathway,Cytokine-cytokine receptor interaction
TCONS_00210366	XLOC_071912	0.636366	62.0636	-6.6077	1.8209e-14	1.5705e-11	trans	100312976(0.953492564411)	Acyl carrier protein (ACP)||Acyl carrier protein-like||NDUFAB1||	GO:0050896,GO:0005102,GO:0008009,GO:0042379,GO:0003674,GO:0005488,GO:0008150,GO:0005515,GO:0001664,GO:0005125,GO:0005126,GO:0005576,GO:0005575,GO:0006955,GO:0002376	response to stimulus,receptor binding,chemokine activity,chemokine receptor binding,molecular_function,binding,biological_process,protein binding,G-protein coupled receptor binding,cytokine activity,cytokine receptor binding,extracellular region,cellular_component,immune response,immune system process	ssc05016,ssc05012,ssc00190,ssc05010,ssc01100,ssc04932	Huntington's disease,Parkinson's disease,Oxidative phosphorylation,Alzheimer's disease,Metabolic pathways,Non-alcoholic fatty liver disease (NAFLD)
TCONS_00210366	XLOC_071912	0.636366	62.0636	-6.6077	1.8209e-14	1.5705e-11	trans	100155346(0.965107926127)	ABC transporter type 1, transmembrane domain||"ABC transporter, transmembrane domain"||AAA+ ATPase domain||ABC transporter-like||ABCB9||P-loop containing nucleoside triphosphate hydrolase||	GO:0005525,GO:0032561,GO:0019001,GO:0004476,GO:0043168,GO:0000166,GO:1901265,GO:0044699,GO:0044763,GO:0032553,GO:0036094,GO:0016861,GO:0003924,GO:0017076,GO:0035639,GO:0001883,GO:0032549,GO:0032550,GO:0032555,GO:0001882,GO:0017111,GO:0003824,GO:0042623,GO:0016887,GO:0016462,GO:0009987,GO:0016817,GO:0016860,GO:0016818,GO:0016787,GO:1901363,GO:0043167,GO:0097159,GO:0046914,GO:0003674,GO:0005488,GO:…	GTP binding,guanyl ribonucleotide binding,guanyl nucleotide binding,mannose-6-phosphate isomerase activity,anion binding,nucleotide binding,nucleoside phosphate binding,single-organism process,single-organism cellular process,ribonucleotide binding,small molecule binding,intramolecular oxidoreductase activity, interconverting aldoses and ketoses,GTPase activity,purine nucleotide binding,purine ri…	ssc02010,ssc04142	ABC transporters,Lysosome
TCONS_00210366	XLOC_071912	0.636366	62.0636	-6.6077	1.8209e-14	1.5705e-11	trans	100628166(0.957342043846)	Membrane bound O-acyl transferase, MBOAT||SOAT1||	GO:0005525,GO:0032561,GO:0019001,GO:0004476,GO:0043168,GO:0000166,GO:1901265,GO:0044699,GO:0044763,GO:0032553,GO:0036094,GO:0016861,GO:0003924,GO:0017076,GO:0035639,GO:0001883,GO:0032549,GO:0032550,GO:0032555,GO:0001882,GO:0017111,GO:0003824,GO:0042623,GO:0016887,GO:0016462,GO:0009987,GO:0016817,GO:0016860,GO:0016818,GO:0016787,GO:1901363,GO:0043167,GO:0097159,GO:0046914,GO:0003674,GO:0005488,GO:…	GTP binding,guanyl ribonucleotide binding,guanyl nucleotide binding,mannose-6-phosphate isomerase activity,anion binding,nucleotide binding,nucleoside phosphate binding,single-organism process,single-organism cellular process,ribonucleotide binding,small molecule binding,intramolecular oxidoreductase activity, interconverting aldoses and ketoses,GTPase activity,purine nucleotide binding,purine ri…	ssc00100	Steroid biosynthesis
TCONS_00210366	XLOC_071912	0.636366	62.0636	-6.6077	1.8209e-14	1.5705e-11	trans	100153238(0.968581804632)	EMC9||Uncharacterised protein family UPF0172||	GO:0043168,GO:0000166,GO:1901265,GO:0032553,GO:0036094,GO:0004797,GO:0019136,GO:0019206,GO:0017076,GO:0035639,GO:0016810,GO:0001883,GO:0032549,GO:0032550,GO:0032555,GO:0001882,GO:0019205,GO:0003824,GO:0009987,GO:0016301,GO:0016813,GO:0016772,GO:0016787,GO:1901363,GO:0043167,GO:0097159,GO:0006807,GO:0003674,GO:0034641,GO:0005488,GO:0046483,GO:1901576,GO:0044249,GO:0006139,GO:0030554,GO:0008150,GO:…	anion binding,nucleotide binding,nucleoside phosphate binding,ribonucleotide binding,small molecule binding,thymidine kinase activity,deoxynucleoside kinase activity,nucleoside kinase activity,purine nucleotide binding,purine ribonucleoside triphosphate binding,hydrolase activity, acting on carbon-nitrogen (but not peptide) bonds,purine nucleoside binding,ribonucleoside binding,purine ribonucleos…	ssc00100	Steroid biosynthesis
TCONS_00210366	XLOC_071912	0.636366	62.0636	-6.6077	1.8209e-14	1.5705e-11	trans	100510917(0.960876631841)	||"Glutathione S-transferase, C-terminal"||"Glutathione S-transferase, C-terminal-like"||"Glutathione S-transferase, N-terminal"||"Glutathione S-transferase, alpha class"||Thioredoxin-like fold||	GO:0003674,GO:0005488,GO:0005515	molecular_function,binding,protein binding	ssc00982,ssc00980,ssc05204,ssc00480	Drug metabolism - cytochrome P450,Metabolism of xenobiotics by cytochrome P450,Chemical carcinogenesis,Glutathione metabolism
TCONS_00210366	XLOC_071912	0.636366	62.0636	-6.6077	1.8209e-14	1.5705e-11	trans	396580(0.954696302141)	Ubiquitin-conjugating enzyme, E2||UBE2D2||Ubiquitin-conjugating enzyme/RWD-like||	GO:0003824,GO:0009987,GO:0003674,GO:0005488,GO:0008150,GO:0005515,GO:0008152,GO:0044238,GO:0019538,GO:0033036,GO:0044237,GO:0044267,GO:0008104,GO:0071704,GO:0015031,GO:0045184,GO:0044260,GO:0043170,GO:0071702,GO:0016881,GO:0016879,GO:0006464,GO:0036211,GO:0051179,GO:0016874,GO:0006810,GO:0051234,GO:0043412	catalytic activity,cellular process,molecular_function,binding,biological_process,protein binding,metabolic process,primary metabolic process,protein metabolic process,macromolecule localization,cellular metabolic process,cellular protein metabolic process,protein localization,organic substance metabolic process,protein transport,establishment of protein localization,cellular macromolecule metabo…	ssc04120,ssc04141	Ubiquitin mediated proteolysis,Protein processing in endoplasmic reticulum
TCONS_00210366	XLOC_071912	0.636366	62.0636	-6.6077	1.8209e-14	1.5705e-11	trans	100738677(0.959721439169)	-	GO:0003824,GO:0009987,GO:0003674,GO:0005488,GO:0008150,GO:0005515,GO:0008152,GO:0044238,GO:0019538,GO:0033036,GO:0044237,GO:0044267,GO:0008104,GO:0071704,GO:0015031,GO:0045184,GO:0044260,GO:0043170,GO:0071702,GO:0016881,GO:0016879,GO:0006464,GO:0036211,GO:0051179,GO:0016874,GO:0006810,GO:0051234,GO:0043412	catalytic activity,cellular process,molecular_function,binding,biological_process,protein binding,metabolic process,primary metabolic process,protein metabolic process,macromolecule localization,cellular metabolic process,cellular protein metabolic process,protein localization,organic substance metabolic process,protein transport,establishment of protein localization,cellular macromolecule metabo…	ssc04120,ssc04141	Ubiquitin mediated proteolysis,Protein processing in endoplasmic reticulum
TCONS_00210366	XLOC_071912	0.636366	62.0636	-6.6077	1.8209e-14	1.5705e-11	trans	100514619(0.978644078525)	C14orf37||	GO:0030529,GO:0032040,GO:0030684,GO:0032991,GO:0005575,GO:0005622,GO:0044424,GO:0005623,GO:0044464	ribonucleoprotein complex,small-subunit processome,preribosome,macromolecular complex,cellular_component,intracellular,intracellular part,cell,cell part	ssc04120,ssc04141	Ubiquitin mediated proteolysis,Protein processing in endoplasmic reticulum
TCONS_00210366	XLOC_071912	0.636366	62.0636	-6.6077	1.8209e-14	1.5705e-11	trans	100516660(0.950338088275)	DOLPP1||Phosphatidic acid phosphatase type 2/haloperoxidase||	GO:0003824,GO:0003674,GO:0016020,GO:0005575	catalytic activity,molecular_function,membrane,cellular_component	ssc00510	N-Glycan biosynthesis
TCONS_00210366	XLOC_071912	0.636366	62.0636	-6.6077	1.8209e-14	1.5705e-11	trans	100516512(0.965148116528)	FAM107A||Protein of unknown function DUF1151||	GO:0003824,GO:0003674,GO:0016020,GO:0005575	catalytic activity,molecular_function,membrane,cellular_component	ssc00510	N-Glycan biosynthesis
TCONS_00210366	XLOC_071912	0.636366	62.0636	-6.6077	1.8209e-14	1.5705e-11	trans	100154389(0.961578644452)	DNTTIP1||	GO:0003824,GO:0003674,GO:0016020,GO:0005575	catalytic activity,molecular_function,membrane,cellular_component	ssc00510	N-Glycan biosynthesis
TCONS_00210366	XLOC_071912	0.636366	62.0636	-6.6077	1.8209e-14	1.5705e-11	trans	397468(0.955379007453)	CCK;||Gastrin/cholecystokinin peptide hormone||	GO:0005102,GO:0003674,GO:0005488,GO:0005179,GO:0005515,GO:0005576,GO:0005575	receptor binding,molecular_function,binding,hormone activity,protein binding,extracellular region,cellular_component	ssc04972,ssc04080	Pancreatic secretion,Neuroactive ligand-receptor interaction
TCONS_00210366	XLOC_071912	0.636366	62.0636	-6.6077	1.8209e-14	1.5705e-11	trans	733700(0.953178184373)	Serine/threonine/dual specificity protein kinase, catalytic domain||"Tyrosine-protein kinase, catalytic domain"||CDK5||Protein kinase domain||Protein kinase-like domain||Serine-threonine/tyrosine-protein kinase catalytic domain||	GO:0043168,GO:0000166,GO:1901265,GO:0032553,GO:0036094,GO:0017076,GO:0035639,GO:0001883,GO:0032549,GO:0032550,GO:0032555,GO:0001882,GO:0003824,GO:0009987,GO:0016301,GO:0016772,GO:1901363,GO:0043167,GO:0097159,GO:0003674,GO:0005488,GO:0030554,GO:0006796,GO:0008150,GO:0016773,GO:0005524,GO:0006793,GO:0032559,GO:0008152,GO:0044238,GO:0006468,GO:0019538,GO:0016310,GO:0004672,GO:0016740,GO:0044237,GO:…	anion binding,nucleotide binding,nucleoside phosphate binding,ribonucleotide binding,small molecule binding,purine nucleotide binding,purine ribonucleoside triphosphate binding,purine nucleoside binding,ribonucleoside binding,purine ribonucleoside binding,purine ribonucleotide binding,nucleoside binding,catalytic activity,cellular process,kinase activity,transferase activity, transferring phospho…	ssc05030,ssc05010,ssc04360	Cocaine addiction,Alzheimer's disease,Axon guidance
TCONS_00210366	XLOC_071912	0.636366	62.0636	-6.6077	1.8209e-14	1.5705e-11	trans	100516273(0.974092933297)	Protein of unknown function DUF866, eukaryotic||C1orf123||	GO:0043168,GO:0000166,GO:1901265,GO:0032553,GO:0036094,GO:0017076,GO:0035639,GO:0001883,GO:0032549,GO:0032550,GO:0032555,GO:0001882,GO:0003824,GO:0009987,GO:0016301,GO:0016772,GO:1901363,GO:0043167,GO:0097159,GO:0003674,GO:0005488,GO:0030554,GO:0006796,GO:0008150,GO:0016773,GO:0005524,GO:0006793,GO:0032559,GO:0008152,GO:0044238,GO:0006468,GO:0019538,GO:0016310,GO:0004672,GO:0016740,GO:0044237,GO:…	anion binding,nucleotide binding,nucleoside phosphate binding,ribonucleotide binding,small molecule binding,purine nucleotide binding,purine ribonucleoside triphosphate binding,purine nucleoside binding,ribonucleoside binding,purine ribonucleoside binding,purine ribonucleotide binding,nucleoside binding,catalytic activity,cellular process,kinase activity,transferase activity, transferring phospho…	ssc05030,ssc05010,ssc04360	Cocaine addiction,Alzheimer's disease,Axon guidance
TCONS_06791469	XLOC_2085193	13.3885	145.265	-3.4396	6.6803e-14	5.2042e-11	trans	100515289(0.956868320646)	Biliverdin reductase, catalytic||"Oxidoreductase, N-terminal"||BLVRA||Biliverdin reductase A||	GO:0016627,GO:0050662,GO:0042168,GO:0048037,GO:0042440,GO:0051287,GO:0004074,GO:0042167,GO:0006787,GO:0033015,GO:0051186,GO:0051187,GO:0044710,GO:0016628,GO:0000166,GO:1901265,GO:0050661,GO:0016491,GO:0055114,GO:0036094,GO:1901564,GO:0006778,GO:0046149,GO:0016620,GO:0046700,GO:0033013,GO:0003824,GO:0044270,GO:1901361,GO:0019439,GO:0009987,GO:0016071,GO:1901565,GO:0016787,GO:1901363,GO:0043167,GO:…	oxidoreductase activity, acting on the CH-CH group of donors,coenzyme binding,heme metabolic process,cofactor binding,pigment metabolic process,NAD binding,biliverdin reductase activity,heme catabolic process,porphyrin-containing compound catabolic process,tetrapyrrole catabolic process,cofactor metabolic process,cofactor catabolic process,single-organism metabolic process,oxidoreductase activity…	ssc00860	Porphyrin and chlorophyll metabolism
TCONS_06791469	XLOC_2085193	13.3885	145.265	-3.4396	6.6803e-14	5.2042e-11	trans	100623865(0.973371338581)	-	GO:0044699,GO:0044763,GO:0034220,GO:0015078,GO:0022890,GO:0009987,GO:0006818,GO:0015992,GO:0033179,GO:0008324,GO:0015672,GO:0003674,GO:0033177,GO:0008150,GO:0022891,GO:0022892,GO:0044425,GO:0015077,GO:0016469,GO:0006812,GO:0015075,GO:0015988,GO:0015991,GO:0055085,GO:0033176,GO:0006811,GO:0005215,GO:0009306,GO:0033036,GO:0022857,GO:0008104,GO:0015031,GO:0045184,GO:0071702,GO:0032940,GO:0046903,GO:…	single-organism process,single-organism cellular process,ion transmembrane transport,hydrogen ion transmembrane transporter activity,inorganic cation transmembrane transporter activity,cellular process,hydrogen transport,proton transport,proton-transporting V-type ATPase, V0 domain,cation transmembrane transporter activity,monovalent inorganic cation transport,molecular_function,proton-transporti…	ssc00190,ssc04145,ssc01100,ssc04721,ssc04966,ssc05323	Oxidative phosphorylation,Phagosome,Metabolic pathways,Synaptic vesicle cycle,Collecting duct acid secretion,Rheumatoid arthritis
TCONS_06791469	XLOC_2085193	13.3885	145.265	-3.4396	6.6803e-14	5.2042e-11	trans	100524746(0.957940080984)	||"Helicase, C-terminal"||"Helicase, superfamily 1/2, ATP-binding domain"||"RNA helicase, DEAD-box type, Q motif"||DEAD/DEAH box helicase domain||P-loop containing nucleoside triphosphate hydrolase||	GO:0043168,GO:0000166,GO:1901265,GO:0032553,GO:0036094,GO:0017076,GO:0035639,GO:0001883,GO:0032549,GO:0032550,GO:0032555,GO:0001882,GO:0008026,GO:0070035,GO:0017111,GO:0003824,GO:0042623,GO:0016887,GO:0016462,GO:0009987,GO:0016817,GO:0016818,GO:0016787,GO:1901363,GO:0043167,GO:0097159,GO:0006807,GO:0003674,GO:0034641,GO:0005488,GO:0046483,GO:0006139,GO:0030554,GO:0008150,GO:0005524,GO:0004386,GO:…	anion binding,nucleotide binding,nucleoside phosphate binding,ribonucleotide binding,small molecule binding,purine nucleotide binding,purine ribonucleoside triphosphate binding,purine nucleoside binding,ribonucleoside binding,purine ribonucleoside binding,purine ribonucleotide binding,nucleoside binding,ATP-dependent helicase activity,purine NTP-dependent helicase activity,nucleoside-triphosphata…	ssc00190,ssc04145,ssc01100,ssc04721,ssc04966,ssc05323	Oxidative phosphorylation,Phagosome,Metabolic pathways,Synaptic vesicle cycle,Collecting duct acid secretion,Rheumatoid arthritis
TCONS_06791469	XLOC_2085193	13.3885	145.265	-3.4396	6.6803e-14	5.2042e-11	trans	100521143(0.972343491118)	EPDR1||Ependymin||	GO:0044699,GO:0044763,GO:0007160,GO:0031589,GO:0009987,GO:0043167,GO:0003674,GO:0005488,GO:0005509,GO:0008150,GO:0046872,GO:0005576,GO:0043169,GO:0007155,GO:0022610,GO:0005575	single-organism process,single-organism cellular process,cell-matrix adhesion,cell-substrate adhesion,cellular process,ion binding,molecular_function,binding,calcium ion binding,biological_process,metal ion binding,extracellular region,cation binding,cell adhesion,biological adhesion,cellular_component	ssc00190,ssc04145,ssc01100,ssc04721,ssc04966,ssc05323	Oxidative phosphorylation,Phagosome,Metabolic pathways,Synaptic vesicle cycle,Collecting duct acid secretion,Rheumatoid arthritis
TCONS_06791469	XLOC_2085193	13.3885	145.265	-3.4396	6.6803e-14	5.2042e-11	trans	100142688(0.968182176701)	Transcription factor, Skn-1-like, DNA-binding domain||Basic-leucine zipper domain||CREB3L4||	GO:0044699,GO:0044763,GO:0065007,GO:0000003,GO:0032505,GO:0043093,GO:0050789,GO:0000917,GO:0032506,GO:0090529,GO:0050794,GO:0019954,GO:0001071,GO:0003700,GO:0000910,GO:0051301,GO:0009987,GO:0022402,GO:0043565,GO:0022607,GO:0044085,GO:1901363,GO:0097159,GO:0006807,GO:0003674,GO:0034641,GO:0005488,GO:0046483,GO:1901576,GO:0044249,GO:0006139,GO:0008150,GO:0071840,GO:1901360,GO:0006725,GO:0044271,GO:…	single-organism process,single-organism cellular process,biological regulation,reproduction,reproduction of a single-celled organism,cytokinesis by binary fission,regulation of biological process,barrier septum assembly,cytokinetic process,cell septum assembly,regulation of cellular process,asexual reproduction,nucleic acid binding transcription factor activity,sequence-specific DNA binding trans…	ssc05016,ssc04728,ssc04725,ssc04962,ssc05030,ssc04918,ssc04915,ssc04911,ssc05215,ssc05031,ssc04668,ssc04151,ssc04916,ssc05034,ssc05161,ssc05203	Huntington's disease,Dopaminergic synapse,Cholinergic synapse,Vasopressin-regulated water reabsorption,Cocaine addiction,Thyroid hormone synthesis,Estrogen signaling pathway,Insulin secretion,Prostate cancer,Amphetamine addiction,TNF signaling pathway,PI3K-Akt signaling pathway,Melanogenesis,Alcoholism,Hepatitis B,Viral carcinogenesis
TCONS_06791469	XLOC_2085193	13.3885	145.265	-3.4396	6.6803e-14	5.2042e-11	trans	100514796(0.955758957554)	Translation protein, beta-barrel domain||RPL35A||Ribosomal protein L35A||	GO:0030529,GO:0003735,GO:0005840,GO:0006412,GO:0009987,GO:0043228,GO:0043232,GO:0044085,GO:0006807,GO:0003674,GO:0034641,GO:0046483,GO:1901576,GO:0044249,GO:0006139,GO:0005198,GO:0008150,GO:0071840,GO:1901360,GO:0006725,GO:0009058,GO:0008152,GO:0042254,GO:0006364,GO:0016072,GO:0022613,GO:0009059,GO:0044238,GO:0090304,GO:0019538,GO:0034645,GO:0044237,GO:0044267,GO:0010467,GO:0034660,GO:0071704,GO:…	ribonucleoprotein complex,structural constituent of ribosome,ribosome,translation,cellular process,non-membrane-bounded organelle,intracellular non-membrane-bounded organelle,cellular component biogenesis,nitrogen compound metabolic process,molecular_function,cellular nitrogen compound metabolic process,heterocycle metabolic process,organic substance biosynthetic process,cellular biosynthetic pro…	ssc03010	Ribosome
TCONS_06791469	XLOC_2085193	13.3885	145.265	-3.4396	6.6803e-14	5.2042e-11	trans	100515438(0.977853613863)	Protein of unknown function DUF2371, TMEM200||TMEM200B||	GO:0044710,GO:0016491,GO:0055114,GO:0005102,GO:0016705,GO:0003824,GO:0000772,GO:0003674,GO:0005488,GO:0005186,GO:0008150,GO:0005515,GO:0008152,GO:0016020,GO:0005575	single-organism metabolic process,oxidoreductase activity,oxidation-reduction process,receptor binding,oxidoreductase activity, acting on paired donors, with incorporation or reduction of molecular oxygen,catalytic activity,mating pheromone activity,molecular_function,binding,pheromone activity,biological_process,protein binding,metabolic process,membrane,cellular_component	ssc03010	Ribosome
TCONS_06791469	XLOC_2085193	13.3885	145.265	-3.4396	6.6803e-14	5.2042e-11	trans	100170119(0.975331177987)	||Ribosomal protein L10/L12||Trypanosoma cruzi ribosomal protein P2-like||	GO:0006414,GO:0030529,GO:0003735,GO:0005840,GO:0006412,GO:0009987,GO:0043228,GO:0043232,GO:0003674,GO:1901576,GO:0044249,GO:0005198,GO:0008150,GO:0009058,GO:0008152,GO:0009059,GO:0044238,GO:0019538,GO:0034645,GO:0044237,GO:0044267,GO:0010467,GO:0071704,GO:0044260,GO:0043170,GO:0005737,GO:0044444,GO:0032991,GO:0005575,GO:0005622,GO:0043229,GO:0043226,GO:0044424,GO:0005623,GO:0044464	translational elongation,ribonucleoprotein complex,structural constituent of ribosome,ribosome,translation,cellular process,non-membrane-bounded organelle,intracellular non-membrane-bounded organelle,molecular_function,organic substance biosynthetic process,cellular biosynthetic process,structural molecule activity,biological_process,biosynthetic process,metabolic process,macromolecule biosynthet…	ssc03010	Ribosome
TCONS_06791469	XLOC_2085193	13.3885	145.265	-3.4396	6.6803e-14	5.2042e-11	trans	100156386(0.962995655538)	snRNA-activating protein complex, subunit 3||SNAPC3||	GO:0006414,GO:0030529,GO:0003735,GO:0005840,GO:0006412,GO:0009987,GO:0043228,GO:0043232,GO:0003674,GO:1901576,GO:0044249,GO:0005198,GO:0008150,GO:0009058,GO:0008152,GO:0009059,GO:0044238,GO:0019538,GO:0034645,GO:0044237,GO:0044267,GO:0010467,GO:0071704,GO:0044260,GO:0043170,GO:0005737,GO:0044444,GO:0032991,GO:0005575,GO:0005622,GO:0043229,GO:0043226,GO:0044424,GO:0005623,GO:0044464	translational elongation,ribonucleoprotein complex,structural constituent of ribosome,ribosome,translation,cellular process,non-membrane-bounded organelle,intracellular non-membrane-bounded organelle,molecular_function,organic substance biosynthetic process,cellular biosynthetic process,structural molecule activity,biological_process,biosynthetic process,metabolic process,macromolecule biosynthet…	ssc03010	Ribosome
TCONS_06791469	XLOC_2085193	13.3885	145.265	-3.4396	6.6803e-14	5.2042e-11	trans	100628166(0.966413593867)	Membrane bound O-acyl transferase, MBOAT||SOAT1||	GO:0006414,GO:0030529,GO:0003735,GO:0005840,GO:0006412,GO:0009987,GO:0043228,GO:0043232,GO:0003674,GO:1901576,GO:0044249,GO:0005198,GO:0008150,GO:0009058,GO:0008152,GO:0009059,GO:0044238,GO:0019538,GO:0034645,GO:0044237,GO:0044267,GO:0010467,GO:0071704,GO:0044260,GO:0043170,GO:0005737,GO:0044444,GO:0032991,GO:0005575,GO:0005622,GO:0043229,GO:0043226,GO:0044424,GO:0005623,GO:0044464	translational elongation,ribonucleoprotein complex,structural constituent of ribosome,ribosome,translation,cellular process,non-membrane-bounded organelle,intracellular non-membrane-bounded organelle,molecular_function,organic substance biosynthetic process,cellular biosynthetic process,structural molecule activity,biological_process,biosynthetic process,metabolic process,macromolecule biosynthet…	ssc00100	Steroid biosynthesis
TCONS_06791469	XLOC_2085193	13.3885	145.265	-3.4396	6.6803e-14	5.2042e-11	trans	404699(0.968036601116)	Beta defensin type||PBD-2||	GO:0050896,GO:0006950,GO:0008150,GO:0005576,GO:0005575,GO:0006952	response to stimulus,response to stress,biological_process,extracellular region,cellular_component,defense response	ssc00100	Steroid biosynthesis
TCONS_06791469	XLOC_2085193	13.3885	145.265	-3.4396	6.6803e-14	5.2042e-11	trans	100512584(0.963518449189)	LRAT-like domain||PLA2G16||	GO:0008234,GO:0003968,GO:0008233,GO:0004197,GO:0070011,GO:0017111,GO:0003824,GO:0044419,GO:0016462,GO:0016817,GO:0016772,GO:0016818,GO:0016787,GO:0004175,GO:0003674,GO:0008150,GO:0051704,GO:0034062,GO:0016740,GO:0016779	cysteine-type peptidase activity,RNA-directed RNA polymerase activity,peptidase activity,cysteine-type endopeptidase activity,peptidase activity, acting on L-amino acid peptides,nucleoside-triphosphatase activity,catalytic activity,interspecies interaction between organisms,pyrophosphatase activity,hydrolase activity, acting on acid anhydrides,transferase activity, transferring phosphorus-contain…	ssc00564,ssc00565,ssc00591,ssc00590,ssc01100,ssc00592,ssc04014	Glycerophospholipid metabolism,Ether lipid metabolism,Linoleic acid metabolism,Arachidonic acid metabolism,Metabolic pathways,alpha-Linolenic acid metabolism,Ras signaling pathway
TCONS_06791469	XLOC_2085193	13.3885	145.265	-3.4396	6.6803e-14	5.2042e-11	trans	100620837(0.964631246105)	ADP-ribosylarginine hydrolase||ADP-ribosylation/Crystallin J1||ADPRHL1||Rab-GTPase-TBC domain||	GO:0008234,GO:0003968,GO:0008233,GO:0004197,GO:0070011,GO:0017111,GO:0003824,GO:0044419,GO:0016462,GO:0016817,GO:0016772,GO:0016818,GO:0016787,GO:0004175,GO:0003674,GO:0008150,GO:0051704,GO:0034062,GO:0016740,GO:0016779	cysteine-type peptidase activity,RNA-directed RNA polymerase activity,peptidase activity,cysteine-type endopeptidase activity,peptidase activity, acting on L-amino acid peptides,nucleoside-triphosphatase activity,catalytic activity,interspecies interaction between organisms,pyrophosphatase activity,hydrolase activity, acting on acid anhydrides,transferase activity, transferring phosphorus-contain…	ssc00564,ssc00565,ssc00591,ssc00590,ssc01100,ssc00592,ssc04014	Glycerophospholipid metabolism,Ether lipid metabolism,Linoleic acid metabolism,Arachidonic acid metabolism,Metabolic pathways,alpha-Linolenic acid metabolism,Ras signaling pathway
TCONS_06791469	XLOC_2085193	13.3885	145.265	-3.4396	6.6803e-14	5.2042e-11	trans	100624458(0.951128149604)	ANKH||Progressive ankylosis||	GO:0008121,GO:0016681,GO:0035435,GO:0044710,GO:0016491,GO:0044699,GO:0055114,GO:0044763,GO:0006817,GO:0016679,GO:0034220,GO:0015114,GO:0015078,GO:0022890,GO:0003824,GO:0009987,GO:0006820,GO:0015698,GO:0008324,GO:0008509,GO:0003674,GO:0008150,GO:0022891,GO:0022892,GO:0044425,GO:0016021,GO:0031224,GO:0008152,GO:0015077,GO:0015075,GO:0055085,GO:0006811,GO:0005215,GO:0022857,GO:0015103,GO:0044765,GO:…	ubiquinol-cytochrome-c reductase activity,oxidoreductase activity, acting on diphenols and related substances as donors, cytochrome as acceptor,phosphate ion transmembrane transport,single-organism metabolic process,oxidoreductase activity,single-organism process,oxidation-reduction process,single-organism cellular process,phosphate ion transport,oxidoreductase activity, acting on diphenols and r…	ssc00564,ssc00565,ssc00591,ssc00590,ssc01100,ssc00592,ssc04014	Glycerophospholipid metabolism,Ether lipid metabolism,Linoleic acid metabolism,Arachidonic acid metabolism,Metabolic pathways,alpha-Linolenic acid metabolism,Ras signaling pathway
TCONS_06791469	XLOC_2085193	13.3885	145.265	-3.4396	6.6803e-14	5.2042e-11	trans	100627459(0.954418092828)	Uncharacterised protein family, transmembrane-17||TMEM17||	GO:0008121,GO:0016681,GO:0035435,GO:0044710,GO:0016491,GO:0044699,GO:0055114,GO:0044763,GO:0006817,GO:0016679,GO:0034220,GO:0015114,GO:0015078,GO:0022890,GO:0003824,GO:0009987,GO:0006820,GO:0015698,GO:0008324,GO:0008509,GO:0003674,GO:0008150,GO:0022891,GO:0022892,GO:0044425,GO:0016021,GO:0031224,GO:0008152,GO:0015077,GO:0015075,GO:0055085,GO:0006811,GO:0005215,GO:0022857,GO:0015103,GO:0044765,GO:…	ubiquinol-cytochrome-c reductase activity,oxidoreductase activity, acting on diphenols and related substances as donors, cytochrome as acceptor,phosphate ion transmembrane transport,single-organism metabolic process,oxidoreductase activity,single-organism process,oxidation-reduction process,single-organism cellular process,phosphate ion transport,oxidoreductase activity, acting on diphenols and r…	ssc00564,ssc00565,ssc00591,ssc00590,ssc01100,ssc00592,ssc04014	Glycerophospholipid metabolism,Ether lipid metabolism,Linoleic acid metabolism,Arachidonic acid metabolism,Metabolic pathways,alpha-Linolenic acid metabolism,Ras signaling pathway
TCONS_06791469	XLOC_2085193	13.3885	145.265	-3.4396	6.6803e-14	5.2042e-11	trans	100512624(0.952017543835)	ATPase, F0 complex, subunit D, mitochondrial||ATP5H||	GO:0009165,GO:1901293,GO:0090407,GO:0009152,GO:1901566,GO:0009117,GO:0006164,GO:0009260,GO:0046390,GO:0006753,GO:0044710,GO:0072522,GO:0044699,GO:0009150,GO:0044763,GO:0006163,GO:0009259,GO:0019693,GO:1901564,GO:0042451,GO:0046129,GO:0019637,GO:0034220,GO:0009163,GO:0042455,GO:1901659,GO:0015078,GO:0072521,GO:0055086,GO:0022890,GO:1901135,GO:0015985,GO:0015986,GO:0042278,GO:0046128,GO:0009987,GO:…	nucleotide biosynthetic process,nucleoside phosphate biosynthetic process,organophosphate biosynthetic process,purine ribonucleotide biosynthetic process,organonitrogen compound biosynthetic process,nucleotide metabolic process,purine nucleotide biosynthetic process,ribonucleotide biosynthetic process,ribose phosphate biosynthetic process,nucleoside phosphate metabolic process,single-organism met…	ssc05016,ssc05012,ssc00190,ssc05010,ssc01100	Huntington's disease,Parkinson's disease,Oxidative phosphorylation,Alzheimer's disease,Metabolic pathways
TCONS_06791469	XLOC_2085193	13.3885	145.265	-3.4396	6.6803e-14	5.2042e-11	trans	100157037(0.963483728915)	FCH domain||PACSIN1||SH3 domain||Variant SH3 domain||	GO:0050795,GO:0050920,GO:0050896,GO:0032101,GO:0006935,GO:0042330,GO:0048583,GO:0044710,GO:0042221,GO:0055114,GO:0046906,GO:0065007,GO:0020037,GO:0050789,GO:0009288,GO:0009605,GO:0009055,GO:0003824,GO:0007610,GO:0005506,GO:0009987,GO:0040012,GO:0040011,GO:0042597,GO:0043228,GO:0043232,GO:1901363,GO:0043167,GO:0097159,GO:0046914,GO:0003674,GO:0005488,GO:0008150,GO:0005515,GO:0008152,GO:0006091,GO:…	regulation of behavior,regulation of chemotaxis,response to stimulus,regulation of response to external stimulus,chemotaxis,taxis,regulation of response to stimulus,single-organism metabolic process,response to chemical stimulus,oxidation-reduction process,tetrapyrrole binding,biological regulation,heme binding,regulation of biological process,bacterial-type flagellum,response to external stimulu…	ssc05016,ssc05012,ssc00190,ssc05010,ssc01100	Huntington's disease,Parkinson's disease,Oxidative phosphorylation,Alzheimer's disease,Metabolic pathways
TCONS_06791469	XLOC_2085193	13.3885	145.265	-3.4396	6.6803e-14	5.2042e-11	trans	100153212(0.952596272579)	Beta-lactamase-like||LACTB2||	GO:0003824,GO:0016787,GO:0003674	catalytic activity,hydrolase activity,molecular_function	ssc05016,ssc05012,ssc00190,ssc05010,ssc01100	Huntington's disease,Parkinson's disease,Oxidative phosphorylation,Alzheimer's disease,Metabolic pathways
TCONS_06791469	XLOC_2085193	13.3885	145.265	-3.4396	6.6803e-14	5.2042e-11	trans	100153462(0.951219055091)	Fibronectin, type III||CNTN4||Immunoglobulin I-set||Immunoglobulin subtype||Immunoglobulin-like domain||	GO:0044699,GO:0044763,GO:0048610,GO:0000003,GO:0022414,GO:0032501,GO:0044702,GO:0009987,GO:0019953,GO:0044707,GO:0003674,GO:0005488,GO:0008150,GO:0005515,GO:0007339,GO:0009988,GO:0035036,GO:0008037,GO:0007338,GO:0009566,GO:0005576,GO:0016020,GO:0005575	single-organism process,single-organism cellular process,cellular process involved in reproduction,reproduction,reproductive process,multicellular organismal process,single organism reproductive process,cellular process,sexual reproduction,single-multicellular organism process,molecular_function,binding,biological_process,protein binding,binding of sperm to zona pellucida,cell-cell recognition,sp…	ssc05016,ssc05012,ssc00190,ssc05010,ssc01100	Huntington's disease,Parkinson's disease,Oxidative phosphorylation,Alzheimer's disease,Metabolic pathways
TCONS_06791469	XLOC_2085193	13.3885	145.265	-3.4396	6.6803e-14	5.2042e-11	trans	100037988(0.965782175882)	||"ATPase, F0 complex, subunit C"||V-ATPase proteolipid subunit C-like domain||	GO:0044699,GO:0044763,GO:0034220,GO:0015078,GO:0022890,GO:0009987,GO:0006818,GO:0015992,GO:0008324,GO:0015672,GO:0003674,GO:0033177,GO:0008150,GO:0022891,GO:0022892,GO:0044425,GO:0015077,GO:0016469,GO:0006812,GO:0015075,GO:0015988,GO:0015991,GO:0055085,GO:0006811,GO:0005215,GO:0022857,GO:0044765,GO:0016020,GO:0051179,GO:0032991,GO:0006810,GO:0051234,GO:0005575,GO:0043234	single-organism process,single-organism cellular process,ion transmembrane transport,hydrogen ion transmembrane transporter activity,inorganic cation transmembrane transporter activity,cellular process,hydrogen transport,proton transport,cation transmembrane transporter activity,monovalent inorganic cation transport,molecular_function,proton-transporting two-sector ATPase complex, proton-transpor…	ssc05016,ssc05012,ssc00190,ssc05010,ssc01100	Huntington's disease,Parkinson's disease,Oxidative phosphorylation,Alzheimer's disease,Metabolic pathways
TCONS_06791469	XLOC_2085193	13.3885	145.265	-3.4396	6.6803e-14	5.2042e-11	trans	100156724(0.961157112997)	Aromatic-L-amino-acid decarboxylase||HDC||Pyridoxal phosphate-dependent decarboxylase||Pyridoxal phosphate-dependent transferase||	GO:0016829,GO:0048037,GO:0016830,GO:0043168,GO:0044710,GO:0006520,GO:1901564,GO:0016831,GO:0003824,GO:0019752,GO:0043436,GO:0006082,GO:0009987,GO:0030170,GO:0043167,GO:0006807,GO:0044281,GO:0003674,GO:0005488,GO:0008150,GO:0009058,GO:0008152,GO:0044238,GO:0044237,GO:0071704	lyase activity,cofactor binding,carbon-carbon lyase activity,anion binding,single-organism metabolic process,cellular amino acid metabolic process,organonitrogen compound metabolic process,carboxy-lyase activity,catalytic activity,carboxylic acid metabolic process,oxoacid metabolic process,organic acid metabolic process,cellular process,pyridoxal phosphate binding,ion binding,nitrogen compound me…	ssc00340,ssc01100	Histidine metabolism,Metabolic pathways
TCONS_06791469	XLOC_2085193	13.3885	145.265	-3.4396	6.6803e-14	5.2042e-11	trans	100518128(0.952991783766)	Endonuclease/exonuclease/phosphatase||SMPD3||	GO:0016829,GO:0048037,GO:0016830,GO:0043168,GO:0044710,GO:0006520,GO:1901564,GO:0016831,GO:0003824,GO:0019752,GO:0043436,GO:0006082,GO:0009987,GO:0030170,GO:0043167,GO:0006807,GO:0044281,GO:0003674,GO:0005488,GO:0008150,GO:0009058,GO:0008152,GO:0044238,GO:0044237,GO:0071704	lyase activity,cofactor binding,carbon-carbon lyase activity,anion binding,single-organism metabolic process,cellular amino acid metabolic process,organonitrogen compound metabolic process,carboxy-lyase activity,catalytic activity,carboxylic acid metabolic process,oxoacid metabolic process,organic acid metabolic process,cellular process,pyridoxal phosphate binding,ion binding,nitrogen compound me…	ssc01100,ssc00600	Metabolic pathways,Sphingolipid metabolism
TCONS_06791469	XLOC_2085193	13.3885	145.265	-3.4396	6.6803e-14	5.2042e-11	trans	102165264(0.951992174561)	-	GO:0044699,GO:0044763,GO:0006914,GO:0009987,GO:0040011,GO:0005643,GO:0046930,GO:0006606,GO:0034504,GO:0044744,GO:0051170,GO:0005635,GO:0008150,GO:0044425,GO:0016021,GO:0009056,GO:0031224,GO:0008152,GO:0006913,GO:0051169,GO:0033365,GO:0031967,GO:0017038,GO:0006605,GO:0042995,GO:0033036,GO:0005929,GO:0031514,GO:0031975,GO:0044248,GO:0044237,GO:0008104,GO:0015031,GO:0045184,GO:0034613,GO:0070727,GO:…	single-organism process,single-organism cellular process,autophagy,cellular process,locomotion,nuclear pore,pore complex,protein import into nucleus,protein localization to nucleus,protein targeting to nucleus,nuclear import,nuclear envelope,biological_process,membrane part,integral to membrane,catabolic process,intrinsic to membrane,metabolic process,nucleocytoplasmic transport,nuclear transport…	ssc01100,ssc00600	Metabolic pathways,Sphingolipid metabolism
TCONS_06791469	XLOC_2085193	13.3885	145.265	-3.4396	6.6803e-14	5.2042e-11	trans	100622193(0.979811686895)	-	GO:0044699,GO:0044763,GO:0006914,GO:0009987,GO:0040011,GO:0005643,GO:0046930,GO:0006606,GO:0034504,GO:0044744,GO:0051170,GO:0005635,GO:0008150,GO:0044425,GO:0016021,GO:0009056,GO:0031224,GO:0008152,GO:0006913,GO:0051169,GO:0033365,GO:0031967,GO:0017038,GO:0006605,GO:0042995,GO:0033036,GO:0005929,GO:0031514,GO:0031975,GO:0044248,GO:0044237,GO:0008104,GO:0015031,GO:0045184,GO:0034613,GO:0070727,GO:…	single-organism process,single-organism cellular process,autophagy,cellular process,locomotion,nuclear pore,pore complex,protein import into nucleus,protein localization to nucleus,protein targeting to nucleus,nuclear import,nuclear envelope,biological_process,membrane part,integral to membrane,catabolic process,intrinsic to membrane,metabolic process,nucleocytoplasmic transport,nuclear transport…	ssc01100,ssc00600	Metabolic pathways,Sphingolipid metabolism
TCONS_06791469	XLOC_2085193	13.3885	145.265	-3.4396	6.6803e-14	5.2042e-11	trans	100153013(0.953062325799)	Ets domain||Pointed domain||SPDEF||Sterile alpha motif/pointed domain||	GO:0065007,GO:0050789,GO:0050794,GO:0001071,GO:0003700,GO:0009987,GO:0043565,GO:1901363,GO:0097159,GO:0006807,GO:0003674,GO:0034641,GO:0005488,GO:0046483,GO:1901576,GO:0044249,GO:0006139,GO:0008150,GO:1901360,GO:0006725,GO:0044271,GO:0009058,GO:0008152,GO:0003677,GO:1901362,GO:0019438,GO:0018130,GO:0009059,GO:0044238,GO:0090304,GO:0034654,GO:0034645,GO:2000112,GO:0010556,GO:0031326,GO:0009889,GO:…	biological regulation,regulation of biological process,regulation of cellular process,nucleic acid binding transcription factor activity,sequence-specific DNA binding transcription factor activity,cellular process,sequence-specific DNA binding,heterocyclic compound binding,organic cyclic compound binding,nitrogen compound metabolic process,molecular_function,cellular nitrogen compound metabolic p…	ssc01100,ssc00600	Metabolic pathways,Sphingolipid metabolism
TCONS_06791469	XLOC_2085193	13.3885	145.265	-3.4396	6.6803e-14	5.2042e-11	trans	100522636(0.964475588281)	||"SOCS protein, C-terminal"||"Small GTPase superfamily, ARF/SAR type"||"Small GTPase superfamily, Rab type"||"Small GTPase superfamily, Ras type"||"Small GTPase superfamily, Rho type"||Mitochondrial Rho-like||P-loop containing nucleoside triphosphate hydrolase||Ran GTPase||Small GTP-binding protein domain||Small GTPase superfamily||	GO:0051716,GO:0035556,GO:0050896,GO:0007165,GO:0007264,GO:0023052,GO:0044700,GO:0007154,GO:0005525,GO:0032561,GO:0019001,GO:0043168,GO:0000166,GO:1901265,GO:0044699,GO:0044763,GO:0032553,GO:0065007,GO:0036094,GO:0050789,GO:0017076,GO:0035639,GO:0050794,GO:0001883,GO:0032549,GO:0032550,GO:0032555,GO:0001882,GO:0009987,GO:1901363,GO:0043167,GO:0097159,GO:0003674,GO:0005488,GO:0008150,GO:0005575,GO:…	cellular response to stimulus,intracellular signal transduction,response to stimulus,signal transduction,small GTPase mediated signal transduction,signaling,single organism signaling,cell communication,GTP binding,guanyl ribonucleotide binding,guanyl nucleotide binding,anion binding,nucleotide binding,nucleoside phosphate binding,single-organism process,single-organism cellular process,ribonucleo…	ssc01100,ssc00600	Metabolic pathways,Sphingolipid metabolism
TCONS_06791469	XLOC_2085193	13.3885	145.265	-3.4396	6.6803e-14	5.2042e-11	trans	100037960(-0.951538097749)	Major facilitator superfamily domain, general substrate transporter||MFSD6;||Major facilitator superfamily||	GO:0044699,GO:0044763,GO:0009987,GO:0008150,GO:0044425,GO:0016021,GO:0031224,GO:0055085,GO:0044765,GO:0016020,GO:0051179,GO:0006810,GO:0051234,GO:0005575	single-organism process,single-organism cellular process,cellular process,biological_process,membrane part,integral to membrane,intrinsic to membrane,transmembrane transport,single-organism transport,membrane,localization,transport,establishment of localization,cellular_component	ssc01100,ssc00600	Metabolic pathways,Sphingolipid metabolism
TCONS_06791469	XLOC_2085193	13.3885	145.265	-3.4396	6.6803e-14	5.2042e-11	trans	100513200(0.970581960353)	ANKRD34B||Ankyrin repeat||Ankyrin repeat-containing domain||	GO:0003674,GO:0005488,GO:0005515	molecular_function,binding,protein binding	ssc01100,ssc00600	Metabolic pathways,Sphingolipid metabolism
TCONS_06791469	XLOC_2085193	13.3885	145.265	-3.4396	6.6803e-14	5.2042e-11	trans	100518462(0.959004159064)	MAGE protein||MAGED2||	GO:0008233,GO:0070011,GO:0003824,GO:0016787,GO:0004175,GO:0003674,GO:0008236,GO:0017171,GO:0044425,GO:0016021,GO:0004252,GO:0031224,GO:0030312,GO:0005618,GO:0016020,GO:0071944,GO:0005575,GO:0005623,GO:0044464	peptidase activity,peptidase activity, acting on L-amino acid peptides,catalytic activity,hydrolase activity,endopeptidase activity,molecular_function,serine-type peptidase activity,serine hydrolase activity,membrane part,integral to membrane,serine-type endopeptidase activity,intrinsic to membrane,external encapsulating structure,cell wall,membrane,cell periphery,cellular_component,cell,cell part	ssc01100,ssc00600	Metabolic pathways,Sphingolipid metabolism
TCONS_06791469	XLOC_2085193	13.3885	145.265	-3.4396	6.6803e-14	5.2042e-11	trans	100514587(0.951737519693)	ACOT13||HotDog domain||Phenylacetic acid degradation-related domain||Thioesterase superfamily||	GO:0008233,GO:0070011,GO:0003824,GO:0016787,GO:0004175,GO:0003674,GO:0008236,GO:0017171,GO:0044425,GO:0016021,GO:0004252,GO:0031224,GO:0030312,GO:0005618,GO:0016020,GO:0071944,GO:0005575,GO:0005623,GO:0044464	peptidase activity,peptidase activity, acting on L-amino acid peptides,catalytic activity,hydrolase activity,endopeptidase activity,molecular_function,serine-type peptidase activity,serine hydrolase activity,membrane part,integral to membrane,serine-type endopeptidase activity,intrinsic to membrane,external encapsulating structure,cell wall,membrane,cell periphery,cellular_component,cell,cell part	ssc01100,ssc00600	Metabolic pathways,Sphingolipid metabolism
TCONS_06791469	XLOC_2085193	13.3885	145.265	-3.4396	6.6803e-14	5.2042e-11	trans	100154192(0.983404770417)	C2 domain||HECT||NEDD4L||WW domain||	GO:0003824,GO:0003674,GO:0005488,GO:0005515,GO:0016881,GO:0004842,GO:0019787,GO:0016879,GO:0016874,GO:0005634,GO:0005575,GO:0005622,GO:0043229,GO:0043226,GO:0044424,GO:0005623,GO:0044464,GO:0043231,GO:0043227	catalytic activity,molecular_function,binding,protein binding,acid-amino acid ligase activity,ubiquitin-protein ligase activity,small conjugating protein ligase activity,ligase activity, forming carbon-nitrogen bonds,ligase activity,nucleus,cellular_component,intracellular,intracellular organelle,organelle,intracellular part,cell,cell part,intracellular membrane-bounded organelle,membrane-bounded…	ssc04960,ssc04144,ssc04120	Aldosterone-regulated sodium reabsorption,Endocytosis,Ubiquitin mediated proteolysis
TCONS_06791469	XLOC_2085193	13.3885	145.265	-3.4396	6.6803e-14	5.2042e-11	trans	102164551(0.959927508331)	-	GO:0051716,GO:0050896,GO:0007165,GO:0023052,GO:0044700,GO:0007154,GO:0044699,GO:0044763,GO:0065007,GO:0050789,GO:0050794,GO:0031423,GO:0009987,GO:0019028,GO:0019012,GO:0003674,GO:0005488,GO:0044423,GO:0008150,GO:0005515,GO:0046983,GO:0044421,GO:0005576,GO:0042803,GO:0042802,GO:0008134,GO:0045502,GO:0007155,GO:0031012,GO:0022610,GO:0005604,GO:0005575,GO:0005578,GO:0044420	cellular response to stimulus,response to stimulus,signal transduction,signaling,single organism signaling,cell communication,single-organism process,single-organism cellular process,biological regulation,regulation of biological process,regulation of cellular process,hexon binding,cellular process,viral capsid,virion,molecular_function,binding,virion part,biological_process,protein binding,prote…	ssc04960,ssc04144,ssc04120	Aldosterone-regulated sodium reabsorption,Endocytosis,Ubiquitin mediated proteolysis
TCONS_06791469	XLOC_2085193	13.3885	145.265	-3.4396	6.6803e-14	5.2042e-11	trans	100627746(0.971302711131)	C12orf57||	GO:0051716,GO:0050896,GO:0007165,GO:0023052,GO:0044700,GO:0007154,GO:0044699,GO:0044763,GO:0065007,GO:0050789,GO:0050794,GO:0031423,GO:0009987,GO:0019028,GO:0019012,GO:0003674,GO:0005488,GO:0044423,GO:0008150,GO:0005515,GO:0046983,GO:0044421,GO:0005576,GO:0042803,GO:0042802,GO:0008134,GO:0045502,GO:0007155,GO:0031012,GO:0022610,GO:0005604,GO:0005575,GO:0005578,GO:0044420	cellular response to stimulus,response to stimulus,signal transduction,signaling,single organism signaling,cell communication,single-organism process,single-organism cellular process,biological regulation,regulation of biological process,regulation of cellular process,hexon binding,cellular process,viral capsid,virion,molecular_function,binding,virion part,biological_process,protein binding,prote…	ssc04960,ssc04144,ssc04120	Aldosterone-regulated sodium reabsorption,Endocytosis,Ubiquitin mediated proteolysis
TCONS_06791469	XLOC_2085193	13.3885	145.265	-3.4396	6.6803e-14	5.2042e-11	trans	100512083(0.966404787074)	-	GO:0003674,GO:0005488,GO:0005515	molecular_function,binding,protein binding	ssc04960,ssc04144,ssc04120	Aldosterone-regulated sodium reabsorption,Endocytosis,Ubiquitin mediated proteolysis
TCONS_06791469	XLOC_2085193	13.3885	145.265	-3.4396	6.6803e-14	5.2042e-11	trans	102165858(0.952787800906)	||"Ubiquitin-associated domain/translation elongation factor EF-Ts, N-terminal"||"Ubiquitin-associated/translation elongation factor EF1B, N-terminal, eukaryote"||UBA-like||Ubiquitin-like||Ubiquitin-related domain||	GO:0044710,GO:0016491,GO:0055114,GO:0004517,GO:0006809,GO:0046209,GO:0016709,GO:0016705,GO:0003824,GO:0009987,GO:0006807,GO:0003674,GO:0034641,GO:0005488,GO:0004497,GO:0044249,GO:0008150,GO:0044271,GO:0009058,GO:0005515,GO:0008152,GO:0044237	single-organism metabolic process,oxidoreductase activity,oxidation-reduction process,nitric-oxide synthase activity,nitric oxide biosynthetic process,nitric oxide metabolic process,oxidoreductase activity, acting on paired donors, with incorporation or reduction of molecular oxygen, NAD(P)H as one donor, and incorporation of one atom of oxygen,oxidoreductase activity, acting on paired donors, wi…	ssc04141	Protein processing in endoplasmic reticulum
TCONS_06791469	XLOC_2085193	13.3885	145.265	-3.4396	6.6803e-14	5.2042e-11	trans	100627768(0.972505047629)	MTCH2||Mitochondrial carrier domain||Mitochondrial substrate/solute carrier||	GO:0044710,GO:0016491,GO:0055114,GO:0004517,GO:0006809,GO:0046209,GO:0016709,GO:0016705,GO:0003824,GO:0009987,GO:0006807,GO:0003674,GO:0034641,GO:0005488,GO:0004497,GO:0044249,GO:0008150,GO:0044271,GO:0009058,GO:0005515,GO:0008152,GO:0044237	single-organism metabolic process,oxidoreductase activity,oxidation-reduction process,nitric-oxide synthase activity,nitric oxide biosynthetic process,nitric oxide metabolic process,oxidoreductase activity, acting on paired donors, with incorporation or reduction of molecular oxygen, NAD(P)H as one donor, and incorporation of one atom of oxygen,oxidoreductase activity, acting on paired donors, wi…	ssc04141	Protein processing in endoplasmic reticulum
TCONS_06791469	XLOC_2085193	13.3885	145.265	-3.4396	6.6803e-14	5.2042e-11	trans	100154885(0.956993409267)	Phosphatidylinositol N-acetylglucosaminyltransferase, GPI19/PIG-P subunit||PIG-P||PIGP||	GO:1901576,GO:0008150,GO:0044425,GO:0016021,GO:0009058,GO:0031224,GO:0008152,GO:0009059,GO:0005789,GO:0042175,GO:0044432,GO:0071704,GO:0030176,GO:0043170,GO:0031227,GO:0012505,GO:0005737,GO:0016020,GO:0044444,GO:0031090,GO:0031301,GO:0005575,GO:0031300,GO:0005783,GO:0005622,GO:0043229,GO:0043226,GO:0044424,GO:0005623,GO:0044464,GO:0043231,GO:0043227,GO:0044422,GO:0044446	organic substance biosynthetic process,biological_process,membrane part,integral to membrane,biosynthetic process,intrinsic to membrane,metabolic process,macromolecule biosynthetic process,endoplasmic reticulum membrane,nuclear outer membrane-endoplasmic reticulum membrane network,endoplasmic reticulum part,organic substance metabolic process,integral to endoplasmic reticulum membrane,macromolecu…	ssc01100,ssc00563	Metabolic pathways,Glycosylphosphatidylinositol(GPI)-anchor biosynthesis
TCONS_06791469	XLOC_2085193	13.3885	145.265	-3.4396	6.6803e-14	5.2042e-11	trans	100626252(0.96318817843)	||Uncharacterised protein family WW domain-binding protein 1||	GO:1901576,GO:0008150,GO:0044425,GO:0016021,GO:0009058,GO:0031224,GO:0008152,GO:0009059,GO:0005789,GO:0042175,GO:0044432,GO:0071704,GO:0030176,GO:0043170,GO:0031227,GO:0012505,GO:0005737,GO:0016020,GO:0044444,GO:0031090,GO:0031301,GO:0005575,GO:0031300,GO:0005783,GO:0005622,GO:0043229,GO:0043226,GO:0044424,GO:0005623,GO:0044464,GO:0043231,GO:0043227,GO:0044422,GO:0044446	organic substance biosynthetic process,biological_process,membrane part,integral to membrane,biosynthetic process,intrinsic to membrane,metabolic process,macromolecule biosynthetic process,endoplasmic reticulum membrane,nuclear outer membrane-endoplasmic reticulum membrane network,endoplasmic reticulum part,organic substance metabolic process,integral to endoplasmic reticulum membrane,macromolecu…	ssc01100,ssc00563	Metabolic pathways,Glycosylphosphatidylinositol(GPI)-anchor biosynthesis
TCONS_06791469	XLOC_2085193	13.3885	145.265	-3.4396	6.6803e-14	5.2042e-11	trans	100517196(0.955035772883)	Adenine nucleotide translocator 1||Mitochondrial brown fat uncoupling protein||Mitochondrial carrier domain||Mitochondrial carrier protein||Mitochondrial substrate/solute carrier||SLC25A4||	GO:1901576,GO:0008150,GO:0044425,GO:0016021,GO:0009058,GO:0031224,GO:0008152,GO:0009059,GO:0005789,GO:0042175,GO:0044432,GO:0071704,GO:0030176,GO:0043170,GO:0031227,GO:0012505,GO:0005737,GO:0016020,GO:0044444,GO:0031090,GO:0031301,GO:0005575,GO:0031300,GO:0005783,GO:0005622,GO:0043229,GO:0043226,GO:0044424,GO:0005623,GO:0044464,GO:0043231,GO:0043227,GO:0044422,GO:0044446	organic substance biosynthetic process,biological_process,membrane part,integral to membrane,biosynthetic process,intrinsic to membrane,metabolic process,macromolecule biosynthetic process,endoplasmic reticulum membrane,nuclear outer membrane-endoplasmic reticulum membrane network,endoplasmic reticulum part,organic substance metabolic process,integral to endoplasmic reticulum membrane,macromolecu…	ssc05016,ssc05012,ssc04020,ssc05166	Huntington's disease,Parkinson's disease,Calcium signaling pathway,HTLV-I infection
TCONS_06791469	XLOC_2085193	13.3885	145.265	-3.4396	6.6803e-14	5.2042e-11	trans	100739175(0.973391466622)	WD40 repeat||WD40-repeat-containing domain||WDR6||	GO:0008234,GO:0008233,GO:0004197,GO:0070011,GO:0003824,GO:0008238,GO:0016817,GO:0008242,GO:0016787,GO:0004175,GO:0003674,GO:0005488,GO:0005515,GO:0016740,GO:0016788	cysteine-type peptidase activity,peptidase activity,cysteine-type endopeptidase activity,peptidase activity, acting on L-amino acid peptides,catalytic activity,exopeptidase activity,hydrolase activity, acting on acid anhydrides,omega peptidase activity,hydrolase activity,endopeptidase activity,molecular_function,binding,protein binding,transferase activity,hydrolase activity, acting on ester bonds	ssc05016,ssc05012,ssc04020,ssc05166	Huntington's disease,Parkinson's disease,Calcium signaling pathway,HTLV-I infection
TCONS_06791469	XLOC_2085193	13.3885	145.265	-3.4396	6.6803e-14	5.2042e-11	trans	100154710(0.962024275373)	||Cupredoxin||Ephrin||	GO:0051539,GO:0003674,GO:0005488,GO:0051536,GO:0051540,GO:0016020,GO:0005575	4 iron, 4 sulfur cluster binding,molecular_function,binding,iron-sulfur cluster binding,metal cluster binding,membrane,cellular_component	ssc04014,ssc04151,ssc04360	Ras signaling pathway,PI3K-Akt signaling pathway,Axon guidance
TCONS_06791469	XLOC_2085193	13.3885	145.265	-3.4396	6.6803e-14	5.2042e-11	trans	100154656(0.95053829353)	DNAJC19||DnaJ domain||	GO:0051539,GO:0003674,GO:0005488,GO:0051536,GO:0051540,GO:0016020,GO:0005575	4 iron, 4 sulfur cluster binding,molecular_function,binding,iron-sulfur cluster binding,metal cluster binding,membrane,cellular_component	ssc04014,ssc04151,ssc04360	Ras signaling pathway,PI3K-Akt signaling pathway,Axon guidance
TCONS_06791469	XLOC_2085193	13.3885	145.265	-3.4396	6.6803e-14	5.2042e-11	trans	100521387(0.959008052868)	||Protein of unknown function DUF775||	GO:0051539,GO:0003674,GO:0005488,GO:0051536,GO:0051540,GO:0016020,GO:0005575	4 iron, 4 sulfur cluster binding,molecular_function,binding,iron-sulfur cluster binding,metal cluster binding,membrane,cellular_component	ssc04014,ssc04151,ssc04360	Ras signaling pathway,PI3K-Akt signaling pathway,Axon guidance
TCONS_06791469	XLOC_2085193	13.3885	145.265	-3.4396	6.6803e-14	5.2042e-11	trans	100515559(0.955810329456)	Heat shock protein DnaJ, cysteine-rich domain||GRXCR1||Glutaredoxin||Thioredoxin-like fold||	GO:0016491,GO:0044699,GO:0044763,GO:0065007,GO:0050789,GO:0050794,GO:0065008,GO:0009055,GO:0003824,GO:0009987,GO:0042592,GO:0003674,GO:0008150,GO:0019725,GO:0015035,GO:0015036,GO:0045454,GO:0016667	oxidoreductase activity,single-organism process,single-organism cellular process,biological regulation,regulation of biological process,regulation of cellular process,regulation of biological quality,electron carrier activity,catalytic activity,cellular process,homeostatic process,molecular_function,biological_process,cellular homeostasis,protein disulfide oxidoreductase activity,disulfide oxidor…	ssc04014,ssc04151,ssc04360	Ras signaling pathway,PI3K-Akt signaling pathway,Axon guidance
TCONS_06791469	XLOC_2085193	13.3885	145.265	-3.4396	6.6803e-14	5.2042e-11	trans	100521494(0.990510388366)	ATPase, V0 complex, c/d subunit||"ATPase, V0 complex, subunit d"||ATP6V0D2||	GO:0009982,GO:0003824,GO:0001522,GO:0009987,GO:1901363,GO:0097159,GO:0016866,GO:0006807,GO:0003674,GO:0034641,GO:0005488,GO:0046483,GO:0006139,GO:0008150,GO:1901360,GO:0006725,GO:0008152,GO:0044238,GO:0090304,GO:0009451,GO:0044237,GO:0071704,GO:0016853,GO:0044260,GO:0003676,GO:0043170,GO:0003723,GO:0016070,GO:0043412	pseudouridine synthase activity,catalytic activity,pseudouridine synthesis,cellular process,heterocyclic compound binding,organic cyclic compound binding,intramolecular transferase activity,nitrogen compound metabolic process,molecular_function,cellular nitrogen compound metabolic process,binding,heterocycle metabolic process,nucleobase-containing compound metabolic process,biological_process,org…	ssc00190,ssc04145,ssc01100,ssc04721,ssc04966,ssc05323,ssc04142,ssc05152,ssc05203	Oxidative phosphorylation,Phagosome,Metabolic pathways,Synaptic vesicle cycle,Collecting duct acid secretion,Rheumatoid arthritis,Lysosome,Tuberculosis,Viral carcinogenesis
TCONS_06791469	XLOC_2085193	13.3885	145.265	-3.4396	6.6803e-14	5.2042e-11	trans	100620255(0.960796294385)	FAM126A||Hyccin||	GO:0009982,GO:0003824,GO:0001522,GO:0009987,GO:1901363,GO:0097159,GO:0016866,GO:0006807,GO:0003674,GO:0034641,GO:0005488,GO:0046483,GO:0006139,GO:0008150,GO:1901360,GO:0006725,GO:0008152,GO:0044238,GO:0090304,GO:0009451,GO:0044237,GO:0071704,GO:0016853,GO:0044260,GO:0003676,GO:0043170,GO:0003723,GO:0016070,GO:0043412	pseudouridine synthase activity,catalytic activity,pseudouridine synthesis,cellular process,heterocyclic compound binding,organic cyclic compound binding,intramolecular transferase activity,nitrogen compound metabolic process,molecular_function,cellular nitrogen compound metabolic process,binding,heterocycle metabolic process,nucleobase-containing compound metabolic process,biological_process,org…	ssc00190,ssc04145,ssc01100,ssc04721,ssc04966,ssc05323,ssc04142,ssc05152,ssc05203	Oxidative phosphorylation,Phagosome,Metabolic pathways,Synaptic vesicle cycle,Collecting duct acid secretion,Rheumatoid arthritis,Lysosome,Tuberculosis,Viral carcinogenesis
TCONS_06791469	XLOC_2085193	13.3885	145.265	-3.4396	6.6803e-14	5.2042e-11	trans	100525727(0.967495725989)	Zinc finger, Rad18-type putative||FAN1||VRR-NUC domain||	GO:0003824,GO:0016787,GO:0003674,GO:0016788	catalytic activity,hydrolase activity,molecular_function,hydrolase activity, acting on ester bonds	ssc03460	Fanconi anemia pathway
TCONS_06791469	XLOC_2085193	13.3885	145.265	-3.4396	6.6803e-14	5.2042e-11	trans	100518525(0.954782863819)	C-type lectin||C-type lectin fold||KLRG2||	GO:0003674,GO:0005488,GO:0030246	molecular_function,binding,carbohydrate binding	ssc03460	Fanconi anemia pathway
TCONS_06791469	XLOC_2085193	13.3885	145.265	-3.4396	6.6803e-14	5.2042e-11	trans	100525912(0.973995751117)	DHFR||Dihydrofolate reductase||Dihydrofolate reductase domain||Dihydrofolate reductase-like domain||	GO:1901607,GO:0016645,GO:1901605,GO:0008652,GO:0016646,GO:0009165,GO:1901293,GO:0090407,GO:1901566,GO:0009117,GO:0006545,GO:0006753,GO:0044710,GO:0009070,GO:0016491,GO:0006520,GO:0055114,GO:1901564,GO:0004146,GO:0016053,GO:0046394,GO:0044711,GO:0019637,GO:0055086,GO:0009069,GO:0044283,GO:0003824,GO:0019752,GO:0043436,GO:0006082,GO:0009987,GO:0006807,GO:0044281,GO:0003674,GO:0034641,GO:0046483,GO:…	alpha-amino acid biosynthetic process,oxidoreductase activity, acting on the CH-NH group of donors,alpha-amino acid metabolic process,cellular amino acid biosynthetic process,oxidoreductase activity, acting on the CH-NH group of donors, NAD or NADP as acceptor,nucleotide biosynthetic process,nucleoside phosphate biosynthetic process,organophosphate biosynthetic process,organonitrogen compound bio…	ssc00790,ssc01100,ssc00670	Folate biosynthesis,Metabolic pathways,One carbon pool by folate
TCONS_06791469	XLOC_2085193	13.3885	145.265	-3.4396	6.6803e-14	5.2042e-11	trans	100515456(0.967529880932)	Cysteine-rich flanking region, C-terminal||"Fibronectin, type III"||"Leucine-rich repeat, typical subtype"||Leucine-rich repeat||TRIL||	GO:0003674,GO:0005488,GO:0005515	molecular_function,binding,protein binding	ssc00790,ssc01100,ssc00670	Folate biosynthesis,Metabolic pathways,One carbon pool by folate
TCONS_06791469	XLOC_2085193	13.3885	145.265	-3.4396	6.6803e-14	5.2042e-11	trans	100620195(0.954059505589)	Small GTPase superfamily, ARF/SAR type||"Small GTPase superfamily, Rab type"||"Small GTPase superfamily, Ras type"||Mitochondrial Rho-like||NKIRAS1||P-loop containing nucleoside triphosphate hydrolase||Small GTP-binding protein domain||Small GTPase superfamily||	GO:0051716,GO:0035556,GO:0050896,GO:0007165,GO:0007264,GO:0023052,GO:0044700,GO:0007154,GO:0005525,GO:0032561,GO:0019001,GO:0043168,GO:0000166,GO:1901265,GO:0044699,GO:0044763,GO:0032553,GO:0065007,GO:0036094,GO:0003924,GO:0050789,GO:0017076,GO:0035639,GO:0050794,GO:0001883,GO:0032549,GO:0032550,GO:0032555,GO:0001882,GO:0017111,GO:0003824,GO:0016462,GO:0009987,GO:0016817,GO:0016818,GO:0016787,GO:…	cellular response to stimulus,intracellular signal transduction,response to stimulus,signal transduction,small GTPase mediated signal transduction,signaling,single organism signaling,cell communication,GTP binding,guanyl ribonucleotide binding,guanyl nucleotide binding,anion binding,nucleotide binding,nucleoside phosphate binding,single-organism process,single-organism cellular process,ribonucleo…	ssc00790,ssc01100,ssc00670	Folate biosynthesis,Metabolic pathways,One carbon pool by folate
TCONS_06791469	XLOC_2085193	13.3885	145.265	-3.4396	6.6803e-14	5.2042e-11	trans	100521324(0.952751994057)	CWH43||Endonuclease/exonuclease/phosphatase||	GO:0050896,GO:0006950,GO:0044764,GO:0016032,GO:0044419,GO:0009987,GO:0044403,GO:0019012,GO:0008150,GO:0051704,GO:0005575,GO:0006952	response to stimulus,response to stress,multi-organism cellular process,viral process,interspecies interaction between organisms,cellular process,symbiosis, encompassing mutualism through parasitism,virion,biological_process,multi-organism process,cellular_component,defense response	ssc00790,ssc01100,ssc00670	Folate biosynthesis,Metabolic pathways,One carbon pool by folate
TCONS_06791469	XLOC_2085193	13.3885	145.265	-3.4396	6.6803e-14	5.2042e-11	trans	100519901(0.963583614428)	Zinc finger, C2H2||ZNF428||	GO:0050896,GO:0006950,GO:0044764,GO:0016032,GO:0044419,GO:0009987,GO:0044403,GO:0019012,GO:0008150,GO:0051704,GO:0005575,GO:0006952	response to stimulus,response to stress,multi-organism cellular process,viral process,interspecies interaction between organisms,cellular process,symbiosis, encompassing mutualism through parasitism,virion,biological_process,multi-organism process,cellular_component,defense response	ssc00790,ssc01100,ssc00670	Folate biosynthesis,Metabolic pathways,One carbon pool by folate
TCONS_06791469	XLOC_2085193	13.3885	145.265	-3.4396	6.6803e-14	5.2042e-11	trans	100154613(0.960995794226)	Protein-tyrosine phosphatase-like, PTPLA||CS domain||HSP20-like chaperone||PTPLAD1||	GO:0050896,GO:0006950,GO:0044764,GO:0016032,GO:0044419,GO:0009987,GO:0044403,GO:0019012,GO:0008150,GO:0051704,GO:0005575,GO:0006952	response to stimulus,response to stress,multi-organism cellular process,viral process,interspecies interaction between organisms,cellular process,symbiosis, encompassing mutualism through parasitism,virion,biological_process,multi-organism process,cellular_component,defense response	ssc00790,ssc01100,ssc00670	Folate biosynthesis,Metabolic pathways,One carbon pool by folate
TCONS_06791469	XLOC_2085193	13.3885	145.265	-3.4396	6.6803e-14	5.2042e-11	trans	102165270(0.954442461869)	ZNF750||	GO:0043167,GO:0003674,GO:0005488,GO:0046872,GO:0043169	ion binding,molecular_function,binding,metal ion binding,cation binding	ssc00790,ssc01100,ssc00670	Folate biosynthesis,Metabolic pathways,One carbon pool by folate
TCONS_06791469	XLOC_2085193	13.3885	145.265	-3.4396	6.6803e-14	5.2042e-11	trans	100516193(0.96103000476)	-	GO:0043167,GO:0003674,GO:0005488,GO:0046872,GO:0043169	ion binding,molecular_function,binding,metal ion binding,cation binding	ssc00790,ssc01100,ssc00670	Folate biosynthesis,Metabolic pathways,One carbon pool by folate
TCONS_06791469	XLOC_2085193	13.3885	145.265	-3.4396	6.6803e-14	5.2042e-11	trans	100517640(0.960783303606)	ISOC1||Isochorismatase-like||	GO:0003824,GO:0003674,GO:0008150,GO:0008152	catalytic activity,molecular_function,biological_process,metabolic process	ssc00790,ssc01100,ssc00670	Folate biosynthesis,Metabolic pathways,One carbon pool by folate
TCONS_06791469	XLOC_2085193	13.3885	145.265	-3.4396	6.6803e-14	5.2042e-11	trans	100519041(0.961513867617)	CCDC89||	GO:0044699,GO:0008324,GO:0015672,GO:0003674,GO:0008150,GO:0022891,GO:0022892,GO:0006812,GO:0015075,GO:0005261,GO:0006811,GO:0005215,GO:0022857,GO:0044765,GO:0016020,GO:0051179,GO:0006810,GO:0051234,GO:0005216,GO:0022838,GO:0015267,GO:0022803,GO:0005575	single-organism process,cation transmembrane transporter activity,monovalent inorganic cation transport,molecular_function,biological_process,substrate-specific transmembrane transporter activity,substrate-specific transporter activity,cation transport,ion transmembrane transporter activity,cation channel activity,ion transport,transporter activity,transmembrane transporter activity,single-organi…	ssc00790,ssc01100,ssc00670	Folate biosynthesis,Metabolic pathways,One carbon pool by folate
TCONS_02131416	XLOC_697867	80.509	5.35062	3.9114	2.9626e-13	2.0442e-10	trans	100519054(0.952541530623)	Protein kinase C-like, phorbol ester/diacylglycerol-binding domain||"Serine/threonine/dual specificity protein kinase, catalytic domain"||"Tyrosine-protein kinase, catalytic domain"||KSR2||Protein kinase domain||Protein kinase-like domain||Serine-threonine/tyrosine-protein kinase catalytic domain||	GO:0051716,GO:0035556,GO:0050896,GO:0007165,GO:0023052,GO:0044700,GO:0007154,GO:0046915,GO:0043168,GO:0044710,GO:0042221,GO:0000166,GO:1901265,GO:0044699,GO:0044763,GO:0032553,GO:0065007,GO:0036094,GO:0050789,GO:0017076,GO:0035639,GO:0050794,GO:0001883,GO:0032549,GO:0032550,GO:0032555,GO:0001882,GO:0022890,GO:1901135,GO:0003824,GO:0015097,GO:0015694,GO:0046689,GO:0050787,GO:0009987,GO:0016301,GO:…	cellular response to stimulus,intracellular signal transduction,response to stimulus,signal transduction,signaling,single organism signaling,cell communication,transition metal ion transmembrane transporter activity,anion binding,single-organism metabolic process,response to chemical stimulus,nucleotide binding,nucleoside phosphate binding,single-organism process,single-organism cellular process,…	--	--
TCONS_02131416	XLOC_697867	80.509	5.35062	3.9114	2.9626e-13	2.0442e-10	trans	100621493(0.954593525915)	Alpha/Beta hydrolase fold||Alpha/beta hydrolase fold-3||LYPLA2||Phospholipase/carboxylesterase/thioesterase||	GO:0044710,GO:0016298,GO:0008233,GO:0004806,GO:0070011,GO:0052689,GO:0003824,GO:0016787,GO:0003674,GO:0006629,GO:0008150,GO:0008236,GO:0017171,GO:0008152,GO:0044238,GO:0006508,GO:0019538,GO:0071704,GO:0043170,GO:0016788	single-organism metabolic process,lipase activity,peptidase activity,triglyceride lipase activity,peptidase activity, acting on L-amino acid peptides,carboxylic ester hydrolase activity,catalytic activity,hydrolase activity,molecular_function,lipid metabolic process,biological_process,serine-type peptidase activity,serine hydrolase activity,metabolic process,primary metabolic process,proteolysis,…	ssc00564	Glycerophospholipid metabolism
TCONS_02131416	XLOC_697867	80.509	5.35062	3.9114	2.9626e-13	2.0442e-10	trans	100515942(0.960077740083)	ARHGAP1||CRAL-TRIO domain||Rho GTPase activation protein||Rho GTPase-activating protein domain||	GO:0051716,GO:0050896,GO:0007165,GO:0023052,GO:0044700,GO:0007154,GO:0044699,GO:0044763,GO:0065007,GO:0050789,GO:0050794,GO:0009987,GO:0008150	cellular response to stimulus,response to stimulus,signal transduction,signaling,single organism signaling,cell communication,single-organism process,single-organism cellular process,biological regulation,regulation of biological process,regulation of cellular process,cellular process,biological_process	ssc00564	Glycerophospholipid metabolism
TCONS_02131416	XLOC_697867	80.509	5.35062	3.9114	2.9626e-13	2.0442e-10	trans	100510993(0.950634279411)	PRPS2||Phosphoribosyltransferase domain||Phosphoribosyltransferase-like||Ribose-phosphate diphosphokinase||	GO:0009165,GO:1901293,GO:0090407,GO:0009117,GO:0006753,GO:0044710,GO:0004749,GO:1901564,GO:0019637,GO:0016778,GO:0055086,GO:1901135,GO:0003824,GO:0009987,GO:0009116,GO:1901657,GO:0016772,GO:0043167,GO:0006807,GO:0044281,GO:0003674,GO:0034641,GO:0005488,GO:0046483,GO:1901576,GO:0044249,GO:0006139,GO:0006796,GO:0008150,GO:0006793,GO:1901360,GO:0006725,GO:0044271,GO:0009058,GO:0008152,GO:1901362,GO:…	nucleotide biosynthetic process,nucleoside phosphate biosynthetic process,organophosphate biosynthetic process,nucleotide metabolic process,nucleoside phosphate metabolic process,single-organism metabolic process,ribose phosphate diphosphokinase activity,organonitrogen compound metabolic process,organophosphate metabolic process,diphosphotransferase activity,nucleobase-containing small molecule m…	ssc01100,ssc00230,ssc00030,ssc01200,ssc01230	Metabolic pathways,Purine metabolism,Pentose phosphate pathway,Carbon metabolism,Biosynthesis of amino acids
TCONS_02131416	XLOC_697867	80.509	5.35062	3.9114	2.9626e-13	2.0442e-10	trans	100622699(0.964682764822)	Autophagy-related protein 11||Prefoldin||RB1CC1||Ubiquitin-related domain||	GO:0009007,GO:0009008,GO:0003824,GO:0003674,GO:0005488,GO:0005515,GO:0008757,GO:0008168,GO:0016741,GO:0016740	site-specific DNA-methyltransferase (adenine-specific) activity,DNA-methyltransferase activity,catalytic activity,molecular_function,binding,protein binding,S-adenosylmethionine-dependent methyltransferase activity,methyltransferase activity,transferase activity, transferring one-carbon groups,transferase activity	ssc01100,ssc00230,ssc00030,ssc01200,ssc01230	Metabolic pathways,Purine metabolism,Pentose phosphate pathway,Carbon metabolism,Biosynthesis of amino acids
TCONS_02131416	XLOC_697867	80.509	5.35062	3.9114	2.9626e-13	2.0442e-10	trans	100518571(0.956304222398)	ARHGAP21||PDZ domain||Pleckstrin homology domain||Rho GTPase activation protein||Rho GTPase-activating protein domain||	GO:0051716,GO:0050896,GO:0007165,GO:0023052,GO:0044700,GO:0007154,GO:0044699,GO:0044763,GO:0065007,GO:0050789,GO:0050794,GO:0009987,GO:0003674,GO:0005488,GO:0008150,GO:0005515	cellular response to stimulus,response to stimulus,signal transduction,signaling,single organism signaling,cell communication,single-organism process,single-organism cellular process,biological regulation,regulation of biological process,regulation of cellular process,cellular process,molecular_function,binding,biological_process,protein binding	ssc01100,ssc00230,ssc00030,ssc01200,ssc01230	Metabolic pathways,Purine metabolism,Pentose phosphate pathway,Carbon metabolism,Biosynthesis of amino acids
TCONS_02131416	XLOC_697867	80.509	5.35062	3.9114	2.9626e-13	2.0442e-10	trans	100621620(0.959242198039)	IRF2||Interferon regulatory factor DNA-binding domain||Interferon regulatory factor-1/2||	GO:0042168,GO:0042440,GO:0006787,GO:0033015,GO:0051186,GO:0051187,GO:0044710,GO:0004392,GO:0006788,GO:0016491,GO:0055114,GO:1901564,GO:0006778,GO:0016705,GO:0046700,GO:0033013,GO:0003824,GO:0044270,GO:1901361,GO:0019439,GO:0009987,GO:1901565,GO:1901363,GO:0000975,GO:0001067,GO:0097159,GO:0006807,GO:0003674,GO:0034641,GO:0005488,GO:0046483,GO:0008150,GO:1901360,GO:0006725,GO:0009056,GO:0008152,GO:…	heme metabolic process,pigment metabolic process,porphyrin-containing compound catabolic process,tetrapyrrole catabolic process,cofactor metabolic process,cofactor catabolic process,single-organism metabolic process,heme oxygenase (decyclizing) activity,heme oxidation,oxidoreductase activity,oxidation-reduction process,organonitrogen compound metabolic process,porphyrin-containing compound metabo…	ssc01100,ssc00230,ssc00030,ssc01200,ssc01230	Metabolic pathways,Purine metabolism,Pentose phosphate pathway,Carbon metabolism,Biosynthesis of amino acids
TCONS_02131416	XLOC_697867	80.509	5.35062	3.9114	2.9626e-13	2.0442e-10	trans	100514545(0.953978492581)	RBPMS||RNA recognition motif domain||	GO:1901363,GO:0097159,GO:0003674,GO:0005488,GO:0003676	heterocyclic compound binding,organic cyclic compound binding,molecular_function,binding,nucleic acid binding	ssc01100,ssc00230,ssc00030,ssc01200,ssc01230	Metabolic pathways,Purine metabolism,Pentose phosphate pathway,Carbon metabolism,Biosynthesis of amino acids
TCONS_02131416	XLOC_697867	80.509	5.35062	3.9114	2.9626e-13	2.0442e-10	trans	100154740(0.952162486916)	Zinc finger, GATA-type||GATAD2B||	GO:0065007,GO:0050789,GO:0050794,GO:0001071,GO:0003700,GO:0009987,GO:0043565,GO:1901363,GO:0043167,GO:0097159,GO:0046914,GO:0006807,GO:0003674,GO:0034641,GO:0005488,GO:0046483,GO:1901576,GO:0044249,GO:0008270,GO:0006139,GO:0008150,GO:1901360,GO:0006725,GO:0044271,GO:0009058,GO:0008152,GO:0003677,GO:1901362,GO:0019438,GO:0018130,GO:0009059,GO:0044238,GO:0090304,GO:0034654,GO:0034645,GO:2000112,GO:…	biological regulation,regulation of biological process,regulation of cellular process,nucleic acid binding transcription factor activity,sequence-specific DNA binding transcription factor activity,cellular process,sequence-specific DNA binding,heterocyclic compound binding,ion binding,organic cyclic compound binding,transition metal ion binding,nitrogen compound metabolic process,molecular_functi…	ssc01100,ssc00230,ssc00030,ssc01200,ssc01230	Metabolic pathways,Purine metabolism,Pentose phosphate pathway,Carbon metabolism,Biosynthesis of amino acids
TCONS_02131416	XLOC_697867	80.509	5.35062	3.9114	2.9626e-13	2.0442e-10	trans	102161361(0.953089772309)	-	GO:0051716,GO:0050896,GO:0007165,GO:0023052,GO:0044700,GO:0007154,GO:0044699,GO:0044763,GO:0065007,GO:0050789,GO:0050794,GO:0007166,GO:0009987,GO:0016055,GO:0008013,GO:0003674,GO:0005488,GO:0008150,GO:0005515	cellular response to stimulus,response to stimulus,signal transduction,signaling,single organism signaling,cell communication,single-organism process,single-organism cellular process,biological regulation,regulation of biological process,regulation of cellular process,cell surface receptor signaling pathway,cellular process,Wnt receptor signaling pathway,beta-catenin binding,molecular_function,bi…	ssc01100,ssc00230,ssc00030,ssc01200,ssc01230	Metabolic pathways,Purine metabolism,Pentose phosphate pathway,Carbon metabolism,Biosynthesis of amino acids
TCONS_02131416	XLOC_697867	80.509	5.35062	3.9114	2.9626e-13	2.0442e-10	trans	100156549(0.952460530787)	||"Zinc finger, C2H2"||"Zinc finger, C2H2-like"||BTB/POZ||BTB/POZ fold||BTB/POZ-like||	GO:0051716,GO:0050896,GO:0006974,GO:0033554,GO:0044699,GO:0044763,GO:0006281,GO:0006950,GO:0009987,GO:0006259,GO:0043167,GO:0046914,GO:0006807,GO:0003674,GO:0034641,GO:0005488,GO:0046483,GO:0008270,GO:0006139,GO:0008150,GO:1901360,GO:0006725,GO:0005515,GO:0008152,GO:0044238,GO:0090304,GO:0044237,GO:0071704,GO:0046872,GO:0044260,GO:0043170,GO:0043169,GO:0005634,GO:0005575,GO:0005622,GO:0043229,GO:…	cellular response to stimulus,response to stimulus,response to DNA damage stimulus,cellular response to stress,single-organism process,single-organism cellular process,DNA repair,response to stress,cellular process,DNA metabolic process,ion binding,transition metal ion binding,nitrogen compound metabolic process,molecular_function,cellular nitrogen compound metabolic process,binding,heterocycle m…	ssc05202	Transcriptional misregulation in cancer
TCONS_02131416	XLOC_697867	80.509	5.35062	3.9114	2.9626e-13	2.0442e-10	trans	100154835(0.963694100757)	Elongator protein 3/MiaB/NifB||MOCS1||Molybdenum cofactor biosynthesis C||Molybdenum cofactor biosynthesis protein A||Molybdenum cofactor synthesis C-terminal||Molybdopterin cofactor biosynthesis C (MoaC) domain||Radical SAM||	GO:0006732,GO:0090407,GO:0051186,GO:1901566,GO:0009108,GO:0019008,GO:1901564,GO:0051188,GO:0019637,GO:0051539,GO:0003824,GO:0009987,GO:0006807,GO:0003674,GO:0006777,GO:0019720,GO:0005488,GO:0046483,GO:1901576,GO:0044249,GO:0006796,GO:0008150,GO:0032324,GO:0043545,GO:0006793,GO:1901360,GO:0009058,GO:0008152,GO:1901362,GO:0051189,GO:0018130,GO:0051536,GO:0051540,GO:0044238,GO:0019538,GO:0044237,GO:…	coenzyme metabolic process,organophosphate biosynthetic process,cofactor metabolic process,organonitrogen compound biosynthetic process,coenzyme biosynthetic process,molybdopterin synthase complex,organonitrogen compound metabolic process,cofactor biosynthetic process,organophosphate metabolic process,4 iron, 4 sulfur cluster binding,catalytic activity,cellular process,nitrogen compound metabolic…	ssc00790,ssc01100,ssc04122	Folate biosynthesis,Metabolic pathways,Sulfur relay system
TCONS_02131416	XLOC_697867	80.509	5.35062	3.9114	2.9626e-13	2.0442e-10	trans	100155713(0.983080088892)	Formin, FH2 domain||"Formin, FH3 domain"||"Formin, GTPase-binding domain"||Armadillo-type fold||DAAM2||	GO:0044699,GO:0044763,GO:0009987,GO:0003674,GO:0005488,GO:0017016,GO:0031267,GO:0051020,GO:0008092,GO:0003779,GO:0008150,GO:0071840,GO:0017048,GO:0005515,GO:0016043,GO:0019899,GO:0030029,GO:0030036,GO:0007010,GO:0006996	single-organism process,single-organism cellular process,cellular process,molecular_function,binding,Ras GTPase binding,small GTPase binding,GTPase binding,cytoskeletal protein binding,actin binding,biological_process,cellular component organization or biogenesis,Rho GTPase binding,protein binding,cellular component organization,enzyme binding,actin filament-based process,actin cytoskeleton organ…	ssc04310	Wnt signaling pathway
TCONS_02131416	XLOC_697867	80.509	5.35062	3.9114	2.9626e-13	2.0442e-10	trans	100737624(0.951492695046)	-	GO:0003674,GO:0005488,GO:0005515	molecular_function,binding,protein binding	ssc04310	Wnt signaling pathway
TCONS_02131416	XLOC_697867	80.509	5.35062	3.9114	2.9626e-13	2.0442e-10	trans	100153032(0.953172567633)	||"Sorting nexin protein, WASP-binding domain"||Phox homologous domain||SH3 domain||Sorting nexin 9 subfamily||Variant SH3 domain||	GO:0016829,GO:0008289,GO:0016832,GO:0016830,GO:0043168,GO:0005543,GO:0035091,GO:0003824,GO:0043167,GO:0003674,GO:0005488,GO:0008150,GO:0005515,GO:0008152,GO:0044238,GO:0005975,GO:0071704	lyase activity,lipid binding,aldehyde-lyase activity,carbon-carbon lyase activity,anion binding,phospholipid binding,phosphatidylinositol binding,catalytic activity,ion binding,molecular_function,binding,biological_process,protein binding,metabolic process,primary metabolic process,carbohydrate metabolic process,organic substance metabolic process	ssc04310	Wnt signaling pathway
TCONS_02131416	XLOC_697867	80.509	5.35062	3.9114	2.9626e-13	2.0442e-10	trans	100518752(0.957901059301)	Band 7 protein||FLOT2||	GO:0004866,GO:0061135,GO:0003674,GO:0004867,GO:0030234,GO:0030414,GO:0061134,GO:0005576,GO:0004857,GO:0005575	endopeptidase inhibitor activity,endopeptidase regulator activity,molecular_function,serine-type endopeptidase inhibitor activity,enzyme regulator activity,peptidase inhibitor activity,peptidase regulator activity,extracellular region,enzyme inhibitor activity,cellular_component	ssc04910	Insulin signaling pathway
TCONS_02131416	XLOC_697867	80.509	5.35062	3.9114	2.9626e-13	2.0442e-10	trans	100523596(0.950703731676)	-	GO:0043167,GO:0046914,GO:0003674,GO:0005488,GO:0008270,GO:0005515,GO:0046872,GO:0043169	ion binding,transition metal ion binding,molecular_function,binding,zinc ion binding,protein binding,metal ion binding,cation binding	ssc04910	Insulin signaling pathway
TCONS_02131416	XLOC_697867	80.509	5.35062	3.9114	2.9626e-13	2.0442e-10	trans	100511495(0.962997305353)	FAM193B||	GO:0046906,GO:0020037,GO:0009055,GO:1901363,GO:0097159,GO:0003674,GO:0005488	tetrapyrrole binding,heme binding,electron carrier activity,heterocyclic compound binding,organic cyclic compound binding,molecular_function,binding	ssc04910	Insulin signaling pathway
TCONS_02131416	XLOC_697867	80.509	5.35062	3.9114	2.9626e-13	2.0442e-10	trans	100524682(0.969299853573)	LENG8||SAC3/GANP/Nin1/mts3/eIF-3 p25||TTYH1||Tweety||	GO:0046906,GO:0020037,GO:0009055,GO:1901363,GO:0097159,GO:0003674,GO:0005488	tetrapyrrole binding,heme binding,electron carrier activity,heterocyclic compound binding,organic cyclic compound binding,molecular_function,binding	ssc04910	Insulin signaling pathway
TCONS_02131416	XLOC_697867	80.509	5.35062	3.9114	2.9626e-13	2.0442e-10	trans	100525716(0.970591177203)	Transcription factor, fork head||FOXP1||	GO:0051716,GO:0050896,GO:0006974,GO:0033554,GO:0044699,GO:0044763,GO:0006281,GO:0065007,GO:0050789,GO:0050794,GO:0006950,GO:0001071,GO:0003700,GO:0003824,GO:0009987,GO:0006259,GO:0043565,GO:0016787,GO:1901363,GO:0097159,GO:0006807,GO:0003674,GO:0034641,GO:0005488,GO:0046483,GO:1901576,GO:0044249,GO:0006139,GO:0008150,GO:1901360,GO:0006725,GO:0044271,GO:0009058,GO:0008152,GO:0003677,GO:1901362,GO:…	cellular response to stimulus,response to stimulus,response to DNA damage stimulus,cellular response to stress,single-organism process,single-organism cellular process,DNA repair,biological regulation,regulation of biological process,regulation of cellular process,response to stress,nucleic acid binding transcription factor activity,sequence-specific DNA binding transcription factor activity,cata…	ssc04910	Insulin signaling pathway
TCONS_02131416	XLOC_697867	80.509	5.35062	3.9114	2.9626e-13	2.0442e-10	trans	100524364(0.974211323018)	||"Zinc finger, C3HC4 RING-type"||"Zinc finger, RING-type"||	GO:0009987,GO:0043167,GO:0046914,GO:0003674,GO:0005488,GO:0008270,GO:0008150,GO:0005515,GO:0008152,GO:0044238,GO:0019538,GO:0044237,GO:0044267,GO:0071704,GO:0046872,GO:0044260,GO:0043170,GO:0043169,GO:0016151,GO:0006464,GO:0036211,GO:0043412	cellular process,ion binding,transition metal ion binding,molecular_function,binding,zinc ion binding,biological_process,protein binding,metabolic process,primary metabolic process,protein metabolic process,cellular metabolic process,cellular protein metabolic process,organic substance metabolic process,metal ion binding,cellular macromolecule metabolic process,macromolecule metabolic process,cat…	ssc04910	Insulin signaling pathway
TCONS_02131416	XLOC_697867	80.509	5.35062	3.9114	2.9626e-13	2.0442e-10	trans	100521836(0.961560021604)	PACS1||Phosphofurin acidic cluster sorting protein 1||	GO:0006414,GO:0030529,GO:0003735,GO:0005840,GO:0006412,GO:0009987,GO:0043228,GO:0043232,GO:0006807,GO:0003674,GO:0034641,GO:0046483,GO:1901576,GO:0044249,GO:0006139,GO:0005198,GO:0008150,GO:1901360,GO:0006725,GO:0044271,GO:0009058,GO:0008152,GO:1901362,GO:0019438,GO:0018130,GO:0009059,GO:0044238,GO:0005672,GO:0090304,GO:0034654,GO:0019538,GO:0034645,GO:0044237,GO:0044267,GO:0010467,GO:0006367,GO:…	translational elongation,ribonucleoprotein complex,structural constituent of ribosome,ribosome,translation,cellular process,non-membrane-bounded organelle,intracellular non-membrane-bounded organelle,nitrogen compound metabolic process,molecular_function,cellular nitrogen compound metabolic process,heterocycle metabolic process,organic substance biosynthetic process,cellular biosynthetic process,…	ssc04910	Insulin signaling pathway
TCONS_02131416	XLOC_697867	80.509	5.35062	3.9114	2.9626e-13	2.0442e-10	trans	100738624(0.962279767583)	-	GO:0006414,GO:0030529,GO:0003735,GO:0005840,GO:0006412,GO:0009987,GO:0043228,GO:0043232,GO:0006807,GO:0003674,GO:0034641,GO:0046483,GO:1901576,GO:0044249,GO:0006139,GO:0005198,GO:0008150,GO:1901360,GO:0006725,GO:0044271,GO:0009058,GO:0008152,GO:1901362,GO:0019438,GO:0018130,GO:0009059,GO:0044238,GO:0005672,GO:0090304,GO:0034654,GO:0019538,GO:0034645,GO:0044237,GO:0044267,GO:0010467,GO:0006367,GO:…	translational elongation,ribonucleoprotein complex,structural constituent of ribosome,ribosome,translation,cellular process,non-membrane-bounded organelle,intracellular non-membrane-bounded organelle,nitrogen compound metabolic process,molecular_function,cellular nitrogen compound metabolic process,heterocycle metabolic process,organic substance biosynthetic process,cellular biosynthetic process,…	ssc04910	Insulin signaling pathway
TCONS_02131416	XLOC_697867	80.509	5.35062	3.9114	2.9626e-13	2.0442e-10	trans	100520151(0.960075517731)	Ankyrin repeat||Ankyrin repeat-containing domain||Arf GTPase activating protein||G protein-coupled receptor kinase-interacting protein 1 C term||GIT1||Spa2 homology (SHD) of GIT||	GO:0051716,GO:0035556,GO:0050896,GO:0007165,GO:0007264,GO:0023052,GO:0044700,GO:0007154,GO:0048583,GO:0009117,GO:0006753,GO:0044710,GO:0044699,GO:0009966,GO:0009150,GO:0010646,GO:0044763,GO:1901136,GO:0023051,GO:0051056,GO:0006163,GO:0065007,GO:0009259,GO:0019693,GO:0032011,GO:0032012,GO:0000003,GO:1901564,GO:0032505,GO:0043093,GO:0050789,GO:0019637,GO:0000917,GO:0032506,GO:0090529,GO:0050794,GO:…	cellular response to stimulus,intracellular signal transduction,response to stimulus,signal transduction,small GTPase mediated signal transduction,signaling,single organism signaling,cell communication,regulation of response to stimulus,nucleotide metabolic process,nucleoside phosphate metabolic process,single-organism metabolic process,single-organism process,regulation of signal transduction,pu…	ssc04144,ssc04810	Endocytosis,Regulation of actin cytoskeleton
TCONS_02131416	XLOC_697867	80.509	5.35062	3.9114	2.9626e-13	2.0442e-10	trans	100156301(0.957324294689)	||"Tensin phosphatase, C2 domain"||C2 domain||PTB/PI domain||SH2 domain||Tensin phosphotyrosine-binding domain||	GO:0003674,GO:0005488,GO:0005515	molecular_function,binding,protein binding	ssc04144,ssc04810	Endocytosis,Regulation of actin cytoskeleton
TCONS_02131416	XLOC_697867	80.509	5.35062	3.9114	2.9626e-13	2.0442e-10	trans	100736598(0.963678873494)	C2orf72||	GO:0003674,GO:0005488,GO:0005515	molecular_function,binding,protein binding	ssc04144,ssc04810	Endocytosis,Regulation of actin cytoskeleton
TCONS_02131416	XLOC_697867	80.509	5.35062	3.9114	2.9626e-13	2.0442e-10	trans	397072(0.952470643154)	-	GO:0005615,GO:0065007,GO:0050789,GO:0050794,GO:0009987,GO:0004866,GO:0061135,GO:0006807,GO:0003674,GO:0034641,GO:0046483,GO:1901576,GO:0044249,GO:0006139,GO:0008150,GO:1901360,GO:0006725,GO:0044271,GO:0009058,GO:0008152,GO:1901362,GO:0019438,GO:0018130,GO:0030234,GO:0009059,GO:0044238,GO:0030414,GO:0061134,GO:0090304,GO:0034654,GO:0034645,GO:2000112,GO:0010556,GO:0031326,GO:0009889,GO:0044237,GO:…	extracellular space,biological regulation,regulation of biological process,regulation of cellular process,cellular process,endopeptidase inhibitor activity,endopeptidase regulator activity,nitrogen compound metabolic process,molecular_function,cellular nitrogen compound metabolic process,heterocycle metabolic process,organic substance biosynthetic process,cellular biosynthetic process,nucleobase-…	ssc05150,ssc04610,ssc04145,ssc05134,ssc05142,ssc05133,ssc05152,ssc05322,ssc05140,ssc05203,ssc05168	Staphylococcus aureus infection,Complement and coagulation cascades,Phagosome,Legionellosis,Chagas disease (American trypanosomiasis),Pertussis,Tuberculosis,Systemic lupus erythematosus,Leishmaniasis,Viral carcinogenesis,Herpes simplex infection
TCONS_02131416	XLOC_697867	80.509	5.35062	3.9114	2.9626e-13	2.0442e-10	trans	100515194(0.959934610814)	-	GO:0044699,GO:0044763,GO:0009987,GO:0043167,GO:0046914,GO:0003674,GO:0005488,GO:0008270,GO:0008092,GO:0003779,GO:0008150,GO:0071840,GO:0005515,GO:0016043,GO:0046872,GO:0043169,GO:0007010,GO:0006996	single-organism process,single-organism cellular process,cellular process,ion binding,transition metal ion binding,molecular_function,binding,zinc ion binding,cytoskeletal protein binding,actin binding,biological_process,cellular component organization or biogenesis,protein binding,cellular component organization,metal ion binding,cation binding,cytoskeleton organization,organelle organization	ssc04360	Axon guidance
TCONS_02131416	XLOC_697867	80.509	5.35062	3.9114	2.9626e-13	2.0442e-10	trans	100737463(0.957707505134)	-	GO:0044699,GO:0044763,GO:0009987,GO:0008150,GO:0044425,GO:0016021,GO:0031224,GO:0055085,GO:0044765,GO:0016020,GO:0051179,GO:0006810,GO:0051234,GO:0005575	single-organism process,single-organism cellular process,cellular process,biological_process,membrane part,integral to membrane,intrinsic to membrane,transmembrane transport,single-organism transport,membrane,localization,transport,establishment of localization,cellular_component	ssc04360	Axon guidance
TCONS_02131416	XLOC_697867	80.509	5.35062	3.9114	2.9626e-13	2.0442e-10	trans	100627468(0.97859378754)	-	GO:0044699,GO:0044763,GO:0009987,GO:0008150,GO:0044425,GO:0016021,GO:0031224,GO:0055085,GO:0044765,GO:0016020,GO:0051179,GO:0006810,GO:0051234,GO:0005575	single-organism process,single-organism cellular process,cellular process,biological_process,membrane part,integral to membrane,intrinsic to membrane,transmembrane transport,single-organism transport,membrane,localization,transport,establishment of localization,cellular_component	ssc04360	Axon guidance
TCONS_02131416	XLOC_697867	80.509	5.35062	3.9114	2.9626e-13	2.0442e-10	trans	100233190(0.951747633319)	-	GO:0003674,GO:0005488,GO:0005515	molecular_function,binding,protein binding	ssc04360	Axon guidance
TCONS_02131416	XLOC_697867	80.509	5.35062	3.9114	2.9626e-13	2.0442e-10	trans	397202(0.95113286401)	Band 4.1 domain||FERM central domain||FERM domain||JAK1||	GO:0003674,GO:0005488,GO:0005515	molecular_function,binding,protein binding	ssc04360	Axon guidance
TCONS_02131416	XLOC_697867	80.509	5.35062	3.9114	2.9626e-13	2.0442e-10	trans	100153623(0.963429995238)	SH3 domain||SORBS3||Sorbin-like||Variant SH3 domain||	GO:0003674,GO:0005488,GO:0005515	molecular_function,binding,protein binding	ssc04360	Axon guidance
TCONS_02131416	XLOC_697867	80.509	5.35062	3.9114	2.9626e-13	2.0442e-10	trans	100625778(0.95546879489)	||"Domain of unknown function DUF3454, notch"||Ankyrin repeat||Ankyrin repeat-containing domain||Neurogenic locus Notch 3||	GO:0051716,GO:0050896,GO:0007165,GO:0023052,GO:0044700,GO:0007154,GO:0030154,GO:0044699,GO:0044763,GO:0065007,GO:0050789,GO:0048869,GO:0050794,GO:0007166,GO:0007219,GO:0003824,GO:0032501,GO:0009987,GO:0044707,GO:0003674,GO:0005488,GO:0008150,GO:0044425,GO:0016021,GO:0005515,GO:0031224,GO:0032502,GO:0007275,GO:0016020,GO:0005575	cellular response to stimulus,response to stimulus,signal transduction,signaling,single organism signaling,cell communication,cell differentiation,single-organism process,single-organism cellular process,biological regulation,regulation of biological process,cellular developmental process,regulation of cellular process,cell surface receptor signaling pathway,Notch signaling pathway,catalytic acti…	ssc04360	Axon guidance
TCONS_02131416	XLOC_697867	80.509	5.35062	3.9114	2.9626e-13	2.0442e-10	trans	100526036(0.952327599515)	||"EGF receptor, L domain"||"Fibronectin, type III"||"Insulin-like growth factor binding protein, N-terminal"||Furin-like cysteine-rich domain||Furin-like repeat||	GO:0051716,GO:0050896,GO:0007165,GO:0023052,GO:0044700,GO:0007154,GO:0043168,GO:0000166,GO:1901265,GO:0044699,GO:0044763,GO:0032553,GO:0065007,GO:0036094,GO:0050789,GO:0017076,GO:0035639,GO:0050794,GO:0001883,GO:0032549,GO:0032550,GO:0032555,GO:0007166,GO:0001882,GO:0038023,GO:0003824,GO:0009987,GO:0004714,GO:0004888,GO:0004872,GO:0016301,GO:0016772,GO:1901363,GO:0043167,GO:0097159,GO:0004871,GO:…	cellular response to stimulus,response to stimulus,signal transduction,signaling,single organism signaling,cell communication,anion binding,nucleotide binding,nucleoside phosphate binding,single-organism process,single-organism cellular process,ribonucleotide binding,biological regulation,small molecule binding,regulation of biological process,purine nucleotide binding,purine ribonucleoside triph…	ssc04360	Axon guidance
TCONS_02131416	XLOC_697867	80.509	5.35062	3.9114	2.9626e-13	2.0442e-10	trans	100154113(0.958305730161)	C15orf39||	GO:0051716,GO:0050896,GO:0007165,GO:0023052,GO:0044700,GO:0007154,GO:0043168,GO:0000166,GO:1901265,GO:0044699,GO:0044763,GO:0032553,GO:0065007,GO:0036094,GO:0050789,GO:0017076,GO:0035639,GO:0050794,GO:0001883,GO:0032549,GO:0032550,GO:0032555,GO:0007166,GO:0001882,GO:0038023,GO:0003824,GO:0009987,GO:0004714,GO:0004888,GO:0004872,GO:0016301,GO:0016772,GO:1901363,GO:0043167,GO:0097159,GO:0004871,GO:…	cellular response to stimulus,response to stimulus,signal transduction,signaling,single organism signaling,cell communication,anion binding,nucleotide binding,nucleoside phosphate binding,single-organism process,single-organism cellular process,ribonucleotide binding,biological regulation,small molecule binding,regulation of biological process,purine nucleotide binding,purine ribonucleoside triph…	ssc04360	Axon guidance
TCONS_02131416	XLOC_697867	80.509	5.35062	3.9114	2.9626e-13	2.0442e-10	trans	100623826(0.959787837416)	Helicase, C-terminal||"Helicase, superfamily 1/2, ATP-binding domain"||"RNA helicase, DEAD-box type, Q motif"||DDX52||DEAD/DEAH box helicase domain||Helicase/UvrB domain||P-loop containing nucleoside triphosphate hydrolase||	GO:0043168,GO:0000166,GO:1901265,GO:0032553,GO:0036094,GO:0017076,GO:0035639,GO:0001883,GO:0032549,GO:0032550,GO:0032555,GO:0001882,GO:0008026,GO:0070035,GO:0017111,GO:0003824,GO:0042623,GO:0016887,GO:0016462,GO:0009987,GO:0016817,GO:0016818,GO:0016787,GO:1901363,GO:0043167,GO:0097159,GO:0006807,GO:0003674,GO:0034641,GO:0005488,GO:0046483,GO:0006139,GO:0030554,GO:0008150,GO:0005524,GO:0004386,GO:…	anion binding,nucleotide binding,nucleoside phosphate binding,ribonucleotide binding,small molecule binding,purine nucleotide binding,purine ribonucleoside triphosphate binding,purine nucleoside binding,ribonucleoside binding,purine ribonucleoside binding,purine ribonucleotide binding,nucleoside binding,ATP-dependent helicase activity,purine NTP-dependent helicase activity,nucleoside-triphosphata…	ssc04360	Axon guidance
TCONS_03021352	XLOC_945219	19.3467	226.867	-3.5517	3.7275e-13	2.3689e-10	trans	100624535(0.954716186214)	FSBP||	--	--	--	--
TCONS_03021352	XLOC_945219	19.3467	226.867	-3.5517	3.7275e-13	2.3689e-10	trans	100625598(0.951750236658)	-	--	--	--	--
TCONS_03021352	XLOC_945219	19.3467	226.867	-3.5517	3.7275e-13	2.3689e-10	trans	100524746(0.965095765473)	||"Helicase, C-terminal"||"Helicase, superfamily 1/2, ATP-binding domain"||"RNA helicase, DEAD-box type, Q motif"||DEAD/DEAH box helicase domain||P-loop containing nucleoside triphosphate hydrolase||	GO:0043168,GO:0000166,GO:1901265,GO:0032553,GO:0036094,GO:0017076,GO:0035639,GO:0001883,GO:0032549,GO:0032550,GO:0032555,GO:0001882,GO:0008026,GO:0070035,GO:0017111,GO:0003824,GO:0042623,GO:0016887,GO:0016462,GO:0009987,GO:0016817,GO:0016818,GO:0016787,GO:1901363,GO:0043167,GO:0097159,GO:0006807,GO:0003674,GO:0034641,GO:0005488,GO:0046483,GO:0006139,GO:0030554,GO:0008150,GO:0005524,GO:0004386,GO:…	anion binding,nucleotide binding,nucleoside phosphate binding,ribonucleotide binding,small molecule binding,purine nucleotide binding,purine ribonucleoside triphosphate binding,purine nucleoside binding,ribonucleoside binding,purine ribonucleoside binding,purine ribonucleotide binding,nucleoside binding,ATP-dependent helicase activity,purine NTP-dependent helicase activity,nucleoside-triphosphata…	--	--
TCONS_03021352	XLOC_945219	19.3467	226.867	-3.5517	3.7275e-13	2.3689e-10	trans	102164377(0.954147986916)	-	GO:0043168,GO:0000166,GO:1901265,GO:0032553,GO:0036094,GO:0017076,GO:0035639,GO:0001883,GO:0032549,GO:0032550,GO:0032555,GO:0001882,GO:0008026,GO:0070035,GO:0017111,GO:0003824,GO:0042623,GO:0016887,GO:0016462,GO:0009987,GO:0016817,GO:0016818,GO:0016787,GO:1901363,GO:0043167,GO:0097159,GO:0006807,GO:0003674,GO:0034641,GO:0005488,GO:0046483,GO:0006139,GO:0030554,GO:0008150,GO:0005524,GO:0004386,GO:…	anion binding,nucleotide binding,nucleoside phosphate binding,ribonucleotide binding,small molecule binding,purine nucleotide binding,purine ribonucleoside triphosphate binding,purine nucleoside binding,ribonucleoside binding,purine ribonucleoside binding,purine ribonucleotide binding,nucleoside binding,ATP-dependent helicase activity,purine NTP-dependent helicase activity,nucleoside-triphosphata…	--	--
TCONS_03021352	XLOC_945219	19.3467	226.867	-3.5517	3.7275e-13	2.3689e-10	trans	414909(0.967081952765)	Amine oxidase||Flavin amine oxidase||MAOB||	GO:0050662,GO:0016108,GO:0016109,GO:0016116,GO:0016117,GO:0008652,GO:0048037,GO:0042440,GO:0004455,GO:0006721,GO:0016114,GO:0050660,GO:1901566,GO:0043168,GO:0044710,GO:0046148,GO:0000166,GO:1901265,GO:0006720,GO:0008299,GO:0016491,GO:0006520,GO:0055114,GO:0036094,GO:1901564,GO:0016053,GO:0046394,GO:0044711,GO:0016616,GO:0016614,GO:0016705,GO:0044283,GO:0003824,GO:0019752,GO:0043436,GO:0006082,GO:…	coenzyme binding,tetraterpenoid metabolic process,tetraterpenoid biosynthetic process,carotenoid metabolic process,carotenoid biosynthetic process,cellular amino acid biosynthetic process,cofactor binding,pigment metabolic process,ketol-acid reductoisomerase activity,terpenoid metabolic process,terpenoid biosynthetic process,flavin adenine dinucleotide binding,organonitrogen compound biosynthetic…	ssc00340,ssc00350,ssc00982,ssc00360,ssc04728,ssc05030,ssc04726,ssc01100,ssc00330,ssc05031,ssc05034,ssc00380,ssc00260	Histidine metabolism,Tyrosine metabolism,Drug metabolism - cytochrome P450,Phenylalanine metabolism,Dopaminergic synapse,Cocaine addiction,Serotonergic synapse,Metabolic pathways,Arginine and proline metabolism,Amphetamine addiction,Alcoholism,Tryptophan metabolism,Glycine, serine and threonine metabolism
TCONS_03021352	XLOC_945219	19.3467	226.867	-3.5517	3.7275e-13	2.3689e-10	trans	100620837(0.984544504312)	ADP-ribosylarginine hydrolase||ADP-ribosylation/Crystallin J1||ADPRHL1||Rab-GTPase-TBC domain||	GO:0050662,GO:0016108,GO:0016109,GO:0016116,GO:0016117,GO:0008652,GO:0048037,GO:0042440,GO:0004455,GO:0006721,GO:0016114,GO:0050660,GO:1901566,GO:0043168,GO:0044710,GO:0046148,GO:0000166,GO:1901265,GO:0006720,GO:0008299,GO:0016491,GO:0006520,GO:0055114,GO:0036094,GO:1901564,GO:0016053,GO:0046394,GO:0044711,GO:0016616,GO:0016614,GO:0016705,GO:0044283,GO:0003824,GO:0019752,GO:0043436,GO:0006082,GO:…	coenzyme binding,tetraterpenoid metabolic process,tetraterpenoid biosynthetic process,carotenoid metabolic process,carotenoid biosynthetic process,cellular amino acid biosynthetic process,cofactor binding,pigment metabolic process,ketol-acid reductoisomerase activity,terpenoid metabolic process,terpenoid biosynthetic process,flavin adenine dinucleotide binding,organonitrogen compound biosynthetic…	ssc00340,ssc00350,ssc00982,ssc00360,ssc04728,ssc05030,ssc04726,ssc01100,ssc00330,ssc05031,ssc05034,ssc00380,ssc00260	Histidine metabolism,Tyrosine metabolism,Drug metabolism - cytochrome P450,Phenylalanine metabolism,Dopaminergic synapse,Cocaine addiction,Serotonergic synapse,Metabolic pathways,Arginine and proline metabolism,Amphetamine addiction,Alcoholism,Tryptophan metabolism,Glycine, serine and threonine metabolism
TCONS_03021352	XLOC_945219	19.3467	226.867	-3.5517	3.7275e-13	2.3689e-10	trans	100518823(0.950409597324)	CCDC34||	GO:0050662,GO:0016108,GO:0016109,GO:0016116,GO:0016117,GO:0008652,GO:0048037,GO:0042440,GO:0004455,GO:0006721,GO:0016114,GO:0050660,GO:1901566,GO:0043168,GO:0044710,GO:0046148,GO:0000166,GO:1901265,GO:0006720,GO:0008299,GO:0016491,GO:0006520,GO:0055114,GO:0036094,GO:1901564,GO:0016053,GO:0046394,GO:0044711,GO:0016616,GO:0016614,GO:0016705,GO:0044283,GO:0003824,GO:0019752,GO:0043436,GO:0006082,GO:…	coenzyme binding,tetraterpenoid metabolic process,tetraterpenoid biosynthetic process,carotenoid metabolic process,carotenoid biosynthetic process,cellular amino acid biosynthetic process,cofactor binding,pigment metabolic process,ketol-acid reductoisomerase activity,terpenoid metabolic process,terpenoid biosynthetic process,flavin adenine dinucleotide binding,organonitrogen compound biosynthetic…	ssc00340,ssc00350,ssc00982,ssc00360,ssc04728,ssc05030,ssc04726,ssc01100,ssc00330,ssc05031,ssc05034,ssc00380,ssc00260	Histidine metabolism,Tyrosine metabolism,Drug metabolism - cytochrome P450,Phenylalanine metabolism,Dopaminergic synapse,Cocaine addiction,Serotonergic synapse,Metabolic pathways,Arginine and proline metabolism,Amphetamine addiction,Alcoholism,Tryptophan metabolism,Glycine, serine and threonine metabolism
TCONS_03021352	XLOC_945219	19.3467	226.867	-3.5517	3.7275e-13	2.3689e-10	trans	100518525(0.977968408653)	C-type lectin||C-type lectin fold||KLRG2||	GO:0003674,GO:0005488,GO:0030246	molecular_function,binding,carbohydrate binding	ssc00340,ssc00350,ssc00982,ssc00360,ssc04728,ssc05030,ssc04726,ssc01100,ssc00330,ssc05031,ssc05034,ssc00380,ssc00260	Histidine metabolism,Tyrosine metabolism,Drug metabolism - cytochrome P450,Phenylalanine metabolism,Dopaminergic synapse,Cocaine addiction,Serotonergic synapse,Metabolic pathways,Arginine and proline metabolism,Amphetamine addiction,Alcoholism,Tryptophan metabolism,Glycine, serine and threonine metabolism
TCONS_03021352	XLOC_945219	19.3467	226.867	-3.5517	3.7275e-13	2.3689e-10	trans	100514952(0.95330823576)	-	GO:0003674,GO:0005488,GO:0030246	molecular_function,binding,carbohydrate binding	ssc01100,ssc00512	Metabolic pathways,Mucin type O-Glycan biosynthesis
TCONS_03021352	XLOC_945219	19.3467	226.867	-3.5517	3.7275e-13	2.3689e-10	trans	404699(0.981475495733)	Beta defensin type||PBD-2||	GO:0050896,GO:0006950,GO:0008150,GO:0005576,GO:0005575,GO:0006952	response to stimulus,response to stress,biological_process,extracellular region,cellular_component,defense response	ssc01100,ssc00512	Metabolic pathways,Mucin type O-Glycan biosynthesis
TCONS_03021352	XLOC_945219	19.3467	226.867	-3.5517	3.7275e-13	2.3689e-10	trans	100523691(0.957030357292)	Aminoglycoside phosphotransferase||FN3KRP||Fructosamine/Ketosamine-3-kinase||Protein kinase-like domain||	GO:0043168,GO:0000166,GO:1901265,GO:0032553,GO:0036094,GO:0017076,GO:0035639,GO:0001883,GO:0032549,GO:0032550,GO:0032555,GO:0001882,GO:0003824,GO:1901363,GO:0043167,GO:0097159,GO:0003674,GO:0005488,GO:0030554,GO:0005524,GO:0032559	anion binding,nucleotide binding,nucleoside phosphate binding,ribonucleotide binding,small molecule binding,purine nucleotide binding,purine ribonucleoside triphosphate binding,purine nucleoside binding,ribonucleoside binding,purine ribonucleoside binding,purine ribonucleotide binding,nucleoside binding,catalytic activity,heterocyclic compound binding,ion binding,organic cyclic compound binding,m…	ssc01100,ssc00512	Metabolic pathways,Mucin type O-Glycan biosynthesis
TCONS_03021352	XLOC_945219	19.3467	226.867	-3.5517	3.7275e-13	2.3689e-10	trans	100515992(0.958019811292)	G-protein, gamma subunit||G-protein gamma-like domain||GNG10||	GO:0043168,GO:0000166,GO:1901265,GO:0032553,GO:0036094,GO:0017076,GO:0035639,GO:0001883,GO:0032549,GO:0032550,GO:0032555,GO:0001882,GO:0003824,GO:1901363,GO:0043167,GO:0097159,GO:0003674,GO:0005488,GO:0030554,GO:0005524,GO:0032559	anion binding,nucleotide binding,nucleoside phosphate binding,ribonucleotide binding,small molecule binding,purine nucleotide binding,purine ribonucleoside triphosphate binding,purine nucleoside binding,ribonucleoside binding,purine ribonucleoside binding,purine ribonucleotide binding,nucleoside binding,catalytic activity,heterocyclic compound binding,ion binding,organic cyclic compound binding,m…	ssc04723,ssc04728,ssc04725,ssc04724,ssc04726,ssc04713,ssc04727,ssc05032,ssc04014,ssc04151,ssc05034,ssc04062	Retrograde endocannabinoid signaling,Dopaminergic synapse,Cholinergic synapse,Glutamatergic synapse,Serotonergic synapse,Circadian entrainment,GABAergic synapse,Morphine addiction,Ras signaling pathway,PI3K-Akt signaling pathway,Alcoholism,Chemokine signaling pathway
TCONS_03021352	XLOC_945219	19.3467	226.867	-3.5517	3.7275e-13	2.3689e-10	trans	100155479(0.966685772231)	Zinc finger, Rad18-type putative||Domain of unknown function SprT-like||SPRTN||	GO:0043168,GO:0000166,GO:1901265,GO:0032553,GO:0036094,GO:0017076,GO:0035639,GO:0001883,GO:0032549,GO:0032550,GO:0032555,GO:0001882,GO:0003824,GO:1901363,GO:0043167,GO:0097159,GO:0003674,GO:0005488,GO:0030554,GO:0005524,GO:0032559	anion binding,nucleotide binding,nucleoside phosphate binding,ribonucleotide binding,small molecule binding,purine nucleotide binding,purine ribonucleoside triphosphate binding,purine nucleoside binding,ribonucleoside binding,purine ribonucleoside binding,purine ribonucleotide binding,nucleoside binding,catalytic activity,heterocyclic compound binding,ion binding,organic cyclic compound binding,m…	ssc04723,ssc04728,ssc04725,ssc04724,ssc04726,ssc04713,ssc04727,ssc05032,ssc04014,ssc04151,ssc05034,ssc04062	Retrograde endocannabinoid signaling,Dopaminergic synapse,Cholinergic synapse,Glutamatergic synapse,Serotonergic synapse,Circadian entrainment,GABAergic synapse,Morphine addiction,Ras signaling pathway,PI3K-Akt signaling pathway,Alcoholism,Chemokine signaling pathway
TCONS_03021352	XLOC_945219	19.3467	226.867	-3.5517	3.7275e-13	2.3689e-10	trans	100626450(0.956950053213)	-	GO:0043168,GO:0000166,GO:1901265,GO:0032553,GO:0036094,GO:0017076,GO:0035639,GO:0001883,GO:0032549,GO:0032550,GO:0032555,GO:0001882,GO:0003824,GO:1901363,GO:0043167,GO:0097159,GO:0003674,GO:0005488,GO:0030554,GO:0005524,GO:0032559	anion binding,nucleotide binding,nucleoside phosphate binding,ribonucleotide binding,small molecule binding,purine nucleotide binding,purine ribonucleoside triphosphate binding,purine nucleoside binding,ribonucleoside binding,purine ribonucleoside binding,purine ribonucleotide binding,nucleoside binding,catalytic activity,heterocyclic compound binding,ion binding,organic cyclic compound binding,m…	ssc04723,ssc04728,ssc04725,ssc04724,ssc04726,ssc04713,ssc04727,ssc05032,ssc04014,ssc04151,ssc05034,ssc04062	Retrograde endocannabinoid signaling,Dopaminergic synapse,Cholinergic synapse,Glutamatergic synapse,Serotonergic synapse,Circadian entrainment,GABAergic synapse,Morphine addiction,Ras signaling pathway,PI3K-Akt signaling pathway,Alcoholism,Chemokine signaling pathway
TCONS_03021352	XLOC_945219	19.3467	226.867	-3.5517	3.7275e-13	2.3689e-10	trans	100157067(0.97580695552)	Zinc finger, MYND-type||CBFA2T2||Eight-Twenty-One||Myeloid transforming gene-related protein-1 (MTGR1)||NHR2-like||TAFH/NHR1||	GO:0065007,GO:0050789,GO:0050794,GO:0001071,GO:0003700,GO:0009987,GO:0006807,GO:0003674,GO:0034641,GO:0046483,GO:1901576,GO:0044249,GO:0006139,GO:0008150,GO:1901360,GO:0006725,GO:0044271,GO:0009058,GO:0008152,GO:1901362,GO:0019438,GO:0018130,GO:0009059,GO:0044238,GO:0090304,GO:0034654,GO:0034645,GO:2000112,GO:0010556,GO:0031326,GO:0009889,GO:0044237,GO:0010467,GO:0071704,GO:0060255,GO:0044260,GO:…	biological regulation,regulation of biological process,regulation of cellular process,nucleic acid binding transcription factor activity,sequence-specific DNA binding transcription factor activity,cellular process,nitrogen compound metabolic process,molecular_function,cellular nitrogen compound metabolic process,heterocycle metabolic process,organic substance biosynthetic process,cellular biosynt…	ssc04723,ssc04728,ssc04725,ssc04724,ssc04726,ssc04713,ssc04727,ssc05032,ssc04014,ssc04151,ssc05034,ssc04062	Retrograde endocannabinoid signaling,Dopaminergic synapse,Cholinergic synapse,Glutamatergic synapse,Serotonergic synapse,Circadian entrainment,GABAergic synapse,Morphine addiction,Ras signaling pathway,PI3K-Akt signaling pathway,Alcoholism,Chemokine signaling pathway
TCONS_03021352	XLOC_945219	19.3467	226.867	-3.5517	3.7275e-13	2.3689e-10	trans	100519384(0.954905521956)	QRICH2||	GO:0065007,GO:0050789,GO:0050794,GO:0035257,GO:0045095,GO:0005102,GO:0009987,GO:0043228,GO:0043232,GO:0051427,GO:0006807,GO:0003674,GO:0034641,GO:0005488,GO:0046483,GO:1901576,GO:0044249,GO:0006139,GO:0008150,GO:1901360,GO:0006725,GO:0044271,GO:0009058,GO:0005515,GO:0008152,GO:1901362,GO:0019438,GO:0018130,GO:0003713,GO:0009059,GO:0044238,GO:0090304,GO:0034654,GO:0005856,GO:0034645,GO:0005882,GO:…	biological regulation,regulation of biological process,regulation of cellular process,nuclear hormone receptor binding,keratin filament,receptor binding,cellular process,non-membrane-bounded organelle,intracellular non-membrane-bounded organelle,hormone receptor binding,nitrogen compound metabolic process,molecular_function,cellular nitrogen compound metabolic process,binding,heterocycle metaboli…	ssc04723,ssc04728,ssc04725,ssc04724,ssc04726,ssc04713,ssc04727,ssc05032,ssc04014,ssc04151,ssc05034,ssc04062	Retrograde endocannabinoid signaling,Dopaminergic synapse,Cholinergic synapse,Glutamatergic synapse,Serotonergic synapse,Circadian entrainment,GABAergic synapse,Morphine addiction,Ras signaling pathway,PI3K-Akt signaling pathway,Alcoholism,Chemokine signaling pathway
TCONS_03021352	XLOC_945219	19.3467	226.867	-3.5517	3.7275e-13	2.3689e-10	trans	100512051(0.963719649083)	Endoplasmic reticulum vesicle transporter, C-terminal||ERGIC2||	GO:0044425,GO:0016021,GO:0031224,GO:0016020,GO:0005575	membrane part,integral to membrane,intrinsic to membrane,membrane,cellular_component	ssc04723,ssc04728,ssc04725,ssc04724,ssc04726,ssc04713,ssc04727,ssc05032,ssc04014,ssc04151,ssc05034,ssc04062	Retrograde endocannabinoid signaling,Dopaminergic synapse,Cholinergic synapse,Glutamatergic synapse,Serotonergic synapse,Circadian entrainment,GABAergic synapse,Morphine addiction,Ras signaling pathway,PI3K-Akt signaling pathway,Alcoholism,Chemokine signaling pathway
TCONS_03021352	XLOC_945219	19.3467	226.867	-3.5517	3.7275e-13	2.3689e-10	trans	100156724(0.950563403081)	Aromatic-L-amino-acid decarboxylase||HDC||Pyridoxal phosphate-dependent decarboxylase||Pyridoxal phosphate-dependent transferase||	GO:0016829,GO:0048037,GO:0016830,GO:0043168,GO:0044710,GO:0006520,GO:1901564,GO:0016831,GO:0003824,GO:0019752,GO:0043436,GO:0006082,GO:0009987,GO:0030170,GO:0043167,GO:0006807,GO:0044281,GO:0003674,GO:0005488,GO:0008150,GO:0009058,GO:0008152,GO:0044238,GO:0044237,GO:0071704	lyase activity,cofactor binding,carbon-carbon lyase activity,anion binding,single-organism metabolic process,cellular amino acid metabolic process,organonitrogen compound metabolic process,carboxy-lyase activity,catalytic activity,carboxylic acid metabolic process,oxoacid metabolic process,organic acid metabolic process,cellular process,pyridoxal phosphate binding,ion binding,nitrogen compound me…	ssc00340,ssc01100	Histidine metabolism,Metabolic pathways
TCONS_03021352	XLOC_945219	19.3467	226.867	-3.5517	3.7275e-13	2.3689e-10	trans	100518128(0.972945247777)	Endonuclease/exonuclease/phosphatase||SMPD3||	GO:0016829,GO:0048037,GO:0016830,GO:0043168,GO:0044710,GO:0006520,GO:1901564,GO:0016831,GO:0003824,GO:0019752,GO:0043436,GO:0006082,GO:0009987,GO:0030170,GO:0043167,GO:0006807,GO:0044281,GO:0003674,GO:0005488,GO:0008150,GO:0009058,GO:0008152,GO:0044238,GO:0044237,GO:0071704	lyase activity,cofactor binding,carbon-carbon lyase activity,anion binding,single-organism metabolic process,cellular amino acid metabolic process,organonitrogen compound metabolic process,carboxy-lyase activity,catalytic activity,carboxylic acid metabolic process,oxoacid metabolic process,organic acid metabolic process,cellular process,pyridoxal phosphate binding,ion binding,nitrogen compound me…	ssc01100,ssc00600	Metabolic pathways,Sphingolipid metabolism
TCONS_03021352	XLOC_945219	19.3467	226.867	-3.5517	3.7275e-13	2.3689e-10	trans	100153212(0.967114105759)	Beta-lactamase-like||LACTB2||	GO:0003824,GO:0016787,GO:0003674	catalytic activity,hydrolase activity,molecular_function	ssc01100,ssc00600	Metabolic pathways,Sphingolipid metabolism
TCONS_03021352	XLOC_945219	19.3467	226.867	-3.5517	3.7275e-13	2.3689e-10	trans	100511032(0.95654366361)	Leucine-rich repeat, typical subtype||Leucine-rich repeat||Leucine-rich repeat-containing N-terminal||PRELP||	GO:0051716,GO:0035556,GO:0050896,GO:0007165,GO:0023052,GO:0044700,GO:0007154,GO:0044699,GO:0044763,GO:0008234,GO:0065007,GO:0050789,GO:0008233,GO:0050794,GO:0005102,GO:0070011,GO:0003824,GO:0009987,GO:0016787,GO:0003674,GO:0005488,GO:0005179,GO:0008150,GO:0005515,GO:0008152,GO:0044238,GO:0006508,GO:0019538,GO:0071704,GO:0005576,GO:0043170,GO:0005575	cellular response to stimulus,intracellular signal transduction,response to stimulus,signal transduction,signaling,single organism signaling,cell communication,single-organism process,single-organism cellular process,cysteine-type peptidase activity,biological regulation,regulation of biological process,peptidase activity,regulation of cellular process,receptor binding,peptidase activity, acting …	ssc01100,ssc00600	Metabolic pathways,Sphingolipid metabolism
TCONS_03021352	XLOC_945219	19.3467	226.867	-3.5517	3.7275e-13	2.3689e-10	trans	100517640(0.957881576023)	ISOC1||Isochorismatase-like||	GO:0003824,GO:0003674,GO:0008150,GO:0008152	catalytic activity,molecular_function,biological_process,metabolic process	ssc01100,ssc00600	Metabolic pathways,Sphingolipid metabolism
TCONS_03021352	XLOC_945219	19.3467	226.867	-3.5517	3.7275e-13	2.3689e-10	trans	102165270(0.983665363601)	ZNF750||	GO:0043167,GO:0003674,GO:0005488,GO:0046872,GO:0043169	ion binding,molecular_function,binding,metal ion binding,cation binding	ssc01100,ssc00600	Metabolic pathways,Sphingolipid metabolism
TCONS_03021352	XLOC_945219	19.3467	226.867	-3.5517	3.7275e-13	2.3689e-10	trans	102165858(0.95190224682)	||"Ubiquitin-associated domain/translation elongation factor EF-Ts, N-terminal"||"Ubiquitin-associated/translation elongation factor EF1B, N-terminal, eukaryote"||UBA-like||Ubiquitin-like||Ubiquitin-related domain||	GO:0044710,GO:0016491,GO:0055114,GO:0004517,GO:0006809,GO:0046209,GO:0016709,GO:0016705,GO:0003824,GO:0009987,GO:0006807,GO:0003674,GO:0034641,GO:0005488,GO:0004497,GO:0044249,GO:0008150,GO:0044271,GO:0009058,GO:0005515,GO:0008152,GO:0044237	single-organism metabolic process,oxidoreductase activity,oxidation-reduction process,nitric-oxide synthase activity,nitric oxide biosynthetic process,nitric oxide metabolic process,oxidoreductase activity, acting on paired donors, with incorporation or reduction of molecular oxygen, NAD(P)H as one donor, and incorporation of one atom of oxygen,oxidoreductase activity, acting on paired donors, wi…	ssc04141	Protein processing in endoplasmic reticulum
TCONS_03021352	XLOC_945219	19.3467	226.867	-3.5517	3.7275e-13	2.3689e-10	trans	100156281(0.950177108384)	TM7SF3||	GO:0044710,GO:0016491,GO:0055114,GO:0004517,GO:0006809,GO:0046209,GO:0016709,GO:0016705,GO:0003824,GO:0009987,GO:0006807,GO:0003674,GO:0034641,GO:0005488,GO:0004497,GO:0044249,GO:0008150,GO:0044271,GO:0009058,GO:0005515,GO:0008152,GO:0044237	single-organism metabolic process,oxidoreductase activity,oxidation-reduction process,nitric-oxide synthase activity,nitric oxide biosynthetic process,nitric oxide metabolic process,oxidoreductase activity, acting on paired donors, with incorporation or reduction of molecular oxygen, NAD(P)H as one donor, and incorporation of one atom of oxygen,oxidoreductase activity, acting on paired donors, wi…	ssc04141	Protein processing in endoplasmic reticulum
TCONS_03021352	XLOC_945219	19.3467	226.867	-3.5517	3.7275e-13	2.3689e-10	trans	100514386(0.951151326667)	Ctr copper transporter||SLC31A2||	GO:0046915,GO:0005375,GO:0035434,GO:0044699,GO:0044763,GO:0034220,GO:0006825,GO:0022890,GO:0009987,GO:0000041,GO:0008324,GO:0003674,GO:0008150,GO:0022891,GO:0022892,GO:0044425,GO:0016021,GO:0031224,GO:0046873,GO:0006812,GO:0015075,GO:0055085,GO:0030001,GO:0006811,GO:0005215,GO:0022857,GO:0044765,GO:0016020,GO:0051179,GO:0006810,GO:0051234,GO:0005575	transition metal ion transmembrane transporter activity,copper ion transmembrane transporter activity,copper ion transmembrane transport,single-organism process,single-organism cellular process,ion transmembrane transport,copper ion transport,inorganic cation transmembrane transporter activity,cellular process,transition metal ion transport,cation transmembrane transporter activity,molecular_func…	ssc04141	Protein processing in endoplasmic reticulum
TCONS_03021352	XLOC_945219	19.3467	226.867	-3.5517	3.7275e-13	2.3689e-10	trans	100517271(0.964457848744)	AMP-dependent synthetase/ligase||SLC27A6||	GO:0003824,GO:0003674,GO:0008150,GO:0008152	catalytic activity,molecular_function,biological_process,metabolic process	ssc03320,ssc04146	PPAR signaling pathway,Peroxisome
TCONS_03021352	XLOC_945219	19.3467	226.867	-3.5517	3.7275e-13	2.3689e-10	trans	100154613(0.974171928763)	Protein-tyrosine phosphatase-like, PTPLA||CS domain||HSP20-like chaperone||PTPLAD1||	GO:0003824,GO:0003674,GO:0008150,GO:0008152	catalytic activity,molecular_function,biological_process,metabolic process	ssc03320,ssc04146	PPAR signaling pathway,Peroxisome
TCONS_06457132	XLOC_1979320	2.87697	60.6248	-4.3973	3.6839e-13	2.3689e-10	trans	100521628(0.984548652899)	ARHGEF19||Dbl homology (DH) domain||Pleckstrin homology domain||SH3 domain||Variant SH3 domain||	GO:0051716,GO:0035556,GO:0050896,GO:0007165,GO:0007264,GO:0023052,GO:0044700,GO:0007154,GO:0048583,GO:0044699,GO:0009966,GO:0010646,GO:0044763,GO:0023051,GO:0051056,GO:0065007,GO:0050789,GO:0050794,GO:0005085,GO:0007266,GO:0035023,GO:0005088,GO:0005089,GO:0030695,GO:0005083,GO:0007265,GO:0046578,GO:0009987,GO:0060589,GO:0003674,GO:0005488,GO:0008150,GO:0005515,GO:0030234	cellular response to stimulus,intracellular signal transduction,response to stimulus,signal transduction,small GTPase mediated signal transduction,signaling,single organism signaling,cell communication,regulation of response to stimulus,single-organism process,regulation of signal transduction,regulation of cell communication,single-organism cellular process,regulation of signaling,regulation of …	--	--
TCONS_06457132	XLOC_1979320	2.87697	60.6248	-4.3973	3.6839e-13	2.3689e-10	trans	100157037(0.962783724988)	FCH domain||PACSIN1||SH3 domain||Variant SH3 domain||	GO:0050795,GO:0050920,GO:0050896,GO:0032101,GO:0006935,GO:0042330,GO:0048583,GO:0044710,GO:0042221,GO:0055114,GO:0046906,GO:0065007,GO:0020037,GO:0050789,GO:0009288,GO:0009605,GO:0009055,GO:0003824,GO:0007610,GO:0005506,GO:0009987,GO:0040012,GO:0040011,GO:0042597,GO:0043228,GO:0043232,GO:1901363,GO:0043167,GO:0097159,GO:0046914,GO:0003674,GO:0005488,GO:0008150,GO:0005515,GO:0008152,GO:0006091,GO:…	regulation of behavior,regulation of chemotaxis,response to stimulus,regulation of response to external stimulus,chemotaxis,taxis,regulation of response to stimulus,single-organism metabolic process,response to chemical stimulus,oxidation-reduction process,tetrapyrrole binding,biological regulation,heme binding,regulation of biological process,bacterial-type flagellum,response to external stimulu…	--	--
TCONS_06457132	XLOC_1979320	2.87697	60.6248	-4.3973	3.6839e-13	2.3689e-10	trans	100153013(0.961892042626)	Ets domain||Pointed domain||SPDEF||Sterile alpha motif/pointed domain||	GO:0065007,GO:0050789,GO:0050794,GO:0001071,GO:0003700,GO:0009987,GO:0043565,GO:1901363,GO:0097159,GO:0006807,GO:0003674,GO:0034641,GO:0005488,GO:0046483,GO:1901576,GO:0044249,GO:0006139,GO:0008150,GO:1901360,GO:0006725,GO:0044271,GO:0009058,GO:0008152,GO:0003677,GO:1901362,GO:0019438,GO:0018130,GO:0009059,GO:0044238,GO:0090304,GO:0034654,GO:0034645,GO:2000112,GO:0010556,GO:0031326,GO:0009889,GO:…	biological regulation,regulation of biological process,regulation of cellular process,nucleic acid binding transcription factor activity,sequence-specific DNA binding transcription factor activity,cellular process,sequence-specific DNA binding,heterocyclic compound binding,organic cyclic compound binding,nitrogen compound metabolic process,molecular_function,cellular nitrogen compound metabolic p…	--	--
TCONS_06457132	XLOC_1979320	2.87697	60.6248	-4.3973	3.6839e-13	2.3689e-10	trans	100522636(0.990075668123)	||"SOCS protein, C-terminal"||"Small GTPase superfamily, ARF/SAR type"||"Small GTPase superfamily, Rab type"||"Small GTPase superfamily, Ras type"||"Small GTPase superfamily, Rho type"||Mitochondrial Rho-like||P-loop containing nucleoside triphosphate hydrolase||Ran GTPase||Small GTP-binding protein domain||Small GTPase superfamily||	GO:0051716,GO:0035556,GO:0050896,GO:0007165,GO:0007264,GO:0023052,GO:0044700,GO:0007154,GO:0005525,GO:0032561,GO:0019001,GO:0043168,GO:0000166,GO:1901265,GO:0044699,GO:0044763,GO:0032553,GO:0065007,GO:0036094,GO:0050789,GO:0017076,GO:0035639,GO:0050794,GO:0001883,GO:0032549,GO:0032550,GO:0032555,GO:0001882,GO:0009987,GO:1901363,GO:0043167,GO:0097159,GO:0003674,GO:0005488,GO:0008150,GO:0005575,GO:…	cellular response to stimulus,intracellular signal transduction,response to stimulus,signal transduction,small GTPase mediated signal transduction,signaling,single organism signaling,cell communication,GTP binding,guanyl ribonucleotide binding,guanyl nucleotide binding,anion binding,nucleotide binding,nucleoside phosphate binding,single-organism process,single-organism cellular process,ribonucleo…	--	--
TCONS_06457132	XLOC_1979320	2.87697	60.6248	-4.3973	3.6839e-13	2.3689e-10	trans	100623797(0.961735258371)	Serine/threonine/dual specificity protein kinase, catalytic domain||"Tyrosine-protein kinase, catalytic domain"||CDKL5||Protein kinase domain||Protein kinase-like domain||Serine-threonine/tyrosine-protein kinase catalytic domain||	GO:0043168,GO:0000166,GO:1901265,GO:0044699,GO:0032553,GO:0065007,GO:0036094,GO:0050789,GO:0017076,GO:0035639,GO:0050794,GO:0001883,GO:0032549,GO:0032550,GO:0032555,GO:0001882,GO:0007517,GO:0061061,GO:0003824,GO:0032501,GO:0009987,GO:0048513,GO:0016301,GO:0016772,GO:0044707,GO:0048731,GO:0044767,GO:1901363,GO:0043167,GO:0097159,GO:0006807,GO:0003674,GO:0034641,GO:0005488,GO:0046483,GO:1901576,GO:…	anion binding,nucleotide binding,nucleoside phosphate binding,single-organism process,ribonucleotide binding,biological regulation,small molecule binding,regulation of biological process,purine nucleotide binding,purine ribonucleoside triphosphate binding,regulation of cellular process,purine nucleoside binding,ribonucleoside binding,purine ribonucleoside binding,purine ribonucleotide binding,nuc…	--	--
TCONS_06457132	XLOC_1979320	2.87697	60.6248	-4.3973	3.6839e-13	2.3689e-10	trans	100156047(0.960610665006)	Acyl-CoA dehydrogenase, C-terminal domain||"Acyl-CoA dehydrogenase/oxidase, N-terminal and middle domain"||"Acyl-CoA dehydrogenase/oxidase, N-terminal"||"Acyl-CoA oxidase/dehydrogenase, central domain"||Acyl-CoA dehydrogenase/oxidase C-terminal||IVD||	GO:0016627,GO:0050662,GO:0048037,GO:0003995,GO:0050660,GO:0043168,GO:0044710,GO:0000166,GO:1901265,GO:0016491,GO:0055114,GO:0036094,GO:0003824,GO:1901363,GO:0043167,GO:0097159,GO:0003674,GO:0005488,GO:0008150,GO:0008152	oxidoreductase activity, acting on the CH-CH group of donors,coenzyme binding,cofactor binding,acyl-CoA dehydrogenase activity,flavin adenine dinucleotide binding,anion binding,single-organism metabolic process,nucleotide binding,nucleoside phosphate binding,oxidoreductase activity,oxidation-reduction process,small molecule binding,catalytic activity,heterocyclic compound binding,ion binding,orga…	ssc01100,ssc00280	Metabolic pathways,Valine, leucine and isoleucine degradation
TCONS_06457132	XLOC_1979320	2.87697	60.6248	-4.3973	3.6839e-13	2.3689e-10	trans	100511241(0.955158335297)	||"DNA-directed RNA polymerase, subunit N/Rpb10"||RNA polymerase subunit RPB10||	GO:0003824,GO:0009987,GO:0016772,GO:1901363,GO:0097159,GO:0006807,GO:0003674,GO:0034641,GO:0005488,GO:0046483,GO:1901576,GO:0044249,GO:0006139,GO:0008150,GO:1901360,GO:0006725,GO:0044271,GO:0009058,GO:0008152,GO:0003677,GO:1901362,GO:0019438,GO:0018130,GO:0009059,GO:0044238,GO:0090304,GO:0034654,GO:0034645,GO:0034062,GO:0016740,GO:0044237,GO:0010467,GO:0071704,GO:0044260,GO:0003676,GO:0043170,GO:…	catalytic activity,cellular process,transferase activity, transferring phosphorus-containing groups,heterocyclic compound binding,organic cyclic compound binding,nitrogen compound metabolic process,molecular_function,cellular nitrogen compound metabolic process,binding,heterocycle metabolic process,organic substance biosynthetic process,cellular biosynthetic process,nucleobase-containing compound…	ssc05016,ssc03020,ssc01100,ssc05169,ssc00230,ssc04623,ssc00240	Huntington's disease,RNA polymerase,Metabolic pathways,Epstein-Barr virus infection,Purine metabolism,Cytosolic DNA-sensing pathway,Pyrimidine metabolism
TCONS_06457132	XLOC_1979320	2.87697	60.6248	-4.3973	3.6839e-13	2.3689e-10	trans	100154192(0.954065134435)	C2 domain||HECT||NEDD4L||WW domain||	GO:0003824,GO:0003674,GO:0005488,GO:0005515,GO:0016881,GO:0004842,GO:0019787,GO:0016879,GO:0016874,GO:0005634,GO:0005575,GO:0005622,GO:0043229,GO:0043226,GO:0044424,GO:0005623,GO:0044464,GO:0043231,GO:0043227	catalytic activity,molecular_function,binding,protein binding,acid-amino acid ligase activity,ubiquitin-protein ligase activity,small conjugating protein ligase activity,ligase activity, forming carbon-nitrogen bonds,ligase activity,nucleus,cellular_component,intracellular,intracellular organelle,organelle,intracellular part,cell,cell part,intracellular membrane-bounded organelle,membrane-bounded…	ssc04960,ssc04144,ssc04120	Aldosterone-regulated sodium reabsorption,Endocytosis,Ubiquitin mediated proteolysis
TCONS_06457132	XLOC_1979320	2.87697	60.6248	-4.3973	3.6839e-13	2.3689e-10	trans	100736657(0.952240234015)	-	GO:0003824,GO:0003674,GO:0005488,GO:0005515,GO:0016881,GO:0004842,GO:0019787,GO:0016879,GO:0016874,GO:0005634,GO:0005575,GO:0005622,GO:0043229,GO:0043226,GO:0044424,GO:0005623,GO:0044464,GO:0043231,GO:0043227	catalytic activity,molecular_function,binding,protein binding,acid-amino acid ligase activity,ubiquitin-protein ligase activity,small conjugating protein ligase activity,ligase activity, forming carbon-nitrogen bonds,ligase activity,nucleus,cellular_component,intracellular,intracellular organelle,organelle,intracellular part,cell,cell part,intracellular membrane-bounded organelle,membrane-bounded…	ssc04960,ssc04144,ssc04120	Aldosterone-regulated sodium reabsorption,Endocytosis,Ubiquitin mediated proteolysis
TCONS_06457132	XLOC_1979320	2.87697	60.6248	-4.3973	3.6839e-13	2.3689e-10	trans	100524623(0.973936962754)	TMEM117||	GO:0003824,GO:0003674,GO:0005488,GO:0005515,GO:0016881,GO:0004842,GO:0019787,GO:0016879,GO:0016874,GO:0005634,GO:0005575,GO:0005622,GO:0043229,GO:0043226,GO:0044424,GO:0005623,GO:0044464,GO:0043231,GO:0043227	catalytic activity,molecular_function,binding,protein binding,acid-amino acid ligase activity,ubiquitin-protein ligase activity,small conjugating protein ligase activity,ligase activity, forming carbon-nitrogen bonds,ligase activity,nucleus,cellular_component,intracellular,intracellular organelle,organelle,intracellular part,cell,cell part,intracellular membrane-bounded organelle,membrane-bounded…	ssc04960,ssc04144,ssc04120	Aldosterone-regulated sodium reabsorption,Endocytosis,Ubiquitin mediated proteolysis
TCONS_06457132	XLOC_1979320	2.87697	60.6248	-4.3973	3.6839e-13	2.3689e-10	trans	100517565(0.966471747535)	N1221-like||Protein of unknown function DUF3402||STRIP2||	GO:0003824,GO:0003674,GO:0005488,GO:0005515,GO:0016881,GO:0004842,GO:0019787,GO:0016879,GO:0016874,GO:0005634,GO:0005575,GO:0005622,GO:0043229,GO:0043226,GO:0044424,GO:0005623,GO:0044464,GO:0043231,GO:0043227	catalytic activity,molecular_function,binding,protein binding,acid-amino acid ligase activity,ubiquitin-protein ligase activity,small conjugating protein ligase activity,ligase activity, forming carbon-nitrogen bonds,ligase activity,nucleus,cellular_component,intracellular,intracellular organelle,organelle,intracellular part,cell,cell part,intracellular membrane-bounded organelle,membrane-bounded…	ssc04960,ssc04144,ssc04120	Aldosterone-regulated sodium reabsorption,Endocytosis,Ubiquitin mediated proteolysis
TCONS_06457132	XLOC_1979320	2.87697	60.6248	-4.3973	3.6839e-13	2.3689e-10	trans	100519631(0.986021085739)	-	GO:0016810,GO:0003824,GO:0016813,GO:0016787,GO:0003674,GO:0005737,GO:0005575,GO:0005622,GO:0044424,GO:0005623,GO:0044464	hydrolase activity, acting on carbon-nitrogen (but not peptide) bonds,catalytic activity,hydrolase activity, acting on carbon-nitrogen (but not peptide) bonds, in linear amidines,hydrolase activity,molecular_function,cytoplasm,cellular_component,intracellular,intracellular part,cell,cell part	ssc04960,ssc04144,ssc04120	Aldosterone-regulated sodium reabsorption,Endocytosis,Ubiquitin mediated proteolysis
TCONS_06457132	XLOC_1979320	2.87697	60.6248	-4.3973	3.6839e-13	2.3689e-10	trans	100520842(0.965003354097)	IL17REL||	GO:0016810,GO:0003824,GO:0016813,GO:0016787,GO:0003674,GO:0005737,GO:0005575,GO:0005622,GO:0044424,GO:0005623,GO:0044464	hydrolase activity, acting on carbon-nitrogen (but not peptide) bonds,catalytic activity,hydrolase activity, acting on carbon-nitrogen (but not peptide) bonds, in linear amidines,hydrolase activity,molecular_function,cytoplasm,cellular_component,intracellular,intracellular part,cell,cell part	ssc04960,ssc04144,ssc04120	Aldosterone-regulated sodium reabsorption,Endocytosis,Ubiquitin mediated proteolysis
TCONS_06457132	XLOC_1979320	2.87697	60.6248	-4.3973	3.6839e-13	2.3689e-10	trans	100623865(0.961605107987)	-	GO:0044699,GO:0044763,GO:0034220,GO:0015078,GO:0022890,GO:0009987,GO:0006818,GO:0015992,GO:0033179,GO:0008324,GO:0015672,GO:0003674,GO:0033177,GO:0008150,GO:0022891,GO:0022892,GO:0044425,GO:0015077,GO:0016469,GO:0006812,GO:0015075,GO:0015988,GO:0015991,GO:0055085,GO:0033176,GO:0006811,GO:0005215,GO:0009306,GO:0033036,GO:0022857,GO:0008104,GO:0015031,GO:0045184,GO:0071702,GO:0032940,GO:0046903,GO:…	single-organism process,single-organism cellular process,ion transmembrane transport,hydrogen ion transmembrane transporter activity,inorganic cation transmembrane transporter activity,cellular process,hydrogen transport,proton transport,proton-transporting V-type ATPase, V0 domain,cation transmembrane transporter activity,monovalent inorganic cation transport,molecular_function,proton-transporti…	ssc00190,ssc04145,ssc01100,ssc04721,ssc04966,ssc05323	Oxidative phosphorylation,Phagosome,Metabolic pathways,Synaptic vesicle cycle,Collecting duct acid secretion,Rheumatoid arthritis
TCONS_06457132	XLOC_1979320	2.87697	60.6248	-4.3973	3.6839e-13	2.3689e-10	trans	100515289(0.976858761992)	Biliverdin reductase, catalytic||"Oxidoreductase, N-terminal"||BLVRA||Biliverdin reductase A||	GO:0016627,GO:0050662,GO:0042168,GO:0048037,GO:0042440,GO:0051287,GO:0004074,GO:0042167,GO:0006787,GO:0033015,GO:0051186,GO:0051187,GO:0044710,GO:0016628,GO:0000166,GO:1901265,GO:0050661,GO:0016491,GO:0055114,GO:0036094,GO:1901564,GO:0006778,GO:0046149,GO:0016620,GO:0046700,GO:0033013,GO:0003824,GO:0044270,GO:1901361,GO:0019439,GO:0009987,GO:0016071,GO:1901565,GO:0016787,GO:1901363,GO:0043167,GO:…	oxidoreductase activity, acting on the CH-CH group of donors,coenzyme binding,heme metabolic process,cofactor binding,pigment metabolic process,NAD binding,biliverdin reductase activity,heme catabolic process,porphyrin-containing compound catabolic process,tetrapyrrole catabolic process,cofactor metabolic process,cofactor catabolic process,single-organism metabolic process,oxidoreductase activity…	ssc00860	Porphyrin and chlorophyll metabolism
TCONS_06457132	XLOC_1979320	2.87697	60.6248	-4.3973	3.6839e-13	2.3689e-10	trans	100142688(0.96872298034)	Transcription factor, Skn-1-like, DNA-binding domain||Basic-leucine zipper domain||CREB3L4||	GO:0044699,GO:0044763,GO:0065007,GO:0000003,GO:0032505,GO:0043093,GO:0050789,GO:0000917,GO:0032506,GO:0090529,GO:0050794,GO:0019954,GO:0001071,GO:0003700,GO:0000910,GO:0051301,GO:0009987,GO:0022402,GO:0043565,GO:0022607,GO:0044085,GO:1901363,GO:0097159,GO:0006807,GO:0003674,GO:0034641,GO:0005488,GO:0046483,GO:1901576,GO:0044249,GO:0006139,GO:0008150,GO:0071840,GO:1901360,GO:0006725,GO:0044271,GO:…	single-organism process,single-organism cellular process,biological regulation,reproduction,reproduction of a single-celled organism,cytokinesis by binary fission,regulation of biological process,barrier septum assembly,cytokinetic process,cell septum assembly,regulation of cellular process,asexual reproduction,nucleic acid binding transcription factor activity,sequence-specific DNA binding trans…	ssc05016,ssc04728,ssc04725,ssc04962,ssc05030,ssc04918,ssc04915,ssc04911,ssc05215,ssc05031,ssc04668,ssc04151,ssc04916,ssc05034,ssc05161,ssc05203	Huntington's disease,Dopaminergic synapse,Cholinergic synapse,Vasopressin-regulated water reabsorption,Cocaine addiction,Thyroid hormone synthesis,Estrogen signaling pathway,Insulin secretion,Prostate cancer,Amphetamine addiction,TNF signaling pathway,PI3K-Akt signaling pathway,Melanogenesis,Alcoholism,Hepatitis B,Viral carcinogenesis
TCONS_06457132	XLOC_1979320	2.87697	60.6248	-4.3973	3.6839e-13	2.3689e-10	trans	100522252(0.959955180061)	AARD||	GO:0044699,GO:0044763,GO:0065007,GO:0050789,GO:0050794,GO:0007096,GO:0010458,GO:0009987,GO:0022402,GO:0008150,GO:0071840,GO:0000278,GO:0051128,GO:0016043,GO:0007049,GO:0033043,GO:0000280,GO:0007067,GO:0007088,GO:0007346,GO:0051783,GO:0048285,GO:0051726,GO:0010564,GO:0006996,GO:0005634,GO:0005575,GO:0005622,GO:0043229,GO:0043226,GO:0044424,GO:0005623,GO:0044464,GO:0043231,GO:0043227	single-organism process,single-organism cellular process,biological regulation,regulation of biological process,regulation of cellular process,regulation of exit from mitosis,exit from mitosis,cellular process,cell cycle process,biological_process,cellular component organization or biogenesis,mitotic cell cycle,regulation of cellular component organization,cellular component organization,cell cyc…	ssc05016,ssc04728,ssc04725,ssc04962,ssc05030,ssc04918,ssc04915,ssc04911,ssc05215,ssc05031,ssc04668,ssc04151,ssc04916,ssc05034,ssc05161,ssc05203	Huntington's disease,Dopaminergic synapse,Cholinergic synapse,Vasopressin-regulated water reabsorption,Cocaine addiction,Thyroid hormone synthesis,Estrogen signaling pathway,Insulin secretion,Prostate cancer,Amphetamine addiction,TNF signaling pathway,PI3K-Akt signaling pathway,Melanogenesis,Alcoholism,Hepatitis B,Viral carcinogenesis
TCONS_06457132	XLOC_1979320	2.87697	60.6248	-4.3973	3.6839e-13	2.3689e-10	trans	100516567(0.96490014229)	C1orf21||	GO:0044699,GO:0044763,GO:0065007,GO:0050789,GO:0050794,GO:0007096,GO:0010458,GO:0009987,GO:0022402,GO:0008150,GO:0071840,GO:0000278,GO:0051128,GO:0016043,GO:0007049,GO:0033043,GO:0000280,GO:0007067,GO:0007088,GO:0007346,GO:0051783,GO:0048285,GO:0051726,GO:0010564,GO:0006996,GO:0005634,GO:0005575,GO:0005622,GO:0043229,GO:0043226,GO:0044424,GO:0005623,GO:0044464,GO:0043231,GO:0043227	single-organism process,single-organism cellular process,biological regulation,regulation of biological process,regulation of cellular process,regulation of exit from mitosis,exit from mitosis,cellular process,cell cycle process,biological_process,cellular component organization or biogenesis,mitotic cell cycle,regulation of cellular component organization,cellular component organization,cell cyc…	ssc05016,ssc04728,ssc04725,ssc04962,ssc05030,ssc04918,ssc04915,ssc04911,ssc05215,ssc05031,ssc04668,ssc04151,ssc04916,ssc05034,ssc05161,ssc05203	Huntington's disease,Dopaminergic synapse,Cholinergic synapse,Vasopressin-regulated water reabsorption,Cocaine addiction,Thyroid hormone synthesis,Estrogen signaling pathway,Insulin secretion,Prostate cancer,Amphetamine addiction,TNF signaling pathway,PI3K-Akt signaling pathway,Melanogenesis,Alcoholism,Hepatitis B,Viral carcinogenesis
TCONS_06457132	XLOC_1979320	2.87697	60.6248	-4.3973	3.6839e-13	2.3689e-10	trans	397150(-0.952152096118)	C-type lectin||C-type lectin fold||Epidermal growth factor-like domain||SELP||Selectin superfamily||Sushi/SCR/CCP||	GO:0030529,GO:0003735,GO:0005840,GO:0006412,GO:0009987,GO:0043228,GO:0043232,GO:0015934,GO:0003674,GO:0005488,GO:1901576,GO:0044249,GO:0044391,GO:0005198,GO:0008150,GO:0009058,GO:0005515,GO:0008152,GO:0009059,GO:0044238,GO:0019538,GO:0034645,GO:0044237,GO:0044267,GO:0010467,GO:0071704,GO:0044260,GO:0043170,GO:0005737,GO:0030246,GO:0044444,GO:0032991,GO:0005575,GO:0005622,GO:0043229,GO:0043226,GO:…	ribonucleoprotein complex,structural constituent of ribosome,ribosome,translation,cellular process,non-membrane-bounded organelle,intracellular non-membrane-bounded organelle,large ribosomal subunit,molecular_function,binding,organic substance biosynthetic process,cellular biosynthetic process,ribosomal subunit,structural molecule activity,biological_process,biosynthetic process,protein binding,m…	ssc05150,ssc05144,ssc04514	Staphylococcus aureus infection,Malaria,Cell adhesion molecules (CAMs)
TCONS_06457132	XLOC_1979320	2.87697	60.6248	-4.3973	3.6839e-13	2.3689e-10	trans	100520235(0.968163117807)	-	GO:0043167,GO:0046914,GO:0003674,GO:0005488,GO:0008270,GO:0005515,GO:0046872,GO:0043169	ion binding,transition metal ion binding,molecular_function,binding,zinc ion binding,protein binding,metal ion binding,cation binding	ssc05150,ssc05144,ssc04514	Staphylococcus aureus infection,Malaria,Cell adhesion molecules (CAMs)
TCONS_06457132	XLOC_1979320	2.87697	60.6248	-4.3973	3.6839e-13	2.3689e-10	trans	100624458(0.969516562661)	ANKH||Progressive ankylosis||	GO:0008121,GO:0016681,GO:0035435,GO:0044710,GO:0016491,GO:0044699,GO:0055114,GO:0044763,GO:0006817,GO:0016679,GO:0034220,GO:0015114,GO:0015078,GO:0022890,GO:0003824,GO:0009987,GO:0006820,GO:0015698,GO:0008324,GO:0008509,GO:0003674,GO:0008150,GO:0022891,GO:0022892,GO:0044425,GO:0016021,GO:0031224,GO:0008152,GO:0015077,GO:0015075,GO:0055085,GO:0006811,GO:0005215,GO:0022857,GO:0015103,GO:0044765,GO:…	ubiquinol-cytochrome-c reductase activity,oxidoreductase activity, acting on diphenols and related substances as donors, cytochrome as acceptor,phosphate ion transmembrane transport,single-organism metabolic process,oxidoreductase activity,single-organism process,oxidation-reduction process,single-organism cellular process,phosphate ion transport,oxidoreductase activity, acting on diphenols and r…	ssc05150,ssc05144,ssc04514	Staphylococcus aureus infection,Malaria,Cell adhesion molecules (CAMs)
TCONS_06457132	XLOC_1979320	2.87697	60.6248	-4.3973	3.6839e-13	2.3689e-10	trans	100519853(0.953814365929)	||"Zinc finger, C2H2"||"Zinc finger, C2H2-like"||Krueppel-associated box||	GO:0065007,GO:0050789,GO:0050794,GO:0009987,GO:1901363,GO:0097159,GO:0006807,GO:0003674,GO:0034641,GO:0005488,GO:0046483,GO:1901576,GO:0044249,GO:0006139,GO:0008150,GO:1901360,GO:0006725,GO:0044271,GO:0009058,GO:0008152,GO:1901362,GO:0019438,GO:0018130,GO:0009059,GO:0044238,GO:0090304,GO:0034654,GO:0034645,GO:2000112,GO:0010556,GO:0031326,GO:0009889,GO:0044237,GO:0010467,GO:0071704,GO:0060255,GO:…	biological regulation,regulation of biological process,regulation of cellular process,cellular process,heterocyclic compound binding,organic cyclic compound binding,nitrogen compound metabolic process,molecular_function,cellular nitrogen compound metabolic process,binding,heterocycle metabolic process,organic substance biosynthetic process,cellular biosynthetic process,nucleobase-containing compo…	ssc05150,ssc05144,ssc04514	Staphylococcus aureus infection,Malaria,Cell adhesion molecules (CAMs)
TCONS_06457132	XLOC_1979320	2.87697	60.6248	-4.3973	3.6839e-13	2.3689e-10	trans	100519863(0.961749272397)	Spectrin alpha chain, SH3 domain||Ankyrin repeat||Ankyrin repeat-containing domain||SH3 domain||TP53BP2||Ubiquitin-related domain||Variant SH3 domain||	GO:0003674,GO:0005488,GO:0005515	molecular_function,binding,protein binding	ssc05150,ssc05144,ssc04514	Staphylococcus aureus infection,Malaria,Cell adhesion molecules (CAMs)
TCONS_06457132	XLOC_1979320	2.87697	60.6248	-4.3973	3.6839e-13	2.3689e-10	trans	100620195(0.951578415498)	Small GTPase superfamily, ARF/SAR type||"Small GTPase superfamily, Rab type"||"Small GTPase superfamily, Ras type"||Mitochondrial Rho-like||NKIRAS1||P-loop containing nucleoside triphosphate hydrolase||Small GTP-binding protein domain||Small GTPase superfamily||	GO:0051716,GO:0035556,GO:0050896,GO:0007165,GO:0007264,GO:0023052,GO:0044700,GO:0007154,GO:0005525,GO:0032561,GO:0019001,GO:0043168,GO:0000166,GO:1901265,GO:0044699,GO:0044763,GO:0032553,GO:0065007,GO:0036094,GO:0003924,GO:0050789,GO:0017076,GO:0035639,GO:0050794,GO:0001883,GO:0032549,GO:0032550,GO:0032555,GO:0001882,GO:0017111,GO:0003824,GO:0016462,GO:0009987,GO:0016817,GO:0016818,GO:0016787,GO:…	cellular response to stimulus,intracellular signal transduction,response to stimulus,signal transduction,small GTPase mediated signal transduction,signaling,single organism signaling,cell communication,GTP binding,guanyl ribonucleotide binding,guanyl nucleotide binding,anion binding,nucleotide binding,nucleoside phosphate binding,single-organism process,single-organism cellular process,ribonucleo…	ssc05150,ssc05144,ssc04514	Staphylococcus aureus infection,Malaria,Cell adhesion molecules (CAMs)
TCONS_06457132	XLOC_1979320	2.87697	60.6248	-4.3973	3.6839e-13	2.3689e-10	trans	396580(0.961059147289)	Ubiquitin-conjugating enzyme, E2||UBE2D2||Ubiquitin-conjugating enzyme/RWD-like||	GO:0003824,GO:0009987,GO:0003674,GO:0005488,GO:0008150,GO:0005515,GO:0008152,GO:0044238,GO:0019538,GO:0033036,GO:0044237,GO:0044267,GO:0008104,GO:0071704,GO:0015031,GO:0045184,GO:0044260,GO:0043170,GO:0071702,GO:0016881,GO:0016879,GO:0006464,GO:0036211,GO:0051179,GO:0016874,GO:0006810,GO:0051234,GO:0043412	catalytic activity,cellular process,molecular_function,binding,biological_process,protein binding,metabolic process,primary metabolic process,protein metabolic process,macromolecule localization,cellular metabolic process,cellular protein metabolic process,protein localization,organic substance metabolic process,protein transport,establishment of protein localization,cellular macromolecule metabo…	ssc04120,ssc04141	Ubiquitin mediated proteolysis,Protein processing in endoplasmic reticulum
TCONS_06457132	XLOC_1979320	2.87697	60.6248	-4.3973	3.6839e-13	2.3689e-10	trans	396930(0.975217591197)	Peptidase M20, dimerisation domain||ACY1;||N-acyl-L-amino-acid amidohydrolase||Peptidase M20||	GO:0044699,GO:0044763,GO:0008233,GO:0003824,GO:0009987,GO:0000042,GO:0000301,GO:0034067,GO:0072600,GO:0016787,GO:0003674,GO:0005488,GO:0008150,GO:0005515,GO:0008152,GO:0033365,GO:0044238,GO:0006508,GO:0006605,GO:0019538,GO:0033036,GO:0072594,GO:0008104,GO:0071704,GO:0015031,GO:0045184,GO:0034613,GO:0070727,GO:0016482,GO:0043170,GO:0071702,GO:0044765,GO:0006886,GO:0006891,GO:0051179,GO:0006810,GO:…	single-organism process,single-organism cellular process,peptidase activity,catalytic activity,cellular process,protein targeting to Golgi,retrograde transport, vesicle recycling within Golgi,protein localization to Golgi apparatus,establishment of protein localization to Golgi,hydrolase activity,molecular_function,binding,biological_process,protein binding,metabolic process,protein localization …	ssc01100,ssc00330,ssc01210,ssc01230	Metabolic pathways,Arginine and proline metabolism,2-Oxocarboxylic acid metabolism,Biosynthesis of amino acids
TCONS_06457132	XLOC_1979320	2.87697	60.6248	-4.3973	3.6839e-13	2.3689e-10	trans	733700(0.960761897943)	Serine/threonine/dual specificity protein kinase, catalytic domain||"Tyrosine-protein kinase, catalytic domain"||CDK5||Protein kinase domain||Protein kinase-like domain||Serine-threonine/tyrosine-protein kinase catalytic domain||	GO:0043168,GO:0000166,GO:1901265,GO:0032553,GO:0036094,GO:0017076,GO:0035639,GO:0001883,GO:0032549,GO:0032550,GO:0032555,GO:0001882,GO:0003824,GO:0009987,GO:0016301,GO:0016772,GO:1901363,GO:0043167,GO:0097159,GO:0003674,GO:0005488,GO:0030554,GO:0006796,GO:0008150,GO:0016773,GO:0005524,GO:0006793,GO:0032559,GO:0008152,GO:0044238,GO:0006468,GO:0019538,GO:0016310,GO:0004672,GO:0016740,GO:0044237,GO:…	anion binding,nucleotide binding,nucleoside phosphate binding,ribonucleotide binding,small molecule binding,purine nucleotide binding,purine ribonucleoside triphosphate binding,purine nucleoside binding,ribonucleoside binding,purine ribonucleoside binding,purine ribonucleotide binding,nucleoside binding,catalytic activity,cellular process,kinase activity,transferase activity, transferring phospho…	ssc05030,ssc05010,ssc04360	Cocaine addiction,Alzheimer's disease,Axon guidance
TCONS_06457132	XLOC_1979320	2.87697	60.6248	-4.3973	3.6839e-13	2.3689e-10	trans	100622748(0.951786874653)	K Homology domain, type 1||K Homology domain||TDRKH||Tudor domain||	GO:0044764,GO:0009987,GO:1901363,GO:0097159,GO:0003674,GO:0005488,GO:0000746,GO:0008150,GO:0003677,GO:0051704,GO:0003676,GO:0003723	multi-organism cellular process,cellular process,heterocyclic compound binding,organic cyclic compound binding,molecular_function,binding,conjugation,biological_process,DNA binding,multi-organism process,nucleic acid binding,RNA binding	ssc05030,ssc05010,ssc04360	Cocaine addiction,Alzheimer's disease,Axon guidance
TCONS_06457132	XLOC_1979320	2.87697	60.6248	-4.3973	3.6839e-13	2.3689e-10	trans	100627466(0.96686715356)	-	GO:0051716,GO:0035556,GO:0050896,GO:0007165,GO:0023052,GO:0044700,GO:0007154,GO:0044699,GO:0044763,GO:0065007,GO:0050789,GO:0050794,GO:0008083,GO:0005102,GO:0009987,GO:1901363,GO:0097159,GO:0003674,GO:0005488,GO:0008150,GO:0005515,GO:0003677,GO:0003676	cellular response to stimulus,intracellular signal transduction,response to stimulus,signal transduction,signaling,single organism signaling,cell communication,single-organism process,single-organism cellular process,biological regulation,regulation of biological process,regulation of cellular process,growth factor activity,receptor binding,cellular process,heterocyclic compound binding,organic c…	ssc05030,ssc05010,ssc04360	Cocaine addiction,Alzheimer's disease,Axon guidance
TCONS_06457132	XLOC_1979320	2.87697	60.6248	-4.3973	3.6839e-13	2.3689e-10	trans	100521799(0.965105565971)	Mitochondrial Rho-like||P-loop containing nucleoside triphosphate hydrolase||RSG1||Small GTPase superfamily||	GO:0051716,GO:0035556,GO:0050896,GO:0007165,GO:0007264,GO:0023052,GO:0044700,GO:0007154,GO:0005525,GO:0032561,GO:0019001,GO:0043168,GO:0000166,GO:1901265,GO:0044699,GO:0044763,GO:0032553,GO:0065007,GO:0036094,GO:1901564,GO:0003924,GO:0050789,GO:0017076,GO:0035639,GO:0050794,GO:0001883,GO:0032549,GO:0032550,GO:0032555,GO:0001882,GO:0017111,GO:0003824,GO:0016462,GO:0009987,GO:0016817,GO:0016818,GO:…	cellular response to stimulus,intracellular signal transduction,response to stimulus,signal transduction,small GTPase mediated signal transduction,signaling,single organism signaling,cell communication,GTP binding,guanyl ribonucleotide binding,guanyl nucleotide binding,anion binding,nucleotide binding,nucleoside phosphate binding,single-organism process,single-organism cellular process,ribonucleo…	ssc05030,ssc05010,ssc04360	Cocaine addiction,Alzheimer's disease,Axon guidance
TCONS_06457132	XLOC_1979320	2.87697	60.6248	-4.3973	3.6839e-13	2.3689e-10	trans	100623595(0.967011791203)	Diacylglycerol kinase, accessory domain||"Diacylglycerol kinase, catalytic domain"||"Protein kinase C-like, phorbol ester/diacylglycerol-binding domain"||DGKG||EF-hand domain||Thiamin diphosphate-binding fold||	GO:0051716,GO:0035556,GO:0050896,GO:0007165,GO:0023052,GO:0044700,GO:0007154,GO:0007205,GO:0004143,GO:0044699,GO:0044763,GO:0065007,GO:0050789,GO:0050794,GO:0007166,GO:0007186,GO:0003824,GO:0009987,GO:0016301,GO:0016772,GO:0043167,GO:0003674,GO:0005488,GO:0005509,GO:0008150,GO:0016773,GO:0016740,GO:0046872,GO:0043169	cellular response to stimulus,intracellular signal transduction,response to stimulus,signal transduction,signaling,single organism signaling,cell communication,protein kinase C-activating G-protein coupled receptor signaling pathway,diacylglycerol kinase activity,single-organism process,single-organism cellular process,biological regulation,regulation of biological process,regulation of cellular …	ssc00564,ssc01100,ssc04070,ssc00561	Glycerophospholipid metabolism,Metabolic pathways,Phosphatidylinositol signaling system,Glycerolipid metabolism
TCONS_06457132	XLOC_1979320	2.87697	60.6248	-4.3973	3.6839e-13	2.3689e-10	trans	100736660(0.967035504772)	-	GO:0003674,GO:0005488,GO:0005515	molecular_function,binding,protein binding	ssc04960,ssc04144,ssc04120	Aldosterone-regulated sodium reabsorption,Endocytosis,Ubiquitin mediated proteolysis
TCONS_06457132	XLOC_1979320	2.87697	60.6248	-4.3973	3.6839e-13	2.3689e-10	trans	100738061(0.958514628003)	-	GO:0003674,GO:0005488,GO:0005515	molecular_function,binding,protein binding	ssc04960,ssc04144,ssc04120	Aldosterone-regulated sodium reabsorption,Endocytosis,Ubiquitin mediated proteolysis
TCONS_06457132	XLOC_1979320	2.87697	60.6248	-4.3973	3.6839e-13	2.3689e-10	trans	100153615(0.962892754678)	7TM GPCR, olfactory receptor/chemoreceptor Srsx||"7TM GPCR, serpentine receptor class x (Srx)"||"G protein-coupled receptor, rhodopsin-like"||"GPCR, rhodopsin-like, 7TM"||GPR68||OGR1 sphingosylphosphorylcholine receptor||Psychosine receptor||	GO:0051716,GO:0050896,GO:0007165,GO:0023052,GO:0044700,GO:0007154,GO:0044710,GO:0044699,GO:0044763,GO:0065007,GO:0050789,GO:0050794,GO:0007166,GO:0007186,GO:0004930,GO:0038023,GO:0009987,GO:0004888,GO:0004872,GO:0004871,GO:0060089,GO:0003674,GO:0006629,GO:0008150,GO:0044425,GO:0016021,GO:0031224,GO:0008152,GO:0044238,GO:0071704,GO:0016020,GO:0005575	cellular response to stimulus,response to stimulus,signal transduction,signaling,single organism signaling,cell communication,single-organism metabolic process,single-organism process,single-organism cellular process,biological regulation,regulation of biological process,regulation of cellular process,cell surface receptor signaling pathway,G-protein coupled receptor signaling pathway,G-protein c…	ssc04960,ssc04144,ssc04120	Aldosterone-regulated sodium reabsorption,Endocytosis,Ubiquitin mediated proteolysis
TCONS_06457132	XLOC_1979320	2.87697	60.6248	-4.3973	3.6839e-13	2.3689e-10	trans	100520060(0.952668046492)	-	GO:0030529,GO:0003735,GO:0005840,GO:0006412,GO:0032040,GO:0030684,GO:0009987,GO:0043228,GO:0043232,GO:0003674,GO:0005488,GO:1901576,GO:0044249,GO:0005198,GO:0008150,GO:0009058,GO:0005515,GO:0008152,GO:0009059,GO:0044238,GO:0019538,GO:0034645,GO:0044237,GO:0044267,GO:0010467,GO:0071704,GO:0044260,GO:0043170,GO:0005737,GO:0016020,GO:0044444,GO:0032991,GO:0005575,GO:0005622,GO:0043229,GO:0043226,GO:…	ribonucleoprotein complex,structural constituent of ribosome,ribosome,translation,small-subunit processome,preribosome,cellular process,non-membrane-bounded organelle,intracellular non-membrane-bounded organelle,molecular_function,binding,organic substance biosynthetic process,cellular biosynthetic process,structural molecule activity,biological_process,biosynthetic process,protein binding,metabo…	ssc04960,ssc04144,ssc04120	Aldosterone-regulated sodium reabsorption,Endocytosis,Ubiquitin mediated proteolysis
TCONS_06457132	XLOC_1979320	2.87697	60.6248	-4.3973	3.6839e-13	2.3689e-10	trans	100524036(0.956117887233)	SORL1||VPS10||	GO:0030529,GO:0003735,GO:0005840,GO:0006412,GO:0032040,GO:0030684,GO:0009987,GO:0043228,GO:0043232,GO:0003674,GO:0005488,GO:1901576,GO:0044249,GO:0005198,GO:0008150,GO:0009058,GO:0005515,GO:0008152,GO:0009059,GO:0044238,GO:0019538,GO:0034645,GO:0044237,GO:0044267,GO:0010467,GO:0071704,GO:0044260,GO:0043170,GO:0005737,GO:0016020,GO:0044444,GO:0032991,GO:0005575,GO:0005622,GO:0043229,GO:0043226,GO:…	ribonucleoprotein complex,structural constituent of ribosome,ribosome,translation,small-subunit processome,preribosome,cellular process,non-membrane-bounded organelle,intracellular non-membrane-bounded organelle,molecular_function,binding,organic substance biosynthetic process,cellular biosynthetic process,structural molecule activity,biological_process,biosynthetic process,protein binding,metabo…	ssc04960,ssc04144,ssc04120	Aldosterone-regulated sodium reabsorption,Endocytosis,Ubiquitin mediated proteolysis
TCONS_06457132	XLOC_1979320	2.87697	60.6248	-4.3973	3.6839e-13	2.3689e-10	trans	554303(0.971605508328)	CCL28||Chemokine interleukin-8-like domain||	GO:0050896,GO:0005102,GO:0008009,GO:0042379,GO:0003674,GO:0005488,GO:0008150,GO:0005515,GO:0001664,GO:0005125,GO:0005126,GO:0005576,GO:0005575,GO:0006955,GO:0002376	response to stimulus,receptor binding,chemokine activity,chemokine receptor binding,molecular_function,binding,biological_process,protein binding,G-protein coupled receptor binding,cytokine activity,cytokine receptor binding,extracellular region,cellular_component,immune response,immune system process	ssc04672,ssc04062,ssc04060	Intestinal immune network for IgA production,Chemokine signaling pathway,Cytokine-cytokine receptor interaction
TCONS_06457132	XLOC_1979320	2.87697	60.6248	-4.3973	3.6839e-13	2.3689e-10	trans	100516080(0.973196967904)	RNA (C5-cytosine) methyltransferase, NOP2||Bacterial Fmu (Sun)/eukaryotic nucleolar NOL1/Nop2p||NOP2||Nop2p||RNA (C5-cytosine) methyltransferase||Ribosomal RNA methyltransferase FtsJ domain||S-adenosyl-L-methionine-dependent methyltransferase-like||	GO:0003824,GO:0009987,GO:0003674,GO:0008150,GO:0004719,GO:0008152,GO:0010340,GO:0051998,GO:0008757,GO:0008168,GO:0044238,GO:0016741,GO:0019538,GO:0008276,GO:0032259,GO:0016740,GO:0008171,GO:0044237,GO:0044267,GO:0071704,GO:0044260,GO:0043170,GO:0006464,GO:0036211,GO:0043412	catalytic activity,cellular process,molecular_function,biological_process,protein-L-isoaspartate (D-aspartate) O-methyltransferase activity,metabolic process,carboxyl-O-methyltransferase activity,protein carboxyl O-methyltransferase activity,S-adenosylmethionine-dependent methyltransferase activity,methyltransferase activity,primary metabolic process,transferase activity, transferring one-carbon …	ssc04672,ssc04062,ssc04060	Intestinal immune network for IgA production,Chemokine signaling pathway,Cytokine-cytokine receptor interaction
TCONS_06457132	XLOC_1979320	2.87697	60.6248	-4.3973	3.6839e-13	2.3689e-10	trans	100154103(0.955901676452)	CUB domain||LRP12||Low-density lipoprotein (LDL) receptor class A repeat||	GO:0044699,GO:0044763,GO:0009987,GO:0003674,GO:0005488,GO:0008150,GO:0044425,GO:0016021,GO:0005515,GO:0031224,GO:0008152,GO:0055085,GO:0044238,GO:0019538,GO:0033036,GO:0044237,GO:0044267,GO:0008104,GO:0071704,GO:0015031,GO:0045184,GO:0044260,GO:0043170,GO:0071702,GO:0044765,GO:0016020,GO:0006464,GO:0036211,GO:0051179,GO:0006810,GO:0051234,GO:0043412,GO:0005575	single-organism process,single-organism cellular process,cellular process,molecular_function,binding,biological_process,membrane part,integral to membrane,protein binding,intrinsic to membrane,metabolic process,transmembrane transport,primary metabolic process,protein metabolic process,macromolecule localization,cellular metabolic process,cellular protein metabolic process,protein localization,or…	ssc04672,ssc04062,ssc04060	Intestinal immune network for IgA production,Chemokine signaling pathway,Cytokine-cytokine receptor interaction
TCONS_06457132	XLOC_1979320	2.87697	60.6248	-4.3973	3.6839e-13	2.3689e-10	trans	100627510(0.968741640663)	Cadherin, cytoplasmic domain||CDH6||Cadherin||Cadherin-like||	GO:0044699,GO:0044763,GO:0009987,GO:1901363,GO:0043167,GO:0097159,GO:0003674,GO:0005488,GO:0005509,GO:0008150,GO:0003677,GO:0046872,GO:0003676,GO:0043169,GO:0016337,GO:0016020,GO:0007155,GO:0007156,GO:0022610,GO:0005575	single-organism process,single-organism cellular process,cellular process,heterocyclic compound binding,ion binding,organic cyclic compound binding,molecular_function,binding,calcium ion binding,biological_process,DNA binding,metal ion binding,nucleic acid binding,cation binding,cell-cell adhesion,membrane,cell adhesion,homophilic cell adhesion,biological adhesion,cellular_component	ssc04672,ssc04062,ssc04060	Intestinal immune network for IgA production,Chemokine signaling pathway,Cytokine-cytokine receptor interaction
TCONS_06457132	XLOC_1979320	2.87697	60.6248	-4.3973	3.6839e-13	2.3689e-10	trans	100514766(0.966026269428)	Sec1-like protein||VPS45||	GO:0044699,GO:0044763,GO:0009987,GO:0008150,GO:0006904,GO:0022406,GO:0048278,GO:0032940,GO:0046903,GO:0044765,GO:0006887,GO:0051179,GO:0006810,GO:0051234,GO:0051641,GO:0016192,GO:0051649	single-organism process,single-organism cellular process,cellular process,biological_process,vesicle docking involved in exocytosis,membrane docking,vesicle docking,secretion by cell,secretion,single-organism transport,exocytosis,localization,transport,establishment of localization,cellular localization,vesicle-mediated transport,establishment of localization in cell	ssc04144	Endocytosis
TCONS_06457132	XLOC_1979320	2.87697	60.6248	-4.3973	3.6839e-13	2.3689e-10	trans	100516512(0.973631344987)	FAM107A||Protein of unknown function DUF1151||	GO:0044699,GO:0044763,GO:0009987,GO:0008150,GO:0006904,GO:0022406,GO:0048278,GO:0032940,GO:0046903,GO:0044765,GO:0006887,GO:0051179,GO:0006810,GO:0051234,GO:0051641,GO:0016192,GO:0051649	single-organism process,single-organism cellular process,cellular process,biological_process,vesicle docking involved in exocytosis,membrane docking,vesicle docking,secretion by cell,secretion,single-organism transport,exocytosis,localization,transport,establishment of localization,cellular localization,vesicle-mediated transport,establishment of localization in cell	ssc04144	Endocytosis
TCONS_06457132	XLOC_1979320	2.87697	60.6248	-4.3973	3.6839e-13	2.3689e-10	trans	102165603(0.955912399684)	SORL1||VPS10||	GO:0019058,GO:0048610,GO:0000003,GO:0044764,GO:0019067,GO:0019068,GO:0016032,GO:0044419,GO:0009987,GO:0019028,GO:0044403,GO:0019012,GO:0022607,GO:0044085,GO:0044423,GO:0008150,GO:0071840,GO:0016043,GO:0051704,GO:0005575	viral infectious cycle,cellular process involved in reproduction,reproduction,multi-organism cellular process,viral assembly, maturation, egress, and release,virion assembly,viral process,interspecies interaction between organisms,cellular process,viral capsid,symbiosis, encompassing mutualism through parasitism,virion,cellular component assembly,cellular component biogenesis,virion part,biologic…	ssc04722,ssc04142	Neurotrophin signaling pathway,Lysosome
TCONS_06457132	XLOC_1979320	2.87697	60.6248	-4.3973	3.6839e-13	2.3689e-10	trans	100520786(0.960390551381)	Mitochondrial outer membrane translocase complex, subunit Tom22||TOMM22||	GO:0006414,GO:0030529,GO:0003735,GO:0005840,GO:0006412,GO:0044699,GO:0044763,GO:0019867,GO:0009987,GO:0043228,GO:0043232,GO:0005741,GO:0031968,GO:0003674,GO:1901576,GO:0044249,GO:0005198,GO:0008150,GO:0009058,GO:0031966,GO:0008152,GO:0031967,GO:0009059,GO:0044238,GO:0005740,GO:0019538,GO:0033036,GO:0034645,GO:0031975,GO:0044429,GO:0044237,GO:0044267,GO:0010467,GO:0008104,GO:0071704,GO:0015031,GO:…	translational elongation,ribonucleoprotein complex,structural constituent of ribosome,ribosome,translation,single-organism process,single-organism cellular process,outer membrane,cellular process,non-membrane-bounded organelle,intracellular non-membrane-bounded organelle,mitochondrial outer membrane,organelle outer membrane,molecular_function,organic substance biosynthetic process,cellular biosyn…	ssc04722,ssc04142	Neurotrophin signaling pathway,Lysosome
TCONS_06457132	XLOC_1979320	2.87697	60.6248	-4.3973	3.6839e-13	2.3689e-10	trans	100302364(0.953748737607)	Homeodomain, metazoa||Homeobox domain||Homeodomain-like||MSX1||	GO:0065007,GO:0050789,GO:0050794,GO:0001071,GO:0003700,GO:0003824,GO:0009987,GO:0043565,GO:1901363,GO:0097159,GO:0006807,GO:0003674,GO:0034641,GO:0005488,GO:0046483,GO:1901576,GO:0044249,GO:0006139,GO:0008150,GO:1901360,GO:0006725,GO:0044271,GO:0009058,GO:0008152,GO:0003677,GO:1901362,GO:0019438,GO:0018130,GO:0009059,GO:0044238,GO:0090304,GO:0034654,GO:0008375,GO:0008194,GO:0034645,GO:2000112,GO:…	biological regulation,regulation of biological process,regulation of cellular process,nucleic acid binding transcription factor activity,sequence-specific DNA binding transcription factor activity,catalytic activity,cellular process,sequence-specific DNA binding,heterocyclic compound binding,organic cyclic compound binding,nitrogen compound metabolic process,molecular_function,cellular nitrogen c…	ssc05166	HTLV-I infection
TCONS_06457132	XLOC_1979320	2.87697	60.6248	-4.3973	3.6839e-13	2.3689e-10	trans	100518462(0.957418119167)	MAGE protein||MAGED2||	GO:0008233,GO:0070011,GO:0003824,GO:0016787,GO:0004175,GO:0003674,GO:0008236,GO:0017171,GO:0044425,GO:0016021,GO:0004252,GO:0031224,GO:0030312,GO:0005618,GO:0016020,GO:0071944,GO:0005575,GO:0005623,GO:0044464	peptidase activity,peptidase activity, acting on L-amino acid peptides,catalytic activity,hydrolase activity,endopeptidase activity,molecular_function,serine-type peptidase activity,serine hydrolase activity,membrane part,integral to membrane,serine-type endopeptidase activity,intrinsic to membrane,external encapsulating structure,cell wall,membrane,cell periphery,cellular_component,cell,cell part	ssc05166	HTLV-I infection
TCONS_06457132	XLOC_1979320	2.87697	60.6248	-4.3973	3.6839e-13	2.3689e-10	trans	100511161(0.98057095897)	PLA2G3||Phospholipase A2||Phospholipase A2 domain||	GO:0044710,GO:0016298,GO:0016774,GO:0004620,GO:0004623,GO:0052689,GO:0003824,GO:0009987,GO:0016301,GO:0016772,GO:0016787,GO:0043167,GO:0003674,GO:0005488,GO:0005509,GO:0006796,GO:0006629,GO:0008150,GO:0006793,GO:0009056,GO:0008152,GO:0016042,GO:0044238,GO:1901575,GO:0016310,GO:0016740,GO:0044237,GO:0071704,GO:0046872,GO:0043169,GO:0016788,GO:0005575,GO:0005622,GO:0005623,GO:0044464	single-organism metabolic process,lipase activity,phosphotransferase activity, carboxyl group as acceptor,phospholipase activity,phospholipase A2 activity,carboxylic ester hydrolase activity,catalytic activity,cellular process,kinase activity,transferase activity, transferring phosphorus-containing groups,hydrolase activity,ion binding,molecular_function,binding,calcium ion binding,phosphate-cont…	ssc00564,ssc00565,ssc00591,ssc00590,ssc01100,ssc00592,ssc04270,ssc04014,ssc04972,ssc04975	Glycerophospholipid metabolism,Ether lipid metabolism,Linoleic acid metabolism,Arachidonic acid metabolism,Metabolic pathways,alpha-Linolenic acid metabolism,Vascular smooth muscle contraction,Ras signaling pathway,Pancreatic secretion,Fat digestion and absorption
TCONS_06457132	XLOC_1979320	2.87697	60.6248	-4.3973	3.6839e-13	2.3689e-10	trans	100623391(0.970835832989)	||"Diacylglycerol kinase, accessory domain"||	GO:0051716,GO:0050896,GO:0007165,GO:0023052,GO:0044700,GO:0007154,GO:0007205,GO:0004143,GO:0044699,GO:0044763,GO:0065007,GO:0050789,GO:0050794,GO:0007166,GO:0007186,GO:0003824,GO:0009987,GO:0016301,GO:0016772,GO:0003674,GO:0008150,GO:0016773,GO:0016740	cellular response to stimulus,response to stimulus,signal transduction,signaling,single organism signaling,cell communication,protein kinase C-activating G-protein coupled receptor signaling pathway,diacylglycerol kinase activity,single-organism process,single-organism cellular process,biological regulation,regulation of biological process,regulation of cellular process,cell surface receptor sign…	ssc00564,ssc00565,ssc00591,ssc00590,ssc01100,ssc00592,ssc04270,ssc04014,ssc04972,ssc04975	Glycerophospholipid metabolism,Ether lipid metabolism,Linoleic acid metabolism,Arachidonic acid metabolism,Metabolic pathways,alpha-Linolenic acid metabolism,Vascular smooth muscle contraction,Ras signaling pathway,Pancreatic secretion,Fat digestion and absorption
TCONS_06457132	XLOC_1979320	2.87697	60.6248	-4.3973	3.6839e-13	2.3689e-10	trans	100156500(0.984623792666)	Metal-dependent hydrolase, composite domain||Amidohydrolase 1||DPYS||Hydantoinase/dihydropyrimidinase||	GO:0003824,GO:0016787,GO:0003674,GO:0008150,GO:0008152	catalytic activity,hydrolase activity,molecular_function,biological_process,metabolic process	ssc00410,ssc00770,ssc00983,ssc01100,ssc00240	beta-Alanine metabolism,Pantothenate and CoA biosynthesis,Drug metabolism - other enzymes,Metabolic pathways,Pyrimidine metabolism
TCONS_06457132	XLOC_1979320	2.87697	60.6248	-4.3973	3.6839e-13	2.3689e-10	trans	100518515(0.955542870011)	N6 adenine-specific DNA methyltransferase, D21 class||"RNA methyltransferase, RsmD"||"Ribosomal L11 methyltransferase, PrmA"||HEMK1||Methyltransferase small domain||Modification methylase HemK||Putative RNA methylase domain||S-adenosyl-L-methionine-dependent methyltransferase-like||	GO:0065007,GO:0050789,GO:0003824,GO:0000154,GO:0009987,GO:0006259,GO:0008176,GO:0044085,GO:1901363,GO:0097159,GO:0006807,GO:0003674,GO:0006305,GO:0006306,GO:0044728,GO:0034641,GO:0005488,GO:0046483,GO:0031167,GO:0040029,GO:0006139,GO:0008150,GO:0071840,GO:1901360,GO:0006725,GO:0008152,GO:0042254,GO:0009452,GO:0036260,GO:0003677,GO:0016423,GO:0006364,GO:0016072,GO:0022613,GO:0008757,GO:0008168,GO:…	biological regulation,regulation of biological process,catalytic activity,rRNA modification,cellular process,DNA metabolic process,tRNA (guanine-N7-)-methyltransferase activity,cellular component biogenesis,heterocyclic compound binding,organic cyclic compound binding,nitrogen compound metabolic process,molecular_function,DNA alkylation,DNA methylation,DNA methylation or demethylation,cellular ni…	ssc00340,ssc00350	Histidine metabolism,Tyrosine metabolism
TCONS_06457132	XLOC_1979320	2.87697	60.6248	-4.3973	3.6839e-13	2.3689e-10	trans	100516327(0.976865596479)	Protein of unknown function DUF1632, TMEM144||Sugar transport protein||TMEM144||	GO:0044699,GO:0044763,GO:0034219,GO:0009987,GO:0019028,GO:0019012,GO:1901363,GO:0097159,GO:0003674,GO:0005488,GO:0044423,GO:0008150,GO:0022891,GO:0022892,GO:0044425,GO:0016021,GO:0019013,GO:0031224,GO:0003677,GO:0055085,GO:0005215,GO:0022857,GO:0003676,GO:0008643,GO:0015144,GO:1901476,GO:0071702,GO:0044765,GO:0016020,GO:0051179,GO:0006810,GO:0051234,GO:0005575	single-organism process,single-organism cellular process,carbohydrate transmembrane transport,cellular process,viral capsid,virion,heterocyclic compound binding,organic cyclic compound binding,molecular_function,binding,virion part,biological_process,substrate-specific transmembrane transporter activity,substrate-specific transporter activity,membrane part,integral to membrane,viral nucleocapsid,…	ssc00340,ssc00350	Histidine metabolism,Tyrosine metabolism
TCONS_06457132	XLOC_1979320	2.87697	60.6248	-4.3973	3.6839e-13	2.3689e-10	trans	100157984(0.965336944457)	Carboxypeptidase-like, regulatory domain||"Peptidase M14, carboxypeptidase A"||CPN1||	GO:0008237,GO:0008233,GO:0070011,GO:0003824,GO:0008238,GO:0016787,GO:0004180,GO:0043167,GO:0046914,GO:0003674,GO:0005488,GO:0008270,GO:0008150,GO:0008152,GO:0044238,GO:0006508,GO:0004181,GO:0019538,GO:0008235,GO:0071704,GO:0046872,GO:0043170,GO:0043169,GO:0016788	metallopeptidase activity,peptidase activity,peptidase activity, acting on L-amino acid peptides,catalytic activity,exopeptidase activity,hydrolase activity,carboxypeptidase activity,ion binding,transition metal ion binding,molecular_function,binding,zinc ion binding,biological_process,metabolic process,primary metabolic process,proteolysis,metallocarboxypeptidase activity,protein metabolic proce…	ssc00340,ssc00350	Histidine metabolism,Tyrosine metabolism
TCONS_06457132	XLOC_1979320	2.87697	60.6248	-4.3973	3.6839e-13	2.3689e-10	trans	396614(0.972646289474)	Electron transfer flavoprotein, alpha/beta-subunit, N-terminal||"Electron transfer flavoprotein, beta subunit"||ETFB;||	GO:0008237,GO:0008233,GO:0070011,GO:0003824,GO:0008238,GO:0016787,GO:0004180,GO:0043167,GO:0046914,GO:0003674,GO:0005488,GO:0008270,GO:0008150,GO:0008152,GO:0044238,GO:0006508,GO:0004181,GO:0019538,GO:0008235,GO:0071704,GO:0046872,GO:0043170,GO:0043169,GO:0016788	metallopeptidase activity,peptidase activity,peptidase activity, acting on L-amino acid peptides,catalytic activity,exopeptidase activity,hydrolase activity,carboxypeptidase activity,ion binding,transition metal ion binding,molecular_function,binding,zinc ion binding,biological_process,metabolic process,primary metabolic process,proteolysis,metallocarboxypeptidase activity,protein metabolic proce…	ssc00340,ssc00350	Histidine metabolism,Tyrosine metabolism
TCONS_06457132	XLOC_1979320	2.87697	60.6248	-4.3973	3.6839e-13	2.3689e-10	trans	100518913(0.953189451076)	Caspase, interleukin-1 beta convertase-type||"Peptidase C14, ICE, catalytic subunit p20"||"Peptidase C14, caspase domain"||"Peptidase C14, caspase non-catalytic subunit p10"||"Peptidase C14A, caspase precursor p45, core"||CARD domain||CASP9||Death-like domain||	GO:0044699,GO:0044763,GO:0008234,GO:0065007,GO:0050789,GO:0008233,GO:0050794,GO:0004197,GO:0070011,GO:0003824,GO:0009987,GO:0016787,GO:0004175,GO:0003674,GO:0005488,GO:0008219,GO:0016265,GO:0008150,GO:0005515,GO:0008152,GO:0010941,GO:0042981,GO:0043067,GO:0044238,GO:0006508,GO:0019538,GO:0071704,GO:0006915,GO:0012501,GO:0043170,GO:0005575,GO:0005622,GO:0005623,GO:0044464	single-organism process,single-organism cellular process,cysteine-type peptidase activity,biological regulation,regulation of biological process,peptidase activity,regulation of cellular process,cysteine-type endopeptidase activity,peptidase activity, acting on L-amino acid peptides,catalytic activity,cellular process,hydrolase activity,endopeptidase activity,molecular_function,binding,cell death…	ssc05016,ssc05012,ssc05210,ssc05010,ssc05213,ssc05416,ssc05145,ssc05212,ssc05215,ssc05134,ssc05223,ssc05222,ssc05200,ssc04151,ssc04115,ssc04210,ssc05014,ssc05152,ssc05161,ssc04370,ssc05164	Huntington's disease,Parkinson's disease,Colorectal cancer,Alzheimer's disease,Endometrial cancer,Viral myocarditis,Toxoplasmosis,Pancreatic cancer,Prostate cancer,Legionellosis,Non-small cell lung cancer,Small cell lung cancer,Pathways in cancer,PI3K-Akt signaling pathway,p53 signaling pathway,Apoptosis,Amyotrophic lateral sclerosis (ALS),Tuberculosis,Hepatitis B,VEGF signaling pathway,Influenza…
TCONS_06457132	XLOC_1979320	2.87697	60.6248	-4.3973	3.6839e-13	2.3689e-10	trans	100515521(0.961807876678)	SPRY3||Sprouty||	GO:0051716,GO:0050896,GO:0007165,GO:0003006,GO:0023052,GO:0044700,GO:0007154,GO:0048583,GO:0044699,GO:0009966,GO:0010646,GO:0044763,GO:0023051,GO:0065007,GO:0000003,GO:0050789,GO:0046660,GO:0050794,GO:0007548,GO:0022414,GO:0032501,GO:0009987,GO:0016071,GO:0019028,GO:0044707,GO:0019012,GO:0006807,GO:0003674,GO:0034641,GO:0046483,GO:0044423,GO:0006139,GO:0006397,GO:0005198,GO:0008150,GO:0044425,GO:…	cellular response to stimulus,response to stimulus,signal transduction,developmental process involved in reproduction,signaling,single organism signaling,cell communication,regulation of response to stimulus,single-organism process,regulation of signal transduction,regulation of cell communication,single-organism cellular process,regulation of signaling,biological regulation,reproduction,regulati…	ssc05016,ssc05012,ssc05210,ssc05010,ssc05213,ssc05416,ssc05145,ssc05212,ssc05215,ssc05134,ssc05223,ssc05222,ssc05200,ssc04151,ssc04115,ssc04210,ssc05014,ssc05152,ssc05161,ssc04370,ssc05164	Huntington's disease,Parkinson's disease,Colorectal cancer,Alzheimer's disease,Endometrial cancer,Viral myocarditis,Toxoplasmosis,Pancreatic cancer,Prostate cancer,Legionellosis,Non-small cell lung cancer,Small cell lung cancer,Pathways in cancer,PI3K-Akt signaling pathway,p53 signaling pathway,Apoptosis,Amyotrophic lateral sclerosis (ALS),Tuberculosis,Hepatitis B,VEGF signaling pathway,Influenza…
TCONS_06457132	XLOC_1979320	2.87697	60.6248	-4.3973	3.6839e-13	2.3689e-10	trans	100524676(0.989009203446)	Succinate dehydrogenase, cytochrome b556 subunit||"Succinate dehydrogenase, cytochrome b560 subunit"||"Succinate dehydrogenase/Fumarate reductase, transmembrane subunit"||SDHC||	GO:0016627,GO:0016491,GO:0003824,GO:0003674	oxidoreductase activity, acting on the CH-CH group of donors,oxidoreductase activity,catalytic activity,molecular_function	ssc05016,ssc05012,ssc00190,ssc05010,ssc00020,ssc01100,ssc04932,ssc01200	Huntington's disease,Parkinson's disease,Oxidative phosphorylation,Alzheimer's disease,Citrate cycle (TCA cycle),Metabolic pathways,Non-alcoholic fatty liver disease (NAFLD),Carbon metabolism
TCONS_06457132	XLOC_1979320	2.87697	60.6248	-4.3973	3.6839e-13	2.3689e-10	trans	100170119(0.956534168606)	||Ribosomal protein L10/L12||Trypanosoma cruzi ribosomal protein P2-like||	GO:0006414,GO:0030529,GO:0003735,GO:0005840,GO:0006412,GO:0009987,GO:0043228,GO:0043232,GO:0003674,GO:1901576,GO:0044249,GO:0005198,GO:0008150,GO:0009058,GO:0008152,GO:0009059,GO:0044238,GO:0019538,GO:0034645,GO:0044237,GO:0044267,GO:0010467,GO:0071704,GO:0044260,GO:0043170,GO:0005737,GO:0044444,GO:0032991,GO:0005575,GO:0005622,GO:0043229,GO:0043226,GO:0044424,GO:0005623,GO:0044464	translational elongation,ribonucleoprotein complex,structural constituent of ribosome,ribosome,translation,cellular process,non-membrane-bounded organelle,intracellular non-membrane-bounded organelle,molecular_function,organic substance biosynthetic process,cellular biosynthetic process,structural molecule activity,biological_process,biosynthetic process,metabolic process,macromolecule biosynthet…	ssc05016,ssc05012,ssc00190,ssc05010,ssc00020,ssc01100,ssc04932,ssc01200	Huntington's disease,Parkinson's disease,Oxidative phosphorylation,Alzheimer's disease,Citrate cycle (TCA cycle),Metabolic pathways,Non-alcoholic fatty liver disease (NAFLD),Carbon metabolism
TCONS_06457132	XLOC_1979320	2.87697	60.6248	-4.3973	3.6839e-13	2.3689e-10	trans	100156386(0.970002836519)	snRNA-activating protein complex, subunit 3||SNAPC3||	GO:0006414,GO:0030529,GO:0003735,GO:0005840,GO:0006412,GO:0009987,GO:0043228,GO:0043232,GO:0003674,GO:1901576,GO:0044249,GO:0005198,GO:0008150,GO:0009058,GO:0008152,GO:0009059,GO:0044238,GO:0019538,GO:0034645,GO:0044237,GO:0044267,GO:0010467,GO:0071704,GO:0044260,GO:0043170,GO:0005737,GO:0044444,GO:0032991,GO:0005575,GO:0005622,GO:0043229,GO:0043226,GO:0044424,GO:0005623,GO:0044464	translational elongation,ribonucleoprotein complex,structural constituent of ribosome,ribosome,translation,cellular process,non-membrane-bounded organelle,intracellular non-membrane-bounded organelle,molecular_function,organic substance biosynthetic process,cellular biosynthetic process,structural molecule activity,biological_process,biosynthetic process,metabolic process,macromolecule biosynthet…	ssc05016,ssc05012,ssc00190,ssc05010,ssc00020,ssc01100,ssc04932,ssc01200	Huntington's disease,Parkinson's disease,Oxidative phosphorylation,Alzheimer's disease,Citrate cycle (TCA cycle),Metabolic pathways,Non-alcoholic fatty liver disease (NAFLD),Carbon metabolism
TCONS_06457132	XLOC_1979320	2.87697	60.6248	-4.3973	3.6839e-13	2.3689e-10	trans	100626361(0.960707491464)	-	GO:0044710,GO:0016491,GO:0055114,GO:0003824,GO:0019028,GO:0019012,GO:0003674,GO:0005488,GO:0044423,GO:0008150,GO:0005515,GO:0008152,GO:0016881,GO:0004842,GO:0019787,GO:0016879,GO:0016874,GO:0005575	single-organism metabolic process,oxidoreductase activity,oxidation-reduction process,catalytic activity,viral capsid,virion,molecular_function,binding,virion part,biological_process,protein binding,metabolic process,acid-amino acid ligase activity,ubiquitin-protein ligase activity,small conjugating protein ligase activity,ligase activity, forming carbon-nitrogen bonds,ligase activity,cellular_co…	ssc04120	Ubiquitin mediated proteolysis
TCONS_06457132	XLOC_1979320	2.87697	60.6248	-4.3973	3.6839e-13	2.3689e-10	trans	100158181(0.977555882907)	Alcohol dehydrogenase, C-terminal||"Polyketide synthase, enoylreductase"||Alcohol dehydrogenase GroES-like||GroES (chaperonin 10)-like||SORD||	GO:0044710,GO:0016491,GO:0055114,GO:0003824,GO:0043167,GO:0046914,GO:0003674,GO:0005488,GO:0008270,GO:0008150,GO:0008152,GO:0046872,GO:0043169	single-organism metabolic process,oxidoreductase activity,oxidation-reduction process,catalytic activity,ion binding,transition metal ion binding,molecular_function,binding,zinc ion binding,biological_process,metabolic process,metal ion binding,cation binding	ssc01100,ssc00051	Metabolic pathways,Fructose and mannose metabolism
TCONS_06457132	XLOC_1979320	2.87697	60.6248	-4.3973	3.6839e-13	2.3689e-10	trans	100525428(0.956781697308)	||"Nucleic acid-binding, OB-fold"||"OB-fold nucleic acid binding domain, AA-tRNA synthetase-type"||"Replication factor A, C-terminal"||"Replication factor-A protein 1, N-terminal"||Replication factor A protein 1||	GO:0009987,GO:0006259,GO:0006260,GO:1901363,GO:0043167,GO:0097159,GO:0046914,GO:0006807,GO:0003674,GO:0034641,GO:0005488,GO:0046483,GO:1901576,GO:0044249,GO:0008270,GO:0006139,GO:0008150,GO:1901360,GO:0006725,GO:0009058,GO:0008152,GO:0003677,GO:0009059,GO:0044238,GO:0090304,GO:0034645,GO:0044237,GO:0071704,GO:0046872,GO:0044260,GO:0003676,GO:0043170,GO:0043169,GO:0005634,GO:0005575,GO:0005622,GO:…	cellular process,DNA metabolic process,DNA replication,heterocyclic compound binding,ion binding,organic cyclic compound binding,transition metal ion binding,nitrogen compound metabolic process,molecular_function,cellular nitrogen compound metabolic process,binding,heterocycle metabolic process,organic substance biosynthetic process,cellular biosynthetic process,zinc ion binding,nucleobase-contai…	ssc03430,ssc03460,ssc03440,ssc03030,ssc03420	Mismatch repair,Fanconi anemia pathway,Homologous recombination,DNA replication,Nucleotide excision repair
TCONS_06457132	XLOC_1979320	2.87697	60.6248	-4.3973	3.6839e-13	2.3689e-10	trans	100524044(0.950307410221)	Bicarbonate transporter, C-terminal||"Bicarbonate transporter, eukaryotic"||Band 3 cytoplasmic domain||Phosphotransferase/anion transporter||SLC4A7||	GO:0043168,GO:0000166,GO:1901265,GO:0044699,GO:0032553,GO:0036094,GO:0017076,GO:0035639,GO:0001883,GO:0032549,GO:0032550,GO:0032555,GO:0001882,GO:0003824,GO:0006820,GO:1901363,GO:0043167,GO:0097159,GO:0008509,GO:0003674,GO:0005488,GO:0030554,GO:0008150,GO:0022891,GO:0022892,GO:0044425,GO:0005524,GO:0016021,GO:0032559,GO:0031224,GO:0015075,GO:0006811,GO:0005215,GO:0022857,GO:0016740,GO:0044765,GO:…	anion binding,nucleotide binding,nucleoside phosphate binding,single-organism process,ribonucleotide binding,small molecule binding,purine nucleotide binding,purine ribonucleoside triphosphate binding,purine nucleoside binding,ribonucleoside binding,purine ribonucleoside binding,purine ribonucleotide binding,nucleoside binding,catalytic activity,anion transport,heterocyclic compound binding,ion b…	ssc03430,ssc03460,ssc03440,ssc03030,ssc03420	Mismatch repair,Fanconi anemia pathway,Homologous recombination,DNA replication,Nucleotide excision repair
TCONS_06457132	XLOC_1979320	2.87697	60.6248	-4.3973	3.6839e-13	2.3689e-10	trans	100522613(0.962044825762)	||Adenylate cyclase-like||Adenylyl cyclase class-3/4/guanylyl cyclase||Nucleotide cyclase||	GO:0051716,GO:0016829,GO:0035556,GO:0050896,GO:0007165,GO:0009165,GO:0023052,GO:0044700,GO:1901293,GO:0007154,GO:0090407,GO:0009190,GO:0009152,GO:1901566,GO:0009117,GO:0009187,GO:0006164,GO:0009260,GO:0046390,GO:0006753,GO:0044710,GO:0016849,GO:0072522,GO:0044699,GO:0009150,GO:0044763,GO:0004383,GO:0006182,GO:0046068,GO:0006163,GO:0065007,GO:0009259,GO:0019693,GO:1901564,GO:0052652,GO:0050789,GO:…	cellular response to stimulus,lyase activity,intracellular signal transduction,response to stimulus,signal transduction,nucleotide biosynthetic process,signaling,single organism signaling,nucleoside phosphate biosynthetic process,cell communication,organophosphate biosynthetic process,cyclic nucleotide biosynthetic process,purine ribonucleotide biosynthetic process,organonitrogen compound biosynt…	ssc04723,ssc04725,ssc04962,ssc04918,ssc04724,ssc04915,ssc04713,ssc04727,ssc05414,ssc04914,ssc04912,ssc04540,ssc04911,ssc05032,ssc04742,ssc04270,ssc04961,ssc00230,ssc04114,ssc04972,ssc04971,ssc04916,ssc04970,ssc04062,ssc04976,ssc04913,ssc05166	Retrograde endocannabinoid signaling,Cholinergic synapse,Vasopressin-regulated water reabsorption,Thyroid hormone synthesis,Glutamatergic synapse,Estrogen signaling pathway,Circadian entrainment,GABAergic synapse,Dilated cardiomyopathy,Progesterone-mediated oocyte maturation,GnRH signaling pathway,Gap junction,Insulin secretion,Morphine addiction,Taste transduction,Vascular smooth muscle contract…
TCONS_06457132	XLOC_1979320	2.87697	60.6248	-4.3973	3.6839e-13	2.3689e-10	trans	100152997(0.956084633933)	50S ribosomal protein L30e-like||GADD45G||Ribosomal protein L7Ae/L30e/S12e/Gadd45||	GO:0051716,GO:0016829,GO:0035556,GO:0050896,GO:0007165,GO:0009165,GO:0023052,GO:0044700,GO:1901293,GO:0007154,GO:0090407,GO:0009190,GO:0009152,GO:1901566,GO:0009117,GO:0009187,GO:0006164,GO:0009260,GO:0046390,GO:0006753,GO:0044710,GO:0016849,GO:0072522,GO:0044699,GO:0009150,GO:0044763,GO:0004383,GO:0006182,GO:0046068,GO:0006163,GO:0065007,GO:0009259,GO:0019693,GO:1901564,GO:0052652,GO:0050789,GO:…	cellular response to stimulus,lyase activity,intracellular signal transduction,response to stimulus,signal transduction,nucleotide biosynthetic process,signaling,single organism signaling,nucleoside phosphate biosynthetic process,cell communication,organophosphate biosynthetic process,cyclic nucleotide biosynthetic process,purine ribonucleotide biosynthetic process,organonitrogen compound biosynt…	ssc04115,ssc04110,ssc04010	p53 signaling pathway,Cell cycle,MAPK signaling pathway
TCONS_06457132	XLOC_1979320	2.87697	60.6248	-4.3973	3.6839e-13	2.3689e-10	trans	100626252(0.951086533837)	||Uncharacterised protein family WW domain-binding protein 1||	GO:0051716,GO:0016829,GO:0035556,GO:0050896,GO:0007165,GO:0009165,GO:0023052,GO:0044700,GO:1901293,GO:0007154,GO:0090407,GO:0009190,GO:0009152,GO:1901566,GO:0009117,GO:0009187,GO:0006164,GO:0009260,GO:0046390,GO:0006753,GO:0044710,GO:0016849,GO:0072522,GO:0044699,GO:0009150,GO:0044763,GO:0004383,GO:0006182,GO:0046068,GO:0006163,GO:0065007,GO:0009259,GO:0019693,GO:1901564,GO:0052652,GO:0050789,GO:…	cellular response to stimulus,lyase activity,intracellular signal transduction,response to stimulus,signal transduction,nucleotide biosynthetic process,signaling,single organism signaling,nucleoside phosphate biosynthetic process,cell communication,organophosphate biosynthetic process,cyclic nucleotide biosynthetic process,purine ribonucleotide biosynthetic process,organonitrogen compound biosynt…	ssc04115,ssc04110,ssc04010	p53 signaling pathway,Cell cycle,MAPK signaling pathway
TCONS_06457132	XLOC_1979320	2.87697	60.6248	-4.3973	3.6839e-13	2.3689e-10	trans	100739118(0.982143551328)	||Ras-association||SARAH domain||Ubiquitin-related domain||	GO:0051716,GO:0050896,GO:0007165,GO:0023052,GO:0044700,GO:0007154,GO:0044699,GO:0044763,GO:0065007,GO:0050789,GO:0050794,GO:0009987,GO:0008150	cellular response to stimulus,response to stimulus,signal transduction,signaling,single organism signaling,cell communication,single-organism process,single-organism cellular process,biological regulation,regulation of biological process,regulation of cellular process,cellular process,biological_process	ssc04115,ssc04110,ssc04010	p53 signaling pathway,Cell cycle,MAPK signaling pathway
TCONS_06457132	XLOC_1979320	2.87697	60.6248	-4.3973	3.6839e-13	2.3689e-10	trans	100151840(0.967336237828)	||Prefoldin||	GO:0051716,GO:0050896,GO:0007165,GO:0023052,GO:0044700,GO:0007154,GO:0044699,GO:0044763,GO:0065007,GO:0050789,GO:0050794,GO:0009987,GO:0008150	cellular response to stimulus,response to stimulus,signal transduction,signaling,single organism signaling,cell communication,single-organism process,single-organism cellular process,biological regulation,regulation of biological process,regulation of cellular process,cellular process,biological_process	ssc04115,ssc04110,ssc04010	p53 signaling pathway,Cell cycle,MAPK signaling pathway
TCONS_06457132	XLOC_1979320	2.87697	60.6248	-4.3973	3.6839e-13	2.3689e-10	trans	100739175(0.97306282121)	WD40 repeat||WD40-repeat-containing domain||WDR6||	GO:0008234,GO:0008233,GO:0004197,GO:0070011,GO:0003824,GO:0008238,GO:0016817,GO:0008242,GO:0016787,GO:0004175,GO:0003674,GO:0005488,GO:0005515,GO:0016740,GO:0016788	cysteine-type peptidase activity,peptidase activity,cysteine-type endopeptidase activity,peptidase activity, acting on L-amino acid peptides,catalytic activity,exopeptidase activity,hydrolase activity, acting on acid anhydrides,omega peptidase activity,hydrolase activity,endopeptidase activity,molecular_function,binding,protein binding,transferase activity,hydrolase activity, acting on ester bonds	ssc04115,ssc04110,ssc04010	p53 signaling pathway,Cell cycle,MAPK signaling pathway
TCONS_06457132	XLOC_1979320	2.87697	60.6248	-4.3973	3.6839e-13	2.3689e-10	trans	100526237(0.960573543936)	Leucine-rich repeat, typical subtype||FMOD;||Leucine-rich repeat||Leucine-rich repeat-containing N-terminal||	GO:0003674,GO:0005488,GO:0005515	molecular_function,binding,protein binding	ssc04115,ssc04110,ssc04010	p53 signaling pathway,Cell cycle,MAPK signaling pathway
[truncated: 2,220 more rows]

## Sheet: YK15 vs YK12 DEGs annotation
transcript_id	gene_id	readcount_YK15	readcount_YK12	log2FoldChange	pval	padj	target_type	target_gene_id	target_gene_description	go_id	go_description	ko_id	kegg_description
TCONS_00447682	XLOC_153112	1125.42	306.96	1.8743	2.43e-06	0.0013527	cis	102160451	-	--	--	ssc04964,ssc00250,ssc00330,ssc04727,ssc04724,ssc05206,ssc01100	Proximal tubule bicarbonate reclamation,Alanine, aspartate and glutamate metabolism,Arginine and proline metabolism,GABAergic synapse,Glutamatergic synapse,MicroRNAs in cancer,Metabolic pathways
[truncated: 441 more rows]

## Sheet: YK15 vs YK9 DEGs annotation
Analyses of Long Non-Coding RNA and mRNA profiling using RNA sequencing during the pre-implantation phases in pig endometrium Yueying Wang, Songyi Xue, Xiaoran Liu, Huan Liu, Tao Hu, Xiaotian Qiu, Jinlong Zhang & Minggang Lei
[truncated: 4,870 more rows]

[truncated: 1 more sheets: YK12 vs YK12K DEGs annotation]
