# Supplementary material for: Analyses of Long Non-Coding RNA and mRNA profiling using RNA sequencing during the pre-implantation phases in pig endometrium
Source: Sci Rep. 2016 Jan 29;6:20238. doi: 10.1038/srep20238 (PMC4731748; doi:10.1038/srep20238)
Supplement: Supplementary Table S7 [file srep20238-s8.xlsx]

## Sheet: YK12 vs YK9 DEGs annotation
transcript_id	gene_id	readcount_YK12	readcount_YK9	log2FoldChange	pval	padj	go_id	go_description	ko_id	kegg_description
NM_001001260.1	397213	0	9.55823	#NAME?	3.03e-05	0.0019412	GO:0016810,GO:0008745,GO:0003824,GO:0006027,GO:0009253,GO:0016787,GO:0016811,GO:0000270,GO:0006026,GO:0008150,GO:0030203,GO:0009056,GO:0008152,GO:1901135,GO:1901136,GO:0006022,GO:0009057,GO:1901575,GO:0043170,GO:1901564,GO:0003674,GO:0071704,GO:1901565,GO:0006807	hydrolase activity, acting on carbon-nitrogen (but not peptide) bonds,N-acetylmuramoyl-L-alanine amidase activity,catalytic activity,glycosaminoglycan catabolic process,peptidoglycan catabolic process,hydrolase activity,hydrolase activity, acting on carbon-nitrogen (but not peptide) bonds, in linear amides,peptidoglycan metabolic process,aminoglycan catabolic process,biological_process,glycosamin…	--	--
XM_003131760.3	100512191	0	22.0134	#NAME?	0.0011066	0.034484	GO:0016020,GO:0006464,GO:0036211,GO:0031227,GO:0006796,GO:0006793,GO:0043412,GO:0030176,GO:0031300,GO:0019538,GO:0005783,GO:0031224,GO:0005789,GO:0042175,GO:0044432,GO:0016021,GO:0016255,GO:0031301,GO:0012505,GO:0006497,GO:0006506,GO:0006661,GO:0090407,GO:0042158,GO:0042765,GO:0046474,GO:1901137,GO:0009247,GO:0046467,GO:0045017,GO:0044425,GO:0006629,GO:0044267,GO:0008654,GO:0006650,GO:0044255,GO:…	membrane,cellular protein modification process,protein modification process,intrinsic to endoplasmic reticulum membrane,phosphate-containing compound metabolic process,phosphorus metabolic process,macromolecule modification,integral to endoplasmic reticulum membrane,intrinsic to organelle membrane,protein metabolic process,endoplasmic reticulum,intrinsic to membrane,endoplasmic reticulum membrane…	ssc01100,ssc00563	Metabolic pathways,Glycosylphosphatidylinositol(GPI)-anchor biosynthesis
XM_003125864.2	100514048	34.7846	0	Inf	9.06e-14	6.84e-11	GO:0001071,GO:0003700,GO:0003824,GO:0016740,GO:0016772,GO:0005515,GO:0003677,GO:0008150,GO:0005488,GO:0003899,GO:0008152,GO:0000990,GO:0000996,GO:0016987,GO:0006352,GO:0000988,GO:1901363,GO:0097159,GO:0043170,GO:0034062,GO:0009987,GO:0003674,GO:0050789,GO:0065007,GO:0044238,GO:0010468,GO:0071704,GO:0050794,GO:2000112,GO:0006355,GO:0010556,GO:0031326,GO:0009889,GO:0051252,GO:2001141,GO:0016779,GO:…	nucleic acid binding transcription factor activity,sequence-specific DNA binding transcription factor activity,catalytic activity,transferase activity,transferase activity, transferring phosphorus-containing groups,protein binding,DNA binding,biological_process,binding,DNA-directed RNA polymerase activity,metabolic process,core RNA polymerase binding transcription factor activity,core DNA-depende…	--	--
XM_001925374.3	100153984	12.9546	0	Inf	1.35e-06	0.00014545	GO:0016810,GO:0003824,GO:0016787,GO:0008150,GO:0008152,GO:0003674,GO:0006807	hydrolase activity, acting on carbon-nitrogen (but not peptide) bonds,catalytic activity,hydrolase activity,biological_process,metabolic process,molecular_function,nitrogen compound metabolic process	ssc00770	Pantothenate and CoA biosynthesis
XM_005671822.1	100514374	15.3587	0	Inf	1.95e-06	0.00020541	GO:0006464,GO:0036211,GO:0006796,GO:0008138,GO:0006793,GO:0016311,GO:0043412,GO:0006470,GO:0003824,GO:0016787,GO:0019538,GO:0004721,GO:0004725,GO:0016791,GO:0044267,GO:0008150,GO:0042578,GO:0008152,GO:0016788,GO:0043170,GO:0009987,GO:0003674,GO:0044238,GO:0071704,GO:0044237,GO:0044260	cellular protein modification process,protein modification process,phosphate-containing compound metabolic process,protein tyrosine/serine/threonine phosphatase activity,phosphorus metabolic process,dephosphorylation,macromolecule modification,protein dephosphorylation,catalytic activity,hydrolase activity,protein metabolic process,phosphoprotein phosphatase activity,protein tyrosine phosphatase …	ssc04010	MAPK signaling pathway
XM_003121196.2	100153984	69.0087	0	Inf	4.32e-06	0.00039786	GO:0016810,GO:0003824,GO:0016787,GO:0008150,GO:0008152,GO:0003674,GO:0006807	hydrolase activity, acting on carbon-nitrogen (but not peptide) bonds,catalytic activity,hydrolase activity,biological_process,metabolic process,molecular_function,nitrogen compound metabolic process	ssc00770	Pantothenate and CoA biosynthesis
NM_001256367.1	397304	439.605	0	Inf	5.53e-06	0.00049415	GO:0005102,GO:0005576,GO:0005515,GO:0005488,GO:0005575,GO:0005179,GO:0003674	receptor binding,extracellular region,protein binding,binding,cellular_component,hormone activity,molecular_function	ssc04080,ssc05034,ssc04920	Neuroactive ligand-receptor interaction,Alcoholism,Adipocytokine signaling pathway
XM_005652668.1	100625739	10.1973	0	Inf	2.08e-05	0.0014423	GO:0016301,GO:0016020,GO:0006464,GO:0036211,GO:0005543,GO:0008289,GO:0006796,GO:0006793,GO:0043412,GO:0016310,GO:0003824,GO:0004672,GO:0006468,GO:0044723,GO:0019538,GO:0016705,GO:0004497,GO:0035091,GO:0016773,GO:0004674,GO:0016740,GO:0016772,GO:0055114,GO:1901137,GO:0043168,GO:0043167,GO:0006629,GO:0000166,GO:1901265,GO:0016491,GO:0044267,GO:0005524,GO:0032559,GO:0030554,GO:0036094,GO:0005975,GO:…	kinase activity,membrane,cellular protein modification process,protein modification process,phospholipid binding,lipid binding,phosphate-containing compound metabolic process,phosphorus metabolic process,macromolecule modification,phosphorylation,catalytic activity,protein kinase activity,protein phosphorylation,single-organism carbohydrate metabolic process,protein metabolic process,oxidoreducta…	ssc04151,ssc04960	PI3K-Akt signaling pathway,Aldosterone-regulated sodium reabsorption
XM_005652694.1	100156248	7.3203	0	Inf	0.00039962	0.015821	--	--	ssc05146	Amoebiasis
XM_005673460.1	100152239	6.83467	0	Inf	0.00059516	0.021551	--	--	--	--
NM_213856.2	396861	29.8382	0	Inf	0.00079568	0.026726	GO:0008150,GO:0008152	biological_process,metabolic process	--	--
XM_005657722.1	100521303	15.4836	0	Inf	0.00096755	0.031114	--	--	--	--
XM_003122404.3	100515296	6.05018	0	Inf	0.001584	0.04493	GO:0016020,GO:0044765,GO:0055085,GO:0031224,GO:0016021,GO:0006810,GO:0051234,GO:0051179,GO:0044425,GO:0008150,GO:0005575,GO:0044699,GO:0044763,GO:0009987	membrane,single-organism transport,transmembrane transport,intrinsic to membrane,integral to membrane,transport,establishment of localization,localization,membrane part,biological_process,cellular_component,single-organism process,single-organism cellular process,cellular process	--	--
NM_001160271.3	100127488	17996.3	3.35305	12.39	8.46e-07	9.83e-05	GO:0005509,GO:0043167,GO:0046872,GO:0043169,GO:0005488,GO:0003674	calcium ion binding,ion binding,metal ion binding,cation binding,binding,molecular_function	--	--
XM_001925182.3	100156623	552.436	0.341974	10.658	2.82e-05	0.0018488	--	--	--	--
NM_001160272.1	100301483	5897.05	4.67093	10.302	0.00026412	0.011411	GO:0005509,GO:0031012,GO:0005576,GO:0044421,GO:0005578,GO:0043167,GO:0046872,GO:0043169,GO:0008150,GO:0005488,GO:0005575,GO:0023052,GO:0044700,GO:0044699,GO:0007154,GO:0044763,GO:0007165,GO:0050896,GO:0051716,GO:0009987,GO:0003674,GO:0050789,GO:0065007,GO:0050794	calcium ion binding,extracellular matrix,extracellular region,extracellular region part,proteinaceous extracellular matrix,ion binding,metal ion binding,cation binding,biological_process,binding,cellular_component,signaling,single organism signaling,single-organism process,cell communication,single-organism cellular process,signal transduction,response to stimulus,cellular response to stimulus,ce…	--	--
XM_001924475.2	100153672	293.835	0.304367	9.915	8.18e-06	0.0006757	GO:0016020,GO:0015074,GO:0031224,GO:0016021,GO:0044425,GO:0003677,GO:0008150,GO:0005488,GO:0005575,GO:0023052,GO:0044700,GO:0044699,GO:0007154,GO:0006310,GO:0008152,GO:0044763,GO:0007165,GO:0050896,GO:1901363,GO:0097159,GO:0007166,GO:0043170,GO:0051716,GO:0009987,GO:0003674,GO:0050789,GO:0065007,GO:0044238,GO:0071704,GO:0050794,GO:0006259,GO:0044237,GO:0044260,GO:0003676,GO:0090304,GO:1901360,GO:…	membrane,DNA integration,intrinsic to membrane,integral to membrane,membrane part,DNA binding,biological_process,binding,cellular_component,signaling,single organism signaling,single-organism process,cell communication,DNA recombination,metabolic process,single-organism cellular process,signal transduction,response to stimulus,heterocyclic compound binding,organic cyclic compound binding,cell sur…	ssc04740	Olfactory transduction
XM_005666419.1	100170130	5831.07	11.5077	8.985	2.92e-06	0.00029415	GO:0022610,GO:0019012,GO:0044423,GO:0016020,GO:0046813,GO:0051701,GO:0019031,GO:0036338,GO:0019062,GO:0044650,GO:0044406,GO:0051825,GO:0051704,GO:0031224,GO:0061024,GO:0044403,GO:0044419,GO:0016021,GO:0016032,GO:0044764,GO:0061025,GO:0044425,GO:0008150,GO:0005575,GO:0016043,GO:0071840,GO:0009987	biological adhesion,virion,virion part,membrane,virion attachment, binding of host cell surface receptor,interaction with host,viral envelope,viral membrane,viral attachment to host cell,adhesion of symbiont to host cell,adhesion to host,adhesion to other organism involved in symbiotic interaction,multi-organism process,intrinsic to membrane,membrane organization,symbiosis, encompassing mutualism…	--	--
XM_003131459.4	100519795	180.157	0.362909	8.9554	0.00033069	0.013553	GO:0030674,GO:0060090,GO:0044707,GO:0005102,GO:0016020,GO:0032501,GO:0042060,GO:0005577,GO:0030168,GO:0007596,GO:0005576,GO:0001775,GO:0009611,GO:0005643,GO:0046930,GO:0044765,GO:0007599,GO:0050817,GO:0050878,GO:0005635,GO:0005198,GO:0051704,GO:0031224,GO:0005882,GO:0045111,GO:0051258,GO:0044421,GO:0044403,GO:0046983,GO:0044419,GO:0016021,GO:0006810,GO:0051234,GO:0005615,GO:0005856,GO:0012505,GO:…	protein binding, bridging,binding, bridging,single-multicellular organism process,receptor binding,membrane,multicellular organismal process,wound healing,fibrinogen complex,platelet activation,blood coagulation,extracellular region,cell activation,response to wounding,nuclear pore,pore complex,single-organism transport,hemostasis,coagulation,regulation of body fluid levels,nuclear envelope,struc…	--	--
XM_005671295.1	397124	585.278	2.26432	8.0139	5.72e-12	2.88e-09	GO:0051701,GO:0009607,GO:0051704,GO:0030682,GO:0044413,GO:0044415,GO:0051807,GO:0051832,GO:0051834,GO:0052173,GO:0052200,GO:0075136,GO:0044403,GO:0044419,GO:0051707,GO:0008150,GO:0006952,GO:0050896,GO:0006950	interaction with host,response to biotic stimulus,multi-organism process,evasion or tolerance of host defense response,avoidance of host defenses,evasion or tolerance of host defenses,evasion or tolerance of defense response of other organism involved in symbiotic interaction,avoidance of defenses of other organism involved in symbiotic interaction,evasion or tolerance of defenses of other organi…	--	--
XM_001925456.3	100152784	333.362	1.92235	7.4381	0.0006195	0.022066	GO:0016810,GO:0003824,GO:0016787,GO:0008150,GO:0008152,GO:0003674,GO:0006807	hydrolase activity, acting on carbon-nitrogen (but not peptide) bonds,catalytic activity,hydrolase activity,biological_process,metabolic process,molecular_function,nitrogen compound metabolic process	--	--
NM_214347.1	397624	668.028	4.44178	7.2326	0.00020716	0.0092303	GO:0016020,GO:0031224,GO:0016021,GO:0006810,GO:0051234,GO:0051179,GO:0044425,GO:0005215,GO:0008150,GO:0005575,GO:0003674	membrane,intrinsic to membrane,integral to membrane,transport,establishment of localization,localization,membrane part,transporter activity,biological_process,cellular_component,molecular_function	ssc04974	Protein digestion and absorption
NM_001048188.1	751862	42.4597	0.304367	7.1241	1.92e-14	1.6e-11	GO:0016020,GO:0005198,GO:0019538,GO:0005044,GO:0038024,GO:0044267,GO:0008150,GO:0005575,GO:0008152,GO:0043228,GO:0043232,GO:0043170,GO:0009987,GO:0003674,GO:0003735,GO:0005840,GO:0044238,GO:0071704,GO:0032991,GO:0044237,GO:0030529,GO:0044260,GO:0009058,GO:0006412,GO:0044249,GO:1901576,GO:0009059,GO:0034645,GO:0004872,GO:0044444,GO:0043229,GO:0043226,GO:0005737,GO:0044424,GO:0010467,GO:0005623,GO:…	membrane,structural molecule activity,protein metabolic process,scavenger receptor activity,cargo receptor activity,cellular protein metabolic process,biological_process,cellular_component,metabolic process,non-membrane-bounded organelle,intracellular non-membrane-bounded organelle,macromolecule metabolic process,cellular process,molecular_function,structural constituent of ribosome,ribosome,prim…	ssc04970	Salivary secretion
XM_005654852.1	100517145	111.088	0.913101	6.9267	0.00038931	0.015489	GO:0043565,GO:0005576,GO:0001071,GO:0003700,GO:0044421,GO:0030414,GO:0061134,GO:0030234,GO:0005615,GO:0004866,GO:0061135,GO:0043167,GO:0046872,GO:0043169,GO:0004857,GO:0003677,GO:0008150,GO:0005488,GO:0005575,GO:0008152,GO:1901363,GO:0097159,GO:0043170,GO:0009987,GO:0003674,GO:0050789,GO:0065007,GO:0044238,GO:0046914,GO:0010468,GO:0071704,GO:0050794,GO:2000112,GO:0006355,GO:0010556,GO:0031326,GO:…	sequence-specific DNA binding,extracellular region,nucleic acid binding transcription factor activity,sequence-specific DNA binding transcription factor activity,extracellular region part,peptidase inhibitor activity,peptidase regulator activity,enzyme regulator activity,extracellular space,endopeptidase inhibitor activity,endopeptidase regulator activity,ion binding,metal ion binding,cation bind…	--	--
XM_005658698.1	100625877	43.7142	0.362909	6.9123	2.44e-05	0.0016369	GO:0005730,GO:0003677,GO:0008150,GO:0005488,GO:0005575,GO:0008152,GO:0043228,GO:0043232,GO:0003682,GO:1901363,GO:0097159,GO:0071840,GO:0043233,GO:0070013,GO:0044428,GO:0031974,GO:0031981,GO:0043170,GO:0000775,GO:0044085,GO:0044427,GO:0009987,GO:0005694,GO:0003674,GO:0050789,GO:0044422,GO:0065007,GO:0044238,GO:0010468,GO:0044446,GO:0071704,GO:0050794,GO:2000112,GO:0006355,GO:0010556,GO:0031326,GO:…	nucleolus,DNA binding,biological_process,binding,cellular_component,metabolic process,non-membrane-bounded organelle,intracellular non-membrane-bounded organelle,chromatin binding,heterocyclic compound binding,organic cyclic compound binding,cellular component organization or biogenesis,organelle lumen,intracellular organelle lumen,nuclear part,membrane-enclosed lumen,nuclear lumen,macromolecule …	--	--
XM_005666417.1	100620680	119.538	1.08873	6.7787	4.88e-25	1.18e-21	--	--	--	--
XM_005664649.1	102165433	34.6632	0.362909	6.5777	1.3e-08	2.45e-06	--	--	--	--
NM_001123145.1	100141313	5455.61	60.3278	6.4988	6.3e-12	3.11e-09	GO:0007218,GO:0008150,GO:0023052,GO:0044700,GO:0044699,GO:0007154,GO:0044763,GO:0007165,GO:0050896,GO:0007166,GO:0051716,GO:0009987,GO:0050789,GO:0065007,GO:0050794,GO:0007186	neuropeptide signaling pathway,biological_process,signaling,single organism signaling,single-organism process,cell communication,single-organism cellular process,signal transduction,response to stimulus,cell surface receptor signaling pathway,cellular response to stimulus,cellular process,regulation of biological process,biological regulation,regulation of cellular process,G-protein coupled recep…	ssc04080	Neuroactive ligand-receptor interaction
XM_003124080.3	100513074	194.243	2.16818	6.4852	5.87e-09	1.24e-06	GO:0005515,GO:0005488,GO:0003674	protein binding,binding,molecular_function	--	--
NM_001115155.1	396598	8082.09	91.5405	6.4642	0.00049576	0.018795	GO:0006979,GO:0003824,GO:0004601,GO:0016684,GO:0004602,GO:0016209,GO:0055114,GO:0016491,GO:0008150,GO:0008152,GO:0044710,GO:0050896,GO:0006950,GO:0003674	response to oxidative stress,catalytic activity,peroxidase activity,oxidoreductase activity, acting on peroxide as acceptor,glutathione peroxidase activity,antioxidant activity,oxidation-reduction process,oxidoreductase activity,biological_process,metabolic process,single-organism metabolic process,response to stimulus,response to stress,molecular_function	ssc00480,ssc00590,ssc04918	Glutathione metabolism,Arachidonic acid metabolism,Thyroid hormone synthesis
XM_003360094.3	100622162	1223.75	13.9213	6.4579	5.76e-43	1.39e-38	GO:0005515,GO:0005488,GO:0003674	protein binding,binding,molecular_function	ssc04961	Endocrine and other factor-regulated calcium reabsorption
NM_214057.1	397124	23.865	0.304367	6.2929	3.61e-05	0.0022739	GO:0051701,GO:0009607,GO:0051704,GO:0030682,GO:0044413,GO:0044415,GO:0051807,GO:0051832,GO:0051834,GO:0052173,GO:0052200,GO:0075136,GO:0044403,GO:0044419,GO:0051707,GO:0008150,GO:0006952,GO:0050896,GO:0006950	interaction with host,response to biotic stimulus,multi-organism process,evasion or tolerance of host defense response,avoidance of host defenses,evasion or tolerance of host defenses,evasion or tolerance of defense response of other organism involved in symbiotic interaction,avoidance of defenses of other organism involved in symbiotic interaction,evasion or tolerance of defenses of other organi…	--	--
NM_001078688.1	780439	2215.35	29.5735	6.2271	2.21e-28	6.66e-25	GO:0006801,GO:0072593,GO:0055114,GO:0043167,GO:0046872,GO:0043169,GO:0008150,GO:0005488,GO:0008152,GO:0044710,GO:0009987,GO:0003674,GO:0044237	superoxide metabolic process,reactive oxygen species metabolic process,oxidation-reduction process,ion binding,metal ion binding,cation binding,biological_process,binding,metabolic process,single-organism metabolic process,cellular process,molecular_function,cellular metabolic process	--	--
XM_005661160.1	100525099	138.27	1.93902	6.156	1.43e-05	0.0010597	GO:0044283,GO:0016053,GO:0046394,GO:0004616,GO:0044711,GO:0072524,GO:0006098,GO:0006740,GO:0048037,GO:0006007,GO:0019320,GO:0046365,GO:0006733,GO:0006796,GO:0044765,GO:0006793,GO:0006739,GO:0006006,GO:0008652,GO:0044724,GO:0006072,GO:0046168,GO:0016616,GO:0003824,GO:0019362,GO:0046496,GO:0005996,GO:0050662,GO:0004455,GO:0044723,GO:0052646,GO:0016052,GO:0032787,GO:0016705,GO:0016614,GO:0004497,GO:…	small molecule biosynthetic process,organic acid biosynthetic process,carboxylic acid biosynthetic process,phosphogluconate dehydrogenase (decarboxylating) activity,single-organism biosynthetic process,pyridine-containing compound metabolic process,pentose-phosphate shunt,NADPH regeneration,cofactor binding,glucose catabolic process,hexose catabolic process,monosaccharide catabolic process,oxidor…	ssc00360,ssc00400,ssc00270,ssc00350,ssc00250,ssc00380,ssc00280,ssc01100	Phenylalanine metabolism,Phenylalanine, tyrosine and tryptophan biosynthesis,Cysteine and methionine metabolism,Tyrosine metabolism,Alanine, aspartate and glutamate metabolism,Tryptophan metabolism,Valine, leucine and isoleucine degradation,Metabolic pathways
XM_005670784.1	399503	20.8029	0.304367	6.0948	2.16e-08	3.76e-06	GO:0005102,GO:0005576,GO:0005125,GO:0005515,GO:0006955,GO:0002376,GO:0008150,GO:0005488,GO:0005575,GO:0050896,GO:0003674	receptor binding,extracellular region,cytokine activity,protein binding,immune response,immune system process,biological_process,binding,cellular_component,response to stimulus,molecular_function	ssc04060,ssc04668,ssc04630	Cytokine-cytokine receptor interaction,TNF signaling pathway,Jak-STAT signaling pathway
XM_005671820.1	102158873	20.4677	0.304367	6.0714	6.24e-05	0.003471	--	--	--	--
XM_003356559.1	100628128	269.528	4.14907	6.0215	1.49e-09	3.96e-07	GO:0006508,GO:0008233,GO:0070011,GO:0003824,GO:0016787,GO:0019538,GO:0008236,GO:0017171,GO:0008150,GO:0008152,GO:0043170,GO:0003674,GO:0044238,GO:0071704	proteolysis,peptidase activity,peptidase activity, acting on L-amino acid peptides,catalytic activity,hydrolase activity,protein metabolic process,serine-type peptidase activity,serine hydrolase activity,biological_process,metabolic process,macromolecule metabolic process,molecular_function,primary metabolic process,organic substance metabolic process	--	--
XM_005656759.1	100513489	373.353	5.88414	5.9876	0.00013627	0.0066182	GO:0022610,GO:0007155,GO:0031012,GO:0005576,GO:0044420,GO:0044421,GO:0046983,GO:0005578,GO:0005515,GO:0042803,GO:0042802,GO:0045502,GO:0008134,GO:0005604,GO:0008150,GO:0005488,GO:0005575,GO:0044699,GO:0044763,GO:0009987,GO:0003674	biological adhesion,cell adhesion,extracellular matrix,extracellular region,extracellular matrix part,extracellular region part,protein dimerization activity,proteinaceous extracellular matrix,protein binding,protein homodimerization activity,identical protein binding,dynein binding,transcription factor binding,basement membrane,biological_process,binding,cellular_component,single-organism proces…	ssc04512,ssc04510,ssc04151,ssc05200,ssc05146,ssc05222,ssc05145	ECM-receptor interaction,Focal adhesion,PI3K-Akt signaling pathway,Pathways in cancer,Amoebiasis,Small cell lung cancer,Toxoplasmosis
XM_003358973.2	780401	22.4742	0.362909	5.9525	0.0011407	0.035282	--	--	--	--
XM_003127883.3	100516141	55009.1	911.55	5.9152	6.51e-36	3.93e-32	GO:0004222,GO:0008237,GO:0016020,GO:0006508,GO:0008233,GO:0070011,GO:0004175,GO:0003824,GO:0016787,GO:0019538,GO:0008121,GO:0016681,GO:0015077,GO:0055114,GO:0016679,GO:0005515,GO:0022857,GO:0005215,GO:0016491,GO:0022890,GO:0008324,GO:0015075,GO:0008150,GO:0022891,GO:0005488,GO:0005575,GO:0022892,GO:0008152,GO:0044710,GO:0015078,GO:0043170,GO:0003674,GO:0044238,GO:0071704	metalloendopeptidase activity,metallopeptidase activity,membrane,proteolysis,peptidase activity,peptidase activity, acting on L-amino acid peptides,endopeptidase activity,catalytic activity,hydrolase activity,protein metabolic process,ubiquinol-cytochrome-c reductase activity,oxidoreductase activity, acting on diphenols and related substances as donors, cytochrome as acceptor,monovalent inorganic…	ssc04974	Protein digestion and absorption
NM_001112678.1	100127147	10281.2	206.014	5.6411	0.00043497	0.017025	GO:0030246,GO:0005515,GO:0005488,GO:0003674	carbohydrate binding,protein binding,binding,molecular_function	ssc04514	Cell adhesion molecules (CAMs)
XM_003133392.2	100514374	367.959	8.074	5.5101	9.4e-10	2.61e-07	GO:0006464,GO:0036211,GO:0006796,GO:0008138,GO:0006793,GO:0016311,GO:0043412,GO:0006470,GO:0003824,GO:0016787,GO:0019538,GO:0004721,GO:0004725,GO:0016791,GO:0044267,GO:0008150,GO:0042578,GO:0008152,GO:0016788,GO:0043170,GO:0009987,GO:0003674,GO:0044238,GO:0071704,GO:0044237,GO:0044260	cellular protein modification process,protein modification process,phosphate-containing compound metabolic process,protein tyrosine/serine/threonine phosphatase activity,phosphorus metabolic process,dephosphorylation,macromolecule modification,protein dephosphorylation,catalytic activity,hydrolase activity,protein metabolic process,phosphoprotein phosphatase activity,protein tyrosine phosphatase …	ssc04010	MAPK signaling pathway
XM_003134594.2	100171400	24388.3	544.789	5.4843	1.7e-38	2.05e-34	GO:0016020,GO:0044765,GO:0055085,GO:0006810,GO:0051234,GO:0051179,GO:0005515,GO:0005216,GO:0022838,GO:0015267,GO:0022803,GO:0022857,GO:0005215,GO:0015075,GO:0008150,GO:0022891,GO:0005488,GO:0005575,GO:0006811,GO:0044699,GO:0022892,GO:0044763,GO:0009987,GO:0003674	membrane,single-organism transport,transmembrane transport,transport,establishment of localization,localization,protein binding,ion channel activity,substrate-specific channel activity,channel activity,passive transmembrane transporter activity,transmembrane transporter activity,transporter activity,ion transmembrane transporter activity,biological_process,substrate-specific transmembrane transpo…	ssc04978,ssc04970	Mineral absorption,Salivary secretion
XM_001927551.2	100154770	1635.62	37.3229	5.4536	7.89e-06	0.00065788	--	--	--	--
NM_213916.2	396951	45.0394	1.03019	5.4502	5.1e-05	0.0029894	GO:0005102,GO:0005576,GO:0001071,GO:0003700,GO:0005515,GO:0008150,GO:0005488,GO:0005575,GO:0005179,GO:0008152,GO:0043170,GO:0009987,GO:0003674,GO:0050789,GO:0065007,GO:0044238,GO:0010468,GO:0071704,GO:0050794,GO:2000112,GO:0006355,GO:0010556,GO:0031326,GO:0009889,GO:0051252,GO:2001141,GO:0060255,GO:0018130,GO:0044237,GO:1901362,GO:0034654,GO:0032774,GO:0044271,GO:0019219,GO:0051171,GO:0044260,GO:…	receptor binding,extracellular region,nucleic acid binding transcription factor activity,sequence-specific DNA binding transcription factor activity,protein binding,biological_process,binding,cellular_component,hormone activity,metabolic process,macromolecule metabolic process,cellular process,molecular_function,regulation of biological process,biological regulation,primary metabolic process,regu…	--	--
XM_001924628.5	100155836	858.429	19.9477	5.4274	5.29e-05	0.0030769	--	--	ssc05206,ssc04115	MicroRNAs in cancer,p53 signaling pathway
XM_003361560.2	100626400	183.777	4.80469	5.2574	0.00022365	0.0098026	GO:0019012,GO:0044423,GO:0019031,GO:0036338,GO:0051704,GO:0044403,GO:0044419,GO:0016032,GO:0044764,GO:0008150,GO:0005575,GO:0019058,GO:0009987	virion,virion part,viral envelope,viral membrane,multi-organism process,symbiosis, encompassing mutualism through parasitism,interspecies interaction between organisms,viral process,multi-organism cellular process,biological_process,cellular_component,viral infectious cycle,cellular process	--	--
XM_005663545.1	100157401	999.468	26.2731	5.2495	1.08e-05	0.00084744	--	--	ssc04514	Cell adhesion molecules (CAMs)
XM_005665944.1	100154835	34.2499	0.988314	5.115	9.25e-11	3.6e-08	GO:0006796,GO:0006793,GO:0019008,GO:0003824,GO:0032324,GO:0043545,GO:0019538,GO:0051189,GO:0006732,GO:0090407,GO:0044267,GO:0006777,GO:0019720,GO:0051539,GO:0051536,GO:0051540,GO:0008150,GO:0005488,GO:0005575,GO:0009108,GO:0051186,GO:1901566,GO:0019637,GO:0008152,GO:0051188,GO:0043234,GO:0043170,GO:0009987,GO:1901564,GO:0003674,GO:0044238,GO:0071704,GO:0018130,GO:0032991,GO:0044237,GO:1901362,GO:…	phosphate-containing compound metabolic process,phosphorus metabolic process,molybdopterin synthase complex,catalytic activity,molybdopterin cofactor biosynthetic process,molybdopterin cofactor metabolic process,protein metabolic process,prosthetic group metabolic process,coenzyme metabolic process,organophosphate biosynthetic process,cellular protein metabolic process,Mo-molybdopterin cofactor b…	ssc00790,ssc04122,ssc01100	Folate biosynthesis,Sulfur relay system,Metabolic pathways
XM_005666561.1	102158450	283.497	8.50209	5.0594	0.00078854	0.026597	GO:0005488,GO:1901363,GO:0097159,GO:0003674,GO:0003676	binding,heterocyclic compound binding,organic cyclic compound binding,molecular_function,nucleic acid binding	--	--
XM_003483192.2	100737391	79.1851	2.40234	5.0427	0.00016816	0.0078552	--	--	--	--
XM_005671821.1	100514374	1787.56	54.5546	5.0341	2.08e-09	5.24e-07	GO:0006464,GO:0036211,GO:0006796,GO:0008138,GO:0006793,GO:0016311,GO:0043412,GO:0006470,GO:0003824,GO:0016787,GO:0019538,GO:0004721,GO:0004725,GO:0016791,GO:0044267,GO:0008150,GO:0042578,GO:0008152,GO:0016788,GO:0043170,GO:0009987,GO:0003674,GO:0044238,GO:0071704,GO:0044237,GO:0044260	cellular protein modification process,protein modification process,phosphate-containing compound metabolic process,protein tyrosine/serine/threonine phosphatase activity,phosphorus metabolic process,dephosphorylation,macromolecule modification,protein dephosphorylation,catalytic activity,hydrolase activity,protein metabolic process,phosphoprotein phosphatase activity,protein tyrosine phosphatase …	ssc04010	MAPK signaling pathway
XM_005674216.1	100623207	445.642	14.1404	4.978	0.000423	0.01661	GO:0005515,GO:0005488,GO:1901363,GO:0097159,GO:0003674,GO:0003676	protein binding,binding,heterocyclic compound binding,organic cyclic compound binding,molecular_function,nucleic acid binding	--	--
XM_003130073.4	100516991	870.774	28.3722	4.9397	5.05e-16	5.54e-13	--	--	--	--
XM_005661101.1	100514274	497.795	16.7393	4.8942	1.28e-27	3.43e-24	GO:0005515,GO:0005488,GO:0003674	protein binding,binding,molecular_function	--	--
XM_005659627.1	100736658	2742.63	99.6775	4.7821	3.68e-30	1.27e-26	GO:0008083,GO:0005102,GO:0005515,GO:0005488,GO:0003674	growth factor activity,receptor binding,protein binding,binding,molecular_function	ssc04151,ssc04010,ssc05200,ssc05205,ssc04014,ssc05218,ssc04810	PI3K-Akt signaling pathway,MAPK signaling pathway,Pathways in cancer,Proteoglycans in cancer,Ras signaling pathway,Melanoma,Regulation of actin cytoskeleton
XM_005666502.1	100516091	279.109	10.4554	4.7385	1.34e-21	2.3e-18	GO:0043167,GO:0046872,GO:0043169,GO:0005488,GO:0003674,GO:0046914,GO:0008270	ion binding,metal ion binding,cation binding,binding,molecular_function,transition metal ion binding,zinc ion binding	--	--
XM_005659838.1	100522414	852.455	32.4388	4.7158	2.12e-08	3.72e-06	GO:0022610,GO:0007155,GO:0005509,GO:0005102,GO:0016020,GO:0016337,GO:0005576,GO:0007156,GO:0005515,GO:0043167,GO:0046872,GO:0043169,GO:0008150,GO:0005488,GO:0005575,GO:0005179,GO:0044699,GO:0044763,GO:0009987,GO:0003674	biological adhesion,cell adhesion,calcium ion binding,receptor binding,membrane,cell-cell adhesion,extracellular region,homophilic cell adhesion,protein binding,ion binding,metal ion binding,cation binding,biological_process,binding,cellular_component,hormone activity,single-organism process,single-organism cellular process,cellular process,molecular_function	--	--
XM_003359772.3	100622067	7997.64	306.046	4.7078	1.86e-09	4.72e-07	--	--	--	--
XM_001928472.5	100155953	177.687	7.75257	4.5185	1.76e-20	2.84e-17	--	--	--	--
NM_213801.1	396717	102.146	4.45845	4.5179	4.91e-17	6.59e-14	GO:0008083,GO:0005102,GO:0005515,GO:0005488,GO:0003674	growth factor activity,receptor binding,protein binding,binding,molecular_function	ssc04151,ssc04010,ssc05200,ssc05205,ssc04014,ssc05218,ssc04810	PI3K-Akt signaling pathway,MAPK signaling pathway,Pathways in cancer,Proteoglycans in cancer,Ras signaling pathway,Melanoma,Regulation of actin cytoskeleton
NM_214380.2	397673	55.7226	2.58963	4.4274	6.65e-05	0.0036588	GO:0016020,GO:0044283,GO:0016053,GO:0046394,GO:0044711,GO:0004421,GO:0016747,GO:0006796,GO:0006793,GO:0003824,GO:0072330,GO:0016787,GO:0032787,GO:0019752,GO:0043436,GO:0006631,GO:0006082,GO:0016746,GO:0016740,GO:0046912,GO:0006720,GO:0008299,GO:0006633,GO:0004315,GO:0090407,GO:1901137,GO:0006200,GO:0000275,GO:0004312,GO:0043168,GO:0043167,GO:0044425,GO:0045261,GO:0006629,GO:0000166,GO:1901265,GO:…	membrane,small molecule biosynthetic process,organic acid biosynthetic process,carboxylic acid biosynthetic process,single-organism biosynthetic process,hydroxymethylglutaryl-CoA synthase activity,transferase activity, transferring acyl groups other than amino-acyl groups,phosphate-containing compound metabolic process,phosphorus metabolic process,catalytic activity,monocarboxylic acid biosynthet…	ssc00650,ssc00072,ssc00280,ssc00900,ssc01100	Butanoate metabolism,Synthesis and degradation of ketone bodies,Valine, leucine and isoleucine degradation,Terpenoid backbone biosynthesis,Metabolic pathways
XM_005653437.1	100525467	13.7657	0.646341	4.4126	0.0010714	0.033647	GO:0019012,GO:0044423,GO:0019028,GO:0051179,GO:0005515,GO:0009893,GO:0031325,GO:0006914,GO:0040011,GO:0048522,GO:0048518,GO:0008150,GO:0005488,GO:0005575,GO:0009896,GO:0010508,GO:0031331,GO:0010506,GO:0042995,GO:0009056,GO:0005929,GO:0031514,GO:0044699,GO:0008152,GO:0044763,GO:0048870,GO:0051674,GO:0006928,GO:0044248,GO:0031329,GO:0009894,GO:0009987,GO:0003674,GO:0050789,GO:0065007,GO:0050794,GO:…	virion,virion part,viral capsid,localization,protein binding,positive regulation of metabolic process,positive regulation of cellular metabolic process,autophagy,locomotion,positive regulation of cellular process,positive regulation of biological process,biological_process,binding,cellular_component,positive regulation of catabolic process,positive regulation of autophagy,positive regulation of c…	--	--
XM_003121326.4	100519934	622.526	30.5947	4.3468	3.51e-07	4.48e-05	GO:0022610,GO:0007155,GO:0008150,GO:0044699,GO:0044763,GO:0009987	biological adhesion,cell adhesion,biological_process,single-organism process,single-organism cellular process,cellular process	--	--
XM_005663022.1	100626574	62.7733	3.38639	4.2123	4.1e-11	1.74e-08	--	--	--	--
XM_005657319.1	100519054	1328.04	80.3895	4.0461	2.07e-23	4.54e-20	GO:0005509,GO:0016301,GO:0016020,GO:0006464,GO:0036211,GO:0009636,GO:0006796,GO:0044765,GO:0006793,GO:0043412,GO:0016310,GO:0003824,GO:0004672,GO:0006468,GO:0044723,GO:0019538,GO:0016773,GO:0006810,GO:0051234,GO:0030234,GO:0046873,GO:0042221,GO:0016740,GO:0016772,GO:0015097,GO:0015694,GO:0046689,GO:0050787,GO:0051179,GO:1901137,GO:0022857,GO:0043168,GO:0043167,GO:0005215,GO:0006629,GO:0046872,GO:…	calcium ion binding,kinase activity,membrane,cellular protein modification process,protein modification process,response to toxic substance,phosphate-containing compound metabolic process,single-organism transport,phosphorus metabolic process,macromolecule modification,phosphorylation,catalytic activity,protein kinase activity,protein phosphorylation,single-organism carbohydrate metabolic process…	--	--
NM_214003.1	397064	1482.13	90.0748	4.0404	3.01e-06	0.00030168	--	--	--	--
XM_003130332.4	100522028	58.7936	3.64889	4.0101	1.27e-06	0.00013763	--	--	--	--
XM_003353488.2	100127164	5282.78	340.486	3.9556	1.35e-10	5.11e-08	GO:0016020,GO:0031224,GO:0016021,GO:0044425,GO:0008150,GO:0005575,GO:0023052,GO:0044700,GO:0044699,GO:0007154,GO:0044763,GO:0007165,GO:0050896,GO:0007166,GO:0051716,GO:0009987,GO:0003674,GO:0050789,GO:0065007,GO:0050794,GO:0004872,GO:0038023,GO:0004871,GO:0060089,GO:0007186,GO:0004888,GO:0004930	membrane,intrinsic to membrane,integral to membrane,membrane part,biological_process,cellular_component,signaling,single organism signaling,single-organism process,cell communication,single-organism cellular process,signal transduction,response to stimulus,cell surface receptor signaling pathway,cellular response to stimulus,cellular process,molecular_function,regulation of biological process,bio…	ssc04080	Neuroactive ligand-receptor interaction
XM_003130180.4	100513560	290.738	18.9636	3.9384	5.81e-05	0.0032811	GO:0043565,GO:0001071,GO:0003700,GO:0043167,GO:0046872,GO:0043169,GO:0003677,GO:0008150,GO:0005488,GO:0005575,GO:0008152,GO:1901363,GO:0097159,GO:0043170,GO:0009987,GO:0003674,GO:0050789,GO:0065007,GO:0044238,GO:0046914,GO:0010468,GO:0071704,GO:0050794,GO:2000112,GO:0006355,GO:0010556,GO:0031326,GO:0009889,GO:0051252,GO:2001141,GO:0060255,GO:0018130,GO:0044237,GO:1901362,GO:0034654,GO:0032774,GO:…	sequence-specific DNA binding,nucleic acid binding transcription factor activity,sequence-specific DNA binding transcription factor activity,ion binding,metal ion binding,cation binding,DNA binding,biological_process,binding,cellular_component,metabolic process,heterocyclic compound binding,organic cyclic compound binding,macromolecule metabolic process,cellular process,molecular_function,regulat…	ssc05202	Transcriptional misregulation in cancer
XM_003484334.2	100738609	24329	1589.06	3.9364	3.41e-22	6.33e-19	GO:0003824,GO:0016787,GO:0003674	catalytic activity,hydrolase activity,molecular_function	--	--
XM_005659147.1	100521302	555.648	38.9161	3.8357	0.00019043	0.00871	GO:0006796,GO:0006793,GO:0016310,GO:0042325,GO:0008150,GO:0005575,GO:0008152,GO:0009987,GO:0019220,GO:0051174,GO:0050789,GO:0065007,GO:0050794,GO:0044237,GO:0031323,GO:0019222,GO:0005737,GO:0044424,GO:0005623,GO:0044464,GO:0005622	phosphate-containing compound metabolic process,phosphorus metabolic process,phosphorylation,regulation of phosphorylation,biological_process,cellular_component,metabolic process,cellular process,regulation of phosphate metabolic process,regulation of phosphorus metabolic process,regulation of biological process,biological regulation,regulation of cellular process,cellular metabolic process,regul…	--	--
XM_005665943.1	100154835	26.6075	1.94329	3.7753	1.09e-05	0.00084896	GO:0006796,GO:0006793,GO:0019008,GO:0003824,GO:0032324,GO:0043545,GO:0019538,GO:0051189,GO:0006732,GO:0090407,GO:0044267,GO:0006777,GO:0019720,GO:0051539,GO:0051536,GO:0051540,GO:0008150,GO:0005488,GO:0005575,GO:0009108,GO:0051186,GO:1901566,GO:0019637,GO:0008152,GO:0051188,GO:0043234,GO:0043170,GO:0009987,GO:1901564,GO:0003674,GO:0044238,GO:0071704,GO:0018130,GO:0032991,GO:0044237,GO:1901362,GO:…	phosphate-containing compound metabolic process,phosphorus metabolic process,molybdopterin synthase complex,catalytic activity,molybdopterin cofactor biosynthetic process,molybdopterin cofactor metabolic process,protein metabolic process,prosthetic group metabolic process,coenzyme metabolic process,organophosphate biosynthetic process,cellular protein metabolic process,Mo-molybdopterin cofactor b…	ssc00790,ssc04122,ssc01100	Folate biosynthesis,Sulfur relay system,Metabolic pathways
NM_001174057.1	100379631	143.161	10.647	3.7491	2.65e-06	0.0002701	--	--	--	--
XM_005663415.1	102162067	84.7198	6.37654	3.7319	8.51e-13	5.01e-10	--	--	ssc04151,ssc04640,ssc04060,ssc04066,ssc04630,ssc04932	PI3K-Akt signaling pathway,Hematopoietic cell lineage,Cytokine-cytokine receptor interaction,HIF-1 signaling pathway,Jak-STAT signaling pathway,Non-alcoholic fatty liver disease (NAFLD)
XM_005663027.1	100155368	48.2533	3.67409	3.7152	4.33e-08	7.12e-06	GO:0005198,GO:0019538,GO:0044267,GO:0008150,GO:0005575,GO:0008152,GO:0043228,GO:0043232,GO:0043170,GO:0009987,GO:0003674,GO:0003735,GO:0005840,GO:0044238,GO:0071704,GO:0032991,GO:0044237,GO:0030529,GO:0044260,GO:0009058,GO:0006412,GO:0044249,GO:1901576,GO:0009059,GO:0034645,GO:0044444,GO:0043229,GO:0043226,GO:0005737,GO:0044424,GO:0010467,GO:0005623,GO:0044464,GO:0005622	structural molecule activity,protein metabolic process,cellular protein metabolic process,biological_process,cellular_component,metabolic process,non-membrane-bounded organelle,intracellular non-membrane-bounded organelle,macromolecule metabolic process,cellular process,molecular_function,structural constituent of ribosome,ribosome,primary metabolic process,organic substance metabolic process,mac…	--	--
NM_214002.1	397063	735.234	59.4957	3.6273	6.26e-07	7.49e-05	--	--	ssc04512,ssc04510,ssc04151,ssc05410,ssc05412,ssc04640,ssc05414,ssc04145,ssc05205,ssc05206,ssc04810,ssc04380	ECM-receptor interaction,Focal adhesion,PI3K-Akt signaling pathway,Hypertrophic cardiomyopathy (HCM),Arrhythmogenic right ventricular cardiomyopathy (ARVC),Hematopoietic cell lineage,Dilated cardiomyopathy,Phagosome,Proteoglycans in cancer,MicroRNAs in cancer,Regulation of actin cytoskeleton,Osteoclast differentiation
XM_005670136.1	100157344	46.1885	3.79544	3.6052	3.95e-07	5e-05	GO:0022610,GO:0007160,GO:0031589,GO:0007155,GO:0008150,GO:0044699,GO:0044763,GO:0009987	biological adhesion,cell-matrix adhesion,cell-substrate adhesion,cell adhesion,biological_process,single-organism process,single-organism cellular process,cellular process	--	--
NM_001097423.1	100037276	585.889	49.4502	3.5666	9.98e-09	2.02e-06	GO:0016020,GO:0005575	membrane,cellular_component	ssc04512,ssc04510,ssc04151,ssc05410,ssc05412,ssc05414,ssc04810	ECM-receptor interaction,Focal adhesion,PI3K-Akt signaling pathway,Hypertrophic cardiomyopathy (HCM),Arrhythmogenic right ventricular cardiomyopathy (ARVC),Dilated cardiomyopathy,Regulation of actin cytoskeleton
XM_005665328.1	100517591	12.1968	1.04686	3.5424	0.00027644	0.011816	GO:0006464,GO:0036211,GO:0043412,GO:0003824,GO:0016787,GO:0019538,GO:0005515,GO:0043168,GO:0043167,GO:0016881,GO:0004842,GO:0019787,GO:0046872,GO:0000166,GO:1901265,GO:0044267,GO:0005524,GO:0043169,GO:0032559,GO:0030554,GO:0036094,GO:0016567,GO:0016879,GO:0032446,GO:0070647,GO:0008150,GO:0032553,GO:0005488,GO:0005575,GO:0017076,GO:0035639,GO:0001883,GO:0032549,GO:0032550,GO:0032555,GO:0001882,GO:…	cellular protein modification process,protein modification process,macromolecule modification,catalytic activity,hydrolase activity,protein metabolic process,protein binding,anion binding,ion binding,acid-amino acid ligase activity,ubiquitin-protein ligase activity,small conjugating protein ligase activity,metal ion binding,nucleotide binding,nucleoside phosphate binding,cellular protein metaboli…	ssc04622	RIG-I-like receptor signaling pathway
XM_003134812.2	100513510	251.011	22.7324	3.4649	1.41e-09	3.79e-07	GO:0044283,GO:0006508,GO:0006790,GO:0008233,GO:0016053,GO:0046394,GO:0044711,GO:0070011,GO:0044272,GO:0003824,GO:0043604,GO:0072330,GO:0016787,GO:0019538,GO:0032787,GO:0016805,GO:0030653,GO:0030654,GO:0042316,GO:0042318,GO:0072338,GO:0072339,GO:0019752,GO:0043436,GO:0006082,GO:0008238,GO:0043603,GO:0016999,GO:0017000,GO:0017144,GO:0044106,GO:0008150,GO:0009308,GO:0044550,GO:0044281,GO:1901566,GO:…	small molecule biosynthetic process,proteolysis,sulfur compound metabolic process,peptidase activity,organic acid biosynthetic process,carboxylic acid biosynthetic process,single-organism biosynthetic process,peptidase activity, acting on L-amino acid peptides,sulfur compound biosynthetic process,catalytic activity,amide biosynthetic process,monocarboxylic acid biosynthetic process,hydrolase acti…	--	--
XM_005672571.1	100626997	249.965	22.6951	3.4613	0.00082961	0.027559	GO:0019012,GO:0044423,GO:0019028,GO:0044283,GO:0044711,GO:0072524,GO:0033856,GO:0008614,GO:0008615,GO:0042816,GO:0042819,GO:0003824,GO:0005198,GO:0006766,GO:0006767,GO:0016740,GO:0043167,GO:0016769,GO:0046872,GO:0000166,GO:1901265,GO:0043169,GO:0072525,GO:0036094,GO:0009110,GO:0042364,GO:0008150,GO:0005488,GO:0005575,GO:0044281,GO:1901566,GO:0008152,GO:0044710,GO:1901363,GO:0097159,GO:0009987,GO:…	virion,virion part,viral capsid,small molecule biosynthetic process,single-organism biosynthetic process,pyridine-containing compound metabolic process,pyridoxine 5'-phosphate synthase activity,pyridoxine metabolic process,pyridoxine biosynthetic process,vitamin B6 metabolic process,vitamin B6 biosynthetic process,catalytic activity,structural molecule activity,vitamin metabolic process,water-sol…	--	--
NM_214403.1	399522	258.105	23.6009	3.451	7.4e-16	7.77e-13	GO:0005515,GO:0005488,GO:0003674	protein binding,binding,molecular_function	ssc04151,ssc04640,ssc04060,ssc04066,ssc04630,ssc04932	PI3K-Akt signaling pathway,Hematopoietic cell lineage,Cytokine-cytokine receptor interaction,HIF-1 signaling pathway,Jak-STAT signaling pathway,Non-alcoholic fatty liver disease (NAFLD)
XM_001925385.5	100153398	346.373	31.7702	3.4466	6.14e-06	0.00053177	GO:0005509,GO:0031012,GO:0005576,GO:0044421,GO:0005578,GO:0043167,GO:0046872,GO:0043169,GO:0008150,GO:0005488,GO:0005575,GO:0023052,GO:0044700,GO:0044699,GO:0007154,GO:0044763,GO:0007165,GO:0050896,GO:0051716,GO:0009987,GO:0003674,GO:0050789,GO:0065007,GO:0050794	calcium ion binding,extracellular matrix,extracellular region,extracellular region part,proteinaceous extracellular matrix,ion binding,metal ion binding,cation binding,biological_process,binding,cellular_component,signaling,single organism signaling,single-organism process,cell communication,single-organism cellular process,signal transduction,response to stimulus,cellular response to stimulus,ce…	--	--
XM_003359728.3	100625174	11.2143	1.03019	3.4444	0.00059764	0.021574	--	--	--	--
NM_001005152.2	448808	10320.1	974.729	3.4043	1.21e-06	0.00013305	GO:0022610,GO:0007155,GO:0019012,GO:0044423,GO:0019028,GO:0043565,GO:0016301,GO:0016020,GO:0006464,GO:0036211,GO:0019199,GO:0019031,GO:0036338,GO:0031012,GO:0005576,GO:0006796,GO:0006793,GO:0043412,GO:0016310,GO:0001071,GO:0003700,GO:0044420,GO:0003824,GO:0004672,GO:0005198,GO:0006468,GO:0019538,GO:0031224,GO:0044421,GO:0016773,GO:0016021,GO:0004674,GO:0006810,GO:0051234,GO:0016740,GO:0005578,GO:…	biological adhesion,cell adhesion,virion,virion part,viral capsid,sequence-specific DNA binding,kinase activity,membrane,cellular protein modification process,protein modification process,transmembrane receptor protein kinase activity,viral envelope,viral membrane,extracellular matrix,extracellular region,phosphate-containing compound metabolic process,phosphorus metabolic process,macromolecule m…	--	--
XM_005669258.1	100526075	35.0464	3.37399	3.3767	6.27e-07	7.49e-05	GO:0003824,GO:0016787,GO:0008218,GO:0055114,GO:0016491,GO:0003995,GO:0008150,GO:0016627,GO:0044699,GO:0006310,GO:0008152,GO:0044763,GO:0044710,GO:0050896,GO:0006950,GO:0003678,GO:0016817,GO:0017111,GO:0043170,GO:0051716,GO:0009378,GO:0016462,GO:0009987,GO:0003674,GO:0016818,GO:0044238,GO:0071704,GO:0006259,GO:0006281,GO:0044237,GO:0033554,GO:0006974,GO:0044260,GO:0004386,GO:0090304,GO:1901360,GO:…	catalytic activity,hydrolase activity,bioluminescence,oxidation-reduction process,oxidoreductase activity,acyl-CoA dehydrogenase activity,biological_process,oxidoreductase activity, acting on the CH-CH group of donors,single-organism process,DNA recombination,metabolic process,single-organism cellular process,single-organism metabolic process,response to stimulus,response to stress,DNA helicase a…	ssc00360,ssc00340,ssc05204,ssc00410,ssc00982,ssc00980,ssc00350,ssc00010,ssc01100	Phenylalanine metabolism,Histidine metabolism,Chemical carcinogenesis,beta-Alanine metabolism,Drug metabolism - cytochrome P450,Metabolism of xenobiotics by cytochrome P450,Tyrosine metabolism,Glycolysis / Gluconeogenesis,Metabolic pathways
XM_005672570.1	102157884	55.1894	5.37155	3.361	0.0014485	0.042045	GO:0016020,GO:0005575	membrane,cellular_component	--	--
XM_005667129.1	100521141	17.4264	1.71413	3.3457	9.02e-05	0.0046827	--	--	ssc04144,ssc04010,ssc04744,ssc05032,ssc04062	Endocytosis,MAPK signaling pathway,Phototransduction,Morphine addiction,Chemokine signaling pathway
NM_213872.1	396891	13.0881	1.33029	3.2984	0.0011764	0.035916	GO:0005102,GO:0005576,GO:0005515,GO:0005488,GO:0005575,GO:0005179,GO:0003674	receptor binding,extracellular region,protein binding,binding,cellular_component,hormone activity,molecular_function	--	--
XM_003353261.3	100620522	37.8847	3.96179	3.2574	1.08e-07	1.61e-05	GO:0043565,GO:0016747,GO:0016407,GO:0004402,GO:0001071,GO:0003700,GO:0003824,GO:0016410,GO:0008080,GO:0016746,GO:0016740,GO:0005515,GO:0003677,GO:0008150,GO:0005488,GO:0005575,GO:0008152,GO:1901363,GO:0097159,GO:0043170,GO:0009987,GO:0003674,GO:0050789,GO:0065007,GO:0044238,GO:0010468,GO:0071704,GO:0050794,GO:2000112,GO:0006355,GO:0010556,GO:0031326,GO:0009889,GO:0051252,GO:2001141,GO:0060255,GO:…	sequence-specific DNA binding,transferase activity, transferring acyl groups other than amino-acyl groups,acetyltransferase activity,histone acetyltransferase activity,nucleic acid binding transcription factor activity,sequence-specific DNA binding transcription factor activity,catalytic activity,N-acyltransferase activity,N-acetyltransferase activity,transferase activity, transferring acyl group…	--	--
XM_003126868.4	100523966	48.0854	5.04198	3.2535	9.55e-09	1.95e-06	GO:0046906,GO:0044283,GO:0020037,GO:0016053,GO:0046394,GO:0044711,GO:0003824,GO:0005506,GO:0072330,GO:0032787,GO:0019752,GO:0043436,GO:0006631,GO:0006082,GO:0008092,GO:0006633,GO:0055114,GO:0016830,GO:0016833,GO:0005515,GO:0043167,GO:0006629,GO:0046872,GO:0016491,GO:0043169,GO:0044255,GO:0008610,GO:0003779,GO:0008150,GO:0005488,GO:0016829,GO:0044699,GO:0044281,GO:0016043,GO:0008152,GO:0044763,GO:…	tetrapyrrole binding,small molecule biosynthetic process,heme binding,organic acid biosynthetic process,carboxylic acid biosynthetic process,single-organism biosynthetic process,catalytic activity,iron ion binding,monocarboxylic acid biosynthetic process,monocarboxylic acid metabolic process,carboxylic acid metabolic process,oxoacid metabolic process,fatty acid metabolic process,organic acid meta…	--	--
XM_003483007.2	100736722	36.8884	3.94085	3.2266	0.00063183	0.022341	--	--	--	--
XM_003133914.3	100522405	380.376	41.4212	3.199	1.12e-14	1.04e-11	GO:0006796,GO:0006793,GO:0003824,GO:0047396,GO:0016849,GO:0043167,GO:0009975,GO:0006629,GO:0046872,GO:0043169,GO:0006650,GO:0044255,GO:0046486,GO:0003677,GO:0008150,GO:0005488,GO:0005575,GO:0016829,GO:0006644,GO:0019637,GO:0008152,GO:0044710,GO:1901363,GO:0097159,GO:0043170,GO:0009987,GO:0003674,GO:0050789,GO:0065007,GO:0044238,GO:0046914,GO:0010468,GO:0071704,GO:0050794,GO:2000112,GO:0006355,GO:…	phosphate-containing compound metabolic process,phosphorus metabolic process,catalytic activity,glycosylphosphatidylinositol diacylglycerol-lyase activity,phosphorus-oxygen lyase activity,ion binding,cyclase activity,lipid metabolic process,metal ion binding,cation binding,glycerophospholipid metabolic process,cellular lipid metabolic process,glycerolipid metabolic process,DNA binding,biological_…	--	--
XM_005671896.1	102166156	18.1858	1.98089	3.1986	5.89e-05	0.0033155	GO:0015081,GO:0005887,GO:0016020,GO:0031226,GO:0044459,GO:0001518,GO:0005248,GO:0034706,GO:0006814,GO:0044765,GO:0055085,GO:0031224,GO:0016021,GO:0006810,GO:0051234,GO:0046873,GO:0005886,GO:0005272,GO:0015077,GO:0034702,GO:0034703,GO:0051179,GO:0005216,GO:0022838,GO:0015267,GO:0022803,GO:0022857,GO:0044425,GO:0005215,GO:0022890,GO:0022843,GO:0008324,GO:0015075,GO:0008150,GO:0022891,GO:0005575,GO:…	sodium ion transmembrane transporter activity,integral to plasma membrane,membrane,intrinsic to plasma membrane,plasma membrane part,voltage-gated sodium channel complex,voltage-gated sodium channel activity,sodium channel complex,sodium ion transport,single-organism transport,transmembrane transport,intrinsic to membrane,integral to membrane,transport,establishment of localization,metal ion tran…	--	--
XM_003358743.2	100623488	227.815	25.1219	3.1808	0.00014239	0.0068366	GO:0001071,GO:0003700,GO:0008150,GO:0005575,GO:0008152,GO:0043170,GO:0009987,GO:0003674,GO:0050789,GO:0065007,GO:0044238,GO:0010468,GO:0071704,GO:0050794,GO:2000112,GO:0006355,GO:0010556,GO:0031326,GO:0009889,GO:0051252,GO:2001141,GO:0060255,GO:0018130,GO:0044237,GO:1901362,GO:0034654,GO:0032774,GO:0044271,GO:0019219,GO:0051171,GO:0044260,GO:0080090,GO:0031323,GO:0019222,GO:0006351,GO:0019438,GO:…	nucleic acid binding transcription factor activity,sequence-specific DNA binding transcription factor activity,biological_process,cellular_component,metabolic process,macromolecule metabolic process,cellular process,molecular_function,regulation of biological process,biological regulation,primary metabolic process,regulation of gene expression,organic substance metabolic process,regulation of cel…	--	--
XM_001927176.4	100156842	93.7173	10.3635	3.1768	1.02e-08	2.03e-06	--	--	ssc00512,ssc01100	Mucin type O-Glycan biosynthesis,Metabolic pathways
NM_001244581.1	100525186	198.293	22.6234	3.1317	1.79e-08	3.24e-06	GO:0005515,GO:0005488,GO:0003674	protein binding,binding,molecular_function	--	--
XM_003133742.4	100511841	2590.96	304.293	3.09	1.01e-10	3.89e-08	GO:0070085,GO:0003824,GO:0044723,GO:0016740,GO:0016757,GO:0006629,GO:0016758,GO:0005975,GO:0044255,GO:0030259,GO:0008150,GO:0008152,GO:0030258,GO:0044710,GO:0009987,GO:0003674,GO:0044238,GO:0071704,GO:0044237	glycosylation,catalytic activity,single-organism carbohydrate metabolic process,transferase activity,transferase activity, transferring glycosyl groups,lipid metabolic process,transferase activity, transferring hexosyl groups,carbohydrate metabolic process,cellular lipid metabolic process,lipid glycosylation,biological_process,metabolic process,lipid modification,single-organism metabolic process…	ssc05204,ssc00982,ssc00980,ssc00053,ssc00040,ssc00140,ssc00983,ssc00500,ssc01100,ssc00860,ssc00830	Chemical carcinogenesis,Drug metabolism - cytochrome P450,Metabolism of xenobiotics by cytochrome P450,Ascorbate and aldarate metabolism,Pentose and glucuronate interconversions,Steroid hormone biosynthesis,Drug metabolism - other enzymes,Starch and sucrose metabolism,Metabolic pathways,Porphyrin and chlorophyll metabolism,Retinol metabolism
XM_005662119.1	102164141	36.3941	4.2921	3.0839	2.47e-07	3.37e-05	GO:0022610,GO:0007160,GO:0031589,GO:0007155,GO:0005509,GO:0005576,GO:0043167,GO:0046872,GO:0043169,GO:0008150,GO:0005488,GO:0005575,GO:0044699,GO:0044763,GO:0009987,GO:0003674	biological adhesion,cell-matrix adhesion,cell-substrate adhesion,cell adhesion,calcium ion binding,extracellular region,ion binding,metal ion binding,cation binding,biological_process,binding,cellular_component,single-organism process,single-organism cellular process,cellular process,molecular_function	--	--
XM_003131284.2	100511715	47.0762	5.59644	3.0724	4.85e-08	7.92e-06	GO:0015081,GO:0005887,GO:0016020,GO:0031226,GO:0044459,GO:0001518,GO:0005248,GO:0034706,GO:0006814,GO:0044765,GO:0055085,GO:0031224,GO:0016021,GO:0006810,GO:0051234,GO:0046873,GO:0005886,GO:0005272,GO:0015077,GO:0034702,GO:0034703,GO:0051179,GO:0005515,GO:0005216,GO:0022838,GO:0015267,GO:0022803,GO:0022857,GO:0044425,GO:0005215,GO:0022890,GO:0022843,GO:0008324,GO:0015075,GO:0008150,GO:0022891,GO:…	sodium ion transmembrane transporter activity,integral to plasma membrane,membrane,intrinsic to plasma membrane,plasma membrane part,voltage-gated sodium channel complex,voltage-gated sodium channel activity,sodium channel complex,sodium ion transport,single-organism transport,transmembrane transport,intrinsic to membrane,integral to membrane,transport,establishment of localization,metal ion tran…	--	--
NM_214001.1	397062	15073	1828.4	3.0433	3.59e-05	0.002267	GO:0006508,GO:0008233,GO:0003824,GO:0016787,GO:0019538,GO:0008150,GO:0008152,GO:0043170,GO:0003674,GO:0044238,GO:0071704	proteolysis,peptidase activity,catalytic activity,hydrolase activity,protein metabolic process,biological_process,metabolic process,macromolecule metabolic process,molecular_function,primary metabolic process,organic substance metabolic process	ssc04144,ssc04640,ssc04145,ssc04066	Endocytosis,Hematopoietic cell lineage,Phagosome,HIF-1 signaling pathway
XM_005654335.1	100514930	106.155	13.1001	3.0185	2.35e-09	5.68e-07	GO:0016020,GO:0044765,GO:0055085,GO:0031224,GO:0016021,GO:0006810,GO:0051234,GO:0051179,GO:0044425,GO:0008150,GO:0005575,GO:0044699,GO:0044763,GO:0009987	membrane,single-organism transport,transmembrane transport,intrinsic to membrane,integral to membrane,transport,establishment of localization,localization,membrane part,biological_process,cellular_component,single-organism process,single-organism cellular process,cellular process	--	--
XM_005673108.1	100511542	55.5415	6.88912	3.0112	0.00054191	0.020011	GO:0004222,GO:0008237,GO:0006508,GO:0008233,GO:0070011,GO:0004175,GO:0003824,GO:0016787,GO:0019538,GO:0008150,GO:0008152,GO:0043170,GO:0003674,GO:0044238,GO:0071704	metalloendopeptidase activity,metallopeptidase activity,proteolysis,peptidase activity,peptidase activity, acting on L-amino acid peptides,endopeptidase activity,catalytic activity,hydrolase activity,protein metabolic process,biological_process,metabolic process,macromolecule metabolic process,molecular_function,primary metabolic process,organic substance metabolic process	--	--
NM_214209.1	397414	710.753	88.8187	3.0004	5.55e-12	2.85e-09	GO:0003824,GO:0010277,GO:0004497,GO:0016703,GO:0055114,GO:0016701,GO:0016491,GO:0008150,GO:0008152,GO:0044710,GO:0003674	catalytic activity,chlorophyllide a oxygenase [overall] activity,monooxygenase activity,oxidoreductase activity, acting on single donors with incorporation of molecular oxygen, incorporation of one atom of oxygen (internal monooxygenases or internal mixed function oxidases),oxidation-reduction process,oxidoreductase activity, acting on single donors with incorporation of molecular oxygen,oxidored…	--	--
NM_001145985.1	396988	529.338	66.4574	2.9937	5.5e-14	4.43e-11	GO:0008191,GO:0010576,GO:0048551,GO:0030414,GO:0061134,GO:0030234,GO:0004866,GO:0061135,GO:0004857,GO:0003674	metalloendopeptidase inhibitor activity,metalloenzyme regulator activity,metalloenzyme inhibitor activity,peptidase inhibitor activity,peptidase regulator activity,enzyme regulator activity,endopeptidase inhibitor activity,endopeptidase regulator activity,enzyme inhibitor activity,molecular_function	--	--
NM_001195327.1	100270817	15.4045	1.95996	2.9745	0.00083478	0.027654	--	--	--	--
XM_005664008.1	100511327	80.9377	10.5841	2.9349	2.21e-09	5.44e-07	--	--	--	--
NM_213956.1	397002	401.977	53.2142	2.9172	4.17e-06	0.00038742	GO:0043565,GO:0001071,GO:0003700,GO:0010628,GO:0045893,GO:0045935,GO:0051173,GO:0051254,GO:0009891,GO:0010557,GO:0031328,GO:0010604,GO:0009893,GO:0031325,GO:0048522,GO:0003677,GO:0048518,GO:0008150,GO:0005488,GO:0005575,GO:0008152,GO:1901363,GO:0097159,GO:0043170,GO:0009987,GO:0003674,GO:0050789,GO:0065007,GO:0044238,GO:0010468,GO:0071704,GO:0050794,GO:2000112,GO:0006355,GO:0010556,GO:0031326,GO:…	sequence-specific DNA binding,nucleic acid binding transcription factor activity,sequence-specific DNA binding transcription factor activity,positive regulation of gene expression,positive regulation of transcription, DNA-dependent,positive regulation of nucleobase-containing compound metabolic process,positive regulation of nitrogen compound metabolic process,positive regulation of RNA metabolic…	ssc04950	Maturity onset diabetes of the young
NM_001097445.2	100037938	368.307	49.606	2.8923	5.41e-06	0.00048535	GO:0005515,GO:0005488,GO:0003674	protein binding,binding,molecular_function	ssc04010,ssc04640,ssc05146,ssc04145,ssc05133,ssc04810,ssc05202,ssc05132,ssc04064,ssc05152,ssc04620,ssc05134	MAPK signaling pathway,Hematopoietic cell lineage,Amoebiasis,Phagosome,Pertussis,Regulation of actin cytoskeleton,Transcriptional misregulation in cancer,Salmonella infection,NF-kappa B signaling pathway,Tuberculosis,Toll-like receptor signaling pathway,Legionellosis
XM_005666999.1	100517722	3689.47	501.338	2.8796	5.29e-05	0.0030769	GO:0003824,GO:0005198,GO:0019538,GO:0016740,GO:0043566,GO:0031490,GO:0031492,GO:0044267,GO:0031491,GO:0003677,GO:0008150,GO:0005488,GO:0005575,GO:0008152,GO:0043228,GO:0043232,GO:0000785,GO:0003682,GO:1901363,GO:0097159,GO:0043170,GO:0044427,GO:0009987,GO:0005694,GO:0003674,GO:0003735,GO:0005840,GO:0044422,GO:0044238,GO:0044446,GO:0071704,GO:0032991,GO:0044237,GO:0030529,GO:0044260,GO:0009058,GO:…	catalytic activity,structural molecule activity,protein metabolic process,transferase activity,structure-specific DNA binding,chromatin DNA binding,nucleosomal DNA binding,cellular protein metabolic process,nucleosome binding,DNA binding,biological_process,binding,cellular_component,metabolic process,non-membrane-bounded organelle,intracellular non-membrane-bounded organelle,chromatin,chromatin b…	--	--
XM_005658406.1	100624593	1746.62	239.527	2.8663	5.88e-06	0.00051273	GO:0016020,GO:0003824,GO:0016787,GO:0005975,GO:0016798,GO:0004553,GO:0008150,GO:0005575,GO:0023052,GO:0044700,GO:0044699,GO:0007154,GO:0008152,GO:0044763,GO:0007165,GO:0050896,GO:0051716,GO:0009987,GO:0003674,GO:0050789,GO:0065007,GO:0044238,GO:0071704,GO:0050794	membrane,catalytic activity,hydrolase activity,carbohydrate metabolic process,hydrolase activity, acting on glycosyl bonds,hydrolase activity, hydrolyzing O-glycosyl compounds,biological_process,cellular_component,signaling,single organism signaling,single-organism process,cell communication,metabolic process,single-organism cellular process,signal transduction,response to stimulus,cellular respo…	--	--
XM_005655637.1	100157538	182.635	25.4267	2.8445	0.00030825	0.012835	GO:0016301,GO:0006464,GO:0036211,GO:0006796,GO:0006793,GO:0043412,GO:0016310,GO:0003824,GO:0004672,GO:0006468,GO:0019538,GO:0016773,GO:0016740,GO:0016772,GO:0043168,GO:0043167,GO:0000166,GO:1901265,GO:0044267,GO:0005524,GO:0032559,GO:0030554,GO:0036094,GO:0008150,GO:0032553,GO:0005488,GO:0017076,GO:0035639,GO:0001883,GO:0032549,GO:0032550,GO:0032555,GO:0001882,GO:0008152,GO:1901363,GO:0097159,GO:…	kinase activity,cellular protein modification process,protein modification process,phosphate-containing compound metabolic process,phosphorus metabolic process,macromolecule modification,phosphorylation,catalytic activity,protein kinase activity,protein phosphorylation,protein metabolic process,phosphotransferase activity, alcohol group as acceptor,transferase activity,transferase activity, trans…	ssc04144,ssc05205,ssc05206,ssc04012,ssc04020	Endocytosis,Proteoglycans in cancer,MicroRNAs in cancer,ErbB signaling pathway,Calcium signaling pathway
XM_005670295.1	100736628	616.994	86.3101	2.8377	3.12e-13	2.09e-10	GO:0022804,GO:0016020,GO:0044765,GO:0003824,GO:0016787,GO:0055085,GO:0031224,GO:0042626,GO:0043492,GO:0016021,GO:0006810,GO:0051234,GO:0015399,GO:0015405,GO:0051179,GO:0022857,GO:0043168,GO:0043167,GO:0044425,GO:0005215,GO:0000166,GO:1901265,GO:0016820,GO:0005524,GO:0032559,GO:0030554,GO:0036094,GO:0008150,GO:0032553,GO:0005488,GO:0005575,GO:0017076,GO:0035639,GO:0001883,GO:0032549,GO:0032550,GO:…	active transmembrane transporter activity,membrane,single-organism transport,catalytic activity,hydrolase activity,transmembrane transport,intrinsic to membrane,ATPase activity, coupled to transmembrane movement of substances,ATPase activity, coupled to movement of substances,integral to membrane,transport,establishment of localization,primary active transmembrane transporter activity,P-P-bond-hy…	ssc02010,ssc04976	ABC transporters,Bile secretion
XM_001926529.3	100156694	36.8168	5.2052	2.8223	9.92e-06	0.00079585	GO:0000123,GO:0000124,GO:0070461,GO:0005575,GO:0043234,GO:0000989,GO:0003712,GO:0000988,GO:0043233,GO:0070013,GO:0044428,GO:0031974,GO:0031981,GO:0005654,GO:0044451,GO:0003674,GO:0044422,GO:0044446,GO:0032991,GO:0005634,GO:0043231,GO:0043227,GO:0043229,GO:0043226,GO:0044424,GO:0005623,GO:0044464,GO:0005622	histone acetyltransferase complex,SAGA complex,SAGA-type complex,cellular_component,protein complex,transcription factor binding transcription factor activity,transcription cofactor activity,protein binding transcription factor activity,organelle lumen,intracellular organelle lumen,nuclear part,membrane-enclosed lumen,nuclear lumen,nucleoplasm,nucleoplasm part,molecular_function,organelle part,in…	--	--
NM_001243025.1	100623208	726.719	102.961	2.8193	0.00010685	0.0054213	GO:0043565,GO:0001071,GO:0003700,GO:0003677,GO:0008150,GO:0005488,GO:0005575,GO:0008152,GO:1901363,GO:0097159,GO:0043170,GO:0009987,GO:0003674,GO:0050789,GO:0065007,GO:0044238,GO:0010468,GO:0071704,GO:0050794,GO:2000112,GO:0006355,GO:0010556,GO:0031326,GO:0009889,GO:0051252,GO:2001141,GO:0060255,GO:0018130,GO:0044237,GO:1901362,GO:0034654,GO:0032774,GO:0044271,GO:0019219,GO:0051171,GO:0044260,GO:…	sequence-specific DNA binding,nucleic acid binding transcription factor activity,sequence-specific DNA binding transcription factor activity,DNA binding,biological_process,binding,cellular_component,metabolic process,heterocyclic compound binding,organic cyclic compound binding,macromolecule metabolic process,cellular process,molecular_function,regulation of biological process,biological regulati…	ssc05202	Transcriptional misregulation in cancer
XM_005669101.1	100516758	57.4258	8.1442	2.8179	5.38e-05	0.0031006	GO:0030597,GO:0030598,GO:0003824,GO:0016787,GO:0019538,GO:0017148,GO:0048519,GO:0048523,GO:0010608,GO:0032269,GO:0051248,GO:0006417,GO:0044267,GO:0010558,GO:0031327,GO:2000113,GO:0009890,GO:0016799,GO:0016798,GO:0010605,GO:0031324,GO:0008150,GO:0009892,GO:0032268,GO:0051246,GO:0008152,GO:0043170,GO:0009987,GO:0003674,GO:0050789,GO:0065007,GO:0044238,GO:0010468,GO:0071704,GO:0050794,GO:2000112,GO:…	RNA glycosylase activity,rRNA N-glycosylase activity,catalytic activity,hydrolase activity,protein metabolic process,negative regulation of translation,negative regulation of biological process,negative regulation of cellular process,posttranscriptional regulation of gene expression,negative regulation of cellular protein metabolic process,negative regulation of protein metabolic process,regulati…	--	--
XM_003480334.2	100737608	16.7331	2.38141	2.8128	0.00023914	0.010406	GO:0003824,GO:0051704,GO:0016787,GO:0044403,GO:0044419,GO:0006810,GO:0051234,GO:0016032,GO:0051179,GO:0065008,GO:0044764,GO:0043168,GO:0043167,GO:0000723,GO:0032200,GO:0060249,GO:0051276,GO:0000166,GO:1901265,GO:0005524,GO:0032559,GO:0030554,GO:0036094,GO:0015979,GO:0008150,GO:0032553,GO:0005488,GO:0017076,GO:0035639,GO:0001883,GO:0032549,GO:0032550,GO:0032555,GO:0019001,GO:0051186,GO:0001882,GO:…	catalytic activity,multi-organism process,hydrolase activity,symbiosis, encompassing mutualism through parasitism,interspecies interaction between organisms,transport,establishment of localization,viral process,localization,regulation of biological quality,multi-organism cellular process,anion binding,ion binding,telomere maintenance,telomere organization,anatomical structure homeostasis,chromoso…	--	--
XM_005674509.1	100621843	500.111	71.2498	2.8113	2.85e-05	0.0018582	GO:0008150,GO:0006397,GO:0005488,GO:0005575,GO:0016071,GO:0008152,GO:1901363,GO:0097159,GO:0043170,GO:0009987,GO:0003674,GO:0044238,GO:0071704,GO:0044237,GO:0006396,GO:0044260,GO:0003676,GO:0005634,GO:0090304,GO:0016070,GO:1901360,GO:0046483,GO:0006807,GO:0043231,GO:0043227,GO:0043229,GO:0043226,GO:0005737,GO:0003723,GO:0006725,GO:0006139,GO:0034641,GO:0044424,GO:0010467,GO:0005623,GO:0044464,GO:…	biological_process,mRNA processing,binding,cellular_component,mRNA metabolic process,metabolic process,heterocyclic compound binding,organic cyclic compound binding,macromolecule metabolic process,cellular process,molecular_function,primary metabolic process,organic substance metabolic process,cellular metabolic process,RNA processing,cellular macromolecule metabolic process,nucleic acid binding,…	--	--
XM_005662692.1	102162465	19.8384	2.83545	2.8066	0.00014908	0.007101	--	--	--	--
XM_005670512.1	100736919	31.2807	4.47939	2.8039	4.22e-06	0.00039077	--	--	--	--
NM_214305.1	397573	172.84	25.1332	2.7818	4.31e-05	0.0026155	GO:0003896,GO:0003824,GO:0016740,GO:0016772,GO:0008150,GO:0003899,GO:0006260,GO:0008152,GO:0043170,GO:0034062,GO:0009987,GO:0003674,GO:0044238,GO:0071704,GO:0016779,GO:0006259,GO:0044237,GO:0044260,GO:0009058,GO:0044249,GO:1901576,GO:0009059,GO:0034645,GO:0090304,GO:1901360,GO:0046483,GO:0006807,GO:0006725,GO:0006139,GO:0034641	DNA primase activity,catalytic activity,transferase activity,transferase activity, transferring phosphorus-containing groups,biological_process,DNA-directed RNA polymerase activity,DNA replication,metabolic process,macromolecule metabolic process,RNA polymerase activity,cellular process,molecular_function,primary metabolic process,organic substance metabolic process,nucleotidyltransferase activit…	ssc04978	Mineral absorption
XM_005665562.1	100152566	363.523	53.3224	2.7692	4.52e-12	2.38e-09	GO:0016020,GO:0018822,GO:0005643,GO:0046930,GO:0044765,GO:0003824,GO:0005635,GO:0031224,GO:0016021,GO:0006810,GO:0051234,GO:0016740,GO:0016973,GO:0016757,GO:0012505,GO:0008375,GO:0006913,GO:0051169,GO:0051179,GO:0044425,GO:0006406,GO:0051028,GO:0006405,GO:0051168,GO:0016758,GO:0008150,GO:0005575,GO:0006403,GO:0050657,GO:0050658,GO:0051236,GO:0016829,GO:0015931,GO:0016482,GO:0008194,GO:0044699,GO:…	membrane,nitrile hydratase activity,nuclear pore,pore complex,single-organism transport,catalytic activity,nuclear envelope,intrinsic to membrane,integral to membrane,transport,establishment of localization,transferase activity,poly(A)+ mRNA export from nucleus,transferase activity, transferring glycosyl groups,endomembrane system,acetylglucosaminyltransferase activity,nucleocytoplasmic transport…	ssc00601,ssc01100	Glycosphingolipid biosynthesis - lacto and neolacto series,Metabolic pathways
NM_001244120.1	100627778	499.71	73.549	2.7643	0.00049164	0.018668	GO:0003824,GO:0016787,GO:0008484,GO:0008150,GO:0008152,GO:0016788,GO:0003674	catalytic activity,hydrolase activity,sulfuric ester hydrolase activity,biological_process,metabolic process,hydrolase activity, acting on ester bonds,molecular_function	--	--
XM_005658557.1	102166317	1189.22	181.674	2.7106	0.00012328	0.0060882	GO:0016020,GO:0044765,GO:0009341,GO:0003824,GO:0016787,GO:0006810,GO:0051234,GO:0004565,GO:0015925,GO:0006605,GO:0051179,GO:0005975,GO:0016798,GO:0004553,GO:0008150,GO:0005575,GO:0044699,GO:0046907,GO:0008152,GO:0044763,GO:0006886,GO:0043234,GO:0034613,GO:0070727,GO:0051649,GO:0071702,GO:0051641,GO:0033036,GO:0015031,GO:0045184,GO:0008104,GO:0009987,GO:0003674,GO:0044238,GO:0071704,GO:0032991	membrane,single-organism transport,beta-galactosidase complex,catalytic activity,hydrolase activity,transport,establishment of localization,beta-galactosidase activity,galactosidase activity,protein targeting,localization,carbohydrate metabolic process,hydrolase activity, acting on glycosyl bonds,hydrolase activity, hydrolyzing O-glycosyl compounds,biological_process,cellular_component,single-org…	--	--
XM_005658145.1	606745	203.849	31.1813	2.7087	0.00020185	0.0090608	GO:0016020,GO:0031224,GO:0016021,GO:0044425,GO:0008150,GO:0005575,GO:0023052,GO:0044700,GO:0044699,GO:0007154,GO:0044763,GO:0007165,GO:0050896,GO:0007166,GO:0051716,GO:0009987,GO:0003674,GO:0050789,GO:0065007,GO:0050794,GO:0004872,GO:0038023,GO:0004871,GO:0060089,GO:0007186,GO:0004888,GO:0004930	membrane,intrinsic to membrane,integral to membrane,membrane part,biological_process,cellular_component,signaling,single organism signaling,single-organism process,cell communication,single-organism cellular process,signal transduction,response to stimulus,cell surface receptor signaling pathway,cellular response to stimulus,cellular process,molecular_function,regulation of biological process,bio…	ssc04080,ssc04020,ssc05034,ssc04270	Neuroactive ligand-receptor interaction,Calcium signaling pathway,Alcoholism,Vascular smooth muscle contraction
XM_005667250.1	100526236	76.3535	12.0284	2.6663	2.54e-05	0.0016901	GO:0003824,GO:0016787,GO:0043167,GO:0046872,GO:0043169,GO:0003677,GO:0005488,GO:1901363,GO:0097159,GO:0003674,GO:0003676	catalytic activity,hydrolase activity,ion binding,metal ion binding,cation binding,DNA binding,binding,heterocyclic compound binding,organic cyclic compound binding,molecular_function,nucleic acid binding	--	--
XM_005662106.1	100623340	3108.01	497.188	2.6441	5.4e-10	1.72e-07	GO:0016020,GO:0031224,GO:0016021,GO:0044425,GO:0008150,GO:0005575,GO:0023052,GO:0044700,GO:0044699,GO:0007154,GO:0044763,GO:0007165,GO:0050896,GO:0007166,GO:0051716,GO:0009987,GO:0003674,GO:0050789,GO:0065007,GO:0050794,GO:0004872,GO:0038023,GO:0004871,GO:0060089,GO:0007186,GO:0004888,GO:0004930	membrane,intrinsic to membrane,integral to membrane,membrane part,biological_process,cellular_component,signaling,single organism signaling,single-organism process,cell communication,single-organism cellular process,signal transduction,response to stimulus,cell surface receptor signaling pathway,cellular response to stimulus,cellular process,molecular_function,regulation of biological process,bio…	--	--
XM_001925242.3	100153566	1333.81	213.377	2.6441	1.04e-05	0.00082716	--	--	--	--
NM_001123195.2	100144510	110.433	17.7326	2.6387	1.21e-08	2.34e-06	GO:0016020,GO:0044765,GO:0055085,GO:0031224,GO:0016021,GO:0006810,GO:0051234,GO:0051179,GO:0005515,GO:0044425,GO:0005215,GO:0008150,GO:0005488,GO:0005575,GO:0044699,GO:0044763,GO:0009987,GO:0003674	membrane,single-organism transport,transmembrane transport,intrinsic to membrane,integral to membrane,transport,establishment of localization,localization,protein binding,membrane part,transporter activity,biological_process,binding,cellular_component,single-organism process,single-organism cellular process,cellular process,molecular_function	--	--
XM_005670294.1	100152428	619.691	99.7649	2.6349	4.36e-11	1.82e-08	GO:0022804,GO:0016301,GO:0016020,GO:0044765,GO:0003824,GO:0016787,GO:0055085,GO:0031224,GO:0042626,GO:0043492,GO:0016021,GO:0006810,GO:0051234,GO:0016740,GO:0015399,GO:0015405,GO:0016772,GO:0051179,GO:0022857,GO:0043168,GO:0043167,GO:0044425,GO:0005215,GO:0000166,GO:1901265,GO:0016820,GO:0005524,GO:0032559,GO:0030554,GO:0036094,GO:0008150,GO:0032553,GO:0005488,GO:0005575,GO:0017076,GO:0035639,GO:…	active transmembrane transporter activity,kinase activity,membrane,single-organism transport,catalytic activity,hydrolase activity,transmembrane transport,intrinsic to membrane,ATPase activity, coupled to transmembrane movement of substances,ATPase activity, coupled to movement of substances,integral to membrane,transport,establishment of localization,transferase activity,primary active transmemb…	--	--
NM_001101824.1	100124383	104.009	16.9157	2.6203	7.23e-08	1.14e-05	GO:0016020,GO:0006508,GO:0008233,GO:0070011,GO:0004175,GO:0003824,GO:0016787,GO:0019538,GO:0008236,GO:0017171,GO:0004252,GO:0008150,GO:0005575,GO:0008152,GO:0043170,GO:0003674,GO:0044238,GO:0071704,GO:0004872,GO:0038023,GO:0004871,GO:0060089,GO:0004888,GO:0004930	membrane,proteolysis,peptidase activity,peptidase activity, acting on L-amino acid peptides,endopeptidase activity,catalytic activity,hydrolase activity,protein metabolic process,serine-type peptidase activity,serine hydrolase activity,serine-type endopeptidase activity,biological_process,cellular_component,metabolic process,macromolecule metabolic process,molecular_function,primary metabolic pro…	ssc04610,ssc05150	Complement and coagulation cascades,Staphylococcus aureus infection
XM_003122985.2	396877	4443.58	723.496	2.6187	0.00060841	0.0218	GO:0006508,GO:0008233,GO:0070011,GO:0004175,GO:0003824,GO:0016787,GO:0019538,GO:0008236,GO:0017171,GO:0004252,GO:0008150,GO:0008152,GO:0043170,GO:0003674,GO:0044238,GO:0071704	proteolysis,peptidase activity,peptidase activity, acting on L-amino acid peptides,endopeptidase activity,catalytic activity,hydrolase activity,protein metabolic process,serine-type peptidase activity,serine hydrolase activity,serine-type endopeptidase activity,biological_process,metabolic process,macromolecule metabolic process,molecular_function,primary metabolic process,organic substance metab…	ssc04610,ssc05150	Complement and coagulation cascades,Staphylococcus aureus infection
XM_005655638.1	100525045	5979.1	989.805	2.5947	5.33e-05	0.0030903	GO:0016301,GO:0016020,GO:0006464,GO:0036211,GO:0019199,GO:0004714,GO:0007167,GO:0007169,GO:0006796,GO:0006793,GO:0043412,GO:0016310,GO:0003824,GO:0004672,GO:0006468,GO:0019538,GO:0004713,GO:0016773,GO:0016740,GO:0016772,GO:0043168,GO:0043167,GO:0000166,GO:1901265,GO:0044267,GO:0005524,GO:0032559,GO:0030554,GO:0036094,GO:0008150,GO:0032553,GO:0005488,GO:0005575,GO:0017076,GO:0035639,GO:0001883,GO:…	kinase activity,membrane,cellular protein modification process,protein modification process,transmembrane receptor protein kinase activity,transmembrane receptor protein tyrosine kinase activity,enzyme linked receptor protein signaling pathway,transmembrane receptor protein tyrosine kinase signaling pathway,phosphate-containing compound metabolic process,phosphorus metabolic process,macromolecule…	ssc04144,ssc05205,ssc04012,ssc04020	Endocytosis,Proteoglycans in cancer,ErbB signaling pathway,Calcium signaling pathway
XM_001924659.5	100157073	404.665	67.1217	2.5919	3.66e-06	0.00034956	--	--	ssc05410,ssc04614,ssc04270	Hypertrophic cardiomyopathy (HCM),Renin-angiotensin system,Vascular smooth muscle contraction
XM_003130209.3	100521508	42.5681	7.06475	2.5911	3.79e-05	0.0023466	GO:0004222,GO:0008237,GO:0006508,GO:0008233,GO:0070011,GO:0004175,GO:0003824,GO:0016787,GO:0019538,GO:0008150,GO:0008152,GO:0043170,GO:0003674,GO:0044238,GO:0071704	metalloendopeptidase activity,metallopeptidase activity,proteolysis,peptidase activity,peptidase activity, acting on L-amino acid peptides,endopeptidase activity,catalytic activity,hydrolase activity,protein metabolic process,biological_process,metabolic process,macromolecule metabolic process,molecular_function,primary metabolic process,organic substance metabolic process	--	--
XM_005659055.1	100625907	39.7335	6.62663	2.584	4.63e-06	0.00042539	GO:0016020,GO:0031224,GO:0016021,GO:0044425,GO:0008150,GO:0005575,GO:0023052,GO:0044700,GO:0044699,GO:0007154,GO:0044763,GO:0007165,GO:0050896,GO:0007166,GO:0051716,GO:0009987,GO:0003674,GO:0050789,GO:0065007,GO:0050794,GO:0004872,GO:0038023,GO:0004871,GO:0060089,GO:0007186,GO:0004888,GO:0004930	membrane,intrinsic to membrane,integral to membrane,membrane part,biological_process,cellular_component,signaling,single organism signaling,single-organism process,cell communication,single-organism cellular process,signal transduction,response to stimulus,cell surface receptor signaling pathway,cellular response to stimulus,cellular process,molecular_function,regulation of biological process,bio…	--	--
XM_005664140.1	102165502	126.883	21.2846	2.5756	0.00096653	0.031114	--	--	--	--
XM_005669661.1	100737245	64.6375	10.8978	2.5683	0.0016634	0.046645	GO:0030674,GO:0060090,GO:0044707,GO:0005102,GO:0032501,GO:0042060,GO:0005577,GO:0030168,GO:0007596,GO:0005576,GO:0001775,GO:0009611,GO:0007599,GO:0050817,GO:0050878,GO:0051258,GO:0044421,GO:0005615,GO:0043623,GO:0065008,GO:0005515,GO:0034622,GO:0006461,GO:0070271,GO:0008150,GO:0005488,GO:0005575,GO:0043933,GO:0065003,GO:0071822,GO:0023052,GO:0044700,GO:0044699,GO:0007154,GO:0016043,GO:0044763,GO:…	protein binding, bridging,binding, bridging,single-multicellular organism process,receptor binding,multicellular organismal process,wound healing,fibrinogen complex,platelet activation,blood coagulation,extracellular region,cell activation,response to wounding,hemostasis,coagulation,regulation of body fluid levels,protein polymerization,extracellular region part,extracellular space,cellular prote…	--	--
XM_005658729.1	100624530	928.425	157.691	2.5577	3.68e-11	1.62e-08	GO:0008716,GO:0003824,GO:1901605,GO:0016787,GO:0019752,GO:0043436,GO:0006082,GO:0006520,GO:0043168,GO:0043167,GO:0016881,GO:0046872,GO:0000166,GO:1901265,GO:0006541,GO:0005524,GO:0043169,GO:0032559,GO:0030554,GO:0036094,GO:0016879,GO:0008150,GO:0032553,GO:0005488,GO:0017076,GO:0035639,GO:0001883,GO:0032549,GO:0032550,GO:0032555,GO:0001882,GO:0009064,GO:0044281,GO:0008152,GO:0044710,GO:1901363,GO:…	D-alanine-D-alanine ligase activity,catalytic activity,alpha-amino acid metabolic process,hydrolase activity,carboxylic acid metabolic process,oxoacid metabolic process,organic acid metabolic process,cellular amino acid metabolic process,anion binding,ion binding,acid-amino acid ligase activity,metal ion binding,nucleotide binding,nucleoside phosphate binding,glutamine metabolic process,ATP bindi…	ssc00250,ssc01100,ssc00240	Alanine, aspartate and glutamate metabolism,Metabolic pathways,Pyrimidine metabolism
XM_003124062.2	100524364	47.716	8.34076	2.5162	2.04e-06	0.0002135	GO:0006464,GO:0036211,GO:0043412,GO:0019538,GO:0005515,GO:0043167,GO:0046872,GO:0044267,GO:0043169,GO:0016151,GO:0008150,GO:0005488,GO:0008152,GO:0043170,GO:0009987,GO:0003674,GO:0044238,GO:0046914,GO:0071704,GO:0044237,GO:0044260,GO:0008270	cellular protein modification process,protein modification process,macromolecule modification,protein metabolic process,protein binding,ion binding,metal ion binding,cellular protein metabolic process,cation binding,nickel cation binding,biological_process,binding,metabolic process,macromolecule metabolic process,cellular process,molecular_function,primary metabolic process,transition metal ion b…	--	--
XM_003359366.2	100157144	184.685	32.3364	2.5138	1.98e-05	0.0013845	GO:0006464,GO:0036211,GO:0006796,GO:0008138,GO:0006793,GO:0016311,GO:0043412,GO:0006470,GO:0003824,GO:0016787,GO:0019538,GO:0004721,GO:0004725,GO:0016740,GO:0016757,GO:0016791,GO:0044267,GO:0008150,GO:0016763,GO:0042578,GO:0008152,GO:0016788,GO:0043170,GO:0009987,GO:0003674,GO:0044238,GO:0071704,GO:0044237,GO:0044260	cellular protein modification process,protein modification process,phosphate-containing compound metabolic process,protein tyrosine/serine/threonine phosphatase activity,phosphorus metabolic process,dephosphorylation,macromolecule modification,protein dephosphorylation,catalytic activity,hydrolase activity,protein metabolic process,phosphoprotein phosphatase activity,protein tyrosine phosphatase …	ssc04010	MAPK signaling pathway
XM_003121158.2	100156984	39.8842	7.04381	2.5014	7.9e-06	0.00065788	GO:0043167,GO:0046872,GO:0043169,GO:0005488,GO:0003674	ion binding,metal ion binding,cation binding,binding,molecular_function	--	--
XM_001924921.5	100157532	32.8126	5.80466	2.499	0.0017458	0.048239	GO:0005515,GO:0005488,GO:0003674	protein binding,binding,molecular_function	--	--
XM_005672397.1	396902	6751.31	1219.68	2.4687	1.75e-11	7.83e-09	GO:0016459,GO:0015629,GO:0003774,GO:0005543,GO:0048037,GO:0008289,GO:0003824,GO:0050662,GO:0016787,GO:0006810,GO:0051234,GO:0048519,GO:0016740,GO:0005856,GO:0016772,GO:0051179,GO:0044430,GO:0065008,GO:0005515,GO:0051051,GO:0043168,GO:0043167,GO:0000062,GO:0051049,GO:0046872,GO:0000166,GO:1901265,GO:0005524,GO:0043169,GO:0032559,GO:0030554,GO:0036094,GO:0003677,GO:0008150,GO:0032553,GO:0005488,GO:…	myosin complex,actin cytoskeleton,motor activity,phospholipid binding,cofactor binding,lipid binding,catalytic activity,coenzyme binding,hydrolase activity,transport,establishment of localization,negative regulation of biological process,transferase activity,cytoskeleton,transferase activity, transferring phosphorus-containing groups,localization,cytoskeletal part,regulation of biological quality…	ssc04666	Fc gamma R-mediated phagocytosis
XM_003122956.3	100514091	27.7036	5.04123	2.4582	0.0006095	0.021806	GO:0032502,GO:0044707,GO:0032501,GO:0007275,GO:0009888,GO:0003824,GO:0005996,GO:0044723,GO:0016787,GO:0019566,GO:0046373,GO:0030414,GO:0061134,GO:0030234,GO:0019321,GO:0046556,GO:0048513,GO:0005515,GO:0048731,GO:0048856,GO:0008544,GO:0043588,GO:0005975,GO:0016798,GO:0004857,GO:0004553,GO:0008150,GO:0005488,GO:0044699,GO:0008152,GO:0003674,GO:0044238,GO:0071704	developmental process,single-multicellular organism process,multicellular organismal process,multicellular organismal development,tissue development,catalytic activity,monosaccharide metabolic process,single-organism carbohydrate metabolic process,hydrolase activity,arabinose metabolic process,L-arabinose metabolic process,peptidase inhibitor activity,peptidase regulator activity,enzyme regulator…	--	--
XM_005659874.1	100521597	197.792	36.0938	2.4542	6.5e-06	0.00055692	GO:0016020,GO:0031224,GO:0016021,GO:0044425,GO:0005575	membrane,intrinsic to membrane,integral to membrane,membrane part,cellular_component	--	--
XM_003482909.2	100738982	374.952	69.7519	2.4264	6.68e-10	1.99e-07	GO:0016020,GO:0031224,GO:0016021,GO:0043167,GO:0044425,GO:0046872,GO:0043169,GO:0003677,GO:0005488,GO:0005575,GO:1901363,GO:0097159,GO:0003674,GO:0046914,GO:0008270,GO:0003676	membrane,intrinsic to membrane,integral to membrane,ion binding,membrane part,metal ion binding,cation binding,DNA binding,binding,cellular_component,heterocyclic compound binding,organic cyclic compound binding,molecular_function,transition metal ion binding,zinc ion binding,nucleic acid binding	--	--
XM_003483346.2	100738012	3068.91	580.329	2.4028	0.00028216	0.012018	GO:0004222,GO:0008237,GO:0016020,GO:0006508,GO:0006464,GO:0036211,GO:0008233,GO:0070011,GO:0004175,GO:0031012,GO:0006796,GO:0006793,GO:0043412,GO:0003824,GO:0016787,GO:0019538,GO:0005783,GO:0031224,GO:0005789,GO:0042175,GO:0044432,GO:0016021,GO:0012505,GO:0006497,GO:0006506,GO:0006661,GO:0090407,GO:0042158,GO:0046474,GO:1901137,GO:0009247,GO:0046467,GO:0045017,GO:0044425,GO:0006629,GO:0044267,GO:…	metalloendopeptidase activity,metallopeptidase activity,membrane,proteolysis,cellular protein modification process,protein modification process,peptidase activity,peptidase activity, acting on L-amino acid peptides,endopeptidase activity,extracellular matrix,phosphate-containing compound metabolic process,phosphorus metabolic process,macromolecule modification,catalytic activity,hydrolase activit…	--	--
XM_003123974.4	100520726	203.601	38.578	2.3999	6.56e-09	1.38e-06	GO:0051701,GO:0001071,GO:0003700,GO:0003824,GO:0051704,GO:0035821,GO:0044403,GO:0044419,GO:0019050,GO:0033668,GO:0052041,GO:0052490,GO:0003707,GO:0048519,GO:0042221,GO:0048523,GO:0016032,GO:0039526,GO:0044531,GO:0044532,GO:0052040,GO:0052150,GO:0052248,GO:0052433,GO:0065008,GO:0043066,GO:0043069,GO:0060548,GO:0044764,GO:0043167,GO:0014070,GO:0033993,GO:0043401,GO:0048545,GO:0071383,GO:0071396,GO:…	interaction with host,nucleic acid binding transcription factor activity,sequence-specific DNA binding transcription factor activity,catalytic activity,multi-organism process,modification of morphology or physiology of other organism,symbiosis, encompassing mutualism through parasitism,interspecies interaction between organisms,suppression by virus of host apoptotic process,negative regulation by…	ssc05020,ssc05166	Prion diseases,HTLV-I infection
XM_003128619.3	100521100	807.707	154.589	2.3854	3.4e-10	1.17e-07	GO:0016020,GO:0044765,GO:0031224,GO:0016021,GO:0006810,GO:0051234,GO:0043623,GO:0051179,GO:0015886,GO:1901678,GO:0034622,GO:0044425,GO:0051181,GO:0017004,GO:0006461,GO:0070271,GO:0008150,GO:0005575,GO:0043933,GO:0065003,GO:0071822,GO:0044699,GO:0016043,GO:0022607,GO:0071840,GO:0071702,GO:0071705,GO:0044085	membrane,single-organism transport,intrinsic to membrane,integral to membrane,transport,establishment of localization,cellular protein complex assembly,localization,heme transport,iron coordination entity transport,cellular macromolecular complex assembly,membrane part,cofactor transport,cytochrome complex assembly,protein complex assembly,protein complex biogenesis,biological_process,cellular_co…	--	--
NM_001139474.1	100169931	250.427	48.0102	2.383	6.01e-08	9.67e-06	GO:0016020,GO:0044765,GO:0055085,GO:0031224,GO:0016021,GO:0006810,GO:0051234,GO:0051179,GO:0022857,GO:0044425,GO:0005215,GO:0008324,GO:0015075,GO:0008150,GO:0022891,GO:0005575,GO:0006811,GO:0044699,GO:0022892,GO:0044763,GO:0006812,GO:0009987,GO:0003674	membrane,single-organism transport,transmembrane transport,intrinsic to membrane,integral to membrane,transport,establishment of localization,localization,transmembrane transporter activity,membrane part,transporter activity,cation transmembrane transporter activity,ion transmembrane transporter activity,biological_process,substrate-specific transmembrane transporter activity,cellular_component,i…	--	--
XM_005664629.1	100517590	16.9794	3.27357	2.3749	0.0011372	0.035256	GO:0016301,GO:0003824,GO:0016740,GO:0016772,GO:0043168,GO:0043167,GO:0000166,GO:1901265,GO:0005524,GO:0032559,GO:0030554,GO:0036094,GO:0032553,GO:0005488,GO:0017076,GO:0035639,GO:0001883,GO:0032549,GO:0032550,GO:0032555,GO:0001882,GO:1901363,GO:0097159,GO:0003674	kinase activity,catalytic activity,transferase activity,transferase activity, transferring phosphorus-containing groups,anion binding,ion binding,nucleotide binding,nucleoside phosphate binding,ATP binding,adenyl ribonucleotide binding,adenyl nucleotide binding,small molecule binding,ribonucleotide binding,binding,purine nucleotide binding,purine ribonucleoside triphosphate binding,purine nucleos…	--	--
XM_005665168.1	100737528	135.343	26.1486	2.3718	2.18e-07	3.08e-05	--	--	--	--
XM_005661782.1	102168153	168.545	32.6109	2.3697	2.18e-06	0.00022395	GO:0005515,GO:0005488,GO:0003674	protein binding,binding,molecular_function	--	--
XM_003131007.3	100155738	16.9993	3.31118	2.3601	0.0015188	0.043511	GO:0022610,GO:0007155,GO:0005509,GO:0016020,GO:0016337,GO:0007156,GO:0043167,GO:0046872,GO:0043169,GO:0008150,GO:0005488,GO:0005575,GO:0044699,GO:0044763,GO:0009987,GO:0003674	biological adhesion,cell adhesion,calcium ion binding,membrane,cell-cell adhesion,homophilic cell adhesion,ion binding,metal ion binding,cation binding,biological_process,binding,cellular_component,single-organism process,single-organism cellular process,cellular process,molecular_function	--	--
NM_001144843.1	497061	4194.84	818.901	2.3569	2.39e-10	8.62e-08	GO:0004222,GO:0008237,GO:0006508,GO:0008233,GO:0070011,GO:0004175,GO:0031012,GO:0003824,GO:0016787,GO:0019538,GO:0008150,GO:0005575,GO:0008152,GO:0043170,GO:0003674,GO:0044238,GO:0071704	metalloendopeptidase activity,metallopeptidase activity,proteolysis,peptidase activity,peptidase activity, acting on L-amino acid peptides,endopeptidase activity,extracellular matrix,catalytic activity,hydrolase activity,protein metabolic process,biological_process,cellular_component,metabolic process,macromolecule metabolic process,molecular_function,primary metabolic process,organic substance m…	--	--
XM_003134506.2	100521997	5048.84	992.054	2.3475	1.03e-06	0.00011648	GO:0030246,GO:0001871,GO:0030247,GO:2001070,GO:0005515,GO:0005488,GO:0003674	carbohydrate binding,pattern binding,polysaccharide binding,starch binding,protein binding,binding,molecular_function	ssc04910	Insulin signaling pathway
XM_003124009.2	100512891	34.3291	6.75537	2.3453	0.0011531	0.035493	GO:0032502,GO:0044707,GO:0016020,GO:0032501,GO:0010646,GO:0023051,GO:0007275,GO:0048583,GO:0009966,GO:0008150,GO:0005575,GO:0023052,GO:0044700,GO:0044699,GO:0007154,GO:0044763,GO:0007165,GO:0050896,GO:0051716,GO:0009987,GO:0050789,GO:0065007,GO:0050794	developmental process,single-multicellular organism process,membrane,multicellular organismal process,regulation of cell communication,regulation of signaling,multicellular organismal development,regulation of response to stimulus,regulation of signal transduction,biological_process,cellular_component,signaling,single organism signaling,single-organism process,cell communication,single-organism c…	ssc04630	Jak-STAT signaling pathway
XM_005673227.1	100517505	1781.83	355.615	2.325	3.9e-10	1.29e-07	GO:0016020,GO:0051704,GO:0009405,GO:0005515,GO:0008150,GO:0005488,GO:0005575,GO:0003674	membrane,multi-organism process,pathogenesis,protein binding,biological_process,binding,cellular_component,molecular_function	--	--
XM_005661436.1	100517809	959.118	191.617	2.3235	9.11e-10	2.59e-07	GO:0003677,GO:0008150,GO:0005488,GO:0051301,GO:0044699,GO:0044763,GO:1901363,GO:0097159,GO:0009987,GO:0003674,GO:0003676	DNA binding,biological_process,binding,cell division,single-organism process,single-organism cellular process,heterocyclic compound binding,organic cyclic compound binding,cellular process,molecular_function,nucleic acid binding	--	--
NM_001097489.1	100038005	190.227	38.0662	2.3211	1.52e-08	2.82e-06	--	--	--	--
XM_005669846.1	100522278	19.7893	3.98272	2.3129	0.00072485	0.02483	--	--	--	--
XM_005665568.1	100153368	1149.98	232.472	2.3065	4.36e-05	0.0026182	GO:0016020,GO:0031224,GO:0016021,GO:0044425,GO:0005575	membrane,intrinsic to membrane,integral to membrane,membrane part,cellular_component	ssc01040,ssc01212,ssc00062	Biosynthesis of unsaturated fatty acids,Fatty acid metabolism,Fatty acid elongation
XM_003359664.3	100627798	1337.77	272.539	2.2953	2.93e-09	6.74e-07	--	--	--	--
XM_005661822.1	102158147	33.2985	6.87672	2.2757	8.13e-05	0.0042976	GO:0005515,GO:0005488,GO:0003674	protein binding,binding,molecular_function	--	--
XM_003484013.2	100737678	20.2697	4.22855	2.2611	0.00096036	0.031006	--	--	--	--
XM_003354883.3	100623777	9289.2	1940.9	2.2588	8.78e-10	2.52e-07	GO:0043565,GO:0016020,GO:0044765,GO:0001071,GO:0003700,GO:0005198,GO:0055085,GO:0006810,GO:0051234,GO:0015077,GO:0051179,GO:0005515,GO:0022857,GO:0009893,GO:0031325,GO:0044425,GO:0005215,GO:0006914,GO:0022890,GO:0008324,GO:0048522,GO:0015075,GO:0003677,GO:0048518,GO:0008150,GO:0022891,GO:0005488,GO:0005575,GO:0009896,GO:0010508,GO:0031331,GO:0006811,GO:0010506,GO:0051301,GO:0009056,GO:0044699,GO:…	sequence-specific DNA binding,membrane,single-organism transport,nucleic acid binding transcription factor activity,sequence-specific DNA binding transcription factor activity,structural molecule activity,transmembrane transport,transport,establishment of localization,monovalent inorganic cation transmembrane transporter activity,localization,protein binding,transmembrane transporter activity,pos…	ssc04380	Osteoclast differentiation
XM_003122649.4	100521541	67.655	14.2047	2.2518	1.08e-05	0.00084744	GO:0016020,GO:0044459,GO:0001772,GO:0097197,GO:0031224,GO:0016021,GO:0005886,GO:0005515,GO:0044425,GO:0005488,GO:0005575,GO:0071944,GO:0003674,GO:0005623,GO:0044464	membrane,plasma membrane part,immunological synapse,tetraspanin-enriched microdomain,intrinsic to membrane,integral to membrane,plasma membrane,protein binding,membrane part,binding,cellular_component,cell periphery,molecular_function,cell,cell part	--	--
XM_005656825.1	100521394	993.361	212.686	2.2236	2.24e-09	5.47e-07	GO:0016301,GO:0006007,GO:0019320,GO:0046365,GO:0003872,GO:0005945,GO:0006006,GO:0044724,GO:0003824,GO:0005996,GO:0044723,GO:0008443,GO:0016052,GO:0019200,GO:0016773,GO:0019318,GO:0016740,GO:0016772,GO:0005975,GO:0006096,GO:0008150,GO:0005575,GO:0009056,GO:0006091,GO:0005829,GO:0044445,GO:0008152,GO:0043234,GO:1901575,GO:0009987,GO:0003674,GO:0044238,GO:0071704,GO:0032991,GO:0044237,GO:0044444,GO:…	kinase activity,glucose catabolic process,hexose catabolic process,monosaccharide catabolic process,6-phosphofructokinase activity,6-phosphofructokinase complex,glucose metabolic process,single-organism carbohydrate catabolic process,catalytic activity,monosaccharide metabolic process,single-organism carbohydrate metabolic process,phosphofructokinase activity,carbohydrate catabolic process,carboh…	--	--
XM_005662659.1	102162418	1381.69	296.571	2.22	2.55e-09	6.02e-07	--	--	ssc04010,ssc05200,ssc05031,ssc04668,ssc05210,ssc05133,ssc04728,ssc05140,ssc04660,ssc04380,ssc04725,ssc04662,ssc05132,ssc05323,ssc04915,ssc04713,ssc05142,ssc04917,ssc05166,ssc04620,ssc05161,ssc05168	MAPK signaling pathway,Pathways in cancer,Amphetamine addiction,TNF signaling pathway,Colorectal cancer,Pertussis,Dopaminergic synapse,Leishmaniasis,T cell receptor signaling pathway,Osteoclast differentiation,Cholinergic synapse,B cell receptor signaling pathway,Salmonella infection,Rheumatoid arthritis,Estrogen signaling pathway,Circadian entrainment,Chagas disease (American trypanosomiasis),Pr…
XM_005660102.1	100153559	181.605	39.0839	2.2162	0.00057234	0.020911	--	--	--	--
XM_003130069.4	100516284	265.443	57.2303	2.2135	2.15e-05	0.0014863	GO:0043565,GO:0001071,GO:0003700,GO:0003677,GO:0008150,GO:0005488,GO:0008152,GO:1901363,GO:0097159,GO:0043170,GO:0009987,GO:0003674,GO:0050789,GO:0065007,GO:0044238,GO:0010468,GO:0071704,GO:0050794,GO:2000112,GO:0006355,GO:0010556,GO:0031326,GO:0009889,GO:0051252,GO:2001141,GO:0060255,GO:0018130,GO:0044237,GO:1901362,GO:0034654,GO:0032774,GO:0044271,GO:0019219,GO:0051171,GO:0044260,GO:0080090,GO:…	sequence-specific DNA binding,nucleic acid binding transcription factor activity,sequence-specific DNA binding transcription factor activity,DNA binding,biological_process,binding,metabolic process,heterocyclic compound binding,organic cyclic compound binding,macromolecule metabolic process,cellular process,molecular_function,regulation of biological process,biological regulation,primary metaboli…	--	--
NM_001145384.1	100157640	4130.97	891.5	2.2122	2.39e-09	5.71e-07	GO:0016055,GO:0032502,GO:0044707,GO:0032501,GO:0010646,GO:0023051,GO:0007275,GO:0048583,GO:0009968,GO:0010648,GO:0023057,GO:0048585,GO:0009966,GO:0005576,GO:0030111,GO:0030178,GO:0048519,GO:0048523,GO:0008150,GO:0005575,GO:0023052,GO:0044700,GO:0044699,GO:0007154,GO:0044763,GO:0007165,GO:0050896,GO:0007166,GO:0051716,GO:0009987,GO:0050789,GO:0065007,GO:0050794	Wnt receptor signaling pathway,developmental process,single-multicellular organism process,multicellular organismal process,regulation of cell communication,regulation of signaling,multicellular organismal development,regulation of response to stimulus,negative regulation of signal transduction,negative regulation of cell communication,negative regulation of signaling,negative regulation of respo…	ssc04310	Wnt signaling pathway
XM_003483058.2	100627054	52.4161	11.3685	2.205	1.37e-05	0.0010239	GO:0019012,GO:0044423,GO:0019031,GO:0036338,GO:0006810,GO:0051234,GO:0017016,GO:0031267,GO:0051020,GO:0017137,GO:0051179,GO:0005515,GO:0043167,GO:0046872,GO:0043169,GO:0019899,GO:0008150,GO:0005488,GO:0005575,GO:0044699,GO:0046907,GO:0044763,GO:0006886,GO:0034613,GO:0070727,GO:1901363,GO:0097159,GO:0051649,GO:0071702,GO:0051641,GO:0033036,GO:0015031,GO:0045184,GO:0008104,GO:0009987,GO:0003674,GO:…	virion,virion part,viral envelope,viral membrane,transport,establishment of localization,Ras GTPase binding,small GTPase binding,GTPase binding,Rab GTPase binding,localization,protein binding,ion binding,metal ion binding,cation binding,enzyme binding,biological_process,binding,cellular_component,single-organism process,intracellular transport,single-organism cellular process,intracellular protei…	--	--
XM_001927097.3	100157266	965.921	211.455	2.1916	5.64e-09	1.21e-06	GO:0032502,GO:0044707,GO:0016020,GO:0032501,GO:0010646,GO:0023051,GO:0007275,GO:0048583,GO:0009966,GO:0009607,GO:0051704,GO:0005515,GO:0009617,GO:0042742,GO:0051707,GO:0008150,GO:0005488,GO:0005575,GO:0006952,GO:0023052,GO:0044700,GO:0044699,GO:0007154,GO:0044763,GO:0007165,GO:0050896,GO:0006950,GO:0051716,GO:0009987,GO:0003674,GO:0050789,GO:0065007,GO:0050794	developmental process,single-multicellular organism process,membrane,multicellular organismal process,regulation of cell communication,regulation of signaling,multicellular organismal development,regulation of response to stimulus,regulation of signal transduction,response to biotic stimulus,multi-organism process,protein binding,response to bacterium,defense response to bacterium,response to oth…	ssc05206,ssc04630	MicroRNAs in cancer,Jak-STAT signaling pathway
XM_005674551.1	100739042	2716.42	599.879	2.179	4.81e-09	1.06e-06	GO:0016020,GO:0044765,GO:0055085,GO:0031224,GO:0016021,GO:0006810,GO:0051234,GO:0051179,GO:0044425,GO:0008150,GO:0005575,GO:0044699,GO:0044763,GO:0009987	membrane,single-organism transport,transmembrane transport,intrinsic to membrane,integral to membrane,transport,establishment of localization,localization,membrane part,biological_process,cellular_component,single-organism process,single-organism cellular process,cellular process	--	--
XM_003129741.2	100522387	3155.21	705.823	2.1604	1.08e-06	0.00012075	GO:0006508,GO:0008233,GO:0070011,GO:0004175,GO:0003824,GO:0016787,GO:0019538,GO:0008150,GO:0004197,GO:0008152,GO:0008234,GO:0043170,GO:0003674,GO:0044238,GO:0071704	proteolysis,peptidase activity,peptidase activity, acting on L-amino acid peptides,endopeptidase activity,catalytic activity,hydrolase activity,protein metabolic process,biological_process,cysteine-type endopeptidase activity,metabolic process,cysteine-type peptidase activity,macromolecule metabolic process,molecular_function,primary metabolic process,organic substance metabolic process	ssc04142	Lysosome
XM_005672588.1	100522525	17498.4	3918.04	2.159	1.12e-06	0.00012446	GO:0005543,GO:0008289,GO:0043168,GO:0043167,GO:0005488,GO:0003674	phospholipid binding,lipid binding,anion binding,ion binding,binding,molecular_function	--	--
XM_005669917.1	100156529	682.577	154.916	2.1395	1e-08	2.02e-06	GO:0008191,GO:0010576,GO:0048551,GO:0030414,GO:0061134,GO:0030234,GO:0004866,GO:0061135,GO:0004857,GO:0003674	metalloendopeptidase inhibitor activity,metalloenzyme regulator activity,metalloenzyme inhibitor activity,peptidase inhibitor activity,peptidase regulator activity,enzyme regulator activity,endopeptidase inhibitor activity,endopeptidase regulator activity,enzyme inhibitor activity,molecular_function	--	--
XM_003122538.4	100513778	290.939	66.3303	2.133	6.94e-08	1.1e-05	GO:0016020,GO:0005575	membrane,cellular_component	--	--
XM_005656968.1	100526072	8863.69	2031.17	2.1256	6.83e-06	0.00058092	GO:0006508,GO:0008233,GO:0070011,GO:0003824,GO:0016787,GO:0019538,GO:0004185,GO:0008238,GO:0004180,GO:0008236,GO:0017171,GO:0008150,GO:0008152,GO:0070008,GO:0043170,GO:0003674,GO:0044238,GO:0071704	proteolysis,peptidase activity,peptidase activity, acting on L-amino acid peptides,catalytic activity,hydrolase activity,protein metabolic process,serine-type carboxypeptidase activity,exopeptidase activity,carboxypeptidase activity,serine-type peptidase activity,serine hydrolase activity,biological_process,metabolic process,serine-type exopeptidase activity,macromolecule metabolic process,molecu…	--	--
XM_003127888.3	100517591	2067.84	476.65	2.1171	0.0018286	0.049955	GO:0006464,GO:0036211,GO:0043412,GO:0003824,GO:0016787,GO:0019538,GO:0005515,GO:0043168,GO:0043167,GO:0016881,GO:0004842,GO:0019787,GO:0046872,GO:0000166,GO:1901265,GO:0044267,GO:0005524,GO:0043169,GO:0032559,GO:0030554,GO:0036094,GO:0016567,GO:0016879,GO:0032446,GO:0070647,GO:0008150,GO:0032553,GO:0005488,GO:0005575,GO:0017076,GO:0035639,GO:0001883,GO:0032549,GO:0032550,GO:0032555,GO:0001882,GO:…	cellular protein modification process,protein modification process,macromolecule modification,catalytic activity,hydrolase activity,protein metabolic process,protein binding,anion binding,ion binding,acid-amino acid ligase activity,ubiquitin-protein ligase activity,small conjugating protein ligase activity,metal ion binding,nucleotide binding,nucleoside phosphate binding,cellular protein metaboli…	ssc04622	RIG-I-like receptor signaling pathway
XM_003484030.2	100739745	4435.95	1030.47	2.1059	0.00031478	0.012995	GO:0022610,GO:0007155,GO:0032502,GO:0016301,GO:0016020,GO:0006464,GO:0036211,GO:0009888,GO:0042060,GO:0006796,GO:0009611,GO:0006793,GO:0043412,GO:0016310,GO:0003824,GO:0004672,GO:0031099,GO:0042246,GO:0048589,GO:0006468,GO:0019538,GO:0031224,GO:0016773,GO:0016021,GO:0016740,GO:0040007,GO:0016772,GO:0005515,GO:0043168,GO:0043167,GO:0044425,GO:0004803,GO:0048856,GO:0000166,GO:1901265,GO:0044267,GO:…	biological adhesion,cell adhesion,developmental process,kinase activity,membrane,cellular protein modification process,protein modification process,tissue development,wound healing,phosphate-containing compound metabolic process,response to wounding,phosphorus metabolic process,macromolecule modification,phosphorylation,catalytic activity,protein kinase activity,regeneration,tissue regeneration,d…	--	--
NM_001038008.1	654328	3251.98	758.52	2.1001	0.00023681	0.010323	GO:0016020,GO:0005515,GO:0005488,GO:0005575,GO:0003674	membrane,protein binding,binding,cellular_component,molecular_function	ssc04510,ssc04151,ssc04144,ssc05200,ssc04360,ssc04520,ssc04060,ssc05205,ssc04014,ssc05218,ssc05206,ssc05202,ssc05100,ssc05144,ssc05211	Focal adhesion,PI3K-Akt signaling pathway,Endocytosis,Pathways in cancer,Axon guidance,Adherens junction,Cytokine-cytokine receptor interaction,Proteoglycans in cancer,Ras signaling pathway,Melanoma,MicroRNAs in cancer,Transcriptional misregulation in cancer,Bacterial invasion of epithelial cells,Malaria,Renal cell carcinoma
XM_005660636.1	100513263	40.0882	9.6451	2.0553	0.00014807	0.0070672	GO:0040007,GO:0008150,GO:0005575,GO:0005737,GO:0044424,GO:0005623,GO:0044464,GO:0005622	growth,biological_process,cellular_component,cytoplasm,intracellular part,cell,cell part,intracellular	ssc04060,ssc04630	Cytokine-cytokine receptor interaction,Jak-STAT signaling pathway
XM_005671743.1	100157674	25.0411	6.03456	2.053	0.00074401	0.025378	--	--	--	--
NM_214014.2	397077	945.965	228.295	2.0509	3.83e-08	6.38e-06	GO:0043565,GO:0001071,GO:0003700,GO:0003677,GO:0008150,GO:0005488,GO:0008152,GO:1901363,GO:0097159,GO:0043170,GO:0009987,GO:0003674,GO:0050789,GO:0065007,GO:0044238,GO:0010468,GO:0071704,GO:0050794,GO:2000112,GO:0006355,GO:0010556,GO:0031326,GO:0009889,GO:0051252,GO:2001141,GO:0060255,GO:0018130,GO:0044237,GO:1901362,GO:0034654,GO:0032774,GO:0044271,GO:0019219,GO:0051171,GO:0044260,GO:0080090,GO:…	sequence-specific DNA binding,nucleic acid binding transcription factor activity,sequence-specific DNA binding transcription factor activity,DNA binding,biological_process,binding,metabolic process,heterocyclic compound binding,organic cyclic compound binding,macromolecule metabolic process,cellular process,molecular_function,regulation of biological process,biological regulation,primary metaboli…	ssc05200,ssc05202,ssc05215,ssc04910	Pathways in cancer,Transcriptional misregulation in cancer,Prostate cancer,Insulin signaling pathway
XM_005652699.1	100157775	4518.26	1091.09	2.05	0.00088665	0.028936	GO:0016301,GO:0016020,GO:0006464,GO:0036211,GO:0006796,GO:0044765,GO:0006793,GO:0043412,GO:0016310,GO:0003824,GO:0004672,GO:0006468,GO:0055085,GO:0019538,GO:0016773,GO:0004674,GO:0006810,GO:0051234,GO:0016740,GO:0016772,GO:0051179,GO:0005216,GO:0022838,GO:0015267,GO:0022803,GO:0022857,GO:0043168,GO:0043167,GO:0005215,GO:0000166,GO:1901265,GO:0044267,GO:0005524,GO:0032559,GO:0030554,GO:0036094,GO:…	kinase activity,membrane,cellular protein modification process,protein modification process,phosphate-containing compound metabolic process,single-organism transport,phosphorus metabolic process,macromolecule modification,phosphorylation,catalytic activity,protein kinase activity,protein phosphorylation,transmembrane transport,protein metabolic process,phosphotransferase activity, alcohol group a…	ssc04978	Mineral absorption
XM_005669844.1	100522278	26.9434	6.51456	2.0482	0.00058969	0.021415	--	--	--	--
XM_005662161.1	100525984	1325.13	321.39	2.0437	2.24e-08	3.87e-06	GO:0022610,GO:0019012,GO:0044423,GO:0016020,GO:0046813,GO:0051701,GO:0019031,GO:0036338,GO:0019062,GO:0044650,GO:0044406,GO:0051825,GO:0005198,GO:0051704,GO:0019538,GO:0031224,GO:0061024,GO:0044403,GO:0044419,GO:0016021,GO:0006414,GO:0016032,GO:0044764,GO:0061025,GO:0044425,GO:0044267,GO:0008150,GO:0005575,GO:0016043,GO:0008152,GO:0043228,GO:0043232,GO:0071840,GO:0043170,GO:0009987,GO:0003674,GO:…	biological adhesion,virion,virion part,membrane,virion attachment, binding of host cell surface receptor,interaction with host,viral envelope,viral membrane,viral attachment to host cell,adhesion of symbiont to host cell,adhesion to host,adhesion to other organism involved in symbiotic interaction,structural molecule activity,multi-organism process,protein metabolic process,intrinsic to membrane,…	--	--
NM_001243446.1	100153767	575.973	140.107	2.0395	4.38e-05	0.0026253	GO:0006796,GO:0006793,GO:0016311,GO:0003824,GO:0016787,GO:0016791,GO:0008150,GO:0042578,GO:0008152,GO:0016788,GO:0009987,GO:0003674,GO:0044237	phosphate-containing compound metabolic process,phosphorus metabolic process,dephosphorylation,catalytic activity,hydrolase activity,phosphatase activity,biological_process,phosphoric ester hydrolase activity,metabolic process,hydrolase activity, acting on ester bonds,cellular process,molecular_function,cellular metabolic process	--	--
XM_005667842.1	100737159	72.6184	17.9482	2.0165	3.11e-05	0.0019891	GO:0016020,GO:0005575	membrane,cellular_component	--	--
XM_003134358.2	100517249	23.7271	5.96361	1.9923	0.0013097	0.039047	GO:0046983,GO:0005515,GO:0005488,GO:0003674	protein dimerization activity,protein binding,binding,molecular_function	--	--
XM_005662017.1	100739078	190.315	48.0863	1.9847	5.5e-05	0.0031321	GO:0006464,GO:0036211,GO:0000123,GO:0016747,GO:0016407,GO:0018193,GO:0004402,GO:0043412,GO:0003824,GO:0016410,GO:0019538,GO:0008080,GO:0016746,GO:0016740,GO:0016573,GO:0006473,GO:0006475,GO:0018393,GO:0018394,GO:0043543,GO:0018205,GO:0043168,GO:0043167,GO:0051276,GO:0000166,GO:1901265,GO:0044267,GO:0005524,GO:0032559,GO:0030554,GO:0036094,GO:0016569,GO:0016570,GO:0006325,GO:0016568,GO:0008150,GO:…	cellular protein modification process,protein modification process,histone acetyltransferase complex,transferase activity, transferring acyl groups other than amino-acyl groups,acetyltransferase activity,peptidyl-amino acid modification,histone acetyltransferase activity,macromolecule modification,catalytic activity,N-acyltransferase activity,protein metabolic process,N-acetyltransferase activity…	--	--
XM_003122930.2	100523718	837.516	211.833	1.9832	1.1e-07	1.64e-05	GO:0016020,GO:0031224,GO:0016021,GO:0044425,GO:0005575	membrane,intrinsic to membrane,integral to membrane,membrane part,cellular_component	--	--
XM_005674166.1	100623402	41.5072	10.5256	1.9795	0.00017176	0.0079925	GO:0005198,GO:0019538,GO:0006414,GO:0005515,GO:0043167,GO:0046872,GO:0044267,GO:0043169,GO:0008150,GO:0005488,GO:0005575,GO:0008152,GO:0043228,GO:0043232,GO:0043170,GO:0009987,GO:0003674,GO:0003735,GO:0005840,GO:0044238,GO:0046914,GO:0071704,GO:0032991,GO:0044237,GO:0030529,GO:0044260,GO:0008270,GO:0009058,GO:0006412,GO:0044249,GO:1901576,GO:0009059,GO:0034645,GO:0044444,GO:0043229,GO:0043226,GO:…	structural molecule activity,protein metabolic process,translational elongation,protein binding,ion binding,metal ion binding,cellular protein metabolic process,cation binding,biological_process,binding,cellular_component,metabolic process,non-membrane-bounded organelle,intracellular non-membrane-bounded organelle,macromolecule metabolic process,cellular process,molecular_function,structural cons…	ssc04060,ssc04630	Cytokine-cytokine receptor interaction,Jak-STAT signaling pathway
XM_005656895.1	396988	5886.06	1493.3	1.9788	2.29e-05	0.0015546	GO:0008191,GO:0010576,GO:0048551,GO:0030414,GO:0061134,GO:0030234,GO:0004866,GO:0061135,GO:0004857,GO:0003674	metalloendopeptidase inhibitor activity,metalloenzyme regulator activity,metalloenzyme inhibitor activity,peptidase inhibitor activity,peptidase regulator activity,enzyme regulator activity,endopeptidase inhibitor activity,endopeptidase regulator activity,enzyme inhibitor activity,molecular_function	--	--
XM_005673226.1	102161616	143.859	36.6963	1.9709	8.9e-05	0.0046443	--	--	--	--
NM_001243716.1	100511208	436.686	113.702	1.9413	5.11e-07	6.23e-05	--	--	--	--
XM_005672030.1	100037960	83.0578	21.6816	1.9376	1.66e-05	0.0011918	GO:0016020,GO:0044765,GO:0055085,GO:0031224,GO:0016021,GO:0006810,GO:0051234,GO:0051179,GO:0044425,GO:0008150,GO:0005575,GO:0044699,GO:0044763,GO:0009987	membrane,single-organism transport,transmembrane transport,intrinsic to membrane,integral to membrane,transport,establishment of localization,localization,membrane part,biological_process,cellular_component,single-organism process,single-organism cellular process,cellular process	--	--
XM_005668372.1	102159988	427.596	111.658	1.9372	4.19e-07	5.27e-05	GO:0043565,GO:0001071,GO:0003700,GO:0003677,GO:0008150,GO:0005488,GO:0008152,GO:1901363,GO:0097159,GO:0043170,GO:0009987,GO:0003674,GO:0050789,GO:0065007,GO:0044238,GO:0010468,GO:0071704,GO:0050794,GO:2000112,GO:0006355,GO:0010556,GO:0031326,GO:0009889,GO:0051252,GO:2001141,GO:0060255,GO:0018130,GO:0044237,GO:1901362,GO:0034654,GO:0032774,GO:0044271,GO:0019219,GO:0051171,GO:0044260,GO:0080090,GO:…	sequence-specific DNA binding,nucleic acid binding transcription factor activity,sequence-specific DNA binding transcription factor activity,DNA binding,biological_process,binding,metabolic process,heterocyclic compound binding,organic cyclic compound binding,macromolecule metabolic process,cellular process,molecular_function,regulation of biological process,biological regulation,primary metaboli…	ssc05200,ssc05202,ssc05215,ssc04910	Pathways in cancer,Transcriptional misregulation in cancer,Prostate cancer,Insulin signaling pathway
XM_005669849.1	100627162	446.849	116.934	1.9341	7.82e-07	9.17e-05	--	--	--	--
XM_005653746.1	100519617	203.455	53.381	1.9303	2.15e-06	0.00022282	GO:0022610,GO:0007155,GO:0016020,GO:0005576,GO:0044421,GO:0030414,GO:0061134,GO:0030234,GO:0004866,GO:0061135,GO:0004857,GO:0008150,GO:0005575,GO:0044699,GO:0044763,GO:0018995,GO:0043245,GO:0043657,GO:0044215,GO:0044216,GO:0044217,GO:0009987,GO:0003674	biological adhesion,cell adhesion,membrane,extracellular region,extracellular region part,peptidase inhibitor activity,peptidase regulator activity,enzyme regulator activity,endopeptidase inhibitor activity,endopeptidase regulator activity,enzyme inhibitor activity,biological_process,cellular_component,single-organism process,single-organism cellular process,host,extraorganismal space,host cell,o…	--	--
XM_005653752.1	102166693	96.1457	25.2957	1.9263	0.0016062	0.045369	GO:0022610,GO:0007155,GO:0016020,GO:0005576,GO:0031224,GO:0044421,GO:0016021,GO:0044425,GO:0005727,GO:0046821,GO:0008150,GO:0005575,GO:0044699,GO:0044763,GO:0018995,GO:0043245,GO:0043657,GO:0044215,GO:0044216,GO:0044217,GO:0009987,GO:0044424,GO:0005623,GO:0044464,GO:0005622	biological adhesion,cell adhesion,membrane,extracellular region,intrinsic to membrane,extracellular region part,integral to membrane,membrane part,extrachromosomal circular DNA,extrachromosomal DNA,biological_process,cellular_component,single-organism process,single-organism cellular process,host,extraorganismal space,host cell,other organism,other organism cell,other organism part,cellular proce…	--	--
NM_001244224.1	100620145	122.67	32.3076	1.9248	5.66e-06	0.000499	--	--	--	--
XM_001928032.5	100156432	1702.35	452.105	1.9128	8.19e-05	0.0043115	GO:0016020,GO:0051701,GO:0044000,GO:0046739,GO:0046740,GO:0051814,GO:0051704,GO:0031224,GO:0044403,GO:0044419,GO:0016021,GO:0016032,GO:0052126,GO:0052192,GO:0044764,GO:0044425,GO:0040011,GO:0008150,GO:0005575,GO:0009987	membrane,interaction with host,movement in host,spread of virus in multicellular host,spread of virus in host, cell to cell,movement in other organism involved in symbiotic interaction,multi-organism process,intrinsic to membrane,symbiosis, encompassing mutualism through parasitism,interspecies interaction between organisms,integral to membrane,viral process,movement in host environment,movement …	--	--
XM_003359786.3	100037967	1480.31	395.28	1.905	8.36e-05	0.0043899	GO:0019012,GO:0044423,GO:0019028,GO:0016020,GO:0051701,GO:0003824,GO:0005198,GO:0051704,GO:0016787,GO:0031224,GO:0035821,GO:0044403,GO:0044419,GO:0016021,GO:0016032,GO:0065008,GO:0044764,GO:0044425,GO:0044003,GO:0051817,GO:0019087,GO:0008150,GO:0005575,GO:0019048,GO:0023052,GO:0044700,GO:0044699,GO:0042578,GO:0007154,GO:0016788,GO:0044763,GO:0004114,GO:0007165,GO:0004112,GO:0050896,GO:0051716,GO:…	virion,virion part,viral capsid,membrane,interaction with host,catalytic activity,structural molecule activity,multi-organism process,hydrolase activity,intrinsic to membrane,modification of morphology or physiology of other organism,symbiosis, encompassing mutualism through parasitism,interspecies interaction between organisms,integral to membrane,viral process,regulation of biological quality,m…	ssc05032,ssc00230	Morphine addiction,Purine metabolism
XM_005667236.1	100513419	968.023	258.749	1.9035	0.00016576	0.007788	GO:0006568,GO:0006586,GO:0042430,GO:0016020,GO:0046906,GO:0006464,GO:0036211,GO:0020037,GO:0004833,GO:0006569,GO:0009310,GO:0019441,GO:0042402,GO:0042436,GO:0042537,GO:0046218,GO:0070189,GO:0006575,GO:0006486,GO:0009101,GO:0043413,GO:0070085,GO:0009100,GO:0043412,GO:0042180,GO:0003824,GO:1901605,GO:0044723,GO:0019538,GO:0019752,GO:0043436,GO:0006082,GO:0016740,GO:0009074,GO:0009072,GO:0006520,GO:…	tryptophan metabolic process,indolalkylamine metabolic process,indole-containing compound metabolic process,membrane,tetrapyrrole binding,cellular protein modification process,protein modification process,heme binding,tryptophan 2,3-dioxygenase activity,tryptophan catabolic process,amine catabolic process,tryptophan catabolic process to kynurenine,cellular biogenic amine catabolic process,indole-…	ssc00601,ssc00514,ssc01100	Glycosphingolipid biosynthesis - lacto and neolacto series,Other types of O-glycan biosynthesis,Metabolic pathways
XM_001925070.3	100154011	230.052	61.5577	1.902	0.0015025	0.043144	GO:0047750,GO:0016020,GO:0016863,GO:0016125,GO:0005576,GO:0016860,GO:0003824,GO:0005783,GO:0031224,GO:0030414,GO:0061134,GO:0016021,GO:0030234,GO:0008202,GO:0005515,GO:0044425,GO:0006629,GO:0006066,GO:0004857,GO:1901615,GO:0008150,GO:0005488,GO:0005575,GO:0044281,GO:0008152,GO:0044710,GO:0016853,GO:0003674,GO:0044238,GO:0071704,GO:1901360,GO:0044444,GO:0043231,GO:0043227,GO:0043229,GO:0043226,GO:…	cholestenol delta-isomerase activity,membrane,intramolecular oxidoreductase activity, transposing C=C bonds,sterol metabolic process,extracellular region,intramolecular oxidoreductase activity,catalytic activity,endoplasmic reticulum,intrinsic to membrane,peptidase inhibitor activity,peptidase regulator activity,integral to membrane,enzyme regulator activity,steroid metabolic process,protein bind…	--	--
XM_003482041.2	100739096	188.896	50.6181	1.8999	2.81e-06	0.00028527	GO:0016747,GO:0005576,GO:0016407,GO:0001071,GO:0003700,GO:0003824,GO:0044421,GO:0016746,GO:0016740,GO:0008150,GO:0005575,GO:0008152,GO:0018995,GO:0043245,GO:0043657,GO:0044215,GO:0044216,GO:0044217,GO:0042025,GO:0033647,GO:0033648,GO:0033646,GO:0043656,GO:0043170,GO:0009987,GO:0033643,GO:0003674,GO:0050789,GO:0065007,GO:0044238,GO:0010468,GO:0071704,GO:0050794,GO:2000112,GO:0006355,GO:0010556,GO:…	transferase activity, transferring acyl groups other than amino-acyl groups,extracellular region,acetyltransferase activity,nucleic acid binding transcription factor activity,sequence-specific DNA binding transcription factor activity,catalytic activity,extracellular region part,transferase activity, transferring acyl groups,transferase activity,biological_process,cellular_component,metabolic pro…	--	--
NM_001244469.1	100157175	191.558	51.3896	1.8982	0.00043589	0.017033	GO:0005488,GO:0003682,GO:0003674	binding,chromatin binding,molecular_function	ssc05166	HTLV-I infection
XM_003132790.2	100520933	2813.54	755.982	1.896	1.61e-07	2.35e-05	GO:0030234,GO:0016538,GO:0019207,GO:0019887,GO:0008150,GO:0044699,GO:0044763,GO:0009987,GO:0003674,GO:0007049	enzyme regulator activity,cyclin-dependent protein serine/threonine kinase regulator activity,kinase regulator activity,protein kinase regulator activity,biological_process,single-organism process,single-organism cellular process,cellular process,molecular_function,cell cycle	ssc05200,ssc05222	Pathways in cancer,Small cell lung cancer
XM_005658001.1	100623369	404.028	108.62	1.8952	7.18e-07	8.5e-05	GO:0005515,GO:0005488,GO:0003674	protein binding,binding,molecular_function	ssc04360	Axon guidance
XM_003131091.4	100515336	19246.8	5217.64	1.8832	2.21e-07	3.1e-05	GO:0005201,GO:0031012,GO:0005576,GO:0005581,GO:0044420,GO:0005198,GO:0044421,GO:0005578,GO:0005575,GO:0003674	extracellular matrix structural constituent,extracellular matrix,extracellular region,collagen,extracellular matrix part,structural molecule activity,extracellular region part,proteinaceous extracellular matrix,cellular_component,molecular_function	ssc04512,ssc04510,ssc04151,ssc04974,ssc05200,ssc05146,ssc05222	ECM-receptor interaction,Focal adhesion,PI3K-Akt signaling pathway,Protein digestion and absorption,Pathways in cancer,Amoebiasis,Small cell lung cancer
XM_005658492.1	100626248	79.3102	21.5219	1.8817	3.41e-05	0.0021607	GO:0016020,GO:0044765,GO:0055085,GO:0031224,GO:0016021,GO:0006810,GO:0051234,GO:0051179,GO:0044425,GO:0008150,GO:0005575,GO:0044699,GO:0044763,GO:0009987	membrane,single-organism transport,transmembrane transport,intrinsic to membrane,integral to membrane,transport,establishment of localization,localization,membrane part,biological_process,cellular_component,single-organism process,single-organism cellular process,cellular process	--	--
XM_003353618.3	100622399	4300.26	1170.46	1.8774	2.97e-07	3.92e-05	GO:0032502,GO:0044707,GO:0016020,GO:0032501,GO:0007275,GO:0044765,GO:0055085,GO:0031224,GO:0007219,GO:0016021,GO:0006810,GO:0051234,GO:0046873,GO:0051179,GO:0022857,GO:0044425,GO:0005375,GO:0035434,GO:0005215,GO:0022890,GO:0008324,GO:0015075,GO:0006825,GO:0008150,GO:0022891,GO:0005575,GO:0006811,GO:0023052,GO:0044700,GO:0044699,GO:0022892,GO:0007154,GO:0030001,GO:0044763,GO:0007165,GO:0046915,GO:…	developmental process,single-multicellular organism process,membrane,multicellular organismal process,multicellular organismal development,single-organism transport,transmembrane transport,intrinsic to membrane,Notch signaling pathway,integral to membrane,transport,establishment of localization,metal ion transmembrane transporter activity,localization,transmembrane transporter activity,membrane p…	ssc04978	Mineral absorption
XM_003124907.3	100524079	1784.03	490.082	1.864	0.0013388	0.03967	GO:0016020,GO:0003824,GO:0016740,GO:0016757,GO:0016758,GO:0005975,GO:0008150,GO:0005575,GO:0008152,GO:0003674,GO:0044238,GO:0071704	membrane,catalytic activity,transferase activity,transferase activity, transferring glycosyl groups,transferase activity, transferring hexosyl groups,carbohydrate metabolic process,biological_process,cellular_component,metabolic process,molecular_function,primary metabolic process,organic substance metabolic process	ssc00510,ssc01100	N-Glycan biosynthesis,Metabolic pathways
NM_214282.1	397526	1838.07	506.656	1.8591	5.52e-07	6.66e-05	GO:0009235,GO:0006766,GO:0006767,GO:0005515,GO:0008150,GO:0005488,GO:0005575,GO:0033013,GO:0044281,GO:0008152,GO:0044710,GO:0009987,GO:1901564,GO:0003674,GO:0071704,GO:0044237,GO:0005739,GO:1901360,GO:0046483,GO:0006807,GO:0044444,GO:0043231,GO:0043227,GO:0043229,GO:0043226,GO:0005737,GO:0006725,GO:0044424,GO:0005623,GO:0044464,GO:0005622	cobalamin metabolic process,vitamin metabolic process,water-soluble vitamin metabolic process,protein binding,biological_process,binding,cellular_component,tetrapyrrole metabolic process,small molecule metabolic process,metabolic process,single-organism metabolic process,cellular process,organonitrogen compound metabolic process,molecular_function,organic substance metabolic process,cellular meta…	ssc04610,ssc05020,ssc05322	Complement and coagulation cascades,Prion diseases,Systemic lupus erythematosus
XM_005658575.1	100153762	156.179	43.0562	1.8589	0.0010519	0.033295	GO:0000724,GO:0000725,GO:0043566,GO:0003697,GO:0003677,GO:0008150,GO:0005488,GO:0006302,GO:0044699,GO:0006310,GO:0008152,GO:0044763,GO:0050896,GO:0006950,GO:1901363,GO:0097159,GO:0043170,GO:0051716,GO:0009987,GO:0003674,GO:0044238,GO:0071704,GO:0006259,GO:0006281,GO:0044237,GO:0033554,GO:0006974,GO:0044260,GO:0003676,GO:0090304,GO:1901360,GO:0046483,GO:0006807,GO:0006725,GO:0006139,GO:0034641	double-strand break repair via homologous recombination,recombinational repair,structure-specific DNA binding,single-stranded DNA binding,DNA binding,biological_process,binding,double-strand break repair,single-organism process,DNA recombination,metabolic process,single-organism cellular process,response to stimulus,response to stress,heterocyclic compound binding,organic cyclic compound binding,…	ssc05200,ssc05212,ssc03460,ssc03440	Pathways in cancer,Pancreatic cancer,Fanconi anemia pathway,Homologous recombination
XM_005654294.1	100359355	871.376	240.656	1.8563	0.00020884	0.009271	GO:0005198,GO:0003674	structural molecule activity,molecular_function	--	--
XM_001924181.4	100156093	2575.5	717.257	1.8443	7.59e-07	8.94e-05	GO:0065008,GO:0008150,GO:0044699,GO:0044763,GO:0045454,GO:0042592,GO:0009987,GO:0050789,GO:0065007,GO:0019725,GO:0050794	regulation of biological quality,biological_process,single-organism process,single-organism cellular process,cell redox homeostasis,homeostatic process,cellular process,regulation of biological process,biological regulation,cellular homeostasis,regulation of cellular process	ssc00510,ssc01100,ssc04141	N-Glycan biosynthesis,Metabolic pathways,Protein processing in endoplasmic reticulum
XM_005663979.1	100154962	636.995	177.949	1.8398	0.00013695	0.0066279	GO:0006464,GO:0036211,GO:0006796,GO:0006793,GO:0016311,GO:0043412,GO:0006470,GO:0003824,GO:0016787,GO:0019538,GO:0004721,GO:0004725,GO:0016791,GO:0044267,GO:0008150,GO:0042578,GO:0008152,GO:0016788,GO:0043170,GO:0009987,GO:0003674,GO:0044238,GO:0071704,GO:0044237,GO:0044260	cellular protein modification process,protein modification process,phosphate-containing compound metabolic process,phosphorus metabolic process,dephosphorylation,macromolecule modification,protein dephosphorylation,catalytic activity,hydrolase activity,protein metabolic process,phosphoprotein phosphatase activity,protein tyrosine phosphatase activity,phosphatase activity,cellular protein metaboli…	ssc04010	MAPK signaling pathway
XM_003360605.2	100627362	112.657	31.5733	1.8352	1.73e-05	0.0012341	GO:0016020,GO:0008092,GO:0005515,GO:0044425,GO:0019898,GO:0005488,GO:0005575,GO:0003674,GO:0005737,GO:0044424,GO:0005623,GO:0044464,GO:0005622	membrane,cytoskeletal protein binding,protein binding,membrane part,extrinsic to membrane,binding,cellular_component,molecular_function,cytoplasm,intracellular part,cell,cell part,intracellular	--	--
XM_003125038.4	100522732	526.002	148.288	1.8267	6.93e-05	0.0037945	GO:0016055,GO:0016301,GO:0016020,GO:0005576,GO:0003824,GO:0051704,GO:0031224,GO:0016021,GO:0016740,GO:0009405,GO:0016772,GO:0005515,GO:0043168,GO:0043167,GO:0044425,GO:0000166,GO:1901265,GO:0005524,GO:0032559,GO:0030554,GO:0036094,GO:0008150,GO:0032553,GO:0005488,GO:0005575,GO:0017076,GO:0035639,GO:0001883,GO:0032549,GO:0032550,GO:0032555,GO:0001882,GO:0023052,GO:0044700,GO:0044699,GO:0007154,GO:…	Wnt receptor signaling pathway,kinase activity,membrane,extracellular region,catalytic activity,multi-organism process,intrinsic to membrane,integral to membrane,transferase activity,pathogenesis,transferase activity, transferring phosphorus-containing groups,protein binding,anion binding,ion binding,membrane part,nucleotide binding,nucleoside phosphate binding,ATP binding,adenyl ribonucleotide b…	--	--
XM_005661941.1	100511685	177.939	50.5753	1.8149	2.32e-05	0.0015697	GO:0016020,GO:0044179,GO:0051715,GO:0051701,GO:0031227,GO:0031640,GO:0044364,GO:0005576,GO:0001906,GO:0030176,GO:0051704,GO:0031300,GO:0005783,GO:0031224,GO:0061024,GO:0005789,GO:0042175,GO:0044432,GO:0035821,GO:0044403,GO:0044419,GO:0016021,GO:0031301,GO:0001897,GO:0019836,GO:0051801,GO:0052331,GO:0012505,GO:0065008,GO:0001907,GO:0044004,GO:0051818,GO:0051883,GO:0044425,GO:0044003,GO:0051817,GO:…	membrane,hemolysis in other organism,cytolysis in other organism,interaction with host,intrinsic to endoplasmic reticulum membrane,killing of cells of other organism,disruption of cells of other organism,extracellular region,cell killing,integral to endoplasmic reticulum membrane,multi-organism process,intrinsic to organelle membrane,endoplasmic reticulum,intrinsic to membrane,membrane organizati…	--	--
XM_005669043.1	100627054	52.2965	14.8887	1.8125	0.00027158	0.011696	GO:0019012,GO:0044423,GO:0019031,GO:0036338,GO:0006810,GO:0051234,GO:0017016,GO:0031267,GO:0051020,GO:0017137,GO:0051179,GO:0005515,GO:0043167,GO:0046872,GO:0043169,GO:0019899,GO:0008150,GO:0005488,GO:0005575,GO:0044699,GO:0046907,GO:0044763,GO:0006886,GO:0034613,GO:0070727,GO:1901363,GO:0097159,GO:0051649,GO:0071702,GO:0051641,GO:0033036,GO:0015031,GO:0045184,GO:0008104,GO:0009987,GO:0003674,GO:…	virion,virion part,viral envelope,viral membrane,transport,establishment of localization,Ras GTPase binding,small GTPase binding,GTPase binding,Rab GTPase binding,localization,protein binding,ion binding,metal ion binding,cation binding,enzyme binding,biological_process,binding,cellular_component,single-organism process,intracellular transport,single-organism cellular process,intracellular protei…	--	--
XM_005673558.1	100736958	1537.15	439.385	1.8067	1.25e-06	0.0001359	--	--	--	--
NM_213877.1	396905	78.6947	22.5699	1.8019	5.49e-05	0.0031321	GO:0046677,GO:0009636,GO:0042221,GO:0005515,GO:0043167,GO:0046872,GO:0043169,GO:0003677,GO:0008150,GO:0005488,GO:0050896,GO:1901363,GO:0097159,GO:0003674,GO:0046914,GO:0008270,GO:0003676	response to antibiotic,response to toxic substance,response to chemical stimulus,protein binding,ion binding,metal ion binding,cation binding,DNA binding,biological_process,binding,response to stimulus,heterocyclic compound binding,organic cyclic compound binding,molecular_function,transition metal ion binding,zinc ion binding,nucleic acid binding	--	--
XM_005669848.1	100627162	961.889	277.099	1.7955	1.43e-06	0.00015344	--	--	--	--
XM_003360281.3	100622802	59.4347	17.1406	1.7939	0.00016721	0.0078411	GO:0019012,GO:0044423,GO:0019028,GO:0016020,GO:0031224,GO:0016021,GO:0019013,GO:0044425,GO:0005575	virion,virion part,viral capsid,membrane,intrinsic to membrane,integral to membrane,viral nucleocapsid,membrane part,cellular_component	--	--
XM_003357012.2	100624429	961.122	277.67	1.7913	1.05e-06	0.00011786	GO:0006508,GO:0003824,GO:0016787,GO:0019538,GO:0004221,GO:0044267,GO:0016790,GO:0006511,GO:0019941,GO:0043632,GO:0008150,GO:0044257,GO:0051603,GO:0009056,GO:0030163,GO:0008152,GO:0016788,GO:0044265,GO:0009057,GO:1901575,GO:0043170,GO:0044248,GO:0009987,GO:0003674,GO:0044238,GO:0071704,GO:0044237,GO:0044260	proteolysis,catalytic activity,hydrolase activity,protein metabolic process,ubiquitin thiolesterase activity,cellular protein metabolic process,thiolester hydrolase activity,ubiquitin-dependent protein catabolic process,modification-dependent protein catabolic process,modification-dependent macromolecule catabolic process,biological_process,cellular protein catabolic process,proteolysis involved …	--	--
XM_005674121.1	100620392	1108.39	320.229	1.7913	0.00126	0.037942	GO:0016020,GO:0044459,GO:0044765,GO:0006810,GO:0051234,GO:0005886,GO:0007016,GO:0051179,GO:0065008,GO:0005216,GO:0022838,GO:0015267,GO:0022803,GO:0022857,GO:0044425,GO:0005215,GO:0015075,GO:0008150,GO:0022891,GO:0005575,GO:0006811,GO:0016010,GO:0071944,GO:0044699,GO:0022892,GO:0032507,GO:0045185,GO:0051235,GO:0051651,GO:0016043,GO:0044763,GO:0043234,GO:0007010,GO:0034613,GO:0070727,GO:0071840,GO:…	membrane,plasma membrane part,single-organism transport,transport,establishment of localization,plasma membrane,cytoskeletal anchoring at plasma membrane,localization,regulation of biological quality,ion channel activity,substrate-specific channel activity,channel activity,passive transmembrane transporter activity,transmembrane transporter activity,membrane part,transporter activity,ion transmem…	ssc04512,ssc05410,ssc05412,ssc05414,ssc05416	ECM-receptor interaction,Hypertrophic cardiomyopathy (HCM),Arrhythmogenic right ventricular cardiomyopathy (ARVC),Dilated cardiomyopathy,Viral myocarditis
XM_005662343.1	100622812	37.491	10.8835	1.7844	0.0017389	0.048104	GO:0006464,GO:0036211,GO:0006796,GO:0008138,GO:0006793,GO:0016311,GO:0043412,GO:0006470,GO:0003824,GO:0016787,GO:0019538,GO:0004721,GO:0004725,GO:0016791,GO:0044267,GO:0008150,GO:0042578,GO:0008152,GO:0016788,GO:0043170,GO:0009987,GO:0003674,GO:0044238,GO:0071704,GO:0044237,GO:0044260	cellular protein modification process,protein modification process,phosphate-containing compound metabolic process,protein tyrosine/serine/threonine phosphatase activity,phosphorus metabolic process,dephosphorylation,macromolecule modification,protein dephosphorylation,catalytic activity,hydrolase activity,protein metabolic process,phosphoprotein phosphatase activity,protein tyrosine phosphatase …	ssc04010	MAPK signaling pathway
NM_214137.1	397260	863.057	250.691	1.7835	1.17e-06	0.00012937	GO:0001071,GO:0003700,GO:0008150,GO:0005575,GO:0008152,GO:0043170,GO:0009987,GO:0003674,GO:0050789,GO:0065007,GO:0044238,GO:0010468,GO:0071704,GO:0050794,GO:2000112,GO:0006355,GO:0010556,GO:0031326,GO:0009889,GO:0051252,GO:2001141,GO:0060255,GO:0018130,GO:0044237,GO:1901362,GO:0034654,GO:0032774,GO:0044271,GO:0019219,GO:0051171,GO:0044260,GO:0080090,GO:0031323,GO:0019222,GO:0006351,GO:0019438,GO:…	nucleic acid binding transcription factor activity,sequence-specific DNA binding transcription factor activity,biological_process,cellular_component,metabolic process,macromolecule metabolic process,cellular process,molecular_function,regulation of biological process,biological regulation,primary metabolic process,regulation of gene expression,organic substance metabolic process,regulation of cel…	ssc04144,ssc05200,ssc04520,ssc04350,ssc05210,ssc05212,ssc04390,ssc05142,ssc05321,ssc05166,ssc04110	Endocytosis,Pathways in cancer,Adherens junction,TGF-beta signaling pathway,Colorectal cancer,Pancreatic cancer,Hippo signaling pathway,Chagas disease (American trypanosomiasis),Inflammatory bowel disease (IBD),HTLV-I infection,Cell cycle
XM_003361072.2	100625212	1795.35	522.968	1.7795	5.99e-05	0.003358	GO:0005515,GO:0005488,GO:0003674	protein binding,binding,molecular_function	ssc04144	Endocytosis
XM_005667925.1	100517234	64.4036	18.7954	1.7768	0.00017422	0.0080912	GO:0043565,GO:0001071,GO:0003700,GO:0003677,GO:0008150,GO:0005488,GO:0008152,GO:1901363,GO:0097159,GO:0043170,GO:0009987,GO:0003674,GO:0050789,GO:0065007,GO:0044238,GO:0010468,GO:0071704,GO:0050794,GO:2000112,GO:0006355,GO:0010556,GO:0031326,GO:0009889,GO:0051252,GO:2001141,GO:0060255,GO:0018130,GO:0044237,GO:1901362,GO:0034654,GO:0032774,GO:0044271,GO:0019219,GO:0051171,GO:0044260,GO:0080090,GO:…	sequence-specific DNA binding,nucleic acid binding transcription factor activity,sequence-specific DNA binding transcription factor activity,DNA binding,biological_process,binding,metabolic process,heterocyclic compound binding,organic cyclic compound binding,macromolecule metabolic process,cellular process,molecular_function,regulation of biological process,biological regulation,primary metaboli…	--	--
XM_003124593.2	100518302	3507.42	1025.1	1.7746	2.72e-05	0.0017876	GO:0019012,GO:0044423,GO:0019031,GO:0036338,GO:0005198,GO:0005575,GO:0003674	virion,virion part,viral envelope,viral membrane,structural molecule activity,cellular_component,molecular_function	--	--
XM_005668547.1	100153454	7334.73	2144.22	1.7743	1.14e-06	0.00012612	GO:0005201,GO:0031012,GO:0005576,GO:0005581,GO:0044420,GO:0005198,GO:0044421,GO:0005578,GO:0005575,GO:0003674	extracellular matrix structural constituent,extracellular matrix,extracellular region,collagen,extracellular matrix part,structural molecule activity,extracellular region part,proteinaceous extracellular matrix,cellular_component,molecular_function	ssc04512,ssc04510,ssc04151,ssc04974,ssc05200,ssc05146,ssc05222	ECM-receptor interaction,Focal adhesion,PI3K-Akt signaling pathway,Protein digestion and absorption,Pathways in cancer,Amoebiasis,Small cell lung cancer
NM_001105288.1	397531	1751.08	517.387	1.7589	1.78e-06	0.00018863	GO:0005201,GO:0031012,GO:0005576,GO:0005581,GO:0044420,GO:0005198,GO:0044421,GO:0005578,GO:0005575,GO:0003674	extracellular matrix structural constituent,extracellular matrix,extracellular region,collagen,extracellular matrix part,structural molecule activity,extracellular region part,proteinaceous extracellular matrix,cellular_component,molecular_function	ssc04512,ssc04510,ssc04151,ssc04974,ssc05146	ECM-receptor interaction,Focal adhesion,PI3K-Akt signaling pathway,Protein digestion and absorption,Amoebiasis
XM_005665314.1	100526114	147.816	43.6886	1.7585	1.84e-05	0.0013075	GO:0005576,GO:0051704,GO:0009405,GO:0008150,GO:0005575,GO:0008200,GO:0016248,GO:0016247,GO:0003674	extracellular region,multi-organism process,pathogenesis,biological_process,cellular_component,ion channel inhibitor activity,channel inhibitor activity,channel regulator activity,molecular_function	--	--
XM_001925970.5	100152584	115.602	34.2839	1.7536	3.68e-05	0.0022984	GO:0016301,GO:0006508,GO:0006464,GO:0036211,GO:0006796,GO:0006793,GO:0043412,GO:0016310,GO:0003824,GO:0004672,GO:0006468,GO:0019538,GO:0016773,GO:0004674,GO:0016740,GO:0016772,GO:0043168,GO:0043167,GO:0010498,GO:0043161,GO:0000166,GO:1901265,GO:0044267,GO:0005524,GO:0032559,GO:0030554,GO:0036094,GO:0003677,GO:0006511,GO:0019941,GO:0043632,GO:0008150,GO:0032553,GO:0005488,GO:0017076,GO:0044257,GO:…	kinase activity,proteolysis,cellular protein modification process,protein modification process,phosphate-containing compound metabolic process,phosphorus metabolic process,macromolecule modification,phosphorylation,catalytic activity,protein kinase activity,protein phosphorylation,protein metabolic process,phosphotransferase activity, alcohol group as acceptor,protein serine/threonine kinase acti…	--	--
XM_005663616.1	100519836	506.228	150.691	1.7482	0.00014617	0.0070042	--	--	--	--
XM_005661998.1	100737793	264.02	79.4776	1.732	1.02e-05	0.00081614	--	--	--	--
XM_005659436.1	100156689	2909.69	878.69	1.7274	2.16e-06	0.00022341	GO:0006836,GO:0004222,GO:0008237,GO:0044707,GO:0005102,GO:0032501,GO:0010646,GO:0023051,GO:0008233,GO:0001504,GO:0031644,GO:0050804,GO:0050827,GO:0051580,GO:0051581,GO:0051588,GO:0051589,GO:0051609,GO:0051969,GO:0070011,GO:0004175,GO:0044057,GO:0005576,GO:0044765,GO:0007267,GO:0003824,GO:0007268,GO:0019226,GO:0035637,GO:0051704,GO:0016787,GO:0001505,GO:0006810,GO:0051234,GO:0048519,GO:0009405,GO:…	neurotransmitter transport,metalloendopeptidase activity,metallopeptidase activity,single-multicellular organism process,receptor binding,multicellular organismal process,regulation of cell communication,regulation of signaling,peptidase activity,neurotransmitter uptake,regulation of neurological system process,regulation of synaptic transmission,toxin receptor binding,regulation of neurotransmit…	ssc04974	Protein digestion and absorption
XM_005672670.1	100623956	1287.62	389.945	1.7234	3.8e-06	0.00035845	GO:0004222,GO:0008237,GO:0010646,GO:0023051,GO:0008233,GO:0048583,GO:0070011,GO:0004175,GO:0009966,GO:0003824,GO:0016787,GO:0030234,GO:0030695,GO:0005083,GO:0005086,GO:0060589,GO:0008150,GO:0051056,GO:0005085,GO:0023052,GO:0044700,GO:0044699,GO:0007154,GO:0007265,GO:0046578,GO:0044763,GO:0007165,GO:0050896,GO:0007264,GO:0032011,GO:0032012,GO:0051716,GO:0035556,GO:0009987,GO:0003674,GO:0050789,GO:…	metalloendopeptidase activity,metallopeptidase activity,regulation of cell communication,regulation of signaling,peptidase activity,regulation of response to stimulus,peptidase activity, acting on L-amino acid peptides,endopeptidase activity,regulation of signal transduction,catalytic activity,hydrolase activity,enzyme regulator activity,GTPase regulator activity,small GTPase regulator activity,A…	ssc04144	Endocytosis
XM_005668209.1	100516289	132.172	40.1091	1.7204	3.66e-05	0.0022895	GO:0016301,GO:0006790,GO:0044765,GO:0003824,GO:0005996,GO:0044723,GO:0008443,GO:0019200,GO:0016773,GO:0006810,GO:0051234,GO:0019318,GO:0016740,GO:0006614,GO:0045047,GO:0072599,GO:0016772,GO:0070972,GO:0006613,GO:0006605,GO:0051179,GO:0006612,GO:0043168,GO:0043167,GO:0000166,GO:1901265,GO:0016491,GO:0005524,GO:0032559,GO:0030554,GO:0003873,GO:0006000,GO:0000103,GO:0004020,GO:0036094,GO:0005975,GO:…	kinase activity,sulfur compound metabolic process,single-organism transport,catalytic activity,monosaccharide metabolic process,single-organism carbohydrate metabolic process,phosphofructokinase activity,carbohydrate kinase activity,phosphotransferase activity, alcohol group as acceptor,transport,establishment of localization,hexose metabolic process,transferase activity,SRP-dependent cotranslati…	ssc04066,ssc00051	HIF-1 signaling pathway,Fructose and mannose metabolism
XM_005662368.1	100518724	5023.36	1525.32	1.7195	2.9e-05	0.0018777	GO:0016301,GO:0016020,GO:0006464,GO:0036211,GO:0006796,GO:0044765,GO:0006793,GO:0043412,GO:0016310,GO:0003824,GO:0004672,GO:0006468,GO:0055085,GO:0019538,GO:0031224,GO:0016773,GO:0016021,GO:0006810,GO:0051234,GO:0030234,GO:0016740,GO:0016772,GO:0051179,GO:0022857,GO:0043168,GO:0030695,GO:0043167,GO:0044425,GO:0005215,GO:0000166,GO:1901265,GO:0044267,GO:0005083,GO:0005524,GO:0032559,GO:0030554,GO:…	kinase activity,membrane,cellular protein modification process,protein modification process,phosphate-containing compound metabolic process,single-organism transport,phosphorus metabolic process,macromolecule modification,phosphorylation,catalytic activity,protein kinase activity,protein phosphorylation,transmembrane transport,protein metabolic process,intrinsic to membrane,phosphotransferase act…	ssc04010	MAPK signaling pathway
XM_003357769.2	100627913	307.761	94.4174	1.7047	9.37e-06	0.00075933	--	--	--	--
NM_001246198.1	100157928	124.683	38.3713	1.7002	6.42e-05	0.0035418	GO:0005488,GO:1901363,GO:0097159,GO:0003674,GO:0003676	binding,heterocyclic compound binding,organic cyclic compound binding,molecular_function,nucleic acid binding	--	--
XM_005663091.1	100153946	2213.93	683.335	1.6959	3.32e-06	0.00032553	GO:0043565,GO:0016020,GO:0031012,GO:0005576,GO:0044765,GO:0001071,GO:0003700,GO:0031300,GO:0031224,GO:0044421,GO:0016021,GO:0006810,GO:0051234,GO:0005578,GO:0031301,GO:0012505,GO:0051179,GO:0005515,GO:0043168,GO:0043167,GO:0001948,GO:0043394,GO:0043395,GO:0009893,GO:0031325,GO:0044425,GO:0030173,GO:0031228,GO:0006914,GO:0005794,GO:0040011,GO:0048522,GO:0003677,GO:0048518,GO:0008150,GO:0005488,GO:…	sequence-specific DNA binding,membrane,extracellular matrix,extracellular region,single-organism transport,nucleic acid binding transcription factor activity,sequence-specific DNA binding transcription factor activity,intrinsic to organelle membrane,intrinsic to membrane,extracellular region part,integral to membrane,transport,establishment of localization,proteinaceous extracellular matrix,integ…	--	--
XM_005674288.1	100621385	39.0187	12.0482	1.6954	0.0010504	0.033291	GO:0042597,GO:0030288,GO:0044462,GO:0005575,GO:0071944,GO:0030313,GO:0031975,GO:0030312,GO:0005623,GO:0044464	periplasmic space,outer membrane-bounded periplasmic space,external encapsulating structure part,cellular_component,cell periphery,cell envelope,envelope,external encapsulating structure,cell,cell part	--	--
XM_005663058.1	102161575	293.712	90.7387	1.6946	1.01e-05	0.00080463	GO:0016301,GO:0006464,GO:0036211,GO:0005543,GO:0008289,GO:0006796,GO:0006793,GO:0043412,GO:0016310,GO:0003824,GO:0004672,GO:0006468,GO:0019538,GO:0035091,GO:0016773,GO:0016740,GO:0016772,GO:0043168,GO:0043167,GO:0000166,GO:1901265,GO:0044267,GO:0005524,GO:0032559,GO:0030554,GO:0036094,GO:0008150,GO:0032553,GO:0005488,GO:0017076,GO:0035639,GO:0001883,GO:0032549,GO:0032550,GO:0032555,GO:0001882,GO:…	kinase activity,cellular protein modification process,protein modification process,phospholipid binding,lipid binding,phosphate-containing compound metabolic process,phosphorus metabolic process,macromolecule modification,phosphorylation,catalytic activity,protein kinase activity,protein phosphorylation,protein metabolic process,phosphatidylinositol binding,phosphotransferase activity, alcohol gr…	ssc04151,ssc04960	PI3K-Akt signaling pathway,Aldosterone-regulated sodium reabsorption
XM_005654749.1	396755	767.173	237.401	1.6922	5.6e-06	0.00049546	GO:0016301,GO:0006464,GO:0036211,GO:0006796,GO:0006793,GO:0043412,GO:0016310,GO:0003824,GO:0004672,GO:0006468,GO:0019538,GO:0016773,GO:0016740,GO:0016772,GO:0005515,GO:0043168,GO:0043167,GO:0000166,GO:1901265,GO:0044267,GO:0005524,GO:0032559,GO:0030554,GO:0036094,GO:0008150,GO:0032553,GO:0005488,GO:0017076,GO:0035639,GO:0001883,GO:0032549,GO:0032550,GO:0032555,GO:0001882,GO:0008152,GO:1901363,GO:…	kinase activity,cellular protein modification process,protein modification process,phosphate-containing compound metabolic process,phosphorus metabolic process,macromolecule modification,phosphorylation,catalytic activity,protein kinase activity,protein phosphorylation,protein metabolic process,phosphotransferase activity, alcohol group as acceptor,transferase activity,transferase activity, trans…	ssc04151,ssc04960,ssc04520,ssc04014,ssc04066,ssc04930,ssc04913,ssc04910,ssc04932	PI3K-Akt signaling pathway,Aldosterone-regulated sodium reabsorption,Adherens junction,Ras signaling pathway,HIF-1 signaling pathway,Type II diabetes mellitus,Ovarian steroidogenesis,Insulin signaling pathway,Non-alcoholic fatty liver disease (NAFLD)
XM_005669850.1	100627162	10092.9	3132.36	1.688	3.48e-06	0.00033891	--	--	--	--
XM_003132479.2	100522214	122.848	38.2092	1.6849	0.0015374	0.043835	GO:0016020,GO:0031224,GO:0016021,GO:0044425,GO:0005575	membrane,intrinsic to membrane,integral to membrane,membrane part,cellular_component	--	--
XM_005666788.1	102166512	332.816	103.776	1.6813	1.09e-05	0.00085192	GO:0005509,GO:0005543,GO:0008289,GO:0043168,GO:0043167,GO:0046872,GO:0005544,GO:0043169,GO:0005488,GO:0003674	calcium ion binding,phospholipid binding,lipid binding,anion binding,ion binding,metal ion binding,calcium-dependent phospholipid binding,cation binding,binding,molecular_function	--	--
NM_001164842.1	397490	173.506	54.1455	1.6801	2.24e-05	0.0015412	GO:0008083,GO:0005102,GO:0040007,GO:0005515,GO:0008150,GO:0005488,GO:0003674	growth factor activity,receptor binding,growth,protein binding,biological_process,binding,molecular_function	ssc04060,ssc04350	Cytokine-cytokine receptor interaction,TGF-beta signaling pathway
XM_003360552.2	100628052	554.763	173.564	1.6764	0.00019494	0.0088161	--	--	--	--
XM_005671044.1	733600	160.925	50.8643	1.6617	4.35e-05	0.0026182	GO:0032502,GO:0044707,GO:0016020,GO:0044283,GO:0032501,GO:0005201,GO:0016053,GO:0046394,GO:0007275,GO:0044711,GO:0009887,GO:0030021,GO:0030345,GO:0042475,GO:0042476,GO:0003824,GO:0005198,GO:0072330,GO:0032787,GO:0016705,GO:0031224,GO:0019752,GO:0016021,GO:0043436,GO:0006631,GO:0006082,GO:0008092,GO:0006633,GO:0048513,GO:0055114,GO:0005515,GO:0048731,GO:0044425,GO:0006629,GO:0048856,GO:0016491,GO:…	developmental process,single-multicellular organism process,membrane,small molecule biosynthetic process,multicellular organismal process,extracellular matrix structural constituent,organic acid biosynthetic process,carboxylic acid biosynthetic process,multicellular organismal development,single-organism biosynthetic process,organ morphogenesis,extracellular matrix structural constituent conferri…	ssc04360	Axon guidance
XM_003357011.1	100624340	1172.17	371.358	1.6583	5.39e-06	0.00048535	GO:0006508,GO:0003824,GO:0016787,GO:0019538,GO:0004221,GO:0044267,GO:0016790,GO:0006511,GO:0019941,GO:0043632,GO:0008150,GO:0044257,GO:0051603,GO:0009056,GO:0030163,GO:0008152,GO:0016788,GO:0044265,GO:0009057,GO:1901575,GO:0043170,GO:0044248,GO:0009987,GO:0003674,GO:0044238,GO:0071704,GO:0044237,GO:0044260	proteolysis,catalytic activity,hydrolase activity,protein metabolic process,ubiquitin thiolesterase activity,cellular protein metabolic process,thiolester hydrolase activity,ubiquitin-dependent protein catabolic process,modification-dependent protein catabolic process,modification-dependent macromolecule catabolic process,biological_process,cellular protein catabolic process,proteolysis involved …	--	--
XM_003125602.4	100521447	434.751	139.257	1.6424	1.19e-05	0.00091561	GO:0016301,GO:0016020,GO:0006464,GO:0036211,GO:0006796,GO:0006793,GO:0043412,GO:0016310,GO:0003824,GO:0004672,GO:0006468,GO:0044723,GO:0019538,GO:0016773,GO:0004674,GO:0016740,GO:0016772,GO:1901137,GO:0043168,GO:0043167,GO:0006629,GO:0000166,GO:1901265,GO:0044267,GO:0005524,GO:0032559,GO:0030554,GO:0036094,GO:0005975,GO:0044255,GO:0008610,GO:0008150,GO:0032553,GO:0005488,GO:0005575,GO:0008653,GO:…	kinase activity,membrane,cellular protein modification process,protein modification process,phosphate-containing compound metabolic process,phosphorus metabolic process,macromolecule modification,phosphorylation,catalytic activity,protein kinase activity,protein phosphorylation,single-organism carbohydrate metabolic process,protein metabolic process,phosphotransferase activity, alcohol group as a…	ssc04151	PI3K-Akt signaling pathway
XM_003133319.4	100525960	293.298	94.1616	1.6392	2.11e-05	0.0014619	GO:0008083,GO:0005102,GO:0016020,GO:0005515,GO:0005488,GO:0005575,GO:0003674	growth factor activity,receptor binding,membrane,protein binding,binding,cellular_component,molecular_function	ssc04510,ssc04151,ssc05200,ssc04060,ssc04014	Focal adhesion,PI3K-Akt signaling pathway,Pathways in cancer,Cytokine-cytokine receptor interaction,Ras signaling pathway
XM_005674648.1	100518733	81.7229	26.2448	1.6387	0.00018943	0.0086809	GO:0016020,GO:0044765,GO:0055085,GO:0006810,GO:0051234,GO:0051179,GO:0005216,GO:0022838,GO:0015267,GO:0022803,GO:0022857,GO:0005215,GO:0015075,GO:0008150,GO:0022891,GO:0005575,GO:0006811,GO:0044699,GO:0022892,GO:0008152,GO:0044763,GO:0043170,GO:0009987,GO:0003674,GO:0050789,GO:0065007,GO:0044238,GO:0010468,GO:0071704,GO:0050794,GO:2000112,GO:0006355,GO:0010556,GO:0031326,GO:0009889,GO:0051252,GO:…	membrane,single-organism transport,transmembrane transport,transport,establishment of localization,localization,ion channel activity,substrate-specific channel activity,channel activity,passive transmembrane transporter activity,transmembrane transporter activity,transporter activity,ion transmembrane transporter activity,biological_process,substrate-specific transmembrane transporter activity,ce…	ssc05410,ssc05412,ssc04010,ssc05414,ssc05031,ssc04728,ssc04930,ssc04726,ssc04725,ssc04260,ssc04973,ssc04713,ssc04020,ssc04911,ssc04724,ssc04723,ssc04270,ssc04912,ssc04727,ssc05010	Hypertrophic cardiomyopathy (HCM),Arrhythmogenic right ventricular cardiomyopathy (ARVC),MAPK signaling pathway,Dilated cardiomyopathy,Amphetamine addiction,Dopaminergic synapse,Type II diabetes mellitus,Serotonergic synapse,Cholinergic synapse,Cardiac muscle contraction,Carbohydrate digestion and absorption,Circadian entrainment,Calcium signaling pathway,Insulin secretion,Glutamatergic synapse,R…
XM_003125601.4	100520557	3530.22	1136.63	1.635	0.00057436	0.020943	GO:0010646,GO:0023051,GO:0048583,GO:0009966,GO:0030234,GO:0005515,GO:0030695,GO:0007266,GO:0035023,GO:0005088,GO:0005089,GO:0005083,GO:0060589,GO:0008150,GO:0005488,GO:0051056,GO:0005085,GO:0023052,GO:0044700,GO:0044699,GO:0007154,GO:0007265,GO:0046578,GO:0044763,GO:0007165,GO:0050896,GO:0007264,GO:0051716,GO:0035556,GO:0009987,GO:0003674,GO:0050789,GO:0065007,GO:0050794	regulation of cell communication,regulation of signaling,regulation of response to stimulus,regulation of signal transduction,enzyme regulator activity,protein binding,GTPase regulator activity,Rho protein signal transduction,regulation of Rho protein signal transduction,Ras guanyl-nucleotide exchange factor activity,Rho guanyl-nucleotide exchange factor activity,small GTPase regulator activity,n…	--	--
NM_001267842.1	100622968	1659.37	538.593	1.6234	0.00062679	0.022228	GO:0006464,GO:0036211,GO:0006796,GO:0008138,GO:0006793,GO:0016311,GO:0043412,GO:0006470,GO:0003824,GO:0016787,GO:0019538,GO:0004721,GO:0016791,GO:0044267,GO:0008150,GO:0042578,GO:0008152,GO:0016788,GO:0043170,GO:0009987,GO:0003674,GO:0044238,GO:0071704,GO:0044237,GO:0044260	cellular protein modification process,protein modification process,phosphate-containing compound metabolic process,protein tyrosine/serine/threonine phosphatase activity,phosphorus metabolic process,dephosphorylation,macromolecule modification,protein dephosphorylation,catalytic activity,hydrolase activity,protein metabolic process,phosphoprotein phosphatase activity,phosphatase activity,cellular…	ssc04010	MAPK signaling pathway
XM_001926883.4	397382	123.279	40.1156	1.6197	7.35e-05	0.0039886	GO:0019012,GO:0044423,GO:0016020,GO:0051701,GO:0019031,GO:0036338,GO:0044000,GO:0046739,GO:0046740,GO:0051814,GO:0009579,GO:0044436,GO:0009521,GO:0051704,GO:0031224,GO:0034357,GO:0044403,GO:0044419,GO:0016021,GO:0010608,GO:0016032,GO:0052126,GO:0052192,GO:0042301,GO:0065008,GO:0044764,GO:0043168,GO:0043167,GO:0009523,GO:0044425,GO:0031647,GO:0050821,GO:0015979,GO:0040011,GO:0008150,GO:0005488,GO:…	virion,virion part,membrane,interaction with host,viral envelope,viral membrane,movement in host,spread of virus in multicellular host,spread of virus in host, cell to cell,movement in other organism involved in symbiotic interaction,thylakoid,thylakoid part,photosystem,multi-organism process,intrinsic to membrane,photosynthetic membrane,symbiosis, encompassing mutualism through parasitism,inters…	--	--
XM_005674569.1	100626150	1417.51	461.697	1.6183	8.18e-06	0.0006757	GO:0019012,GO:0016020,GO:0051704,GO:0031224,GO:0044403,GO:0044419,GO:0016021,GO:0016032,GO:0044764,GO:0044425,GO:0008150,GO:0005575,GO:0023052,GO:0044700,GO:0044699,GO:0007154,GO:0008152,GO:0044763,GO:0007165,GO:0050896,GO:0007166,GO:0043170,GO:0051716,GO:0009987,GO:0003674,GO:0050789,GO:0065007,GO:0044238,GO:0071704,GO:0050794,GO:0044237,GO:0044260,GO:0090304,GO:0016070,GO:1901360,GO:0004872,GO:…	virion,membrane,multi-organism process,intrinsic to membrane,symbiosis, encompassing mutualism through parasitism,interspecies interaction between organisms,integral to membrane,viral process,multi-organism cellular process,membrane part,biological_process,cellular_component,signaling,single organism signaling,single-organism process,cell communication,metabolic process,single-organism cellular p…	--	--
NM_214385.1	397678	235.375	76.6857	1.6179	3.77e-05	0.0023407	--	--	--	--
XM_005673759.1	100515639	53.3304	17.4481	1.6119	0.00076166	0.025871	GO:0022610,GO:0007155,GO:0005509,GO:0016020,GO:0016337,GO:0007156,GO:0043167,GO:0046872,GO:0043169,GO:0008150,GO:0005488,GO:0005575,GO:0044699,GO:0044763,GO:0009987,GO:0003674	biological adhesion,cell adhesion,calcium ion binding,membrane,cell-cell adhesion,homophilic cell adhesion,ion binding,metal ion binding,cation binding,biological_process,binding,cellular_component,single-organism process,single-organism cellular process,cellular process,molecular_function	--	--
XM_005665157.1	100520252	39.4458	12.9613	1.6057	0.0015747	0.04474	GO:0016020,GO:0005575	membrane,cellular_component	--	--
XM_003130365.3	100514975	495.906	163.021	1.605	0.00018062	0.0083244	GO:0019012,GO:0044423,GO:0019028,GO:0005198,GO:0030234,GO:0008047,GO:0005575,GO:0003674	virion,virion part,viral capsid,structural molecule activity,enzyme regulator activity,enzyme activator activity,cellular_component,molecular_function	ssc04512,ssc04510,ssc04151,ssc05200,ssc05146,ssc05222,ssc05145	ECM-receptor interaction,Focal adhesion,PI3K-Akt signaling pathway,Pathways in cancer,Amoebiasis,Small cell lung cancer,Toxoplasmosis
XM_003133399.4	100156717	2411.61	794.754	1.6014	8.65e-06	0.00070783	GO:0016020,GO:0006359,GO:0016480,GO:0003824,GO:0008146,GO:0016782,GO:0031224,GO:0016021,GO:0048519,GO:0016740,GO:0048523,GO:0006383,GO:0044425,GO:0010558,GO:0031327,GO:2000113,GO:0009890,GO:0010605,GO:0031324,GO:0008150,GO:0045892,GO:0051253,GO:0005575,GO:0009892,GO:0010629,GO:0045934,GO:0051172,GO:0008152,GO:0043170,GO:0009987,GO:0003674,GO:0050789,GO:0065007,GO:0044238,GO:0010468,GO:0071704,GO:…	membrane,regulation of transcription from RNA polymerase III promoter,negative regulation of transcription from RNA polymerase III promoter,catalytic activity,sulfotransferase activity,transferase activity, transferring sulfur-containing groups,intrinsic to membrane,integral to membrane,negative regulation of biological process,transferase activity,negative regulation of cellular process,transcri…	ssc00534	Glycosaminoglycan biosynthesis - heparan sulfate / heparin
NM_001190278.1	100462717	641.46	211.421	1.6012	1.37e-05	0.0010239	GO:0044707,GO:0032501,GO:0005576,GO:0003824,GO:0005198,GO:0016787,GO:0019538,GO:0006414,GO:0046849,GO:0048771,GO:0044267,GO:0016798,GO:0004553,GO:0008150,GO:0005575,GO:0044699,GO:0008152,GO:0043228,GO:0043232,GO:0043170,GO:0009987,GO:0003674,GO:0003735,GO:0005840,GO:0044238,GO:0071704,GO:0032991,GO:0044237,GO:0030529,GO:0044260,GO:0009058,GO:0006412,GO:0044249,GO:1901576,GO:0009059,GO:0034645,GO:…	single-multicellular organism process,multicellular organismal process,extracellular region,catalytic activity,structural molecule activity,hydrolase activity,protein metabolic process,translational elongation,bone remodeling,tissue remodeling,cellular protein metabolic process,hydrolase activity, acting on glycosyl bonds,hydrolase activity, hydrolyzing O-glycosyl compounds,biological_process,cel…	--	--
NM_001044564.1	733625	136.796	45.2317	1.5966	9.36e-05	0.0048213	GO:0005515,GO:0005488,GO:0003674	protein binding,binding,molecular_function	ssc04960,ssc04115,ssc04110	Aldosterone-regulated sodium reabsorption,p53 signaling pathway,Cell cycle
XM_003128058.2	397250	97.223	32.1782	1.5952	0.00034694	0.014082	GO:0030246,GO:0001871,GO:0030247,GO:0016301,GO:0016020,GO:0006464,GO:0036211,GO:0005576,GO:0006796,GO:0006793,GO:0043412,GO:0016310,GO:0003824,GO:0004672,GO:0006468,GO:0044723,GO:0016787,GO:0019538,GO:0016773,GO:0016740,GO:0016772,GO:0030248,GO:1901137,GO:0005515,GO:0043168,GO:0043167,GO:0006629,GO:0000166,GO:1901265,GO:0044267,GO:0005524,GO:0032559,GO:0030554,GO:0036094,GO:0005975,GO:0044255,GO:…	carbohydrate binding,pattern binding,polysaccharide binding,kinase activity,membrane,cellular protein modification process,protein modification process,extracellular region,phosphate-containing compound metabolic process,phosphorus metabolic process,macromolecule modification,phosphorylation,catalytic activity,protein kinase activity,protein phosphorylation,single-organism carbohydrate metabolic …	ssc05152	Tuberculosis
XM_005674483.1	100523358	629.809	208.503	1.5948	1.32e-05	0.00099454	GO:0043565,GO:0001071,GO:0003700,GO:0003677,GO:0008150,GO:0005488,GO:0005575,GO:0051301,GO:0044699,GO:0016043,GO:0008152,GO:0044763,GO:0032505,GO:0043093,GO:0000917,GO:0032506,GO:0090529,GO:0019954,GO:0000003,GO:0022607,GO:0000910,GO:1901363,GO:0097159,GO:0071840,GO:0022402,GO:0043170,GO:0044085,GO:0009987,GO:0003674,GO:0050789,GO:0065007,GO:0044238,GO:0010468,GO:0071704,GO:0007049,GO:0050794,GO:…	sequence-specific DNA binding,nucleic acid binding transcription factor activity,sequence-specific DNA binding transcription factor activity,DNA binding,biological_process,binding,cellular_component,cell division,single-organism process,cellular component organization,metabolic process,single-organism cellular process,reproduction of a single-celled organism,cytokinesis by binary fission,barrier …	ssc04510,ssc04010,ssc05200,ssc05031,ssc05030,ssc04668,ssc05210,ssc05133,ssc05140,ssc04660,ssc04380,ssc04662,ssc05132,ssc04310,ssc04012,ssc05323,ssc04915,ssc04722,ssc05142,ssc05211,ssc05321,ssc05166,ssc04620,ssc04912,ssc05161,ssc05203,ssc04932,ssc05169,ssc05164,ssc05168	Focal adhesion,MAPK signaling pathway,Pathways in cancer,Amphetamine addiction,Cocaine addiction,TNF signaling pathway,Colorectal cancer,Pertussis,Leishmaniasis,T cell receptor signaling pathway,Osteoclast differentiation,B cell receptor signaling pathway,Salmonella infection,Wnt signaling pathway,ErbB signaling pathway,Rheumatoid arthritis,Estrogen signaling pathway,Neurotrophin signaling pathwa…
XM_005655766.1	100519194	665.859	220.505	1.5944	7.62e-05	0.0041063	GO:0043565,GO:0001071,GO:0003700,GO:0005198,GO:0019538,GO:0006414,GO:0043167,GO:0046872,GO:0044267,GO:0051537,GO:0043169,GO:0051536,GO:0051540,GO:0003677,GO:0008150,GO:0005488,GO:0005575,GO:0008152,GO:0043228,GO:0043232,GO:1901363,GO:0097159,GO:0043170,GO:0009987,GO:0003674,GO:0003735,GO:0005840,GO:0050789,GO:0065007,GO:0044238,GO:0046914,GO:0010468,GO:0071704,GO:0050794,GO:2000112,GO:0006355,GO:…	sequence-specific DNA binding,nucleic acid binding transcription factor activity,sequence-specific DNA binding transcription factor activity,structural molecule activity,protein metabolic process,translational elongation,ion binding,metal ion binding,cellular protein metabolic process,2 iron, 2 sulfur cluster binding,cation binding,iron-sulfur cluster binding,metal cluster binding,DNA binding,bio…	--	--
XM_005658289.1	397505	92.9777	30.861	1.5911	0.00032856	0.013494	GO:0003824,GO:0016787,GO:0005515,GO:0000166,GO:1901265,GO:0036094,GO:0008150,GO:0005488,GO:0017076,GO:0019001,GO:0023052,GO:0044700,GO:0044699,GO:0007154,GO:0032403,GO:0044763,GO:0007165,GO:0050896,GO:1901363,GO:0097159,GO:0007166,GO:0003924,GO:0016817,GO:0017111,GO:0051716,GO:0016462,GO:0009987,GO:0003674,GO:0016818,GO:0050789,GO:0065007,GO:0031683,GO:0050794,GO:0004871,GO:0060089,GO:0007186	catalytic activity,hydrolase activity,protein binding,nucleotide binding,nucleoside phosphate binding,small molecule binding,biological_process,binding,purine nucleotide binding,guanyl nucleotide binding,signaling,single organism signaling,single-organism process,cell communication,protein complex binding,single-organism cellular process,signal transduction,response to stimulus,heterocyclic compo…	--	--
XM_003134193.2	100515105	2284.88	763.979	1.5805	1.47e-05	0.0010902	GO:0030674,GO:0060090,GO:0008092,GO:0005515,GO:0051015,GO:0003779,GO:0005488,GO:0003674	protein binding, bridging,binding, bridging,cytoskeletal protein binding,protein binding,actin filament binding,actin binding,binding,molecular_function	--	--
NM_214284.1	397528	1025.01	344.379	1.5736	1.63e-05	0.0011733	--	--	ssc04512,ssc05205,ssc04514	ECM-receptor interaction,Proteoglycans in cancer,Cell adhesion molecules (CAMs)
XM_003484253.2	100739272	3424.78	1158.14	1.5642	0.00050227	0.018894	--	--	--	--
XM_005664206.1	100523554	2226.37	754.135	1.5618	1.8e-05	0.0012789	GO:0005509,GO:0032502,GO:0016020,GO:0030154,GO:0003824,GO:0048869,GO:0016740,GO:0016772,GO:0005515,GO:0043167,GO:0046872,GO:0043169,GO:0008134,GO:0008150,GO:0005488,GO:0005575,GO:0044699,GO:0044763,GO:0009987,GO:0003674,GO:0005634,GO:0043231,GO:0043227,GO:0043229,GO:0043226,GO:0044424,GO:0005623,GO:0044464,GO:0005622	calcium ion binding,developmental process,membrane,cell differentiation,catalytic activity,cellular developmental process,transferase activity,transferase activity, transferring phosphorus-containing groups,protein binding,ion binding,metal ion binding,cation binding,transcription factor binding,biological_process,binding,cellular_component,single-organism process,single-organism cellular process…	ssc04142	Lysosome
XM_003123071.2	100524848	160.478	54.5049	1.5579	9.08e-05	0.0047068	GO:0005515,GO:0005488,GO:0003674	protein binding,binding,molecular_function	--	--
XM_003132509.2	100514323	1550.58	529.244	1.5508	1.56e-05	0.0011436	GO:0003824,GO:0016740,GO:0016757,GO:0005515,GO:0008150,GO:0005488,GO:0016763,GO:0023052,GO:0044700,GO:0044699,GO:0003950,GO:0007154,GO:0044763,GO:0007165,GO:0050896,GO:0051716,GO:0009987,GO:0003674,GO:0050789,GO:0065007,GO:0050794	catalytic activity,transferase activity,transferase activity, transferring glycosyl groups,protein binding,biological_process,binding,transferase activity, transferring pentosyl groups,signaling,single organism signaling,single-organism process,NAD+ ADP-ribosyltransferase activity,cell communication,single-organism cellular process,signal transduction,response to stimulus,cellular response to sti…	--	--
XM_003135049.3	100521649	212.364	72.7002	1.5465	7.96e-05	0.0042235	GO:0003824,GO:0008146,GO:0016782,GO:0016740,GO:0003674	catalytic activity,sulfotransferase activity,transferase activity, transferring sulfur-containing groups,transferase activity,molecular_function	ssc00532	Glycosaminoglycan biosynthesis - chondroitin sulfate / dermatan sulfate
XM_005670152.1	100152919	209.005	72.0511	1.5364	7.6e-05	0.0041049	GO:0005509,GO:0005515,GO:0043167,GO:0046872,GO:0043169,GO:0005488,GO:0003674	calcium ion binding,protein binding,ion binding,metal ion binding,cation binding,binding,molecular_function	ssc05206,ssc04320,ssc04330	MicroRNAs in cancer,Dorso-ventral axis formation,Notch signaling pathway
XM_005663620.1	100151826	1454.55	501.459	1.5364	0.00049811	0.018822	GO:0005515,GO:0005488,GO:0003674	protein binding,binding,molecular_function	ssc04510,ssc04810,ssc04660,ssc04662,ssc04670,ssc04666,ssc04664,ssc04062,ssc04650	Focal adhesion,Regulation of actin cytoskeleton,T cell receptor signaling pathway,B cell receptor signaling pathway,Leukocyte transendothelial migration,Fc gamma R-mediated phagocytosis,Fc epsilon RI signaling pathway,Chemokine signaling pathway,Natural killer cell mediated cytotoxicity
XM_005661613.1	100514279	146.484	50.5723	1.5343	0.001407	0.041037	GO:0016020,GO:0030170,GO:0048037,GO:0016747,GO:0003824,GO:0016410,GO:0031224,GO:0003870,GO:0016749,GO:0016748,GO:0016746,GO:0016740,GO:0043168,GO:0043167,GO:0044425,GO:0005759,GO:0008150,GO:0005488,GO:0005575,GO:0051186,GO:0033013,GO:0008152,GO:0006778,GO:0043233,GO:0070013,GO:0031974,GO:0009987,GO:1901564,GO:0003674,GO:0044422,GO:0044446,GO:0071704,GO:0044237,GO:0044429,GO:0005739,GO:1901360,GO:…	membrane,pyridoxal phosphate binding,cofactor binding,transferase activity, transferring acyl groups other than amino-acyl groups,catalytic activity,N-acyltransferase activity,intrinsic to membrane,5-aminolevulinate synthase activity,N-succinyltransferase activity,succinyltransferase activity,transferase activity, transferring acyl groups,transferase activity,anion binding,ion binding,membrane pa…	--	--
XM_005654748.1	100526036	563.049	194.674	1.5322	4.49e-05	0.0026744	GO:0016301,GO:0016020,GO:0006464,GO:0036211,GO:0019199,GO:0004714,GO:0007167,GO:0007169,GO:0006796,GO:0006793,GO:0043412,GO:0016310,GO:0003824,GO:0004672,GO:0006468,GO:0019538,GO:0004713,GO:0016773,GO:0016740,GO:0016772,GO:0043168,GO:0043167,GO:0000166,GO:1901265,GO:0044267,GO:0005524,GO:0032559,GO:0030554,GO:0036094,GO:0008150,GO:0032553,GO:0005488,GO:0005575,GO:0017076,GO:0035639,GO:0001883,GO:…	kinase activity,membrane,cellular protein modification process,protein modification process,transmembrane receptor protein kinase activity,transmembrane receptor protein tyrosine kinase activity,enzyme linked receptor protein signaling pathway,transmembrane receptor protein tyrosine kinase signaling pathway,phosphate-containing compound metabolic process,phosphorus metabolic process,macromolecule…	--	--
XM_003483270.2	100739759	387.369	134.202	1.5293	4.55e-05	0.0027075	--	--	--	--
NM_001097432.1	100037294	7184.75	2500.8	1.5225	2.26e-05	0.0015498	GO:0005515,GO:0005488,GO:0003674	protein binding,binding,molecular_function	ssc04060,ssc04630,ssc05203	Cytokine-cytokine receptor interaction,Jak-STAT signaling pathway,Viral carcinogenesis
XM_005669516.1	102163933	57.5697	20.0679	1.5204	0.0010533	0.033295	--	--	ssc04115	p53 signaling pathway
XM_001925740.5	396763	598.051	208.758	1.5184	4.32e-05	0.0026155	GO:0016301,GO:0016020,GO:0006464,GO:0036211,GO:0006796,GO:0006793,GO:0043412,GO:0016310,GO:0003824,GO:0004672,GO:0006468,GO:0019538,GO:0016773,GO:0016740,GO:0016772,GO:0043168,GO:0043167,GO:0000166,GO:1901265,GO:0044267,GO:0005524,GO:0032559,GO:0030554,GO:0036094,GO:0008150,GO:0032553,GO:0005488,GO:0005575,GO:0017076,GO:0035639,GO:0001883,GO:0032549,GO:0032550,GO:0032555,GO:0001882,GO:0008152,GO:…	kinase activity,membrane,cellular protein modification process,protein modification process,phosphate-containing compound metabolic process,phosphorus metabolic process,macromolecule modification,phosphorylation,catalytic activity,protein kinase activity,protein phosphorylation,protein metabolic process,phosphotransferase activity, alcohol group as acceptor,transferase activity,transferase activi…	ssc04510,ssc04151,ssc04144,ssc04060,ssc04014,ssc04066,ssc05202,ssc05323	Focal adhesion,PI3K-Akt signaling pathway,Endocytosis,Cytokine-cytokine receptor interaction,Ras signaling pathway,HIF-1 signaling pathway,Transcriptional misregulation in cancer,Rheumatoid arthritis
XM_003481495.2	100518248	148.829	51.9626	1.5181	0.00017831	0.0082486	GO:0044707,GO:0005102,GO:0016020,GO:0032501,GO:0007267,GO:0007268,GO:0019226,GO:0035637,GO:0030234,GO:0033130,GO:0045211,GO:0097060,GO:0043603,GO:0005856,GO:0005515,GO:0044456,GO:0019627,GO:0030695,GO:0043167,GO:0030054,GO:0046872,GO:0003008,GO:0042802,GO:0043169,GO:0060589,GO:0006461,GO:0070271,GO:0045202,GO:0016151,GO:0008150,GO:0005488,GO:0005575,GO:0043933,GO:0050877,GO:0065003,GO:0071822,GO:…	single-multicellular organism process,receptor binding,membrane,multicellular organismal process,cell-cell signaling,synaptic transmission,transmission of nerve impulse,multicellular organismal signaling,enzyme regulator activity,acetylcholine receptor binding,postsynaptic membrane,synaptic membrane,cellular amide metabolic process,cytoskeleton,protein binding,synapse part,urea metabolic process,…	--	--
XM_003482054.2	100737982	202.312	70.6491	1.5178	0.001699	0.047434	GO:0003824,GO:0016746,GO:0016740,GO:0008150,GO:0008152,GO:0003674	catalytic activity,transferase activity, transferring acyl groups,transferase activity,biological_process,metabolic process,molecular_function	--	--
XM_003361732.2	100621672	402.036	140.414	1.5176	5.07e-05	0.0029776	GO:0016020,GO:0008233,GO:0003824,GO:0016787,GO:0031224,GO:0016021,GO:0044425,GO:0005575,GO:0003674,GO:0004872,GO:0038023,GO:0004871,GO:0060089,GO:0004888	membrane,peptidase activity,catalytic activity,hydrolase activity,intrinsic to membrane,integral to membrane,membrane part,cellular_component,molecular_function,receptor activity,signaling receptor activity,signal transducer activity,molecular transducer activity,transmembrane signaling receptor activity	--	--
NM_214321.1	397590	2326.03	813.478	1.5157	2.84e-05	0.0018559	GO:0046906,GO:0020037,GO:0006979,GO:0003824,GO:0004601,GO:0016684,GO:0016209,GO:0055114,GO:0005515,GO:0043167,GO:0046872,GO:0016491,GO:0043169,GO:0008150,GO:0005488,GO:0008152,GO:0044710,GO:0050896,GO:0006950,GO:1901363,GO:0097159,GO:0003674	tetrapyrrole binding,heme binding,response to oxidative stress,catalytic activity,peroxidase activity,oxidoreductase activity, acting on peroxide as acceptor,antioxidant activity,oxidation-reduction process,protein binding,ion binding,metal ion binding,oxidoreductase activity,cation binding,biological_process,binding,metabolic process,single-organism metabolic process,response to stimulus,respons…	ssc05204,ssc05200,ssc00590,ssc05222,ssc05206,ssc04668,ssc05140,ssc04726,ssc04913,ssc04064,ssc01100,ssc04370,ssc04723	Chemical carcinogenesis,Pathways in cancer,Arachidonic acid metabolism,Small cell lung cancer,MicroRNAs in cancer,TNF signaling pathway,Leishmaniasis,Serotonergic synapse,Ovarian steroidogenesis,NF-kappa B signaling pathway,Metabolic pathways,VEGF signaling pathway,Retrograde endocannabinoid signaling
XM_003129716.4	100517842	58.739	20.5848	1.5127	0.001109	0.034513	--	--	--	--
XM_005657145.1	100627454	141.935	50.0941	1.5025	0.00011889	0.0059447	--	--	--	--
XM_003484319.2	100518065	2605.53	920.127	1.5017	2.99e-05	0.0019258	GO:0006817,GO:0015291,GO:0022804,GO:0016020,GO:0044765,GO:0005315,GO:1901677,GO:0006810,GO:0051234,GO:0051179,GO:0015698,GO:0022857,GO:0005215,GO:0006820,GO:0008150,GO:0005575,GO:0006811,GO:0044699,GO:0003674	phosphate ion transport,secondary active transmembrane transporter activity,active transmembrane transporter activity,membrane,single-organism transport,inorganic phosphate transmembrane transporter activity,phosphate transmembrane transporter activity,transport,establishment of localization,localization,inorganic anion transport,transmembrane transporter activity,transporter activity,anion trans…	--	--
XM_003133937.4	100512142	2768.23	978.442	1.5004	5.82e-05	0.0032811	GO:0016020,GO:0009579,GO:0044436,GO:0009521,GO:0034357,GO:0009539,GO:0009523,GO:0044425,GO:0015979,GO:0008150,GO:0005575,GO:0008152,GO:0043234,GO:0009987,GO:0032991,GO:0044237,GO:0044424,GO:0005623,GO:0044464,GO:0005622	membrane,thylakoid,thylakoid part,photosystem,photosynthetic membrane,photosystem II reaction center,photosystem II,membrane part,photosynthesis,biological_process,cellular_component,metabolic process,protein complex,cellular process,macromolecular complex,cellular metabolic process,intracellular part,cell,cell part,intracellular	ssc04512,ssc04510,ssc04151,ssc05410,ssc05412,ssc04640,ssc05414,ssc04810	ECM-receptor interaction,Focal adhesion,PI3K-Akt signaling pathway,Hypertrophic cardiomyopathy (HCM),Arrhythmogenic right ventricular cardiomyopathy (ARVC),Hematopoietic cell lineage,Dilated cardiomyopathy,Regulation of actin cytoskeleton
XM_003134156.4	100518046	345.011	122.133	1.4982	6.26e-05	0.003471	GO:0016020,GO:0003824,GO:0031224,GO:0016021,GO:0044425,GO:0006629,GO:0016491,GO:0008150,GO:0005575,GO:0016627,GO:0008152,GO:0044710,GO:0003674,GO:0044238,GO:0071704,GO:0005737,GO:0044424,GO:0005623,GO:0044464,GO:0005622	membrane,catalytic activity,intrinsic to membrane,integral to membrane,membrane part,lipid metabolic process,oxidoreductase activity,biological_process,cellular_component,oxidoreductase activity, acting on the CH-CH group of donors,metabolic process,single-organism metabolic process,molecular_function,primary metabolic process,organic substance metabolic process,cytoplasm,intracellular part,cell,…	ssc00140	Steroid hormone biosynthesis
XM_005658838.1	100157433	98.2969	34.8437	1.4962	0.00040668	0.016048	--	--	--	--
XM_003133840.2	100518874	2697.87	958.204	1.4934	3.41e-05	0.0021607	--	--	--	--
XM_003124050.4	100521612	143.688	51.2433	1.4875	0.00016757	0.0078425	GO:0022610,GO:0007155,GO:0005509,GO:0016020,GO:0016337,GO:0007156,GO:0043167,GO:0046872,GO:0043169,GO:0008150,GO:0005488,GO:0005575,GO:0044699,GO:0044763,GO:0009987,GO:0003674	biological adhesion,cell adhesion,calcium ion binding,membrane,cell-cell adhesion,homophilic cell adhesion,ion binding,metal ion binding,cation binding,biological_process,binding,cellular_component,single-organism process,single-organism cellular process,cellular process,molecular_function	--	--
XM_001927818.3	100157961	972.003	347.493	1.484	0.0010445	0.03319	GO:0016020,GO:0044765,GO:0006810,GO:0051234,GO:0046873,GO:0015077,GO:0051179,GO:0005216,GO:0022838,GO:0015267,GO:0022803,GO:0022857,GO:0005215,GO:0022890,GO:0008324,GO:0015075,GO:0006813,GO:0008150,GO:0022891,GO:0005575,GO:0006811,GO:0044699,GO:0022892,GO:0005227,GO:0015269,GO:0005261,GO:0030001,GO:0015672,GO:0006812,GO:0022836,GO:0022839,GO:0005267,GO:0015079,GO:0003674	membrane,single-organism transport,transport,establishment of localization,metal ion transmembrane transporter activity,monovalent inorganic cation transmembrane transporter activity,localization,ion channel activity,substrate-specific channel activity,channel activity,passive transmembrane transporter activity,transmembrane transporter activity,transporter activity,inorganic cation transmembrane…	--	--
XM_003356455.2	100620707	237.407	85.3466	1.476	0.00012534	0.0061647	GO:0016055,GO:0005515,GO:0008013,GO:0008150,GO:0005488,GO:0023052,GO:0044700,GO:0044699,GO:0007154,GO:0044763,GO:0007165,GO:0050896,GO:0007166,GO:0051716,GO:0009987,GO:0003674,GO:0050789,GO:0065007,GO:0050794	Wnt receptor signaling pathway,protein binding,beta-catenin binding,biological_process,binding,signaling,single organism signaling,single-organism process,cell communication,single-organism cellular process,signal transduction,response to stimulus,cell surface receptor signaling pathway,cellular response to stimulus,cellular process,molecular_function,regulation of biological process,biological r…	--	--
XM_005659082.1	100623151	79.5142	28.7382	1.4682	0.0006811	0.02377	GO:0008092,GO:0017016,GO:0031267,GO:0051020,GO:0005515,GO:0003779,GO:0019899,GO:0017048,GO:0008150,GO:0005488,GO:0030029,GO:0030036,GO:0044699,GO:0016043,GO:0044763,GO:0007010,GO:0071840,GO:0009987,GO:0003674,GO:0006996	cytoskeletal protein binding,Ras GTPase binding,small GTPase binding,GTPase binding,protein binding,actin binding,enzyme binding,Rho GTPase binding,biological_process,binding,actin filament-based process,actin cytoskeleton organization,single-organism process,cellular component organization,single-organism cellular process,cytoskeleton organization,cellular component organization or biogenesis,ce…	--	--
NM_214078.1	397150	367.218	134.032	1.4541	0.00011249	0.0056598	GO:0030246,GO:0005198,GO:0019538,GO:0005515,GO:0015934,GO:0044267,GO:0044391,GO:0008150,GO:0005488,GO:0005575,GO:0008152,GO:0043228,GO:0043232,GO:0043170,GO:0009987,GO:0003674,GO:0003735,GO:0005840,GO:0044422,GO:0044238,GO:0044446,GO:0071704,GO:0032991,GO:0044237,GO:0030529,GO:0044260,GO:0009058,GO:0006412,GO:0044249,GO:1901576,GO:0009059,GO:0034645,GO:0044444,GO:0043229,GO:0043226,GO:0005737,GO:…	carbohydrate binding,structural molecule activity,protein metabolic process,protein binding,large ribosomal subunit,cellular protein metabolic process,ribosomal subunit,biological_process,binding,cellular_component,metabolic process,non-membrane-bounded organelle,intracellular non-membrane-bounded organelle,macromolecule metabolic process,cellular process,molecular_function,structural constituent…	ssc05150,ssc05144,ssc04514	Staphylococcus aureus infection,Malaria,Cell adhesion molecules (CAMs)
XM_001927653.3	100152838	218.675	80.2686	1.4459	0.00023011	0.010067	GO:0016020,GO:0044765,GO:0055085,GO:0031224,GO:0016021,GO:0006810,GO:0051234,GO:0051179,GO:0022857,GO:0044425,GO:0005215,GO:0008150,GO:0005575,GO:0044699,GO:0044763,GO:0009987,GO:0003674	membrane,single-organism transport,transmembrane transport,intrinsic to membrane,integral to membrane,transport,establishment of localization,localization,transmembrane transporter activity,membrane part,transporter activity,biological_process,cellular_component,single-organism process,single-organism cellular process,cellular process,molecular_function	--	--
XM_001925823.4	100154116	1573.51	580.931	1.4375	5.71e-05	0.003236	GO:0005543,GO:0008289,GO:0008092,GO:0005515,GO:0043168,GO:0043167,GO:0003779,GO:0008150,GO:0005488,GO:0044699,GO:0016043,GO:0044763,GO:0007010,GO:0071840,GO:0009987,GO:0003674,GO:0006996	phospholipid binding,lipid binding,cytoskeletal protein binding,protein binding,anion binding,ion binding,actin binding,biological_process,binding,single-organism process,cellular component organization,single-organism cellular process,cytoskeleton organization,cellular component organization or biogenesis,cellular process,molecular_function,organelle organization	--	--
XM_003360841.3	100622637	255.545	94.5636	1.4342	0.00016188	0.0076407	GO:0022610,GO:0007155,GO:0032502,GO:0016020,GO:0048869,GO:0048856,GO:0006955,GO:0044767,GO:0009653,GO:0002376,GO:0008150,GO:0005575,GO:0044699,GO:0016043,GO:0044763,GO:0050896,GO:0000902,GO:0032989,GO:0071840,GO:0009987	biological adhesion,cell adhesion,developmental process,membrane,cellular developmental process,anatomical structure development,immune response,single-organism developmental process,anatomical structure morphogenesis,immune system process,biological_process,cellular_component,single-organism process,cellular component organization,single-organism cellular process,response to stimulus,cell morpho…	--	--
XM_005659158.1	100738738	230.474	85.3531	1.4331	0.00053912	0.019938	GO:0016020,GO:0003824,GO:0008146,GO:0016782,GO:0031224,GO:0016021,GO:0016740,GO:0001733,GO:0050694,GO:0044425,GO:0005794,GO:0003677,GO:0008150,GO:0005488,GO:0005575,GO:0008152,GO:1901363,GO:0097159,GO:0003674,GO:0009058,GO:0003676,GO:0044444,GO:0043231,GO:0043227,GO:0043229,GO:0043226,GO:0005737,GO:0044424,GO:0005623,GO:0044464,GO:0005622	membrane,catalytic activity,sulfotransferase activity,transferase activity, transferring sulfur-containing groups,intrinsic to membrane,integral to membrane,transferase activity,galactosylceramide sulfotransferase activity,galactose 3-O-sulfotransferase activity,membrane part,Golgi apparatus,DNA binding,biological_process,binding,cellular_component,metabolic process,heterocyclic compound binding,…	ssc00532	Glycosaminoglycan biosynthesis - chondroitin sulfate / dermatan sulfate
XM_005656807.1	100517183	7280.88	2697.32	1.4326	7.95e-05	0.0042235	GO:0030674,GO:0060090,GO:0044707,GO:0005102,GO:0016020,GO:0032501,GO:0042060,GO:0005577,GO:0030168,GO:0007596,GO:0005576,GO:0001775,GO:0009611,GO:0044765,GO:0007599,GO:0050817,GO:0050878,GO:0055085,GO:0051258,GO:0044421,GO:0006810,GO:0051234,GO:0005615,GO:0043623,GO:0015077,GO:0051179,GO:0065008,GO:0005515,GO:0022857,GO:0034622,GO:0044425,GO:0005215,GO:0006914,GO:0022890,GO:0008324,GO:0006461,GO:…	protein binding, bridging,binding, bridging,single-multicellular organism process,receptor binding,membrane,multicellular organismal process,wound healing,fibrinogen complex,platelet activation,blood coagulation,extracellular region,cell activation,response to wounding,single-organism transport,hemostasis,coagulation,regulation of body fluid levels,transmembrane transport,protein polymerization,e…	--	--
NM_001190294.1	100462758	1687.1	625.054	1.4325	7.15e-05	0.0038981	GO:0030234,GO:0005515,GO:0030695,GO:0005083,GO:0060589,GO:0005488,GO:0003674	enzyme regulator activity,protein binding,GTPase regulator activity,small GTPase regulator activity,nucleoside-triphosphatase regulator activity,binding,molecular_function	--	--
XM_003359917.3	100155660	1706.91	633.603	1.4297	9.94e-05	0.0050819	GO:0015081,GO:0005509,GO:0030246,GO:0016020,GO:0006814,GO:0044765,GO:0003824,GO:0055085,GO:0005783,GO:0008948,GO:0035725,GO:0071436,GO:0006810,GO:0051234,GO:0046873,GO:0015077,GO:0016831,GO:0051179,GO:0016830,GO:0005515,GO:0022857,GO:0043167,GO:0005215,GO:0046872,GO:0043169,GO:0022890,GO:0008324,GO:0015075,GO:0008150,GO:0022891,GO:0005488,GO:0005575,GO:0006811,GO:0016829,GO:0044699,GO:0022892,GO:…	sodium ion transmembrane transporter activity,calcium ion binding,carbohydrate binding,membrane,sodium ion transport,single-organism transport,catalytic activity,transmembrane transport,endoplasmic reticulum,oxaloacetate decarboxylase activity,sodium ion transmembrane transport,sodium ion export,transport,establishment of localization,metal ion transmembrane transporter activity,monovalent inorga…	--	--
XM_003481677.2	100737348	321.908	119.749	1.4266	0.0013172	0.039174	GO:0003824,GO:0016787,GO:0043168,GO:0043167,GO:0000166,GO:1901265,GO:0005524,GO:0032559,GO:0030554,GO:0036094,GO:0032553,GO:0005488,GO:0017076,GO:0035639,GO:0001883,GO:0032549,GO:0032550,GO:0032555,GO:0001882,GO:1901363,GO:0097159,GO:0016887,GO:0016817,GO:0017111,GO:0016462,GO:0003674,GO:0016818	catalytic activity,hydrolase activity,anion binding,ion binding,nucleotide binding,nucleoside phosphate binding,ATP binding,adenyl ribonucleotide binding,adenyl nucleotide binding,small molecule binding,ribonucleotide binding,binding,purine nucleotide binding,purine ribonucleoside triphosphate binding,purine nucleoside binding,ribonucleoside binding,purine ribonucleoside binding,purine ribonucleo…	--	--
XM_003132560.2	100512371	91.9299	34.2172	1.4258	0.00080265	0.026922	GO:0003824,GO:0016787,GO:0043168,GO:0043167,GO:0000166,GO:1901265,GO:0005524,GO:0032559,GO:0030554,GO:0036094,GO:0032553,GO:0005488,GO:0017076,GO:0035639,GO:0001883,GO:0032549,GO:0032550,GO:0032555,GO:0001882,GO:1901363,GO:0097159,GO:0016887,GO:0016817,GO:0017111,GO:0016462,GO:0003674,GO:0016818	catalytic activity,hydrolase activity,anion binding,ion binding,nucleotide binding,nucleoside phosphate binding,ATP binding,adenyl ribonucleotide binding,adenyl nucleotide binding,small molecule binding,ribonucleotide binding,binding,purine nucleotide binding,purine ribonucleoside triphosphate binding,purine nucleoside binding,ribonucleoside binding,purine ribonucleoside binding,purine ribonucleo…	--	--
XM_003360939.2	100621202	456.271	169.962	1.4247	0.00011939	0.0059449	GO:0016020,GO:0031224,GO:0016021,GO:0044425,GO:0008150,GO:0005575,GO:0023052,GO:0044700,GO:0044699,GO:0007154,GO:0044763,GO:0007165,GO:0050896,GO:0007166,GO:0051716,GO:0009987,GO:0003674,GO:0050789,GO:0065007,GO:0050794,GO:0004872,GO:0038023,GO:0004871,GO:0060089,GO:0007186,GO:0004888,GO:0004930	membrane,intrinsic to membrane,integral to membrane,membrane part,biological_process,cellular_component,signaling,single organism signaling,single-organism process,cell communication,single-organism cellular process,signal transduction,response to stimulus,cell surface receptor signaling pathway,cellular response to stimulus,cellular process,molecular_function,regulation of biological process,bio…	ssc04080	Neuroactive ligand-receptor interaction
NM_001244834.1	100513569	421.978	157.391	1.4228	0.00013063	0.0063991	GO:0048519,GO:0048523,GO:0005515,GO:0007050,GO:0008150,GO:0005488,GO:0044699,GO:0044763,GO:0051726,GO:0045786,GO:0022402,GO:0009987,GO:0003674,GO:0050789,GO:0065007,GO:0007049,GO:0050794	negative regulation of biological process,negative regulation of cellular process,protein binding,cell cycle arrest,biological_process,binding,single-organism process,single-organism cellular process,regulation of cell cycle,negative regulation of cell cycle,cell cycle process,cellular process,molecular_function,regulation of biological process,biological regulation,cell cycle,regulation of cellu…	--	--
XM_005668680.1	396941	426.048	159.101	1.4211	0.00012892	0.0063279	GO:0022610,GO:0007155,GO:0016020,GO:0031224,GO:0016021,GO:0044425,GO:0008150,GO:0005575,GO:0044699,GO:0044763,GO:0009987	biological adhesion,cell adhesion,membrane,intrinsic to membrane,integral to membrane,membrane part,biological_process,cellular_component,single-organism process,single-organism cellular process,cellular process	ssc05144,ssc04514,ssc04670	Malaria,Cell adhesion molecules (CAMs),Leukocyte transendothelial migration
NM_001243361.1	100628119	592.535	223.09	1.4093	0.00019412	0.0087955	--	--	--	--
NM_001080206.2	791125	597.448	225.163	1.4078	0.00014647	0.0070046	GO:0016301,GO:0006464,GO:0036211,GO:0006796,GO:0006793,GO:0043412,GO:0016310,GO:0003824,GO:0004672,GO:0006468,GO:0019538,GO:0016773,GO:0016740,GO:0016772,GO:0005515,GO:0043168,GO:0043167,GO:0000166,GO:1901265,GO:0044267,GO:0005524,GO:0032559,GO:0030554,GO:0036094,GO:0008150,GO:0032553,GO:0005488,GO:0017076,GO:0035639,GO:0001883,GO:0032549,GO:0032550,GO:0032555,GO:0001882,GO:0008152,GO:1901363,GO:…	kinase activity,cellular protein modification process,protein modification process,phosphate-containing compound metabolic process,phosphorus metabolic process,macromolecule modification,phosphorylation,catalytic activity,protein kinase activity,protein phosphorylation,protein metabolic process,phosphotransferase activity, alcohol group as acceptor,transferase activity,transferase activity, trans…	ssc04510,ssc04360,ssc04520,ssc05020,ssc04660,ssc04380,ssc04725,ssc05416,ssc04664,ssc04650,ssc05162	Focal adhesion,Axon guidance,Adherens junction,Prion diseases,T cell receptor signaling pathway,Osteoclast differentiation,Cholinergic synapse,Viral myocarditis,Fc epsilon RI signaling pathway,Natural killer cell mediated cytotoxicity,Measles
NM_001244425.1	100516047	428.728	161.847	1.4054	0.0001086	0.005481	GO:0015081,GO:0015370,GO:0015291,GO:0015293,GO:0015294,GO:0022804,GO:0016020,GO:0005310,GO:0017153,GO:0015296,GO:0006835,GO:0044765,GO:0005343,GO:0046983,GO:0006810,GO:0051234,GO:0046873,GO:0015077,GO:0051179,GO:0005515,GO:0022857,GO:0043167,GO:0005215,GO:0006820,GO:0046872,GO:0015711,GO:0015849,GO:0046942,GO:0043169,GO:0022890,GO:0008324,GO:0015075,GO:0008509,GO:0008150,GO:0022891,GO:0005488,GO:…	sodium ion transmembrane transporter activity,solute:sodium symporter activity,secondary active transmembrane transporter activity,symporter activity,solute:cation symporter activity,active transmembrane transporter activity,membrane,dicarboxylic acid transmembrane transporter activity,sodium:dicarboxylate symporter activity,anion:cation symporter activity,dicarboxylic acid transport,single-organ…	ssc04724	Glutamatergic synapse
NM_001246221.1	399543	1563.91	590.418	1.4054	0.00081007	0.027058	--	--	ssc04512,ssc04510,ssc04151,ssc04610	ECM-receptor interaction,Focal adhesion,PI3K-Akt signaling pathway,Complement and coagulation cascades
NM_001173519.1	100154923	159.356	60.2289	1.4037	0.00036085	0.014548	GO:0007205,GO:0004143,GO:0016301,GO:0016020,GO:0003824,GO:0005198,GO:0051704,GO:0031224,GO:0016773,GO:0016021,GO:0016740,GO:0009405,GO:0008092,GO:0016772,GO:0005515,GO:0044425,GO:0003779,GO:0008150,GO:0005488,GO:0005575,GO:0023052,GO:0044700,GO:0044699,GO:0007154,GO:0044763,GO:0007165,GO:0050896,GO:0007166,GO:0051716,GO:0009987,GO:0003674,GO:0050789,GO:0065007,GO:0050794,GO:0007186	protein kinase C-activating G-protein coupled receptor signaling pathway,diacylglycerol kinase activity,kinase activity,membrane,catalytic activity,structural molecule activity,multi-organism process,intrinsic to membrane,phosphotransferase activity, alcohol group as acceptor,integral to membrane,transferase activity,pathogenesis,cytoskeletal protein binding,transferase activity, transferring pho…	ssc05340,ssc04020	Primary immunodeficiency,Calcium signaling pathway
XM_003133813.3	100512566	115.328	43.6017	1.4033	0.00059925	0.0216	GO:0022610,GO:0007160,GO:0031589,GO:0007155,GO:0005509,GO:0004222,GO:0008237,GO:0006508,GO:0008233,GO:0070011,GO:0004175,GO:0031012,GO:0005576,GO:0044420,GO:0003824,GO:0016787,GO:0019538,GO:0044421,GO:0001527,GO:0043205,GO:0005578,GO:0005515,GO:0043167,GO:0046872,GO:0043169,GO:0008150,GO:0005488,GO:0005575,GO:0044699,GO:0008152,GO:0044763,GO:0043170,GO:0009987,GO:0003674,GO:0044238,GO:0071704	biological adhesion,cell-matrix adhesion,cell-substrate adhesion,cell adhesion,calcium ion binding,metalloendopeptidase activity,metallopeptidase activity,proteolysis,peptidase activity,peptidase activity, acting on L-amino acid peptides,endopeptidase activity,extracellular matrix,extracellular region,extracellular matrix part,catalytic activity,hydrolase activity,protein metabolic process,extrac…	--	--
XM_001925664.3	397344	3376.26	1277.23	1.4024	0.00010449	0.0053238	GO:0004222,GO:0008237,GO:0006508,GO:0008233,GO:0070011,GO:0004175,GO:0031012,GO:0003824,GO:0016787,GO:0019538,GO:0007224,GO:0005921,GO:0043167,GO:0030054,GO:0005911,GO:0046872,GO:0043169,GO:0008150,GO:0005488,GO:0005575,GO:0023052,GO:0044700,GO:0044699,GO:0007154,GO:0008152,GO:0044763,GO:0007165,GO:0050896,GO:0007166,GO:0043170,GO:0051716,GO:0009987,GO:0003674,GO:0050789,GO:0065007,GO:0044238,GO:…	metalloendopeptidase activity,metallopeptidase activity,proteolysis,peptidase activity,peptidase activity, acting on L-amino acid peptides,endopeptidase activity,extracellular matrix,catalytic activity,hydrolase activity,protein metabolic process,smoothened signaling pathway,gap junction,ion binding,cell junction,cell-cell junction,metal ion binding,cation binding,biological_process,binding,cellu…	--	--
XM_003127238.3	641348	260.846	98.8674	1.3996	0.0011321	0.035142	GO:0015081,GO:0015370,GO:0015291,GO:0015293,GO:0015294,GO:0022804,GO:0016020,GO:0044283,GO:0005310,GO:0017153,GO:0044711,GO:0015296,GO:0006835,GO:0006733,GO:0044765,GO:0042180,GO:0005343,GO:0006810,GO:0051234,GO:0046873,GO:0006732,GO:0015077,GO:0051179,GO:0006743,GO:0006744,GO:0022857,GO:0042181,GO:0042375,GO:0045426,GO:1901661,GO:1901663,GO:0005215,GO:0006820,GO:0015711,GO:0015849,GO:0046942,GO:…	sodium ion transmembrane transporter activity,solute:sodium symporter activity,secondary active transmembrane transporter activity,symporter activity,solute:cation symporter activity,active transmembrane transporter activity,membrane,small molecule biosynthetic process,dicarboxylic acid transmembrane transporter activity,sodium:dicarboxylate symporter activity,single-organism biosynthetic process…	ssc04974	Protein digestion and absorption
XM_005664495.1	100624274	130.941	49.644	1.3992	0.00053272	0.01981	GO:0016020,GO:0008289,GO:0044765,GO:0006810,GO:0051234,GO:0051179,GO:0005216,GO:0022838,GO:0015267,GO:0022803,GO:0022857,GO:0005215,GO:0015075,GO:0008150,GO:0022891,GO:0005488,GO:0005575,GO:0006811,GO:0044699,GO:0022892,GO:0003674	membrane,lipid binding,single-organism transport,transport,establishment of localization,localization,ion channel activity,substrate-specific channel activity,channel activity,passive transmembrane transporter activity,transmembrane transporter activity,transporter activity,ion transmembrane transporter activity,biological_process,substrate-specific transmembrane transporter activity,binding,cell…	--	--
XM_003134361.2	100517736	554.623	210.358	1.3987	0.0001512	0.0071878	--	--	--	--
XM_003355804.2	100621027	97.9963	37.2127	1.3969	0.0011462	0.035352	GO:0005102,GO:0005576,GO:0005125,GO:0008009,GO:0042379,GO:0005515,GO:0006955,GO:0001664,GO:0002376,GO:0008150,GO:0005488,GO:0005575,GO:0050896,GO:0005126,GO:0003674	receptor binding,extracellular region,cytokine activity,chemokine activity,chemokine receptor binding,protein binding,immune response,G-protein coupled receptor binding,immune system process,biological_process,binding,cellular_component,response to stimulus,cytokine receptor binding,molecular_function	ssc04060,ssc04668,ssc04062	Cytokine-cytokine receptor interaction,TNF signaling pathway,Chemokine signaling pathway
XM_003129364.4	100512796	110.304	41.9546	1.3946	0.0010167	0.032393	GO:0030674,GO:0060090,GO:0044707,GO:0005102,GO:0016301,GO:0016020,GO:0032501,GO:0006508,GO:0006464,GO:0036211,GO:0008233,GO:0070011,GO:0042060,GO:0005577,GO:0030168,GO:0004175,GO:0007596,GO:0005576,GO:0001775,GO:0006796,GO:0009611,GO:0044765,GO:0006793,GO:0043412,GO:0016310,GO:0007599,GO:0050817,GO:0050878,GO:0003824,GO:0004672,GO:0006468,GO:0051704,GO:0016787,GO:0019538,GO:0031224,GO:0051258,GO:…	protein binding, bridging,binding, bridging,single-multicellular organism process,receptor binding,kinase activity,membrane,multicellular organismal process,proteolysis,cellular protein modification process,protein modification process,peptidase activity,peptidase activity, acting on L-amino acid peptides,wound healing,fibrinogen complex,platelet activation,endopeptidase activity,blood coagulatio…	ssc04970,ssc04730,ssc04713,ssc04540,ssc04740	Salivary secretion,Long-term depression,Circadian entrainment,Gap junction,Olfactory transduction
XM_003125108.3	100523547	2266.74	862.413	1.3942	0.00022247	0.0097686	GO:0003824,GO:0016740,GO:0004652,GO:0043623,GO:0016772,GO:0034508,GO:0034622,GO:0051276,GO:0043631,GO:0070566,GO:0051382,GO:0051383,GO:0031123,GO:0006461,GO:0070271,GO:0003677,GO:0008150,GO:0005488,GO:0005575,GO:0043933,GO:0065003,GO:0065004,GO:0071824,GO:0071822,GO:0000280,GO:0007067,GO:0044699,GO:0048285,GO:0000278,GO:0016043,GO:0008152,GO:0044763,GO:0022607,GO:1901363,GO:0097159,GO:0071840,GO:…	catalytic activity,transferase activity,polynucleotide adenylyltransferase activity,cellular protein complex assembly,transferase activity, transferring phosphorus-containing groups,centromere complex assembly,cellular macromolecular complex assembly,chromosome organization,RNA polyadenylation,adenylyltransferase activity,kinetochore assembly,kinetochore organization,RNA 3'-end processing,protein…	ssc03015	mRNA surveillance pathway
XM_003353586.3	100156278	924.798	351.906	1.394	0.00017598	0.0081573	GO:0003824,GO:0055114,GO:0016491,GO:0008150,GO:0008152,GO:0044710,GO:0003674	catalytic activity,oxidation-reduction process,oxidoreductase activity,biological_process,metabolic process,single-organism metabolic process,molecular_function	ssc00330,ssc00340,ssc00410,ssc00561,ssc00620,ssc00053,ssc00380,ssc00040,ssc00280,ssc00640,ssc00010,ssc00310,ssc01100,ssc00071	Arginine and proline metabolism,Histidine metabolism,beta-Alanine metabolism,Glycerolipid metabolism,Pyruvate metabolism,Ascorbate and aldarate metabolism,Tryptophan metabolism,Pentose and glucuronate interconversions,Valine, leucine and isoleucine degradation,Propanoate metabolism,Glycolysis / Gluconeogenesis,Lysine degradation,Metabolic pathways,Fatty acid degradation
XM_005670368.1	100739292	3215.03	1225.15	1.3919	0.00086273	0.028347	GO:0006508,GO:0008233,GO:0070011,GO:0004175,GO:0003824,GO:0016787,GO:0019538,GO:0008236,GO:0017171,GO:0004252,GO:0008150,GO:0008152,GO:0043170,GO:0003674,GO:0044238,GO:0071704	proteolysis,peptidase activity,peptidase activity, acting on L-amino acid peptides,endopeptidase activity,catalytic activity,hydrolase activity,protein metabolic process,serine-type peptidase activity,serine hydrolase activity,serine-type endopeptidase activity,biological_process,metabolic process,macromolecule metabolic process,molecular_function,primary metabolic process,organic substance metab…	ssc05202,ssc05164	Transcriptional misregulation in cancer,Influenza A
XM_005672699.1	100156773	3177.54	1218.42	1.3829	0.00013524	0.0065846	GO:0005509,GO:0032502,GO:0044707,GO:0016020,GO:0032501,GO:0007275,GO:0031224,GO:0007219,GO:0016021,GO:0005515,GO:0043167,GO:0044425,GO:0051276,GO:0046872,GO:0043169,GO:0006325,GO:0003677,GO:0016568,GO:0008150,GO:0005488,GO:0005575,GO:0006338,GO:0023052,GO:0044700,GO:0044699,GO:0007154,GO:0016043,GO:0044763,GO:0007165,GO:0050896,GO:1901363,GO:0097159,GO:0071840,GO:0007166,GO:0051716,GO:0009987,GO:…	calcium ion binding,developmental process,single-multicellular organism process,membrane,multicellular organismal process,multicellular organismal development,intrinsic to membrane,Notch signaling pathway,integral to membrane,protein binding,ion binding,membrane part,chromosome organization,metal ion binding,cation binding,chromatin organization,DNA binding,chromatin modification,biological_proce…	ssc04330	Notch signaling pathway
XM_005657010.1	102162716	308.074	118.452	1.379	0.00025926	0.01122	GO:0016459,GO:0015629,GO:0003774,GO:0003824,GO:0005198,GO:0016787,GO:0005882,GO:0045111,GO:0005856,GO:0044430,GO:0005515,GO:0005488,GO:0005575,GO:0043228,GO:0043232,GO:0043234,GO:0016817,GO:0017111,GO:0016462,GO:0003674,GO:0016818,GO:0044422,GO:0044446,GO:0032991,GO:0043229,GO:0043226,GO:0044424,GO:0005623,GO:0044464,GO:0005622	myosin complex,actin cytoskeleton,motor activity,catalytic activity,structural molecule activity,hydrolase activity,intermediate filament,intermediate filament cytoskeleton,cytoskeleton,cytoskeletal part,protein binding,binding,cellular_component,non-membrane-bounded organelle,intracellular non-membrane-bounded organelle,protein complex,hydrolase activity, acting on acid anhydrides,nucleoside-tri…	--	--
XM_001927796.3	100151886	428.476	164.959	1.3771	0.0013374	0.03967	GO:0016055,GO:0003824,GO:0016787,GO:0008150,GO:0023052,GO:0044700,GO:0044699,GO:0007154,GO:0044763,GO:0007165,GO:0050896,GO:0007166,GO:0051716,GO:0009987,GO:0003674,GO:0050789,GO:0065007,GO:0050794	Wnt receptor signaling pathway,catalytic activity,hydrolase activity,biological_process,signaling,single organism signaling,single-organism process,cell communication,single-organism cellular process,signal transduction,response to stimulus,cell surface receptor signaling pathway,cellular response to stimulus,cellular process,molecular_function,regulation of biological process,biological regulati…	ssc04360	Axon guidance
XM_005652354.1	100513626	139.337	54.3437	1.3584	0.00066022	0.023242	GO:0022804,GO:0016020,GO:0044765,GO:0003824,GO:0016787,GO:0055085,GO:0031224,GO:0042626,GO:0043492,GO:0016021,GO:0006810,GO:0051234,GO:0015399,GO:0015405,GO:0051179,GO:0022857,GO:0043168,GO:0043167,GO:0044425,GO:0005215,GO:0000166,GO:1901265,GO:0016820,GO:0005524,GO:0032559,GO:0030554,GO:0036094,GO:0008150,GO:0032553,GO:0005488,GO:0005575,GO:0017076,GO:0035639,GO:0001883,GO:0032549,GO:0032550,GO:…	active transmembrane transporter activity,membrane,single-organism transport,catalytic activity,hydrolase activity,transmembrane transport,intrinsic to membrane,ATPase activity, coupled to transmembrane movement of substances,ATPase activity, coupled to movement of substances,integral to membrane,transport,establishment of localization,primary active transmembrane transporter activity,P-P-bond-hy…	ssc02010	ABC transporters
NM_001244428.1	100516055	750.998	292.963	1.3581	0.00016528	0.0077806	GO:0003824,GO:0009055,GO:0065008,GO:0005515,GO:0016491,GO:0008150,GO:0005488,GO:0044699,GO:0015035,GO:0015036,GO:0044763,GO:0045454,GO:0042592,GO:0009987,GO:0016667,GO:0003674,GO:0050789,GO:0065007,GO:0019725,GO:0050794	catalytic activity,electron carrier activity,regulation of biological quality,protein binding,oxidoreductase activity,biological_process,binding,single-organism process,protein disulfide oxidoreductase activity,disulfide oxidoreductase activity,single-organism cellular process,cell redox homeostasis,homeostatic process,cellular process,oxidoreductase activity, acting on a sulfur group of donors,m…	--	--
XM_005661122.1	100625955	111.395	43.8184	1.3461	0.0011988	0.036508	GO:0008150,GO:0023052,GO:0044700,GO:0044699,GO:0007154,GO:0044763,GO:0007165,GO:0050896,GO:0051716,GO:0009987,GO:0050789,GO:0065007,GO:0050794	biological_process,signaling,single organism signaling,single-organism process,cell communication,single-organism cellular process,signal transduction,response to stimulus,cellular response to stimulus,cellular process,regulation of biological process,biological regulation,regulation of cellular process	--	--
NM_001083941.1	613133	626.391	246.579	1.345	0.0018277	0.049955	GO:0008237,GO:0016020,GO:0006508,GO:0008233,GO:0070011,GO:0008241,GO:0003824,GO:0016787,GO:0019538,GO:0008238,GO:0008150,GO:0005575,GO:0008152,GO:0043170,GO:0003674,GO:0044238,GO:0071704	metallopeptidase activity,membrane,proteolysis,peptidase activity,peptidase activity, acting on L-amino acid peptides,peptidyl-dipeptidase activity,catalytic activity,hydrolase activity,protein metabolic process,exopeptidase activity,biological_process,cellular_component,metabolic process,macromolecule metabolic process,molecular_function,primary metabolic process,organic substance metabolic proc…	ssc05410,ssc04614,ssc05142	Hypertrophic cardiomyopathy (HCM),Renin-angiotensin system,Chagas disease (American trypanosomiasis)
XM_001925252.5	100155091	851.656	335.452	1.3442	0.00020607	0.009199	GO:0003677,GO:0005488,GO:1901363,GO:0097159,GO:0003674,GO:0003676	DNA binding,binding,heterocyclic compound binding,organic cyclic compound binding,molecular_function,nucleic acid binding	ssc04512,ssc04510,ssc04151,ssc05410,ssc05412,ssc04640,ssc05414,ssc04145,ssc05205,ssc05206,ssc05133,ssc04810,ssc05100	ECM-receptor interaction,Focal adhesion,PI3K-Akt signaling pathway,Hypertrophic cardiomyopathy (HCM),Arrhythmogenic right ventricular cardiomyopathy (ARVC),Hematopoietic cell lineage,Dilated cardiomyopathy,Phagosome,Proteoglycans in cancer,MicroRNAs in cancer,Pertussis,Regulation of actin cytoskeleton,Bacterial invasion of epithelial cells
XM_005662393.1	100739697	542.081	213.868	1.3418	0.00030013	0.012584	--	--	--	--
XM_005674163.1	100622329	335.292	132.611	1.3382	0.00027257	0.011696	GO:0006464,GO:0036211,GO:0006796,GO:0008138,GO:0006793,GO:0016311,GO:0043412,GO:0006470,GO:0003824,GO:0016787,GO:0019538,GO:0004721,GO:0004725,GO:0010628,GO:0045893,GO:0045935,GO:0051173,GO:0051254,GO:0009891,GO:0010557,GO:0031328,GO:0010604,GO:0005515,GO:0016791,GO:0009893,GO:0031325,GO:0044267,GO:0048522,GO:0048518,GO:0008150,GO:0005488,GO:0023052,GO:0044700,GO:0044699,GO:0042578,GO:0007154,GO:…	cellular protein modification process,protein modification process,phosphate-containing compound metabolic process,protein tyrosine/serine/threonine phosphatase activity,phosphorus metabolic process,dephosphorylation,macromolecule modification,protein dephosphorylation,catalytic activity,hydrolase activity,protein metabolic process,phosphoprotein phosphatase activity,protein tyrosine phosphatase …	--	--
XM_005653894.1	100516106	2023.04	800.487	1.3376	0.00027315	0.011696	GO:0022610,GO:0007155,GO:0030246,GO:0005540,GO:0030865,GO:0030866,GO:0005856,GO:0008092,GO:0005539,GO:0005515,GO:0097367,GO:0008150,GO:0005488,GO:0005575,GO:0030029,GO:0030036,GO:0044699,GO:0016043,GO:0044763,GO:0043228,GO:0043232,GO:0007010,GO:0071840,GO:0009987,GO:0003674,GO:0006996,GO:0043229,GO:0043226,GO:0044424,GO:0005623,GO:0044464,GO:0005622	biological adhesion,cell adhesion,carbohydrate binding,hyaluronic acid binding,cortical cytoskeleton organization,cortical actin cytoskeleton organization,cytoskeleton,cytoskeletal protein binding,glycosaminoglycan binding,protein binding,carbohydrate derivative binding,biological_process,binding,cellular_component,actin filament-based process,actin cytoskeleton organization,single-organism proce…	ssc04145,ssc05152	Phagosome,Tuberculosis
NM_001162886.1	100302363	951.492	376.941	1.3359	0.00028367	0.01204	GO:0043565,GO:0001071,GO:0003700,GO:0003677,GO:0008150,GO:0005488,GO:0005575,GO:0008152,GO:1901363,GO:0097159,GO:0043170,GO:0009987,GO:0003674,GO:0050789,GO:0065007,GO:0044238,GO:0010468,GO:0071704,GO:0050794,GO:2000112,GO:0006355,GO:0010556,GO:0031326,GO:0009889,GO:0051252,GO:2001141,GO:0060255,GO:0018130,GO:0044237,GO:1901362,GO:0034654,GO:0032774,GO:0044271,GO:0019219,GO:0051171,GO:0044260,GO:…	sequence-specific DNA binding,nucleic acid binding transcription factor activity,sequence-specific DNA binding transcription factor activity,DNA binding,biological_process,binding,cellular_component,metabolic process,heterocyclic compound binding,organic cyclic compound binding,macromolecule metabolic process,cellular process,molecular_function,regulation of biological process,biological regulati…	ssc04014,ssc04320,ssc05166	Ras signaling pathway,Dorso-ventral axis formation,HTLV-I infection
XM_005666412.1	100152306	1186.38	471.924	1.3299	0.0017381	0.048104	GO:0016020,GO:0031224,GO:0016021,GO:0044425,GO:0005575	membrane,intrinsic to membrane,integral to membrane,membrane part,cellular_component	--	--
XM_005662392.1	102158248	179.439	71.4563	1.3284	0.00071305	0.024635	GO:0003824,GO:0055114,GO:0016491,GO:0008150,GO:0008152,GO:0044710,GO:0016903,GO:0003674	catalytic activity,oxidation-reduction process,oxidoreductase activity,biological_process,metabolic process,single-organism metabolic process,oxidoreductase activity, acting on the aldehyde or oxo group of donors,molecular_function	--	--
NM_214248.1	397480	504.012	200.713	1.3283	0.00029371	0.012376	GO:0030246,GO:0016646,GO:0044283,GO:0016645,GO:0016053,GO:0046394,GO:0004616,GO:0044711,GO:0072524,GO:0006098,GO:0006740,GO:0048037,GO:0006575,GO:0006007,GO:0019320,GO:0046365,GO:0006733,GO:0006796,GO:0006793,GO:0006739,GO:0006006,GO:0008652,GO:0042398,GO:0044724,GO:0016616,GO:0003824,GO:0019362,GO:0046496,GO:0005996,GO:0050662,GO:1901605,GO:0044723,GO:0016052,GO:0032787,GO:0016614,GO:0019752,GO:…	carbohydrate binding,oxidoreductase activity, acting on the CH-NH group of donors, NAD or NADP as acceptor,small molecule biosynthetic process,oxidoreductase activity, acting on the CH-NH group of donors,organic acid biosynthetic process,carboxylic acid biosynthetic process,phosphogluconate dehydrogenase (decarboxylating) activity,single-organism biosynthetic process,pyridine-containing compound …	ssc05204,ssc00980,ssc00140,ssc01100	Chemical carcinogenesis,Metabolism of xenobiotics by cytochrome P450,Steroid hormone biosynthesis,Metabolic pathways
XM_003353331.2	100624829	127.403	50.7994	1.3265	0.0011537	0.035493	GO:0016020,GO:0044765,GO:0055085,GO:0019538,GO:0031224,GO:0046983,GO:0016021,GO:0006810,GO:0051234,GO:0015077,GO:0051179,GO:0005515,GO:0022857,GO:0044425,GO:0005215,GO:0016485,GO:0051604,GO:0022890,GO:0008324,GO:0015075,GO:0008150,GO:0022891,GO:0005488,GO:0005575,GO:0006811,GO:0043085,GO:0044093,GO:0044699,GO:0022892,GO:0008152,GO:0044763,GO:0033179,GO:0015672,GO:0043234,GO:0006812,GO:0015078,GO:…	membrane,single-organism transport,transmembrane transport,protein metabolic process,intrinsic to membrane,protein dimerization activity,integral to membrane,transport,establishment of localization,monovalent inorganic cation transmembrane transporter activity,localization,protein binding,transmembrane transporter activity,membrane part,transporter activity,protein processing,protein maturation,i…	--	--
XM_005670957.1	102166965	448.962	179.027	1.3264	0.00048686	0.018516	--	--	--	--
NM_001011504.1	494562	325.362	129.938	1.3242	0.00053405	0.019811	GO:0003824,GO:0016787,GO:0043168,GO:0043167,GO:0046872,GO:0000166,GO:1901265,GO:0005524,GO:0043169,GO:0032559,GO:0030554,GO:0036094,GO:0003677,GO:0008150,GO:0032553,GO:0005488,GO:0017076,GO:0035639,GO:0001883,GO:0032549,GO:0032550,GO:0032555,GO:0001882,GO:0044699,GO:0008152,GO:0016788,GO:0044763,GO:0050896,GO:0006950,GO:1901363,GO:0097159,GO:0043170,GO:0051716,GO:0009987,GO:0003674,GO:0044238,GO:…	catalytic activity,hydrolase activity,anion binding,ion binding,metal ion binding,nucleotide binding,nucleoside phosphate binding,ATP binding,cation binding,adenyl ribonucleotide binding,adenyl nucleotide binding,small molecule binding,DNA binding,biological_process,ribonucleotide binding,binding,purine nucleotide binding,purine ribonucleoside triphosphate binding,purine nucleoside binding,ribonu…	--	--
XM_003121369.2	100515422	590.846	235.973	1.3242	0.00061786	0.022066	GO:0016020,GO:0044765,GO:0055085,GO:0031224,GO:0016021,GO:0006810,GO:0051234,GO:0051179,GO:0044425,GO:0008150,GO:0005575,GO:0044699,GO:0044763,GO:0009987	membrane,single-organism transport,transmembrane transport,intrinsic to membrane,integral to membrane,transport,establishment of localization,localization,membrane part,biological_process,cellular_component,single-organism process,single-organism cellular process,cellular process	--	--
XM_003481942.2	100738544	651.354	260.401	1.3227	0.00029415	0.012376	--	--	--	--
NM_001195322.1	100152462	361.495	144.814	1.3198	0.00049897	0.018822	GO:0016301,GO:0016020,GO:0006464,GO:0036211,GO:0019199,GO:0006796,GO:0006793,GO:0043412,GO:0016310,GO:0003824,GO:0004672,GO:0006468,GO:0019538,GO:0016773,GO:0004674,GO:0016740,GO:0016772,GO:0004675,GO:0043168,GO:0043167,GO:0000166,GO:1901265,GO:0044267,GO:0005524,GO:0032559,GO:0030554,GO:0036094,GO:0005024,GO:0008150,GO:0032553,GO:0005488,GO:0005575,GO:0017076,GO:0035639,GO:0001883,GO:0032549,GO:…	kinase activity,membrane,cellular protein modification process,protein modification process,transmembrane receptor protein kinase activity,phosphate-containing compound metabolic process,phosphorus metabolic process,macromolecule modification,phosphorylation,catalytic activity,protein kinase activity,protein phosphorylation,protein metabolic process,phosphotransferase activity, alcohol group as a…	ssc04060,ssc04350	Cytokine-cytokine receptor interaction,TGF-beta signaling pathway
XM_003353765.2	100521836	459.439	184.299	1.3178	0.00042728	0.016751	GO:0005198,GO:0019538,GO:0006414,GO:0044267,GO:0008150,GO:0005575,GO:0005672,GO:0008152,GO:0006352,GO:0043228,GO:0043232,GO:0006367,GO:0043234,GO:0043233,GO:0070013,GO:0044428,GO:0031974,GO:0016591,GO:0031981,GO:0043170,GO:0000428,GO:0030880,GO:0055029,GO:0009987,GO:0005654,GO:0044451,GO:0005667,GO:0003674,GO:0003735,GO:0005840,GO:0044422,GO:0044238,GO:0044446,GO:0071704,GO:0018130,GO:0032991,GO:…	structural molecule activity,protein metabolic process,translational elongation,cellular protein metabolic process,biological_process,cellular_component,transcription factor TFIIA complex,metabolic process,DNA-dependent transcription, initiation,non-membrane-bounded organelle,intracellular non-membrane-bounded organelle,transcription initiation from RNA polymerase II promoter,protein complex,orga…	--	--
XM_003359209.3	100622249	8225.24	3301.56	1.3169	0.00033369	0.013613	GO:0016020,GO:0008233,GO:0070011,GO:0004175,GO:0003824,GO:0016787,GO:0005886,GO:0008236,GO:0017171,GO:0004252,GO:0003677,GO:0005488,GO:0005575,GO:0071944,GO:1901363,GO:0097159,GO:0003674,GO:0003676,GO:0005623,GO:0044464,GO:0005622	membrane,peptidase activity,peptidase activity, acting on L-amino acid peptides,endopeptidase activity,catalytic activity,hydrolase activity,plasma membrane,serine-type peptidase activity,serine hydrolase activity,serine-type endopeptidase activity,DNA binding,binding,cellular_component,cell periphery,heterocyclic compound binding,organic cyclic compound binding,molecular_function,nucleic acid bi…	--	--
XM_005666193.1	100157365	2091.88	840.239	1.3159	0.00025042	0.010877	GO:0005509,GO:0016020,GO:0005515,GO:0043167,GO:0046872,GO:0043169,GO:0005488,GO:0005575,GO:0003674	calcium ion binding,membrane,protein binding,ion binding,metal ion binding,cation binding,binding,cellular_component,molecular_function	--	--
XM_003358406.3	100621879	99.3019	39.8904	1.3158	0.001303	0.038946	GO:0015081,GO:0006836,GO:0015370,GO:0005326,GO:0005328,GO:0015291,GO:0015293,GO:0015294,GO:0022804,GO:0016020,GO:0044765,GO:0031224,GO:0016021,GO:0006810,GO:0051234,GO:0046873,GO:0015077,GO:0051179,GO:0022857,GO:0044425,GO:0005215,GO:0022890,GO:0008324,GO:0015075,GO:0008150,GO:0022891,GO:0005575,GO:0044699,GO:0022892,GO:0003674	sodium ion transmembrane transporter activity,neurotransmitter transport,solute:sodium symporter activity,neurotransmitter transporter activity,neurotransmitter:sodium symporter activity,secondary active transmembrane transporter activity,symporter activity,solute:cation symporter activity,active transmembrane transporter activity,membrane,single-organism transport,intrinsic to membrane,integral …	--	--
NM_001258405.1	100156548	342.981	137.908	1.3144	0.00051017	0.019072	GO:0043565,GO:0016020,GO:0001071,GO:0003700,GO:0003824,GO:0031224,GO:0016021,GO:0055114,GO:0044425,GO:0016491,GO:0051536,GO:0051540,GO:0003677,GO:0008150,GO:0005488,GO:0005575,GO:0008152,GO:0044710,GO:0016668,GO:0047134,GO:1901363,GO:0097159,GO:0043170,GO:0009987,GO:0016667,GO:0003674,GO:0016651,GO:0050789,GO:0065007,GO:0044238,GO:0010468,GO:0071704,GO:0050794,GO:2000112,GO:0006355,GO:0010556,GO:…	sequence-specific DNA binding,membrane,nucleic acid binding transcription factor activity,sequence-specific DNA binding transcription factor activity,catalytic activity,intrinsic to membrane,integral to membrane,oxidation-reduction process,membrane part,oxidoreductase activity,iron-sulfur cluster binding,metal cluster binding,DNA binding,biological_process,binding,cellular_component,metabolic pro…	--	--
XM_003121434.4	100521829	2910.8	1171	1.3137	0.00022048	0.0096987	GO:0016459,GO:0047750,GO:0015629,GO:0016020,GO:0016863,GO:0003774,GO:0016125,GO:0016860,GO:0003824,GO:0016787,GO:0005783,GO:0031224,GO:0016021,GO:0005856,GO:0044430,GO:0008202,GO:0005515,GO:0043168,GO:0043167,GO:0044425,GO:0006629,GO:0000166,GO:1901265,GO:0006066,GO:0005524,GO:0032559,GO:0030554,GO:0036094,GO:1901615,GO:0008150,GO:0032553,GO:0005488,GO:0005575,GO:0017076,GO:0035639,GO:0001883,GO:…	myosin complex,cholestenol delta-isomerase activity,actin cytoskeleton,membrane,intramolecular oxidoreductase activity, transposing C=C bonds,motor activity,sterol metabolic process,intramolecular oxidoreductase activity,catalytic activity,hydrolase activity,endoplasmic reticulum,intrinsic to membrane,integral to membrane,cytoskeleton,cytoskeletal part,steroid metabolic process,protein binding,an…	--	--
XM_001924982.5	100153716	391.665	157.632	1.3131	0.00066904	0.02345	GO:0000123,GO:0000124,GO:0070461,GO:0005515,GO:0005488,GO:0005575,GO:0043234,GO:0000989,GO:0003712,GO:0000988,GO:0043233,GO:0070013,GO:0044428,GO:0031974,GO:0031981,GO:0005654,GO:0044451,GO:0003674,GO:0044422,GO:0044446,GO:0032991,GO:0005634,GO:0043231,GO:0043227,GO:0043229,GO:0043226,GO:0044424,GO:0005623,GO:0044464,GO:0005622	histone acetyltransferase complex,SAGA complex,SAGA-type complex,protein binding,binding,cellular_component,protein complex,transcription factor binding transcription factor activity,transcription cofactor activity,protein binding transcription factor activity,organelle lumen,intracellular organelle lumen,nuclear part,membrane-enclosed lumen,nuclear lumen,nucleoplasm,nucleoplasm part,molecular_fu…	ssc04141	Protein processing in endoplasmic reticulum
XM_003132563.3	100513626	121.647	49.0942	1.3091	0.0011711	0.035799	GO:0022804,GO:0016020,GO:0044765,GO:0003824,GO:0016787,GO:0055085,GO:0031224,GO:0042626,GO:0043492,GO:0016021,GO:0006810,GO:0051234,GO:0015399,GO:0015405,GO:0051179,GO:0022857,GO:0043168,GO:0043167,GO:0044425,GO:0005215,GO:0000166,GO:1901265,GO:0016820,GO:0005524,GO:0032559,GO:0030554,GO:0036094,GO:0008150,GO:0032553,GO:0005488,GO:0005575,GO:0017076,GO:0035639,GO:0001883,GO:0032549,GO:0032550,GO:…	active transmembrane transporter activity,membrane,single-organism transport,catalytic activity,hydrolase activity,transmembrane transport,intrinsic to membrane,ATPase activity, coupled to transmembrane movement of substances,ATPase activity, coupled to movement of substances,integral to membrane,transport,establishment of localization,primary active transmembrane transporter activity,P-P-bond-hy…	ssc02010	ABC transporters
XM_005670958.1	100511351	347.66	140.825	1.3038	0.00179	0.049292	GO:0005509,GO:0005515,GO:0043167,GO:0046872,GO:0043169,GO:0005488,GO:0003674	calcium ion binding,protein binding,ion binding,metal ion binding,cation binding,binding,molecular_function	--	--
XM_003134635.2	100520468	1696.08	687.226	1.3033	0.00029401	0.012376	GO:0043565,GO:0001071,GO:0003700,GO:0006914,GO:0003677,GO:0008150,GO:0005488,GO:0005575,GO:0009056,GO:0023052,GO:0044700,GO:0044699,GO:0007154,GO:0008152,GO:0044763,GO:0007165,GO:0050896,GO:1901363,GO:0097159,GO:0043170,GO:0051716,GO:0044248,GO:0035556,GO:0009987,GO:0003674,GO:0050789,GO:0065007,GO:0044238,GO:0010468,GO:0071704,GO:0050794,GO:2000112,GO:0006355,GO:0010556,GO:0031326,GO:0009889,GO:…	sequence-specific DNA binding,nucleic acid binding transcription factor activity,sequence-specific DNA binding transcription factor activity,autophagy,DNA binding,biological_process,binding,cellular_component,catabolic process,signaling,single organism signaling,single-organism process,cell communication,metabolic process,single-organism cellular process,signal transduction,response to stimulus,h…	ssc04151,ssc05031,ssc05030,ssc04668,ssc04728,ssc04962,ssc04725,ssc05215,ssc04915,ssc04918,ssc04911,ssc05034,ssc04916,ssc05161,ssc05203,ssc05016	PI3K-Akt signaling pathway,Amphetamine addiction,Cocaine addiction,TNF signaling pathway,Dopaminergic synapse,Vasopressin-regulated water reabsorption,Cholinergic synapse,Prostate cancer,Estrogen signaling pathway,Thyroid hormone synthesis,Insulin secretion,Alcoholism,Melanogenesis,Hepatitis B,Viral carcinogenesis,Huntington's disease
XM_005672734.1	100625300	2733.31	1109.1	1.3013	0.0002786	0.011887	GO:0016301,GO:0003824,GO:0004672,GO:0016773,GO:0004674,GO:0016740,GO:0016772,GO:0034508,GO:0034622,GO:0051276,GO:0008150,GO:0005575,GO:0043933,GO:0065003,GO:0065004,GO:0071824,GO:0023052,GO:0044700,GO:0044699,GO:0007154,GO:0016043,GO:0008152,GO:0044763,GO:0007165,GO:0043228,GO:0043232,GO:0050896,GO:0043234,GO:0022607,GO:0071840,GO:0000776,GO:0051716,GO:0000775,GO:0044085,GO:0044427,GO:0009987,GO:…	kinase activity,catalytic activity,protein kinase activity,phosphotransferase activity, alcohol group as acceptor,protein serine/threonine kinase activity,transferase activity,transferase activity, transferring phosphorus-containing groups,centromere complex assembly,cellular macromolecular complex assembly,chromosome organization,biological_process,cellular_component,macromolecular complex subun…	--	--
XM_005656562.1	100523387	5615.05	2279.11	1.3008	0.00021879	0.0096417	GO:0006810,GO:0051234,GO:0017016,GO:0031267,GO:0051020,GO:0017137,GO:0051179,GO:0005515,GO:0043167,GO:0046872,GO:0043169,GO:0019899,GO:0008150,GO:0005488,GO:0044699,GO:0046907,GO:0044763,GO:0006886,GO:0034613,GO:0070727,GO:0051649,GO:0071702,GO:0051641,GO:0033036,GO:0015031,GO:0045184,GO:0008104,GO:0009987,GO:0003674	transport,establishment of localization,Ras GTPase binding,small GTPase binding,GTPase binding,Rab GTPase binding,localization,protein binding,ion binding,metal ion binding,cation binding,enzyme binding,biological_process,binding,single-organism process,intracellular transport,single-organism cellular process,intracellular protein transport,cellular protein localization,cellular macromolecule loc…	--	--
XM_003128987.4	397311	4470.55	1815.6	1.3	0.00033864	0.013768	GO:0016301,GO:0016020,GO:0006464,GO:0036211,GO:0006796,GO:0006793,GO:0043412,GO:0016310,GO:0003824,GO:0004672,GO:0006468,GO:0019538,GO:0016773,GO:0016740,GO:0016772,GO:0005515,GO:0043168,GO:0043167,GO:0000166,GO:1901265,GO:0044267,GO:0005524,GO:0032559,GO:0030554,GO:0036094,GO:0008150,GO:0032553,GO:0005488,GO:0005575,GO:0017076,GO:0035639,GO:0001883,GO:0032549,GO:0032550,GO:0032555,GO:0001882,GO:…	kinase activity,membrane,cellular protein modification process,protein modification process,phosphate-containing compound metabolic process,phosphorus metabolic process,macromolecule modification,phosphorylation,catalytic activity,protein kinase activity,protein phosphorylation,protein metabolic process,phosphotransferase activity, alcohol group as acceptor,transferase activity,transferase activi…	ssc04510,ssc04151,ssc04144,ssc04060,ssc05205,ssc04014,ssc04370	Focal adhesion,PI3K-Akt signaling pathway,Endocytosis,Cytokine-cytokine receptor interaction,Proteoglycans in cancer,Ras signaling pathway,VEGF signaling pathway
XM_001929442.2	100152691	328.901	133.638	1.2993	0.00058238	0.021181	GO:0048037,GO:0016616,GO:0003824,GO:0050662,GO:0016614,GO:0055114,GO:0005515,GO:0051287,GO:0000166,GO:1901265,GO:0016491,GO:0036094,GO:0008150,GO:0005488,GO:0008152,GO:0044710,GO:1901363,GO:0097159,GO:0003674	cofactor binding,oxidoreductase activity, acting on the CH-OH group of donors, NAD or NADP as acceptor,catalytic activity,coenzyme binding,oxidoreductase activity, acting on CH-OH group of donors,oxidation-reduction process,protein binding,NAD binding,nucleotide binding,nucleoside phosphate binding,oxidoreductase activity,small molecule binding,biological_process,binding,metabolic process,single-…	--	--
NM_001244821.1	100513488	529.245	215.35	1.2972	0.00038399	0.015303	--	--	--	--
XM_005665505.1	494022	491.262	200.261	1.2946	0.00056466	0.020693	GO:0022610,GO:0007155,GO:0016301,GO:0016020,GO:0006464,GO:0036211,GO:0006796,GO:0006793,GO:0043412,GO:0016310,GO:0003824,GO:0004672,GO:0006468,GO:0019538,GO:0031224,GO:0016773,GO:0016021,GO:0016740,GO:0016772,GO:0005515,GO:0043168,GO:0043167,GO:0044425,GO:0000166,GO:1901265,GO:0044267,GO:0005524,GO:0032559,GO:0030554,GO:0036094,GO:0008150,GO:0032553,GO:0005488,GO:0005575,GO:0017076,GO:0035639,GO:…	biological adhesion,cell adhesion,kinase activity,membrane,cellular protein modification process,protein modification process,phosphate-containing compound metabolic process,phosphorus metabolic process,macromolecule modification,phosphorylation,catalytic activity,protein kinase activity,protein phosphorylation,protein metabolic process,intrinsic to membrane,phosphotransferase activity, alcohol g…	--	--
XM_003128485.4	733676	121.329	49.6053	1.2904	0.001771	0.04888	GO:0005576,GO:0051704,GO:0009405,GO:0008150,GO:0005575	extracellular region,multi-organism process,pathogenesis,biological_process,cellular_component	--	--
XM_005669809.1	100513495	163.197	66.7261	1.2903	0.0011664	0.035744	GO:0032502,GO:0010646,GO:0023051,GO:0008233,GO:0048583,GO:0070011,GO:0004175,GO:0009966,GO:0043158,GO:0030154,GO:0003824,GO:0016787,GO:0006810,GO:0051234,GO:0048869,GO:0030234,GO:0017016,GO:0031267,GO:0051020,GO:0017137,GO:0051179,GO:0005515,GO:0030695,GO:0043167,GO:0007266,GO:0035023,GO:0005088,GO:0005089,GO:0046872,GO:0005083,GO:0043169,GO:0060589,GO:0008236,GO:0017171,GO:0004252,GO:0019899,GO:…	developmental process,regulation of cell communication,regulation of signaling,peptidase activity,regulation of response to stimulus,peptidase activity, acting on L-amino acid peptides,endopeptidase activity,regulation of signal transduction,heterocyst differentiation,cell differentiation,catalytic activity,hydrolase activity,transport,establishment of localization,cellular developmental process,…	--	--
XM_005661806.1	100515194	202.018	82.6205	1.2899	0.00075971	0.025841	GO:0008092,GO:0005515,GO:0043167,GO:0046872,GO:0043169,GO:0003779,GO:0008150,GO:0005488,GO:0044699,GO:0016043,GO:0044763,GO:0007010,GO:0071840,GO:0009987,GO:0003674,GO:0006996,GO:0046914,GO:0008270	cytoskeletal protein binding,protein binding,ion binding,metal ion binding,cation binding,actin binding,biological_process,binding,single-organism process,cellular component organization,single-organism cellular process,cytoskeleton organization,cellular component organization or biogenesis,cellular process,molecular_function,organelle organization,transition metal ion binding,zinc ion binding	ssc04360	Axon guidance
XM_005659166.1	102162495	2928.2	1199.98	1.287	0.0003321	0.013571	GO:0043565,GO:0016020,GO:0005643,GO:0046930,GO:0001071,GO:0003700,GO:0017056,GO:0003824,GO:0005635,GO:0005198,GO:0019538,GO:0000390,GO:0005684,GO:0032988,GO:0071008,GO:0071014,GO:0031224,GO:0019752,GO:0016021,GO:0043436,GO:0006082,GO:0008092,GO:0006520,GO:0012505,GO:0000375,GO:0000377,GO:0000398,GO:0005515,GO:0071826,GO:0043168,GO:0043167,GO:0008017,GO:0044425,GO:0006914,GO:0000166,GO:1901265,GO:…	sequence-specific DNA binding,membrane,nuclear pore,pore complex,nucleic acid binding transcription factor activity,sequence-specific DNA binding transcription factor activity,structural constituent of nuclear pore,catalytic activity,nuclear envelope,structural molecule activity,protein metabolic process,spliceosomal complex disassembly,U2-type spliceosomal complex,ribonucleoprotein complex disas…	--	--
XM_005665110.1	102165018	124.399	51.091	1.2838	0.0014825	0.042723	--	--	--	--
XM_001928982.2	100152373	534.954	219.81	1.2832	0.00052938	0.019729	GO:0032502,GO:0044707,GO:0032501,GO:0048037,GO:0005576,GO:0030154,GO:0003824,GO:0004733,GO:0050662,GO:0010181,GO:0030435,GO:0048869,GO:0030234,GO:0055114,GO:0016641,GO:0043168,GO:0043167,GO:0008047,GO:0006629,GO:0048856,GO:0000166,GO:1901265,GO:0016491,GO:0043934,GO:0044767,GO:0036094,GO:0009653,GO:0007586,GO:0048646,GO:0016042,GO:0008150,GO:0032553,GO:0005488,GO:0005575,GO:0009056,GO:0044699,GO:…	developmental process,single-multicellular organism process,multicellular organismal process,cofactor binding,extracellular region,cell differentiation,catalytic activity,pyridoxamine-phosphate oxidase activity,coenzyme binding,FMN binding,sporulation resulting in formation of a cellular spore,cellular developmental process,enzyme regulator activity,oxidation-reduction process,oxidoreductase acti…	--	--
XM_003129679.4	100524513	899.747	369.891	1.2824	0.00044168	0.017216	GO:0006508,GO:0008233,GO:0070011,GO:0004175,GO:0003824,GO:0009607,GO:0051704,GO:0016787,GO:0019538,GO:0005515,GO:0009617,GO:0042742,GO:0051707,GO:0004198,GO:0008150,GO:0005488,GO:0005575,GO:0004197,GO:0006952,GO:0008152,GO:0008234,GO:0050896,GO:0006950,GO:0043170,GO:0003674,GO:0044238,GO:0071704,GO:0005623,GO:0044464,GO:0005622	proteolysis,peptidase activity,peptidase activity, acting on L-amino acid peptides,endopeptidase activity,catalytic activity,response to biotic stimulus,multi-organism process,hydrolase activity,protein metabolic process,protein binding,response to bacterium,defense response to bacterium,response to other organism,calcium-dependent cysteine-type endopeptidase activity,biological_process,binding,c…	--	--
XM_001926753.5	397219	345.534	142.1	1.2819	0.0005961	0.021551	GO:0004222,GO:0008237,GO:0032502,GO:0016020,GO:0006508,GO:0008233,GO:0070011,GO:0004175,GO:0031012,GO:0030154,GO:0003824,GO:0016787,GO:0019538,GO:0048869,GO:0043167,GO:0046872,GO:0043169,GO:0008150,GO:0005488,GO:0005575,GO:0044699,GO:0008152,GO:0044763,GO:0043170,GO:0009987,GO:0003674,GO:0044238,GO:0046914,GO:0071704,GO:0008270	metalloendopeptidase activity,metallopeptidase activity,developmental process,membrane,proteolysis,peptidase activity,peptidase activity, acting on L-amino acid peptides,endopeptidase activity,extracellular matrix,cell differentiation,catalytic activity,hydrolase activity,protein metabolic process,cellular developmental process,ion binding,metal ion binding,cation binding,biological_process,bindi…	--	--
XM_003359912.2	100625676	602.557	248.029	1.2806	0.0004564	0.017664	GO:0016020,GO:0004932,GO:0016503,GO:0008150,GO:0005575,GO:0023052,GO:0044700,GO:0044699,GO:0007154,GO:0044763,GO:0007165,GO:0050896,GO:0007166,GO:0051716,GO:0009987,GO:0003674,GO:0050789,GO:0065007,GO:0050794,GO:0004872,GO:0038023,GO:0004871,GO:0060089,GO:0007186,GO:0004888,GO:0004930	membrane,mating-type factor pheromone receptor activity,pheromone receptor activity,biological_process,cellular_component,signaling,single organism signaling,single-organism process,cell communication,single-organism cellular process,signal transduction,response to stimulus,cell surface receptor signaling pathway,cellular response to stimulus,cellular process,molecular_function,regulation of biol…	--	--
XM_001924609.3	100154451	1125.9	464.946	1.2759	0.00046339	0.017819	--	--	--	--
XM_005663308.1	100144501	1669.07	691.816	1.2706	0.00050491	0.018963	GO:0016020,GO:0005575	membrane,cellular_component	ssc04151,ssc04360,ssc04014	PI3K-Akt signaling pathway,Axon guidance,Ras signaling pathway
XM_003353453.3	100153830	1296.81	538.869	1.267	0.0005959	0.021551	GO:0022610,GO:0007155,GO:0016020,GO:0006508,GO:0008233,GO:0070011,GO:0004175,GO:0005992,GO:0003824,GO:0044723,GO:0016787,GO:0019538,GO:0031224,GO:0046351,GO:0016021,GO:0005991,GO:0005984,GO:0009312,GO:0044425,GO:0005975,GO:0009311,GO:0008150,GO:0005575,GO:0004197,GO:0034637,GO:0044699,GO:0016051,GO:0008152,GO:0044763,GO:0008234,GO:0044262,GO:0043170,GO:0009987,GO:0003674,GO:0044238,GO:0071704,GO:…	biological adhesion,cell adhesion,membrane,proteolysis,peptidase activity,peptidase activity, acting on L-amino acid peptides,endopeptidase activity,trehalose biosynthetic process,catalytic activity,single-organism carbohydrate metabolic process,hydrolase activity,protein metabolic process,intrinsic to membrane,disaccharide biosynthetic process,integral to membrane,trehalose metabolic process,dis…	ssc04660,ssc04662,ssc04064,ssc05152	T cell receptor signaling pathway,B cell receptor signaling pathway,NF-kappa B signaling pathway,Tuberculosis
NM_001244227.1	100625944	235.042	97.678	1.2668	0.0011034	0.034429	--	--	--	--
XM_005654258.1	100737296	3653.25	1519.53	1.2656	0.00035229	0.014251	GO:0005515,GO:0005488,GO:0003674	protein binding,binding,molecular_function	--	--
XM_005661616.1	100516424	147.119	61.3177	1.2626	0.0014437	0.041955	--	--	--	--
XM_003123912.3	100520422	288.643	120.327	1.2623	0.00084768	0.027966	GO:0016020,GO:0006464,GO:0036211,GO:0044765,GO:0043412,GO:0003824,GO:0055085,GO:0019538,GO:0031224,GO:0016021,GO:0006810,GO:0051234,GO:0016740,GO:0051179,GO:0022857,GO:0044425,GO:0005215,GO:0044267,GO:0008150,GO:0005575,GO:0044699,GO:0008152,GO:0044763,GO:0006479,GO:0008213,GO:0032259,GO:0043170,GO:0009987,GO:0003674,GO:0044238,GO:0043414,GO:0071704,GO:0008168,GO:0044237,GO:0016741,GO:0044260	membrane,cellular protein modification process,protein modification process,single-organism transport,macromolecule modification,catalytic activity,transmembrane transport,protein metabolic process,intrinsic to membrane,integral to membrane,transport,establishment of localization,transferase activity,localization,transmembrane transporter activity,membrane part,transporter activity,cellular prote…	--	--
NM_001037322.1	641356	1480.49	618.317	1.2597	0.0005687	0.020809	GO:0008373,GO:0006464,GO:0036211,GO:0006486,GO:0009101,GO:0043413,GO:0070085,GO:0009100,GO:0043412,GO:0003824,GO:0044723,GO:0019538,GO:0016740,GO:0016757,GO:1901137,GO:0044267,GO:0005975,GO:0051536,GO:0051540,GO:0008150,GO:0005488,GO:0008152,GO:1901135,GO:0043170,GO:0009987,GO:0003674,GO:0044238,GO:0071704,GO:0044237,GO:0044260,GO:0009058,GO:0044249,GO:1901576,GO:0009059,GO:0034645	sialyltransferase activity,cellular protein modification process,protein modification process,protein glycosylation,glycoprotein biosynthetic process,macromolecule glycosylation,glycosylation,glycoprotein metabolic process,macromolecule modification,catalytic activity,single-organism carbohydrate metabolic process,protein metabolic process,transferase activity,transferase activity, transferring g…	--	--
NM_001143700.1	100233171	445.911	186.576	1.257	0.00069143	0.02406	--	--	ssc00561,ssc00564,ssc01100	Glycerolipid metabolism,Glycerophospholipid metabolism,Metabolic pathways
XM_005658093.1	100621167	442.673	185.683	1.2534	0.0011678	0.035744	GO:0010646,GO:0023051,GO:0048583,GO:0009966,GO:0015074,GO:0030234,GO:0030695,GO:0007266,GO:0035023,GO:0005088,GO:0005089,GO:0005083,GO:0060589,GO:0003677,GO:0008150,GO:0005488,GO:0051056,GO:0005085,GO:0023052,GO:0044700,GO:0044699,GO:0007154,GO:0006310,GO:0007265,GO:0046578,GO:0008152,GO:0044763,GO:0007165,GO:0050896,GO:1901363,GO:0097159,GO:0007264,GO:0043170,GO:0051716,GO:0035556,GO:0009987,GO:…	regulation of cell communication,regulation of signaling,regulation of response to stimulus,regulation of signal transduction,DNA integration,enzyme regulator activity,GTPase regulator activity,Rho protein signal transduction,regulation of Rho protein signal transduction,Ras guanyl-nucleotide exchange factor activity,Rho guanyl-nucleotide exchange factor activity,small GTPase regulator activity,n…	--	--
XM_005654428.1	100522173	919.532	389.244	1.2402	0.00055549	0.020481	GO:0016459,GO:0015629,GO:0016301,GO:0003774,GO:0003824,GO:0016787,GO:0006810,GO:0051234,GO:0016740,GO:0005856,GO:0016772,GO:0051179,GO:0044430,GO:0005515,GO:0043168,GO:0043167,GO:0000166,GO:1901265,GO:0005524,GO:0032559,GO:0030554,GO:0036094,GO:0008134,GO:0008150,GO:0032553,GO:0005488,GO:0005575,GO:0017076,GO:0035639,GO:0001883,GO:0032549,GO:0032550,GO:0032555,GO:0001882,GO:0008152,GO:0043228,GO:…	myosin complex,actin cytoskeleton,kinase activity,motor activity,catalytic activity,hydrolase activity,transport,establishment of localization,transferase activity,cytoskeleton,transferase activity, transferring phosphorus-containing groups,localization,cytoskeletal part,protein binding,anion binding,ion binding,nucleotide binding,nucleoside phosphate binding,ATP binding,adenyl ribonucleotide bin…	--	--
XM_005656195.1	100521277	3926.78	1668.03	1.2352	0.0013927	0.040719	GO:0005515,GO:0005488,GO:0003674	protein binding,binding,molecular_function	ssc04520,ssc04514,ssc04910	Adherens junction,Cell adhesion molecules (CAMs),Insulin signaling pathway
XM_003356207.3	100622787	8356.55	3553.78	1.2336	0.00049675	0.018803	--	--	--	--
NM_214408.1	399538	4045.87	1721.02	1.2332	0.00096731	0.031114	GO:0003824,GO:0016705,GO:0016209,GO:0055114,GO:0016491,GO:0051920,GO:0008150,GO:0008152,GO:0044710,GO:0003674	catalytic activity,oxidoreductase activity, acting on paired donors, with incorporation or reduction of molecular oxygen,antioxidant activity,oxidation-reduction process,oxidoreductase activity,peroxiredoxin activity,biological_process,metabolic process,single-organism metabolic process,molecular_function	ssc00360,ssc01100	Phenylalanine metabolism,Metabolic pathways
NM_001159613.1	100286873	459.305	195.656	1.2311	0.00082686	0.027505	GO:0003824,GO:0016491,GO:0003674	catalytic activity,oxidoreductase activity,molecular_function	ssc00130	Ubiquinone and other terpenoid-quinone biosynthesis
XM_005661878.1	100621443	252.566	107.613	1.2308	0.0013631	0.040195	GO:0003824,GO:0005515,GO:0016881,GO:0004842,GO:0019787,GO:0016879,GO:0005488,GO:0016874,GO:0003674	catalytic activity,protein binding,acid-amino acid ligase activity,ubiquitin-protein ligase activity,small conjugating protein ligase activity,ligase activity, forming carbon-nitrogen bonds,binding,ligase activity,molecular_function	ssc04144,ssc04350,ssc04120	Endocytosis,TGF-beta signaling pathway,Ubiquitin mediated proteolysis
XM_003480575.2	100737789	1363.95	585.298	1.2205	0.00061885	0.022066	GO:0006464,GO:0036211,GO:0006796,GO:0008138,GO:0006793,GO:0016311,GO:0043412,GO:0006470,GO:0003824,GO:0016787,GO:0019538,GO:0004721,GO:0004725,GO:0016746,GO:0016740,GO:0005515,GO:0016791,GO:0044267,GO:0003810,GO:0008150,GO:0005488,GO:0018149,GO:0023052,GO:0044700,GO:0044699,GO:0042578,GO:0007154,GO:0016755,GO:0008152,GO:0016788,GO:0044763,GO:0007165,GO:0050896,GO:0043170,GO:0051716,GO:0009987,GO:…	cellular protein modification process,protein modification process,phosphate-containing compound metabolic process,protein tyrosine/serine/threonine phosphatase activity,phosphorus metabolic process,dephosphorylation,macromolecule modification,protein dephosphorylation,catalytic activity,hydrolase activity,protein metabolic process,phosphoprotein phosphatase activity,protein tyrosine phosphatase …	--	--
XM_003121700.3	100049703	1291.9	554.706	1.2197	0.00087416	0.028644	GO:0043167,GO:0008219,GO:0016265,GO:0046872,GO:0043169,GO:0010941,GO:0042981,GO:0043067,GO:0008150,GO:0005488,GO:0044699,GO:0006915,GO:0012501,GO:0044763,GO:0009987,GO:0003674,GO:0050789,GO:0065007,GO:0046914,GO:0050794,GO:0008270	ion binding,cell death,death,metal ion binding,cation binding,regulation of cell death,regulation of apoptotic process,regulation of programmed cell death,biological_process,binding,single-organism process,apoptotic process,programmed cell death,single-organism cellular process,cellular process,molecular_function,regulation of biological process,biological regulation,transition metal ion binding,…	ssc04510,ssc04151,ssc05200,ssc05222,ssc04066,ssc05206,ssc05210,ssc04725,ssc05215,ssc04064,ssc04722,ssc05152,ssc05145,ssc05161,ssc05014,ssc04141,ssc04210,ssc05169	Focal adhesion,PI3K-Akt signaling pathway,Pathways in cancer,Small cell lung cancer,HIF-1 signaling pathway,MicroRNAs in cancer,Colorectal cancer,Cholinergic synapse,Prostate cancer,NF-kappa B signaling pathway,Neurotrophin signaling pathway,Tuberculosis,Toxoplasmosis,Hepatitis B,Amyotrophic lateral sclerosis (ALS),Protein processing in endoplasmic reticulum,Apoptosis,Epstein-Barr virus infection
XM_003133904.3	100519398	340.122	146.142	1.2187	0.00097557	0.031288	GO:0016020,GO:0044765,GO:0055085,GO:0006810,GO:0051234,GO:0046873,GO:0051179,GO:0005515,GO:0022857,GO:0005215,GO:0008324,GO:0015075,GO:0008150,GO:0022891,GO:0005488,GO:0005575,GO:0006811,GO:0044699,GO:0022892,GO:0030001,GO:0044763,GO:0006812,GO:0009987,GO:0003674	membrane,single-organism transport,transmembrane transport,transport,establishment of localization,metal ion transmembrane transporter activity,localization,protein binding,transmembrane transporter activity,transporter activity,cation transmembrane transporter activity,ion transmembrane transporter activity,biological_process,substrate-specific transmembrane transporter activity,binding,cellular…	ssc04151,ssc04060,ssc04630	PI3K-Akt signaling pathway,Cytokine-cytokine receptor interaction,Jak-STAT signaling pathway
NM_001130732.1	100157642	273.118	117.47	1.2172	0.001469	0.042533	GO:0022610,GO:0007155,GO:0005509,GO:0030246,GO:0016020,GO:0005540,GO:0031224,GO:0016021,GO:0005539,GO:0005515,GO:0043167,GO:0044425,GO:0046872,GO:0043169,GO:0097367,GO:0008150,GO:0005488,GO:0005575,GO:0044699,GO:0044763,GO:0009987,GO:0003674,GO:0004872,GO:0038023,GO:0004871,GO:0060089,GO:0004888	biological adhesion,cell adhesion,calcium ion binding,carbohydrate binding,membrane,hyaluronic acid binding,intrinsic to membrane,integral to membrane,glycosaminoglycan binding,protein binding,ion binding,membrane part,metal ion binding,cation binding,carbohydrate derivative binding,biological_process,binding,cellular_component,single-organism process,single-organism cellular process,cellular pro…	ssc04610	Complement and coagulation cascades
XM_003482904.2	100737785	629.576	271.018	1.216	0.0012131	0.03686	--	--	--	--
XM_003483430.2	100151806	434.886	187.319	1.2151	0.00093741	0.030469	GO:0019012,GO:0044423,GO:0019028,GO:0016020,GO:0006796,GO:0044765,GO:0006793,GO:0005198,GO:0055085,GO:0006810,GO:0051234,GO:0019013,GO:0015077,GO:0090407,GO:0051179,GO:1901137,GO:0005515,GO:0005216,GO:0022838,GO:0015267,GO:0022803,GO:0022857,GO:0044425,GO:0005215,GO:1901293,GO:0022890,GO:0008324,GO:0015075,GO:0008150,GO:0022891,GO:0005488,GO:0005575,GO:0006811,GO:0009165,GO:0009152,GO:0006164,GO:…	virion,virion part,viral capsid,membrane,phosphate-containing compound metabolic process,single-organism transport,phosphorus metabolic process,structural molecule activity,transmembrane transport,transport,establishment of localization,viral nucleocapsid,monovalent inorganic cation transmembrane transporter activity,organophosphate biosynthetic process,localization,carbohydrate derivative biosyn…	--	--
XM_005657958.1	102165520	1620.19	698.701	1.2134	0.00067224	0.023528	GO:0042597,GO:0046906,GO:0020037,GO:0015074,GO:0005506,GO:0022900,GO:0009055,GO:0055114,GO:0005515,GO:0043167,GO:0046872,GO:0043169,GO:0003677,GO:0008150,GO:0005488,GO:0005575,GO:0006091,GO:0008152,GO:0044710,GO:1901363,GO:0097159,GO:0043170,GO:0009987,GO:0003674,GO:0044238,GO:0046914,GO:0071704,GO:0006259,GO:0044237,GO:0044260,GO:0003676,GO:0090304,GO:1901360,GO:0046483,GO:0006807,GO:0006725,GO:…	periplasmic space,tetrapyrrole binding,heme binding,DNA integration,iron ion binding,electron transport chain,electron carrier activity,oxidation-reduction process,protein binding,ion binding,metal ion binding,cation binding,DNA binding,biological_process,binding,cellular_component,generation of precursor metabolites and energy,metabolic process,single-organism metabolic process,heterocyclic comp…	--	--
XM_005657149.1	100337666	1421.66	613.237	1.2131	0.00050607	0.018978	GO:0016020,GO:0006796,GO:0044765,GO:0006793,GO:0032324,GO:0043545,GO:0055085,GO:0019538,GO:0051189,GO:0006810,GO:0051234,GO:0006732,GO:0090407,GO:0051179,GO:0005215,GO:0044267,GO:0008150,GO:0005575,GO:0051186,GO:0044699,GO:1901566,GO:0019637,GO:0008152,GO:0044763,GO:0051188,GO:0043170,GO:0009987,GO:1901564,GO:0003674,GO:0044238,GO:0071704,GO:0018130,GO:0044237,GO:1901362,GO:0044260,GO:0009058,GO:…	membrane,phosphate-containing compound metabolic process,single-organism transport,phosphorus metabolic process,molybdopterin cofactor biosynthetic process,molybdopterin cofactor metabolic process,transmembrane transport,protein metabolic process,prosthetic group metabolic process,transport,establishment of localization,coenzyme metabolic process,organophosphate biosynthetic process,localization,…	--	--
XM_003483696.2	100736703	408.269	176.447	1.2103	0.0012629	0.037981	--	--	--	--
XM_005664770.1	100525110	1089.05	470.942	1.2095	0.00087111	0.028583	GO:0016459,GO:0015629,GO:0016020,GO:0003774,GO:0003824,GO:0016787,GO:0031224,GO:0016021,GO:0005856,GO:0044430,GO:0005515,GO:0043168,GO:0043167,GO:0044425,GO:0000166,GO:1901265,GO:0005524,GO:0032559,GO:0030554,GO:0036094,GO:0032553,GO:0005488,GO:0005575,GO:0017076,GO:0035639,GO:0001883,GO:0032549,GO:0032550,GO:0032555,GO:0001882,GO:0051082,GO:0016788,GO:0043228,GO:0043232,GO:0043234,GO:1901363,GO:…	myosin complex,actin cytoskeleton,membrane,motor activity,catalytic activity,hydrolase activity,intrinsic to membrane,integral to membrane,cytoskeleton,cytoskeletal part,protein binding,anion binding,ion binding,membrane part,nucleotide binding,nucleoside phosphate binding,ATP binding,adenyl ribonucleotide binding,adenyl nucleotide binding,small molecule binding,ribonucleotide binding,binding,cel…	--	--
XM_003128483.2	100154113	483.536	209.103	1.2094	0.0012134	0.03686	--	--	--	--
XM_003358870.2	100624348	5154.05	2239.27	1.2027	0.00069502	0.024151	GO:0044765,GO:0006810,GO:0051234,GO:0006605,GO:0051179,GO:0008150,GO:0023052,GO:0044700,GO:0044699,GO:0007154,GO:0046907,GO:0044763,GO:0007165,GO:0006886,GO:0050896,GO:0034613,GO:0070727,GO:0051649,GO:0071702,GO:0051641,GO:0033036,GO:0015031,GO:0045184,GO:0051716,GO:0008104,GO:0009987,GO:0050789,GO:0065007,GO:0050794	single-organism transport,transport,establishment of localization,protein targeting,localization,biological_process,signaling,single organism signaling,single-organism process,cell communication,intracellular transport,single-organism cellular process,signal transduction,intracellular protein transport,response to stimulus,cellular protein localization,cellular macromolecule localization,establis…	--	--
XM_003483471.1	100739307	425.856	185.086	1.2022	0.0016167	0.045613	--	--	--	--
XM_003127706.3	100522144	816.167	355.915	1.1973	0.00094281	0.030603	GO:0019722,GO:0019932,GO:0008150,GO:0005488,GO:0023052,GO:0044700,GO:0044699,GO:0007154,GO:0044763,GO:0007165,GO:0050896,GO:1901363,GO:0097159,GO:0051716,GO:0035556,GO:0009987,GO:0003674,GO:0050789,GO:0065007,GO:0050794,GO:0003676	calcium-mediated signaling,second-messenger-mediated signaling,biological_process,binding,signaling,single organism signaling,single-organism process,cell communication,single-organism cellular process,signal transduction,response to stimulus,heterocyclic compound binding,organic cyclic compound binding,cellular response to stimulus,intracellular signal transduction,cellular process,molecular_fun…	--	--
XM_005662116.1	733619	366.033	159.948	1.1944	0.0016006	0.045264	GO:0022804,GO:0016301,GO:0016020,GO:0044765,GO:0003824,GO:0016787,GO:0055085,GO:0031224,GO:0042626,GO:0043492,GO:0016021,GO:0006810,GO:0051234,GO:0016740,GO:0015399,GO:0015405,GO:0016772,GO:0051179,GO:0022857,GO:0043168,GO:0043167,GO:0044425,GO:0005215,GO:0000166,GO:1901265,GO:0016820,GO:0005524,GO:0032559,GO:0030554,GO:0036094,GO:0043531,GO:0008150,GO:0032553,GO:0005488,GO:0005575,GO:0017076,GO:…	active transmembrane transporter activity,kinase activity,membrane,single-organism transport,catalytic activity,hydrolase activity,transmembrane transport,intrinsic to membrane,ATPase activity, coupled to transmembrane movement of substances,ATPase activity, coupled to movement of substances,integral to membrane,transport,establishment of localization,transferase activity,primary active transmemb…	ssc02010,ssc05206,ssc04977	ABC transporters,MicroRNAs in cancer,Vitamin digestion and absorption
NM_001271715.1	100514785	5186.79	2319.54	1.161	0.0010816	0.033878	GO:0005102,GO:0008233,GO:0070011,GO:0005576,GO:0003824,GO:0016787,GO:0008238,GO:0005515,GO:0007218,GO:0008150,GO:0005488,GO:0005575,GO:0005179,GO:0004177,GO:0023052,GO:0044700,GO:0044699,GO:0007154,GO:0005184,GO:0044763,GO:0007165,GO:0050896,GO:0007166,GO:0051716,GO:0009987,GO:0003674,GO:0050789,GO:0065007,GO:0050794,GO:0007186	receptor binding,peptidase activity,peptidase activity, acting on L-amino acid peptides,extracellular region,catalytic activity,hydrolase activity,exopeptidase activity,protein binding,neuropeptide signaling pathway,biological_process,binding,cellular_component,hormone activity,aminopeptidase activity,signaling,single organism signaling,single-organism process,cell communication,neuropeptide horm…	--	--
XM_003132660.4	100511412	1019.41	456.064	1.1604	0.0014599	0.042324	GO:0003688,GO:0043565,GO:0043168,GO:0043167,GO:0000166,GO:1901265,GO:0005524,GO:0032559,GO:0030554,GO:0036094,GO:0003677,GO:0008150,GO:0032553,GO:0005488,GO:0017076,GO:0035639,GO:0001883,GO:0032549,GO:0032550,GO:0032555,GO:0001882,GO:0023052,GO:0044700,GO:0044699,GO:0007154,GO:0006260,GO:0008152,GO:0044763,GO:0007165,GO:0050896,GO:1901363,GO:0097159,GO:0043170,GO:0051716,GO:0009987,GO:0003674,GO:…	DNA replication origin binding,sequence-specific DNA binding,anion binding,ion binding,nucleotide binding,nucleoside phosphate binding,ATP binding,adenyl ribonucleotide binding,adenyl nucleotide binding,small molecule binding,DNA binding,biological_process,ribonucleotide binding,binding,purine nucleotide binding,purine ribonucleoside triphosphate binding,purine nucleoside binding,ribonucleoside b…	--	--
XM_005664772.1	100524748	2188.12	980.634	1.1579	0.0012564	0.03788	GO:0016459,GO:0015629,GO:0003774,GO:0003824,GO:0016787,GO:0005856,GO:0044430,GO:0043168,GO:0043167,GO:0000166,GO:1901265,GO:0005524,GO:0032559,GO:0030554,GO:0036094,GO:0008150,GO:0032553,GO:0005488,GO:0005575,GO:0017076,GO:0035639,GO:0001883,GO:0032549,GO:0032550,GO:0032555,GO:0006952,GO:0001882,GO:0043228,GO:0043232,GO:0050896,GO:0043234,GO:0006950,GO:1901363,GO:0097159,GO:0016817,GO:0017111,GO:…	myosin complex,actin cytoskeleton,motor activity,catalytic activity,hydrolase activity,cytoskeleton,cytoskeletal part,anion binding,ion binding,nucleotide binding,nucleoside phosphate binding,ATP binding,adenyl ribonucleotide binding,adenyl nucleotide binding,small molecule binding,biological_process,ribonucleotide binding,binding,cellular_component,purine nucleotide binding,purine ribonucleoside…	--	--
XM_003354549.2	100622738	2888.33	1295.94	1.1562	0.001278	0.038341	GO:0016646,GO:0032502,GO:0016645,GO:0032501,GO:0048037,GO:0005576,GO:0030154,GO:0003824,GO:0005198,GO:0050662,GO:0010181,GO:0042602,GO:0003006,GO:0048869,GO:0055114,GO:0048468,GO:0043168,GO:0043167,GO:0022412,GO:0048856,GO:0000166,GO:1901265,GO:0016491,GO:0044767,GO:0036094,GO:0009653,GO:0048646,GO:0008150,GO:0022414,GO:0032553,GO:0005488,GO:0005575,GO:0071944,GO:0005213,GO:0007304,GO:0030703,GO:…	oxidoreductase activity, acting on the CH-NH group of donors, NAD or NADP as acceptor,developmental process,oxidoreductase activity, acting on the CH-NH group of donors,multicellular organismal process,cofactor binding,extracellular region,cell differentiation,catalytic activity,structural molecule activity,coenzyme binding,FMN binding,riboflavin reductase (NADPH) activity,developmental process i…	--	--
XM_005659165.1	100523292	1058.43	477.375	1.1487	0.00138	0.040495	GO:0016459,GO:0015629,GO:0016020,GO:0044179,GO:0051715,GO:0003774,GO:0008289,GO:0031640,GO:0044364,GO:0005576,GO:0044765,GO:0003824,GO:0001906,GO:0051704,GO:0016787,GO:0035821,GO:0006810,GO:0051234,GO:0005856,GO:0009405,GO:0051179,GO:0044430,GO:0065008,GO:0005515,GO:0043167,GO:0046872,GO:0043169,GO:0008150,GO:0005488,GO:0005575,GO:0044699,GO:0006869,GO:0010876,GO:0043228,GO:0043232,GO:0043234,GO:…	myosin complex,actin cytoskeleton,membrane,hemolysis in other organism,cytolysis in other organism,motor activity,lipid binding,killing of cells of other organism,disruption of cells of other organism,extracellular region,single-organism transport,catalytic activity,cell killing,multi-organism process,hydrolase activity,modification of morphology or physiology of other organism,transport,establis…	--	--
XM_005654364.1	100523649	7841.48	3552.24	1.1424	0.0012365	0.037421	GO:0032502,GO:0016301,GO:0042597,GO:0016020,GO:0046906,GO:0032501,GO:0020037,GO:0009888,GO:0030154,GO:0003824,GO:0002064,GO:0007281,GO:0007286,GO:0007289,GO:0035092,GO:0048515,GO:0004672,GO:0005506,GO:0006997,GO:0016773,GO:0003006,GO:0048869,GO:0016740,GO:0022900,GO:0016772,GO:0030855,GO:0060429,GO:0009055,GO:0055114,GO:0048468,GO:0005515,GO:0043167,GO:0022412,GO:0051276,GO:0046872,GO:0048856,GO:…	developmental process,kinase activity,periplasmic space,membrane,tetrapyrrole binding,multicellular organismal process,heme binding,tissue development,cell differentiation,catalytic activity,epithelial cell development,germ cell development,spermatid development,spermatid nucleus differentiation,sperm chromatin condensation,spermatid differentiation,protein kinase activity,iron ion binding,nucleu…	--	--
XM_001928897.5	100152703	2102.8	953.655	1.1408	0.0015851	0.04493	GO:0005102,GO:0016020,GO:0031227,GO:0005643,GO:0046930,GO:0044765,GO:0003824,GO:0005158,GO:0005635,GO:0005198,GO:0031300,GO:0019538,GO:0005783,GO:0031224,GO:0005789,GO:0042175,GO:0044432,GO:0019752,GO:0016021,GO:0043436,GO:0006082,GO:0006810,GO:0051234,GO:0016740,GO:0006520,GO:0016757,GO:0012505,GO:0006605,GO:0006913,GO:0051169,GO:0051179,GO:0005515,GO:0043168,GO:0043167,GO:0044425,GO:0006606,GO:…	receptor binding,membrane,intrinsic to endoplasmic reticulum membrane,nuclear pore,pore complex,single-organism transport,catalytic activity,insulin receptor binding,nuclear envelope,structural molecule activity,intrinsic to organelle membrane,protein metabolic process,endoplasmic reticulum,intrinsic to membrane,endoplasmic reticulum membrane,nuclear outer membrane-endoplasmic reticulum membrane …	ssc00534,ssc01100	Glycosaminoglycan biosynthesis - heparan sulfate / heparin,Metabolic pathways
XM_005674542.1	100623785	6540.9	2986.78	1.1309	0.0015345	0.043803	GO:0019012,GO:0044423,GO:0019028,GO:0006858,GO:0009767,GO:0009772,GO:0005198,GO:0006810,GO:0051234,GO:0022900,GO:0009055,GO:0055114,GO:0051179,GO:0045156,GO:0015979,GO:0008150,GO:0019684,GO:0005575,GO:0006091,GO:0008152,GO:0044710,GO:0071702,GO:0033036,GO:0015031,GO:0045184,GO:0008104,GO:0009987,GO:0003674,GO:0044237	virion,virion part,viral capsid,extracellular transport,photosynthetic electron transport chain,photosynthetic electron transport in photosystem II,structural molecule activity,transport,establishment of localization,electron transport chain,electron carrier activity,oxidation-reduction process,localization,electron transporter, transferring electrons within the cyclic electron transport pathway …	ssc04144	Endocytosis
XM_003354447.2	100521439	1048.64	480.039	1.1273	0.0015876	0.044948	GO:0019012,GO:0044423,GO:0030674,GO:0060090,GO:0019028,GO:0019031,GO:0036338,GO:0019904,GO:0008093,GO:0017124,GO:0046847,GO:0005198,GO:0008092,GO:0010628,GO:0045893,GO:0045935,GO:0051173,GO:0051254,GO:0009891,GO:0010557,GO:0031328,GO:0010604,GO:0005515,GO:0009893,GO:0031325,GO:0048522,GO:0048518,GO:0008150,GO:0005488,GO:0005575,GO:0030031,GO:0030030,GO:0023052,GO:0044700,GO:0044699,GO:0007154,GO:…	virion,virion part,protein binding, bridging,binding, bridging,viral capsid,viral envelope,viral membrane,protein domain specific binding,cytoskeletal adaptor activity,SH3 domain binding,filopodium assembly,structural molecule activity,cytoskeletal protein binding,positive regulation of gene expression,positive regulation of transcription, DNA-dependent,positive regulation of nucleobase-containin…	--	--
NM_001097505.2	100048932	3484.54	1611.76	1.1123	0.0017958	0.049337	--	--	ssc03018	RNA degradation
XM_005658545.1	445464	4054.32	1880.09	1.1087	0.001825	0.049955	GO:0005509,GO:0006508,GO:0008233,GO:0070011,GO:0004175,GO:0003824,GO:0016787,GO:0019538,GO:0005515,GO:0043167,GO:0046872,GO:0043169,GO:0008236,GO:0017171,GO:0004252,GO:0008150,GO:0005488,GO:0008152,GO:0043170,GO:0003674,GO:0044238,GO:0071704	calcium ion binding,proteolysis,peptidase activity,peptidase activity, acting on L-amino acid peptides,endopeptidase activity,catalytic activity,hydrolase activity,protein metabolic process,protein binding,ion binding,metal ion binding,cation binding,serine-type peptidase activity,serine hydrolase activity,serine-type endopeptidase activity,biological_process,binding,metabolic process,macromolecu…	ssc04610,ssc04145,ssc05150,ssc05133,ssc05322	Complement and coagulation cascades,Phagosome,Staphylococcus aureus infection,Pertussis,Systemic lupus erythematosus
XM_005674342.1	100621709	1077.21	2311.81	-1.1017	0.001825	0.049955	GO:0000176,GO:0000178,GO:0048519,GO:0048523,GO:0010558,GO:0031327,GO:2000113,GO:0009890,GO:0010605,GO:0031324,GO:0003677,GO:0008150,GO:0045892,GO:0051253,GO:0005488,GO:0005575,GO:0009892,GO:0010629,GO:0045934,GO:0051172,GO:0008152,GO:0043234,GO:1901363,GO:0097159,GO:0043233,GO:0070013,GO:0044428,GO:0031974,GO:0031981,GO:0043170,GO:0009987,GO:0003674,GO:0050789,GO:0044422,GO:0065007,GO:0044238,GO:…	nuclear exosome (RNase complex),exosome (RNase complex),negative regulation of biological process,negative regulation of cellular process,negative regulation of macromolecule biosynthetic process,negative regulation of cellular biosynthetic process,negative regulation of cellular macromolecule biosynthetic process,negative regulation of biosynthetic process,negative regulation of macromolecule me…	ssc04145,ssc04130	Phagosome,SNARE interactions in vesicular transport
NM_214343.2	397619	832.002	1791.44	-1.1065	0.0016649	0.046645	GO:0048037,GO:0003824,GO:0050662,GO:0016491,GO:0008150,GO:0005488,GO:0008152,GO:0009987,GO:0003674,GO:0044237	cofactor binding,catalytic activity,coenzyme binding,oxidoreductase activity,biological_process,binding,metabolic process,cellular process,molecular_function,cellular metabolic process	ssc00790,ssc01100	Folate biosynthesis,Metabolic pathways
NM_001243354.1	100628197	1809.04	3919.6	-1.1155	0.0012289	0.037236	GO:0008762,GO:0048037,GO:0005576,GO:0016616,GO:0003824,GO:0009607,GO:0050662,GO:0051704,GO:0016614,GO:0055114,GO:0009617,GO:0042742,GO:0051707,GO:0043168,GO:0043167,GO:0050660,GO:0000166,GO:1901265,GO:0016491,GO:0036094,GO:0008150,GO:0005488,GO:0005575,GO:0006952,GO:0008152,GO:0044710,GO:0050896,GO:0006950,GO:1901363,GO:0097159,GO:0003674	UDP-N-acetylmuramate dehydrogenase activity,cofactor binding,extracellular region,oxidoreductase activity, acting on the CH-OH group of donors, NAD or NADP as acceptor,catalytic activity,response to biotic stimulus,coenzyme binding,multi-organism process,oxidoreductase activity, acting on CH-OH group of donors,oxidation-reduction process,response to bacterium,defense response to bacterium,respons…	ssc00100,ssc01100	Steroid biosynthesis,Metabolic pathways
XM_003357556.3	100628166	984.071	2139.52	-1.1205	0.001793	0.049318	--	--	ssc00100	Steroid biosynthesis
XM_005660299.1	100155489	895.812	1963.48	-1.1321	0.001377	0.040457	GO:0005515,GO:0005488,GO:0003674	protein binding,binding,molecular_function	--	--
NM_001243669.1	100157576	183.178	404.116	-1.1415	0.0017821	0.049129	GO:0003896,GO:0003824,GO:0016740,GO:0016772,GO:0006269,GO:0008150,GO:0003899,GO:0006260,GO:0008152,GO:0043170,GO:0034062,GO:0009987,GO:0003674,GO:0006261,GO:0044238,GO:0071704,GO:0016779,GO:0018130,GO:0006259,GO:0044237,GO:1901362,GO:0034654,GO:0032774,GO:0044271,GO:0044260,GO:0019438,GO:0009058,GO:0044249,GO:1901576,GO:0009059,GO:0034645,GO:0090304,GO:0016070,GO:1901360,GO:0046483,GO:0006807,GO:…	DNA primase activity,catalytic activity,transferase activity,transferase activity, transferring phosphorus-containing groups,DNA replication, synthesis of RNA primer,biological_process,DNA-directed RNA polymerase activity,DNA replication,metabolic process,macromolecule metabolic process,RNA polymerase activity,cellular process,molecular_function,DNA-dependent DNA replication,primary metabolic pro…	--	--
NM_001001864.1	414909	689.677	1523.92	-1.1438	0.0013494	0.039899	GO:0044283,GO:0016053,GO:0046394,GO:0044711,GO:0048037,GO:0008652,GO:0016616,GO:0003824,GO:0050662,GO:0004455,GO:0016705,GO:0016614,GO:0019752,GO:0043436,GO:0006082,GO:0016108,GO:0016109,GO:0016116,GO:0016117,GO:0006720,GO:0008299,GO:0006520,GO:0055114,GO:0043168,GO:0043167,GO:0006721,GO:0016114,GO:0050660,GO:0006629,GO:0000166,GO:1901265,GO:0016491,GO:0036094,GO:0044255,GO:0008610,GO:0008150,GO:…	small molecule biosynthetic process,organic acid biosynthetic process,carboxylic acid biosynthetic process,single-organism biosynthetic process,cofactor binding,cellular amino acid biosynthetic process,oxidoreductase activity, acting on the CH-OH group of donors, NAD or NADP as acceptor,catalytic activity,coenzyme binding,ketol-acid reductoisomerase activity,oxidoreductase activity, acting on pai…	ssc00360,ssc00330,ssc00340,ssc00982,ssc05031,ssc00350,ssc05030,ssc04728,ssc00380,ssc04726,ssc00260,ssc01100,ssc05034	Phenylalanine metabolism,Arginine and proline metabolism,Histidine metabolism,Drug metabolism - cytochrome P450,Amphetamine addiction,Tyrosine metabolism,Cocaine addiction,Dopaminergic synapse,Tryptophan metabolism,Serotonergic synapse,Glycine, serine and threonine metabolism,Metabolic pathways,Alcoholism
XM_001928679.3	100155893	267.904	596.111	-1.1539	0.0012533	0.037835	GO:0016810,GO:0016813,GO:0003824,GO:0016787,GO:0043167,GO:0046872,GO:0043169,GO:0005488,GO:0003674	hydrolase activity, acting on carbon-nitrogen (but not peptide) bonds,hydrolase activity, acting on carbon-nitrogen (but not peptide) bonds, in linear amidines,catalytic activity,hydrolase activity,ion binding,metal ion binding,cation binding,binding,molecular_function	ssc00330,ssc05146,ssc01230,ssc01100	Arginine and proline metabolism,Amoebiasis,Biosynthesis of amino acids,Metabolic pathways
XM_005656035.1	100623582	3607.57	8038.53	-1.1559	0.001533	0.043803	--	--	--	--
XM_005655134.1	474165	292.399	652.486	-1.158	0.001529	0.04375	--	--	--	--
XM_003135212.3	100520060	1228.46	2753.4	-1.1644	0.0013066	0.039004	GO:0016020,GO:0005198,GO:0019538,GO:0005515,GO:0044267,GO:0008150,GO:0005488,GO:0005575,GO:0008152,GO:0032040,GO:0043228,GO:0043232,GO:0030684,GO:0043170,GO:0009987,GO:0003674,GO:0003735,GO:0005840,GO:0044238,GO:0071704,GO:0032991,GO:0044237,GO:0030529,GO:0044260,GO:0009058,GO:0006412,GO:0044249,GO:1901576,GO:0009059,GO:0034645,GO:0044444,GO:0043229,GO:0043226,GO:0005737,GO:0044424,GO:0010467,GO:…	membrane,structural molecule activity,protein metabolic process,protein binding,cellular protein metabolic process,biological_process,binding,cellular_component,metabolic process,small-subunit processome,non-membrane-bounded organelle,intracellular non-membrane-bounded organelle,preribosome,macromolecule metabolic process,cellular process,molecular_function,structural constituent of ribosome,ribo…	--	--
XM_001926435.5	100152019	561.317	1259.12	-1.1655	0.0011425	0.035282	GO:0008063,GO:0008150,GO:0023052,GO:0044700,GO:0044699,GO:0007154,GO:0044763,GO:0007165,GO:0050896,GO:0007166,GO:0051716,GO:0009987,GO:0050789,GO:0065007,GO:0050794	Toll signaling pathway,biological_process,signaling,single organism signaling,single-organism process,cell communication,single-organism cellular process,signal transduction,response to stimulus,cell surface receptor signaling pathway,cellular response to stimulus,cellular process,regulation of biological process,biological regulation,regulation of cellular process	--	--
XM_003355366.3	100627589	156.819	351.904	-1.1661	0.0013498	0.039899	GO:0005515,GO:0008150,GO:0005488,GO:0044699,GO:0008152,GO:0044763,GO:0050896,GO:0006950,GO:0043170,GO:0051716,GO:0009987,GO:0003674,GO:0044238,GO:0071704,GO:0006259,GO:0006281,GO:0044237,GO:0033554,GO:0006974,GO:0044260,GO:0090304,GO:1901360,GO:0046483,GO:0006807,GO:0006725,GO:0006139,GO:0034641	protein binding,biological_process,binding,single-organism process,metabolic process,single-organism cellular process,response to stimulus,response to stress,macromolecule metabolic process,cellular response to stimulus,cellular process,molecular_function,primary metabolic process,organic substance metabolic process,DNA metabolic process,DNA repair,cellular metabolic process,cellular response to …	--	--
XM_003130583.1	100519863	1108.96	2494.48	-1.1695	0.0010607	0.033485	GO:0005515,GO:0005488,GO:0003674	protein binding,binding,molecular_function	--	--
NM_001244619.1	100519528	231.631	522.526	-1.1737	0.00097377	0.031272	GO:0005509,GO:0043167,GO:0046872,GO:0043169,GO:0005488,GO:0003674	calcium ion binding,ion binding,metal ion binding,cation binding,binding,molecular_function	--	--
XM_003358310.3	100157931	6112.56	13798.8	-1.1747	0.0014904	0.042899	GO:0032502,GO:0044707,GO:0016301,GO:0016020,GO:0032501,GO:0010646,GO:0023051,GO:0007275,GO:0048583,GO:0009966,GO:0003824,GO:0004672,GO:0016773,GO:0016740,GO:0016772,GO:0043167,GO:0046872,GO:0000166,GO:1901265,GO:0043169,GO:0036094,GO:0004673,GO:0008150,GO:0005488,GO:0005575,GO:0016775,GO:0023052,GO:0044700,GO:0044699,GO:0007154,GO:0044763,GO:0007165,GO:0050896,GO:1901363,GO:0097159,GO:0051716,GO:…	developmental process,single-multicellular organism process,kinase activity,membrane,multicellular organismal process,regulation of cell communication,regulation of signaling,multicellular organismal development,regulation of response to stimulus,regulation of signal transduction,catalytic activity,protein kinase activity,phosphotransferase activity, alcohol group as acceptor,transferase activity…	--	--
XM_003127831.2	100519317	3814.44	8616.54	-1.1756	0.00084242	0.027831	--	--	--	--
XM_003131575.4	100513231	448.658	1024.47	-1.1912	0.001325	0.039359	GO:0022804,GO:0016301,GO:0016020,GO:0044283,GO:0044711,GO:0006796,GO:0044765,GO:0006793,GO:0003824,GO:0016787,GO:0055085,GO:0031224,GO:0009235,GO:0042626,GO:0043492,GO:0016021,GO:0006810,GO:0051234,GO:0006766,GO:0006767,GO:0016740,GO:0015399,GO:0015405,GO:0016849,GO:0016772,GO:0090407,GO:0051179,GO:1901137,GO:0022857,GO:0043168,GO:0043167,GO:0009975,GO:0044425,GO:0005215,GO:0000166,GO:1901265,GO:…	active transmembrane transporter activity,kinase activity,membrane,small molecule biosynthetic process,single-organism biosynthetic process,phosphate-containing compound metabolic process,single-organism transport,phosphorus metabolic process,catalytic activity,hydrolase activity,transmembrane transport,intrinsic to membrane,cobalamin metabolic process,ATPase activity, coupled to transmembrane mo…	ssc02010,ssc04976	ABC transporters,Bile secretion
XM_003128960.3	404277	464.318	1060.37	-1.1914	0.00076337	0.025892	GO:0016301,GO:0006464,GO:0036211,GO:0006796,GO:0006793,GO:0043412,GO:0016310,GO:0003824,GO:0004672,GO:0006468,GO:0019538,GO:0016773,GO:0016740,GO:0016772,GO:0005515,GO:0043168,GO:0043167,GO:0000166,GO:1901265,GO:0044267,GO:0005524,GO:0032559,GO:0030554,GO:0036094,GO:0008150,GO:0032553,GO:0005488,GO:0017076,GO:0035639,GO:0001883,GO:0032549,GO:0032550,GO:0032555,GO:0001882,GO:0023052,GO:0044700,GO:…	kinase activity,cellular protein modification process,protein modification process,phosphate-containing compound metabolic process,phosphorus metabolic process,macromolecule modification,phosphorylation,catalytic activity,protein kinase activity,protein phosphorylation,protein metabolic process,phosphotransferase activity, alcohol group as acceptor,transferase activity,transferase activity, trans…	ssc04660,ssc04380	T cell receptor signaling pathway,Osteoclast differentiation
XM_003129723.2	100519041	125.553	287.224	-1.1939	0.0011559	0.035515	GO:0016020,GO:0044765,GO:0006810,GO:0051234,GO:0051179,GO:0005216,GO:0022838,GO:0015267,GO:0022803,GO:0022857,GO:0005215,GO:0008324,GO:0015075,GO:0008150,GO:0022891,GO:0005575,GO:0006811,GO:0044699,GO:0022892,GO:0005261,GO:0015672,GO:0006812,GO:0003674	membrane,single-organism transport,transport,establishment of localization,localization,ion channel activity,substrate-specific channel activity,channel activity,passive transmembrane transporter activity,transmembrane transporter activity,transporter activity,cation transmembrane transporter activity,ion transmembrane transporter activity,biological_process,substrate-specific transmembrane trans…	--	--
XM_005655663.1	102161427	7739.89	17884.8	-1.2084	0.00085019	0.028011	GO:0016616,GO:0003824,GO:0016787,GO:0016614,GO:0055114,GO:0016491,GO:0005975,GO:0016798,GO:0004553,GO:0008150,GO:0008152,GO:0044710,GO:0003674,GO:0044238,GO:0071704	oxidoreductase activity, acting on the CH-OH group of donors, NAD or NADP as acceptor,catalytic activity,hydrolase activity,oxidoreductase activity, acting on CH-OH group of donors,oxidation-reduction process,oxidoreductase activity,carbohydrate metabolic process,hydrolase activity, acting on glycosyl bonds,hydrolase activity, hydrolyzing O-glycosyl compounds,biological_process,metabolic process,…	ssc00270,ssc00620,ssc00640,ssc00010,ssc01100	Cysteine and methionine metabolism,Pyruvate metabolism,Propanoate metabolism,Glycolysis / Gluconeogenesis,Metabolic pathways
NM_001044561.1	733620	468.71	1085.36	-1.2114	0.00063159	0.022341	GO:0005509,GO:0016020,GO:0031224,GO:0043167,GO:0044425,GO:0046872,GO:0043169,GO:0005488,GO:0005575,GO:0003674	calcium ion binding,membrane,intrinsic to membrane,ion binding,membrane part,metal ion binding,cation binding,binding,cellular_component,molecular_function	--	--
XM_005668040.1	100519727	270.874	629.028	-1.2155	0.00079506	0.026726	--	--	--	--
XM_003360870.3	100626970	3435.41	7980.95	-1.2161	0.00057495	0.020943	GO:0030674,GO:0060090,GO:0044707,GO:0005102,GO:0032501,GO:0010646,GO:0023051,GO:0048583,GO:0042060,GO:0005577,GO:0030168,GO:0005543,GO:0009288,GO:0009966,GO:0008289,GO:0007596,GO:0005576,GO:0001775,GO:0009611,GO:0019904,GO:0007599,GO:0050817,GO:0050878,GO:0019538,GO:0051258,GO:0044421,GO:0035091,GO:0046983,GO:0006810,GO:0051234,GO:0030234,GO:0005615,GO:0009424,GO:0043623,GO:0051179,GO:0065008,GO:…	protein binding, bridging,binding, bridging,single-multicellular organism process,receptor binding,multicellular organismal process,regulation of cell communication,regulation of signaling,regulation of response to stimulus,wound healing,fibrinogen complex,platelet activation,phospholipid binding,bacterial-type flagellum,regulation of signal transduction,lipid binding,blood coagulation,extracellu…	--	--
XM_003480229.2	100737684	415.308	964.998	-1.2163	0.00076524	0.025919	GO:0001071,GO:0003700,GO:0003707,GO:0042221,GO:0014070,GO:0033993,GO:0043401,GO:0048545,GO:0071383,GO:0071396,GO:0071407,GO:0009755,GO:0032870,GO:0071495,GO:0009725,GO:0071310,GO:0009719,GO:0070887,GO:0010033,GO:0008150,GO:0005575,GO:0023052,GO:0044700,GO:0044699,GO:0007154,GO:0008152,GO:0044763,GO:0007165,GO:0050896,GO:0043170,GO:0051716,GO:0009987,GO:0003674,GO:0050789,GO:0065007,GO:0044238,GO:…	nucleic acid binding transcription factor activity,sequence-specific DNA binding transcription factor activity,steroid hormone receptor activity,response to chemical stimulus,response to organic cyclic compound,response to lipid,steroid hormone mediated signaling pathway,response to steroid hormone stimulus,cellular response to steroid hormone stimulus,cellular response to lipid,cellular response…	ssc05205,ssc04961,ssc04915,ssc04917	Proteoglycans in cancer,Endocrine and other factor-regulated calcium reabsorption,Estrogen signaling pathway,Prolactin signaling pathway
XM_005667781.1	100622420	171.441	398.419	-1.2166	0.0011818	0.036037	GO:0003824,GO:0016787,GO:0043168,GO:0043167,GO:0000166,GO:1901265,GO:0036094,GO:0032553,GO:0005488,GO:0017076,GO:0035639,GO:0001883,GO:0032549,GO:0032550,GO:0032555,GO:0019001,GO:0001882,GO:0005525,GO:0032561,GO:1901363,GO:0097159,GO:0003924,GO:0016817,GO:0017111,GO:0016462,GO:0003674,GO:0016818	catalytic activity,hydrolase activity,anion binding,ion binding,nucleotide binding,nucleoside phosphate binding,small molecule binding,ribonucleotide binding,binding,purine nucleotide binding,purine ribonucleoside triphosphate binding,purine nucleoside binding,ribonucleoside binding,purine ribonucleoside binding,purine ribonucleotide binding,guanyl nucleotide binding,nucleoside binding,GTP bindin…	--	--
XM_005668526.1	100525532	83.5252	194.305	-1.218	0.0016352	0.046026	GO:0016020,GO:0009579,GO:0044436,GO:0009522,GO:0009521,GO:0034357,GO:0044425,GO:0015979,GO:0008150,GO:0005575,GO:0008152,GO:0043234,GO:0009987,GO:0032991,GO:0044237,GO:0044424,GO:0005623,GO:0044464,GO:0005622	membrane,thylakoid,thylakoid part,photosystem I,photosystem,photosynthetic membrane,membrane part,photosynthesis,biological_process,cellular_component,metabolic process,protein complex,cellular process,macromolecular complex,cellular metabolic process,intracellular part,cell,cell part,intracellular	--	--
NM_001190189.1	100154310	305.276	716.024	-1.2299	0.00071016	0.024571	--	--	--	--
XM_003122069.2	100512390	79.6548	187.427	-1.2345	0.0017329	0.048047	--	--	--	--
XM_003357329.3	100626812	4234.65	10020.2	-1.2426	0.00046736	0.017886	GO:0005515,GO:0005488,GO:0003674	protein binding,binding,molecular_function	--	--
XM_003127675.4	100515264	164.628	391.946	-1.2514	0.00067706	0.023663	GO:0016020,GO:0031224,GO:0016021,GO:0030234,GO:0019207,GO:0019887,GO:0044425,GO:0004857,GO:0005575,GO:0004860,GO:0019210,GO:0003674	membrane,intrinsic to membrane,integral to membrane,enzyme regulator activity,kinase regulator activity,protein kinase regulator activity,membrane part,enzyme inhibitor activity,cellular_component,protein kinase inhibitor activity,kinase inhibitor activity,molecular_function	--	--
XM_005662885.1	100154009	4406.56	10498.1	-1.2524	0.00046806	0.017886	--	--	--	--
XM_001925025.5	100156281	656.181	1568.24	-1.257	0.00030497	0.012742	--	--	--	--
XM_003130670.3	100524166	1087.56	2599.86	-1.2573	0.00035687	0.014412	--	--	ssc04640,ssc04060,ssc04630	Hematopoietic cell lineage,Cytokine-cytokine receptor interaction,Jak-STAT signaling pathway
XM_003357538.3	100622624	10273.5	24564.8	-1.2577	0.00046527	0.017835	GO:0003824,GO:0019752,GO:0043436,GO:0006082,GO:0006520,GO:0043168,GO:0043167,GO:0000166,GO:1901265,GO:0005524,GO:0032559,GO:0030554,GO:0036094,GO:0008150,GO:0032553,GO:0005488,GO:0017076,GO:0035639,GO:0001883,GO:0032549,GO:0032550,GO:0032555,GO:0001882,GO:0044281,GO:0008152,GO:0044710,GO:1901363,GO:0097159,GO:0016874,GO:0016875,GO:0016876,GO:0043038,GO:0043039,GO:0043170,GO:0009987,GO:1901564,GO:…	catalytic activity,carboxylic acid metabolic process,oxoacid metabolic process,organic acid metabolic process,cellular amino acid metabolic process,anion binding,ion binding,nucleotide binding,nucleoside phosphate binding,ATP binding,adenyl ribonucleotide binding,adenyl nucleotide binding,small molecule binding,biological_process,ribonucleotide binding,binding,purine nucleotide binding,purine rib…	--	--
XM_003123751.2	100512158	836.683	2004.9	-1.2608	0.00046149	0.017785	GO:0019012,GO:0044423,GO:0019028,GO:0006796,GO:0006793,GO:0003824,GO:0043566,GO:0016849,GO:0090407,GO:0043168,GO:0043167,GO:0003690,GO:0000166,GO:1901265,GO:0005524,GO:0009190,GO:0032559,GO:0030554,GO:0036094,GO:1901293,GO:0009187,GO:0003677,GO:0008150,GO:0032553,GO:0005488,GO:0005575,GO:0016829,GO:0030983,GO:0009165,GO:0017076,GO:0035639,GO:0001883,GO:0032549,GO:0032550,GO:0006298,GO:0032555,GO:…	virion,virion part,viral capsid,phosphate-containing compound metabolic process,phosphorus metabolic process,catalytic activity,structure-specific DNA binding,phosphorus-oxygen lyase activity,organophosphate biosynthetic process,anion binding,ion binding,double-stranded DNA binding,nucleotide binding,nucleoside phosphate binding,ATP binding,cyclic nucleotide biosynthetic process,adenyl ribonucleo…	ssc05200,ssc05210,ssc03430	Pathways in cancer,Colorectal cancer,Mismatch repair
NM_214400.1	399501	144.769	348.214	-1.2662	0.00063882	0.022555	GO:0006858,GO:0016020,GO:0031224,GO:0016021,GO:0006810,GO:0051234,GO:0051179,GO:0044425,GO:0008150,GO:0005575,GO:0023052,GO:0044700,GO:0044699,GO:0007154,GO:0044763,GO:0007165,GO:0050896,GO:0007166,GO:0051716,GO:0009987,GO:0003674,GO:0050789,GO:0065007,GO:0050794,GO:0004872,GO:0038023,GO:0004871,GO:0060089,GO:0007186,GO:0004888,GO:0004930	extracellular transport,membrane,intrinsic to membrane,integral to membrane,transport,establishment of localization,localization,membrane part,biological_process,cellular_component,signaling,single organism signaling,single-organism process,cell communication,single-organism cellular process,signal transduction,response to stimulus,cell surface receptor signaling pathway,cellular response to stim…	ssc04080	Neuroactive ligand-receptor interaction
XM_005659847.1	100736660	136.328	328.023	-1.2667	0.00074224	0.025354	GO:0005515,GO:0005488,GO:0003674	protein binding,binding,molecular_function	ssc04960,ssc04144,ssc04120	Aldosterone-regulated sodium reabsorption,Endocytosis,Ubiquitin mediated proteolysis
XM_003362163.2	100625317	870.455	2099.52	-1.2702	0.00047937	0.01826	GO:0006508,GO:0003824,GO:0016787,GO:0019538,GO:0005515,GO:0000808,GO:0004221,GO:0044267,GO:0016790,GO:0006511,GO:0019941,GO:0043632,GO:0008150,GO:0005488,GO:0005575,GO:0044257,GO:0051603,GO:0009056,GO:0030163,GO:0006260,GO:0008152,GO:0016788,GO:0043228,GO:0043232,GO:0044265,GO:0043234,GO:0009057,GO:1901575,GO:0043170,GO:0044248,GO:0044427,GO:0009987,GO:0005694,GO:0003674,GO:0044422,GO:0044238,GO:…	proteolysis,catalytic activity,hydrolase activity,protein metabolic process,protein binding,origin recognition complex,ubiquitin thiolesterase activity,cellular protein metabolic process,thiolester hydrolase activity,ubiquitin-dependent protein catabolic process,modification-dependent protein catabolic process,modification-dependent macromolecule catabolic process,biological_process,binding,cellu…	--	--
XM_005656912.1	100622193	207.132	499.836	-1.2709	0.00062416	0.022167	--	--	--	--
XM_005658849.1	100621971	45.2714	109.246	-1.2709	0.0014706	0.042533	GO:0044283,GO:0006790,GO:0016053,GO:0046394,GO:0044711,GO:0008716,GO:0044272,GO:0006750,GO:0006575,GO:0008652,GO:0042398,GO:0019184,GO:0003824,GO:0043604,GO:0006749,GO:0043043,GO:0019752,GO:0043436,GO:0006082,GO:0043603,GO:0006520,GO:0004363,GO:0043168,GO:0043167,GO:0016881,GO:0006518,GO:0046872,GO:0000166,GO:1901265,GO:0005524,GO:0043169,GO:0032559,GO:0030554,GO:0036094,GO:0016879,GO:0008150,GO:…	small molecule biosynthetic process,sulfur compound metabolic process,organic acid biosynthetic process,carboxylic acid biosynthetic process,single-organism biosynthetic process,D-alanine-D-alanine ligase activity,sulfur compound biosynthetic process,glutathione biosynthetic process,cellular modified amino acid metabolic process,cellular amino acid biosynthetic process,cellular modified amino aci…	--	--
XM_005657639.1	100526145	5158.37	12463.3	-1.2727	0.00046937	0.017907	GO:0006810,GO:0051234,GO:0017016,GO:0031267,GO:0051020,GO:0051179,GO:0005515,GO:0019899,GO:0008150,GO:0005488,GO:0008536,GO:0044699,GO:0046907,GO:0044763,GO:0006886,GO:0034613,GO:0070727,GO:0051649,GO:0071702,GO:0051641,GO:0033036,GO:0015031,GO:0045184,GO:0008104,GO:0009987,GO:0003674	transport,establishment of localization,Ras GTPase binding,small GTPase binding,GTPase binding,localization,protein binding,enzyme binding,biological_process,binding,Ran GTPase binding,single-organism process,intracellular transport,single-organism cellular process,intracellular protein transport,cellular protein localization,cellular macromolecule localization,establishment of localization in ce…	--	--
NM_001243838.1	100511435	85.6694	207.656	-1.2773	0.00087536	0.028645	GO:0005509,GO:0043167,GO:0046872,GO:0043169,GO:0005488,GO:0003674	calcium ion binding,ion binding,metal ion binding,cation binding,binding,molecular_function	--	--
NM_213879.1	396912	296.12	717.981	-1.2778	0.00044882	0.017454	GO:0043565,GO:0003896,GO:0001071,GO:0003700,GO:0003824,GO:0016787,GO:0019538,GO:0016740,GO:0016772,GO:0043167,GO:0046872,GO:0044267,GO:0043169,GO:0003677,GO:0008150,GO:0005488,GO:0003899,GO:0008152,GO:0006413,GO:1901363,GO:0097159,GO:0003743,GO:0016817,GO:0017111,GO:0043170,GO:0016462,GO:0034062,GO:0009987,GO:0003674,GO:0016818,GO:0008135,GO:0050789,GO:0065007,GO:0044238,GO:0046914,GO:0010468,GO:…	sequence-specific DNA binding,DNA primase activity,nucleic acid binding transcription factor activity,sequence-specific DNA binding transcription factor activity,catalytic activity,hydrolase activity,protein metabolic process,transferase activity,transferase activity, transferring phosphorus-containing groups,ion binding,metal ion binding,cellular protein metabolic process,cation binding,DNA bind…	--	--
NM_001122983.1	414408	2607.37	6347.02	-1.2835	0.00046175	0.017785	GO:0003824,GO:0005506,GO:0043167,GO:0046872,GO:0043169,GO:0005488,GO:0003674,GO:0046914	catalytic activity,iron ion binding,ion binding,metal ion binding,cation binding,binding,molecular_function,transition metal ion binding	ssc00330,ssc00480,ssc01100	Arginine and proline metabolism,Glutathione metabolism,Metabolic pathways
XM_003125420.4	100518964	4499	11086.3	-1.3011	0.00040326	0.015939	--	--	--	--
XM_003354222.3	100523594	13973.7	34596.6	-1.3079	0.0016963	0.047434	GO:0019012,GO:0044423,GO:0019028,GO:0006464,GO:0036211,GO:0008289,GO:0018193,GO:0043412,GO:0001071,GO:0003700,GO:0019538,GO:0003707,GO:0004879,GO:0004882,GO:0030521,GO:0030518,GO:0030522,GO:0005515,GO:0043168,GO:0043167,GO:0000981,GO:0000166,GO:1901265,GO:0044267,GO:0036094,GO:0003677,GO:0008150,GO:0032553,GO:0005488,GO:0005575,GO:0017076,GO:0005496,GO:0035639,GO:0001883,GO:0032549,GO:0032550,GO:…	virion,virion part,viral capsid,cellular protein modification process,protein modification process,lipid binding,peptidyl-amino acid modification,macromolecule modification,nucleic acid binding transcription factor activity,sequence-specific DNA binding transcription factor activity,protein metabolic process,steroid hormone receptor activity,ligand-activated sequence-specific DNA binding RNA poly…	--	--
XM_003126987.2	100519899	186.182	463.248	-1.3151	0.00031433	0.012995	GO:0019012,GO:0044423,GO:0019028,GO:0043167,GO:0046872,GO:0043169,GO:0005488,GO:0005575,GO:0003674	virion,virion part,viral capsid,ion binding,metal ion binding,cation binding,binding,cellular_component,molecular_function	--	--
XM_005669733.1	100153462	961.066	2392.39	-1.3157	0.00027314	0.011696	GO:0044707,GO:0016020,GO:0032501,GO:0005576,GO:0005515,GO:0008150,GO:0022414,GO:0005488,GO:0005575,GO:0007339,GO:0009988,GO:0035036,GO:0008037,GO:0007338,GO:0009566,GO:0044702,GO:0048610,GO:0044699,GO:0019953,GO:0044763,GO:0000003,GO:0009987,GO:0003674	single-multicellular organism process,membrane,multicellular organismal process,extracellular region,protein binding,biological_process,reproductive process,binding,cellular_component,binding of sperm to zona pellucida,cell-cell recognition,sperm-egg recognition,cell recognition,single fertilization,fertilization,single organism reproductive process,cellular process involved in reproduction,singl…	--	--
XM_003126976.3	100517716	189.438	472.463	-1.3185	0.00094538	0.030646	GO:0015081,GO:0006836,GO:0015370,GO:0005326,GO:0005328,GO:0015291,GO:0015293,GO:0015294,GO:0022804,GO:0016020,GO:0044765,GO:0031224,GO:0016021,GO:0006810,GO:0051234,GO:0046873,GO:0015077,GO:0051179,GO:0022857,GO:0044425,GO:0005215,GO:0022890,GO:0008324,GO:0015075,GO:0008150,GO:0022891,GO:0005575,GO:0044699,GO:0022892,GO:0003674	sodium ion transmembrane transporter activity,neurotransmitter transport,solute:sodium symporter activity,neurotransmitter transporter activity,neurotransmitter:sodium symporter activity,secondary active transmembrane transporter activity,symporter activity,solute:cation symporter activity,active transmembrane transporter activity,membrane,single-organism transport,intrinsic to membrane,integral …	--	--
XM_003130159.3	100523985	306.315	766.396	-1.3231	0.00020485	0.0091782	GO:0005515,GO:0005488,GO:0003674	protein binding,binding,molecular_function	ssc04145,ssc04962,ssc05132	Phagosome,Vasopressin-regulated water reabsorption,Salmonella infection
XM_003356291.3	100620771	96.5613	242.031	-1.3257	0.0003311	0.013553	GO:0005198,GO:0005882,GO:0045111,GO:0005856,GO:0044430,GO:0005575,GO:0043228,GO:0043232,GO:0043234,GO:0003674,GO:0044422,GO:0044446,GO:0032991,GO:0043229,GO:0043226,GO:0044424,GO:0005623,GO:0044464,GO:0005622	structural molecule activity,intermediate filament,intermediate filament cytoskeleton,cytoskeleton,cytoskeletal part,cellular_component,non-membrane-bounded organelle,intracellular non-membrane-bounded organelle,protein complex,molecular_function,organelle part,intracellular organelle part,macromolecular complex,intracellular organelle,organelle,intracellular part,cell,cell part,intracellular	--	--
XM_005658498.1	100627772	123.843	311.241	-1.3295	0.0014277	0.041541	GO:0008373,GO:0006464,GO:0036211,GO:0006486,GO:0009101,GO:0043413,GO:0070085,GO:0009100,GO:0043412,GO:0003824,GO:0044723,GO:0019538,GO:0016740,GO:0016757,GO:1901137,GO:0044267,GO:0005975,GO:0008150,GO:0008152,GO:1901135,GO:0043170,GO:0009987,GO:0003674,GO:0044238,GO:0071704,GO:0044237,GO:0044260,GO:0009058,GO:0044249,GO:1901576,GO:0009059,GO:0034645	sialyltransferase activity,cellular protein modification process,protein modification process,protein glycosylation,glycoprotein biosynthetic process,macromolecule glycosylation,glycosylation,glycoprotein metabolic process,macromolecule modification,catalytic activity,single-organism carbohydrate metabolic process,protein metabolic process,transferase activity,transferase activity, transferring g…	ssc00512,ssc00603,ssc00604,ssc00533,ssc01100	Mucin type O-Glycan biosynthesis,Glycosphingolipid biosynthesis - globo series,Glycosphingolipid biosynthesis - ganglio series,Glycosaminoglycan biosynthesis - keratan sulfate,Metabolic pathways
XM_005668670.1	100739604	65.0055	165.618	-1.3492	0.00070549	0.024462	GO:0010646,GO:0023051,GO:0048583,GO:0009968,GO:0010648,GO:0023057,GO:0048585,GO:0009966,GO:0023021,GO:0038032,GO:0045744,GO:0008277,GO:0048519,GO:0048523,GO:0008150,GO:0023052,GO:0044700,GO:0044699,GO:0007154,GO:0044763,GO:0007165,GO:0050896,GO:0007166,GO:0051716,GO:0009987,GO:0050789,GO:0065007,GO:0050794,GO:0007186	regulation of cell communication,regulation of signaling,regulation of response to stimulus,negative regulation of signal transduction,negative regulation of cell communication,negative regulation of signaling,negative regulation of response to stimulus,regulation of signal transduction,termination of signal transduction,termination of G-protein coupled receptor signaling pathway,negative regulat…	--	--
XM_003125849.3	100520560	93.7428	239.757	-1.3548	0.00037861	0.01516	GO:0016055,GO:0032502,GO:0044707,GO:0005102,GO:0032501,GO:0007275,GO:0005576,GO:0005515,GO:0008150,GO:0005488,GO:0005575,GO:0023052,GO:0044700,GO:0044699,GO:0007154,GO:0044763,GO:0007165,GO:0050896,GO:0007166,GO:0051716,GO:0009987,GO:0003674,GO:0050789,GO:0065007,GO:0050794	Wnt receptor signaling pathway,developmental process,single-multicellular organism process,receptor binding,multicellular organismal process,multicellular organismal development,extracellular region,protein binding,biological_process,binding,cellular_component,signaling,single organism signaling,single-organism process,cell communication,single-organism cellular process,signal transduction,respon…	ssc05200,ssc05205,ssc04340,ssc04310,ssc04390,ssc05217,ssc05166,ssc04916	Pathways in cancer,Proteoglycans in cancer,Hedgehog signaling pathway,Wnt signaling pathway,Hippo signaling pathway,Basal cell carcinoma,HTLV-I infection,Melanogenesis
XM_003355080.2	100156626	628.197	1610.51	-1.3582	0.00015384	0.0072992	GO:0016020,GO:0009579,GO:0044436,GO:0009522,GO:0009521,GO:0034357,GO:0009538,GO:0044425,GO:0015979,GO:0008150,GO:0005575,GO:0008152,GO:0043234,GO:0000989,GO:0003712,GO:0000988,GO:0043233,GO:0070013,GO:0044428,GO:0031974,GO:0031981,GO:0043170,GO:0009987,GO:0005654,GO:0044451,GO:0003674,GO:0050789,GO:0044422,GO:0065007,GO:0044238,GO:0010468,GO:0044446,GO:0071704,GO:0050794,GO:2000112,GO:0006355,GO:…	membrane,thylakoid,thylakoid part,photosystem I,photosystem,photosynthetic membrane,photosystem I reaction center,membrane part,photosynthesis,biological_process,cellular_component,metabolic process,protein complex,transcription factor binding transcription factor activity,transcription cofactor activity,protein binding transcription factor activity,organelle lumen,intracellular organelle lumen,n…	--	--
XM_003122960.4	397173	309.322	793.581	-1.3593	0.0017017	0.047455	GO:0008219,GO:0016265,GO:0008150,GO:0044699,GO:0044763,GO:0009987	cell death,death,biological_process,single-organism process,single-organism cellular process,cellular process	--	--
XM_005665916.1	100157423	31.5675	81.1041	-1.3613	0.0016972	0.047434	GO:0016020,GO:0006810,GO:0051234,GO:0051179,GO:0005515,GO:0044425,GO:0008150,GO:0005488,GO:0005575,GO:0044699,GO:0046907,GO:0044763,GO:0006886,GO:0043234,GO:0034613,GO:0070727,GO:0051649,GO:0071702,GO:0051641,GO:0033036,GO:0015031,GO:0045184,GO:0008104,GO:0009987,GO:0003674,GO:0032991,GO:0030117,GO:0048475,GO:0044444,GO:0005737,GO:0016192,GO:0044424,GO:0005623,GO:0044464,GO:0005622	membrane,transport,establishment of localization,localization,protein binding,membrane part,biological_process,binding,cellular_component,single-organism process,intracellular transport,single-organism cellular process,intracellular protein transport,protein complex,cellular protein localization,cellular macromolecule localization,establishment of localization in cell,organic substance transport,…	--	--
XM_003128378.4	100514850	31.119	80.1118	-1.3642	0.0018178	0.049886	GO:0003774,GO:0003824,GO:0016787,GO:0008092,GO:0005515,GO:0043168,GO:0043167,GO:0008017,GO:0000166,GO:1901265,GO:0005524,GO:0015631,GO:0032559,GO:0030554,GO:0036094,GO:0008150,GO:0032553,GO:0005488,GO:0017076,GO:0035639,GO:0001883,GO:0032549,GO:0032550,GO:0032555,GO:0001882,GO:0044699,GO:0044763,GO:0003777,GO:1901363,GO:0097159,GO:0007018,GO:0006928,GO:0016817,GO:0017111,GO:0016462,GO:0009987,GO:…	motor activity,catalytic activity,hydrolase activity,cytoskeletal protein binding,protein binding,anion binding,ion binding,microtubule binding,nucleotide binding,nucleoside phosphate binding,ATP binding,tubulin binding,adenyl ribonucleotide binding,adenyl nucleotide binding,small molecule binding,biological_process,ribonucleotide binding,binding,purine nucleotide binding,purine ribonucleoside tr…	--	--
XM_005672249.1	397167	75.6127	194.786	-1.3652	0.00055658	0.02049	GO:0016020,GO:0044765,GO:0006810,GO:0051234,GO:0046873,GO:0015077,GO:0051179,GO:0005216,GO:0022838,GO:0015267,GO:0022803,GO:0022857,GO:0005215,GO:0022890,GO:0022843,GO:0008324,GO:0015075,GO:0008150,GO:0022891,GO:0005575,GO:0005244,GO:0022832,GO:0006811,GO:0044699,GO:0022892,GO:0005261,GO:0022836,GO:0022839,GO:0005267,GO:0005249,GO:0015079,GO:0003674	membrane,single-organism transport,transport,establishment of localization,metal ion transmembrane transporter activity,monovalent inorganic cation transmembrane transporter activity,localization,ion channel activity,substrate-specific channel activity,channel activity,passive transmembrane transporter activity,transmembrane transporter activity,transporter activity,inorganic cation transmembrane…	--	--
XM_003133530.2	100525259	384.108	999.601	-1.3798	0.00013973	0.006749	GO:0016020,GO:0031224,GO:0016021,GO:0044425,GO:0003677,GO:0005488,GO:0005575,GO:1901363,GO:0097159,GO:0003674,GO:0003676	membrane,intrinsic to membrane,integral to membrane,membrane part,DNA binding,binding,cellular_component,heterocyclic compound binding,organic cyclic compound binding,molecular_function,nucleic acid binding	--	--
NM_214010.1	397073	373.315	977.932	-1.3893	0.00013257	0.0064809	GO:0016055,GO:0016020,GO:0003824,GO:0051704,GO:0016787,GO:0044403,GO:0044419,GO:0019083,GO:0016032,GO:0044764,GO:0043168,GO:0043167,GO:0000166,GO:1901265,GO:0005524,GO:0032559,GO:0030554,GO:0036094,GO:0019080,GO:0008150,GO:0032553,GO:0005488,GO:0005575,GO:0017076,GO:0035639,GO:0001883,GO:0032549,GO:0032550,GO:0032555,GO:0019001,GO:0001882,GO:0023052,GO:0044700,GO:0044699,GO:0007154,GO:0005525,GO:…	Wnt receptor signaling pathway,membrane,catalytic activity,multi-organism process,hydrolase activity,symbiosis, encompassing mutualism through parasitism,interspecies interaction between organisms,viral transcription,viral process,multi-organism cellular process,anion binding,ion binding,nucleotide binding,nucleoside phosphate binding,ATP binding,adenyl ribonucleotide binding,adenyl nucleotide bi…	ssc02010,ssc04976	ABC transporters,Bile secretion
NM_001243811.1	100511070	117.712	309.498	-1.3947	0.00023378	0.01021	--	--	ssc04724	Glutamatergic synapse
NM_001204935.1	100522376	35.1488	92.5172	-1.3962	0.0011421	0.035282	GO:0003677,GO:0008150,GO:0005488,GO:0008152,GO:0006352,GO:1901363,GO:0097159,GO:0043170,GO:0009987,GO:0003674,GO:0044238,GO:0071704,GO:0018130,GO:0044237,GO:1901362,GO:0034654,GO:0032774,GO:0044271,GO:0044260,GO:0006351,GO:0019438,GO:0009058,GO:0044249,GO:1901576,GO:0003676,GO:0009059,GO:0034645,GO:0090304,GO:0016070,GO:1901360,GO:0046483,GO:0006807,GO:0006725,GO:0006139,GO:0034641,GO:0010467	DNA binding,biological_process,binding,metabolic process,DNA-dependent transcription, initiation,heterocyclic compound binding,organic cyclic compound binding,macromolecule metabolic process,cellular process,molecular_function,primary metabolic process,organic substance metabolic process,heterocycle biosynthetic process,cellular metabolic process,organic cyclic compound biosynthetic process,nucle…	ssc03460	Fanconi anemia pathway
XM_003481681.2	100155884	535.495	1417.26	-1.4042	8.54e-05	0.0044763	GO:0043168,GO:0043167,GO:0046872,GO:0000166,GO:1901265,GO:0005524,GO:0043169,GO:0032559,GO:0030554,GO:0036094,GO:0008150,GO:0032553,GO:0005488,GO:0005575,GO:0017076,GO:0035639,GO:0001883,GO:0032549,GO:0032550,GO:0032555,GO:0019001,GO:0001882,GO:0023052,GO:0044700,GO:0044699,GO:0007154,GO:0005525,GO:0032561,GO:0044763,GO:0007165,GO:0050896,GO:1901363,GO:0097159,GO:0007264,GO:0051716,GO:0035556,GO:…	anion binding,ion binding,metal ion binding,nucleotide binding,nucleoside phosphate binding,ATP binding,cation binding,adenyl ribonucleotide binding,adenyl nucleotide binding,small molecule binding,biological_process,ribonucleotide binding,binding,cellular_component,purine nucleotide binding,purine ribonucleoside triphosphate binding,purine nucleoside binding,ribonucleoside binding,purine ribonuc…	--	--
XM_005660298.1	102166244	137.005	363.4	-1.4073	0.00074224	0.025354	GO:0003824,GO:0016787,GO:0005515,GO:0005488,GO:0016817,GO:0003674	catalytic activity,hydrolase activity,protein binding,binding,hydrolase activity, acting on acid anhydrides,molecular_function	--	--
XM_005657269.1	102167990	29.4155	78.4113	-1.4145	0.001095	0.03421	GO:0019012,GO:0044423,GO:0019028,GO:0019031,GO:0036338,GO:0005198,GO:0043167,GO:0046872,GO:0043169,GO:0005488,GO:0005575,GO:1901363,GO:0097159,GO:0003674,GO:0046914,GO:0008270,GO:0003676	virion,virion part,viral capsid,viral envelope,viral membrane,structural molecule activity,ion binding,metal ion binding,cation binding,binding,cellular_component,heterocyclic compound binding,organic cyclic compound binding,molecular_function,transition metal ion binding,zinc ion binding,nucleic acid binding	--	--
XM_005669543.1	100739175	757.947	2023.86	-1.4169	8.06e-05	0.0042662	GO:0008233,GO:0070011,GO:0004175,GO:0003824,GO:0016787,GO:0008238,GO:0016740,GO:0005515,GO:0008242,GO:0005488,GO:0004197,GO:0016788,GO:0008234,GO:0016817,GO:0003674	peptidase activity,peptidase activity, acting on L-amino acid peptides,endopeptidase activity,catalytic activity,hydrolase activity,exopeptidase activity,transferase activity,protein binding,omega peptidase activity,binding,cysteine-type endopeptidase activity,hydrolase activity, acting on ester bonds,cysteine-type peptidase activity,hydrolase activity, acting on acid anhydrides,molecular_function	--	--
XM_003356370.2	100620087	42.4451	113.457	-1.4185	0.00078967	0.026598	GO:0006508,GO:0003824,GO:0016787,GO:0019538,GO:0005515,GO:0004221,GO:0044267,GO:0016790,GO:0006511,GO:0019941,GO:0043632,GO:0008150,GO:0005488,GO:0044257,GO:0051603,GO:0009056,GO:0030163,GO:0008152,GO:0016788,GO:0044265,GO:0009057,GO:1901575,GO:0043170,GO:0044248,GO:0009987,GO:0003674,GO:0044238,GO:0071704,GO:0044237,GO:0044260	proteolysis,catalytic activity,hydrolase activity,protein metabolic process,protein binding,ubiquitin thiolesterase activity,cellular protein metabolic process,thiolester hydrolase activity,ubiquitin-dependent protein catabolic process,modification-dependent protein catabolic process,modification-dependent macromolecule catabolic process,biological_process,binding,cellular protein catabolic proce…	--	--
XM_003129032.2	100523263	11962.8	32212.8	-1.4291	6.27e-05	0.003471	GO:0044707,GO:0032501,GO:0003012,GO:0006936,GO:0006937,GO:0006939,GO:0006940,GO:0090257,GO:0044057,GO:0003008,GO:0051239,GO:0008150,GO:0044699,GO:0050789,GO:0065007	single-multicellular organism process,multicellular organismal process,muscle system process,muscle contraction,regulation of muscle contraction,smooth muscle contraction,regulation of smooth muscle contraction,regulation of muscle system process,regulation of system process,system process,regulation of multicellular organismal process,biological_process,single-organism process,regulation of biol…	ssc04080	Neuroactive ligand-receptor interaction
XM_005673372.1	100623053	22.0014	59.3782	-1.4323	0.0017299	0.048021	--	--	--	--
NM_214020.1	397083	586.871	1588.34	-1.4364	6.26e-05	0.003471	--	--	ssc04510,ssc04151,ssc04144,ssc04010,ssc05200,ssc04060,ssc04014,ssc04066,ssc05218,ssc04810,ssc05219,ssc05215,ssc04012,ssc05212,ssc05213,ssc05223,ssc04540,ssc05214,ssc05160	Focal adhesion,PI3K-Akt signaling pathway,Endocytosis,MAPK signaling pathway,Pathways in cancer,Cytokine-cytokine receptor interaction,Ras signaling pathway,HIF-1 signaling pathway,Melanoma,Regulation of actin cytoskeleton,Bladder cancer,Prostate cancer,ErbB signaling pathway,Pancreatic cancer,Endometrial cancer,Non-small cell lung cancer,Gap junction,Glioma,Hepatitis C
XM_003132266.4	100513377	183.172	498.132	-1.4433	7.15e-05	0.0038981	--	--	--	--
XM_005667013.1	100739517	163.177	443.75	-1.4433	7.17e-05	0.0038981	GO:0016055,GO:0016020,GO:0008150,GO:0005575,GO:0023052,GO:0044700,GO:0044699,GO:0007154,GO:0044763,GO:0007165,GO:0050896,GO:0007166,GO:0051716,GO:0009987,GO:0050789,GO:0065007,GO:0050794	Wnt receptor signaling pathway,membrane,biological_process,cellular_component,signaling,single organism signaling,single-organism process,cell communication,single-organism cellular process,signal transduction,response to stimulus,cell surface receptor signaling pathway,cellular response to stimulus,cellular process,regulation of biological process,biological regulation,regulation of cellular pro…	ssc02010,ssc04976	ABC transporters,Bile secretion
XM_001925721.5	100152644	33.8118	92.1019	-1.4457	0.00075461	0.025704	--	--	--	--
XM_001926313.4	100154858	47.6334	129.762	-1.4458	0.00031065	0.012868	GO:0016301,GO:0006464,GO:0036211,GO:0006796,GO:0006793,GO:0043412,GO:0016310,GO:0003824,GO:0004672,GO:0006468,GO:0019538,GO:0016773,GO:0016740,GO:0016772,GO:0043168,GO:0043167,GO:0000166,GO:1901265,GO:0044267,GO:0005524,GO:0032559,GO:0030554,GO:0036094,GO:0008150,GO:0032553,GO:0005488,GO:0017076,GO:0035639,GO:0001883,GO:0032549,GO:0032550,GO:0032555,GO:0001882,GO:0008152,GO:1901363,GO:0097159,GO:…	kinase activity,cellular protein modification process,protein modification process,phosphate-containing compound metabolic process,phosphorus metabolic process,macromolecule modification,phosphorylation,catalytic activity,protein kinase activity,protein phosphorylation,protein metabolic process,phosphotransferase activity, alcohol group as acceptor,transferase activity,transferase activity, trans…	--	--
NM_001195374.1	100337657	100.046	272.662	-1.4465	0.00012441	0.0061318	GO:0043167,GO:0046872,GO:0043169,GO:0005488,GO:0003674	ion binding,metal ion binding,cation binding,binding,molecular_function	ssc05206	MicroRNAs in cancer
XM_003131916.4	100514319	1596.32	4359.13	-1.4493	5.93e-05	0.0033312	GO:0019012,GO:0044423,GO:0008083,GO:0019028,GO:0005102,GO:0016020,GO:0030234,GO:0008092,GO:0005515,GO:0030695,GO:0008017,GO:0008047,GO:0015631,GO:0060589,GO:0003677,GO:0008150,GO:0005488,GO:0005575,GO:0005096,GO:0008152,GO:1901363,GO:0097159,GO:0043170,GO:0009987,GO:0003674,GO:0050789,GO:0065007,GO:0044238,GO:0010468,GO:0071704,GO:0050794,GO:2000112,GO:0006355,GO:0010556,GO:0031326,GO:0009889,GO:…	virion,virion part,growth factor activity,viral capsid,receptor binding,membrane,enzyme regulator activity,cytoskeletal protein binding,protein binding,GTPase regulator activity,microtubule binding,enzyme activator activity,tubulin binding,nucleoside-triphosphatase regulator activity,DNA binding,biological_process,binding,cellular_component,GTPase activator activity,metabolic process,heterocyclic…	ssc04144	Endocytosis
XM_003356068.2	100627336	22.3269	61.1257	-1.453	0.0016586	0.046575	GO:0043565,GO:0005576,GO:0005515,GO:0003677,GO:0005488,GO:0005575,GO:0005516,GO:1901363,GO:0097159,GO:0003674,GO:0003676,GO:0005634,GO:0043231,GO:0043227,GO:0043229,GO:0043226,GO:0044424,GO:0005623,GO:0044464,GO:0005622	sequence-specific DNA binding,extracellular region,protein binding,DNA binding,binding,cellular_component,calmodulin binding,heterocyclic compound binding,organic cyclic compound binding,molecular_function,nucleic acid binding,nucleus,intracellular membrane-bounded organelle,membrane-bounded organelle,intracellular organelle,organelle,intracellular part,cell,cell part,intracellular	--	--
XM_005658169.1	100517583	475.773	1303.43	-1.454	5.43e-05	0.0031228	--	--	--	--
XM_005656687.1	100620255	26.729	73.4209	-1.4578	0.0010465	0.033211	--	--	--	--
NM_214105.1	397193	22.7679	62.5568	-1.4582	0.0012716	0.038197	GO:0016301,GO:0006464,GO:0036211,GO:0006796,GO:0006793,GO:0043412,GO:0016310,GO:0003824,GO:0004672,GO:0006468,GO:0019538,GO:0016773,GO:0016740,GO:0016772,GO:0043168,GO:0043167,GO:0000166,GO:1901265,GO:0044267,GO:0005524,GO:0032559,GO:0030554,GO:0036094,GO:0008150,GO:0032553,GO:0005488,GO:0017076,GO:0035639,GO:0001883,GO:0032549,GO:0032550,GO:0032555,GO:0001882,GO:0008152,GO:1901363,GO:0097159,GO:…	kinase activity,cellular protein modification process,protein modification process,phosphate-containing compound metabolic process,phosphorus metabolic process,macromolecule modification,phosphorylation,catalytic activity,protein kinase activity,protein phosphorylation,protein metabolic process,phosphotransferase activity, alcohol group as acceptor,transferase activity,transferase activity, trans…	ssc00230	Purine metabolism
XM_005657614.1	102159749	210.368	578.344	-1.459	7.72e-05	0.0041532	--	--	--	--
XM_003361314.3	100621671	127.393	350.858	-1.4616	7.95e-05	0.0042235	GO:0030246,GO:0001871,GO:0030247,GO:0016020,GO:0044283,GO:0006790,GO:0016053,GO:0046394,GO:0044711,GO:0044272,GO:0006750,GO:0006575,GO:0008652,GO:0042398,GO:0019184,GO:0003824,GO:0043604,GO:0006749,GO:0004357,GO:0016787,GO:0031224,GO:0043043,GO:0019752,GO:0005044,GO:0038024,GO:0016021,GO:0043436,GO:0006082,GO:0043603,GO:0006520,GO:0008484,GO:0043167,GO:0044425,GO:0016881,GO:0006518,GO:0046872,GO:…	carbohydrate binding,pattern binding,polysaccharide binding,membrane,small molecule biosynthetic process,sulfur compound metabolic process,organic acid biosynthetic process,carboxylic acid biosynthetic process,single-organism biosynthetic process,sulfur compound biosynthetic process,glutathione biosynthetic process,cellular modified amino acid metabolic process,cellular amino acid biosynthetic pr…	ssc00770,ssc00740,ssc00500,ssc01100,ssc00760,ssc00230	Pantothenate and CoA biosynthesis,Riboflavin metabolism,Starch and sucrose metabolism,Metabolic pathways,Nicotinate and nicotinamide metabolism,Purine metabolism
XM_005665359.1	397126	259.886	716.113	-1.4623	4.46e-05	0.002665	GO:0016020,GO:0031224,GO:0016021,GO:0044425,GO:0008150,GO:0005575,GO:0023052,GO:0044700,GO:0044699,GO:0007154,GO:0044763,GO:0007165,GO:0050896,GO:0007166,GO:0051716,GO:0009987,GO:0003674,GO:0050789,GO:0065007,GO:0050794,GO:0004872,GO:0038023,GO:0004871,GO:0060089,GO:0007186,GO:0004888,GO:0004930	membrane,intrinsic to membrane,integral to membrane,membrane part,biological_process,cellular_component,signaling,single organism signaling,single-organism process,cell communication,single-organism cellular process,signal transduction,response to stimulus,cell surface receptor signaling pathway,cellular response to stimulus,cellular process,molecular_function,regulation of biological process,bio…	ssc04080,ssc04020	Neuroactive ligand-receptor interaction,Calcium signaling pathway
XM_003130272.3	100521143	192.496	531.036	-1.464	7.88e-05	0.004208	GO:0022610,GO:0007160,GO:0031589,GO:0007155,GO:0005509,GO:0005576,GO:0043167,GO:0046872,GO:0043169,GO:0008150,GO:0005488,GO:0005575,GO:0044699,GO:0044763,GO:0009987,GO:0003674	biological adhesion,cell-matrix adhesion,cell-substrate adhesion,cell adhesion,calcium ion binding,extracellular region,ion binding,metal ion binding,cation binding,biological_process,binding,cellular_component,single-organism process,single-organism cellular process,cellular process,molecular_function	--	--
XM_005667806.1	100511769	49.9428	137.911	-1.4654	0.00037979	0.01516	GO:0016020,GO:0044765,GO:0055085,GO:0031224,GO:0046983,GO:0016021,GO:0006810,GO:0051234,GO:0051179,GO:0005515,GO:0005216,GO:0022838,GO:0015267,GO:0022803,GO:0022857,GO:0044425,GO:0005215,GO:0015075,GO:0008150,GO:0022891,GO:0005488,GO:0005575,GO:0006811,GO:0044699,GO:0022892,GO:0006260,GO:0008152,GO:0044763,GO:0043170,GO:0009987,GO:0003674,GO:0044238,GO:0071704,GO:0006259,GO:0044237,GO:0044260,GO:…	membrane,single-organism transport,transmembrane transport,intrinsic to membrane,protein dimerization activity,integral to membrane,transport,establishment of localization,localization,protein binding,ion channel activity,substrate-specific channel activity,channel activity,passive transmembrane transporter activity,transmembrane transporter activity,membrane part,transporter activity,ion transme…	ssc04010,ssc04728,ssc04930,ssc04726,ssc04725,ssc04721,ssc04730,ssc04020,ssc05032,ssc05033,ssc04724,ssc04723,ssc04742,ssc04727	MAPK signaling pathway,Dopaminergic synapse,Type II diabetes mellitus,Serotonergic synapse,Cholinergic synapse,Synaptic vesicle cycle,Long-term depression,Calcium signaling pathway,Morphine addiction,Nicotine addiction,Glutamatergic synapse,Retrograde endocannabinoid signaling,Taste transduction,GABAergic synapse
NM_001097446.1	100037939	99.1778	274.115	-1.4667	0.00012311	0.0060882	GO:0016810,GO:0003824,GO:0016787,GO:0043167,GO:0046872,GO:0043169,GO:0005488,GO:0016814,GO:0003674,GO:0046914,GO:0008270	hydrolase activity, acting on carbon-nitrogen (but not peptide) bonds,catalytic activity,hydrolase activity,ion binding,metal ion binding,cation binding,binding,hydrolase activity, acting on carbon-nitrogen (but not peptide) bonds, in cyclic amidines,molecular_function,transition metal ion binding,zinc ion binding	--	--
XM_005654883.1	102167481	104.66	289.506	-1.4679	9.36e-05	0.0048213	GO:0046906,GO:0020037,GO:0003824,GO:0005506,GO:0016705,GO:0055114,GO:0043167,GO:0046872,GO:0016491,GO:0043169,GO:0008150,GO:0005488,GO:0008152,GO:0044710,GO:1901363,GO:0097159,GO:0003674,GO:0046914	tetrapyrrole binding,heme binding,catalytic activity,iron ion binding,oxidoreductase activity, acting on paired donors, with incorporation or reduction of molecular oxygen,oxidation-reduction process,ion binding,metal ion binding,oxidoreductase activity,cation binding,biological_process,binding,metabolic process,single-organism metabolic process,heterocyclic compound binding,organic cyclic compou…	ssc00590,ssc01100	Arachidonic acid metabolism,Metabolic pathways
XM_005667438.1	102165603	726.863	2021.29	-1.4755	3.89e-05	0.0024009	GO:0019012,GO:0044423,GO:0019028,GO:0051704,GO:0044403,GO:0044419,GO:0016032,GO:0044764,GO:0008150,GO:0005575,GO:0048610,GO:0019068,GO:0016043,GO:0000003,GO:0022607,GO:0019058,GO:0019067,GO:0071840,GO:0044085,GO:0009987	virion,virion part,viral capsid,multi-organism process,symbiosis, encompassing mutualism through parasitism,interspecies interaction between organisms,viral process,multi-organism cellular process,biological_process,cellular_component,cellular process involved in reproduction,virion assembly,cellular component organization,reproduction,cellular component assembly,viral infectious cycle,viral asse…	ssc04722,ssc04142	Neurotrophin signaling pathway,Lysosome
XM_005657306.1	100156545	446.603	1243.23	-1.477	3.7e-05	0.002306	GO:0005576,GO:0003824,GO:0051704,GO:0009405,GO:0008150,GO:0005575,GO:0008152,GO:0008200,GO:0016248,GO:0016247,GO:0003674	extracellular region,catalytic activity,multi-organism process,pathogenesis,biological_process,cellular_component,metabolic process,ion channel inhibitor activity,channel inhibitor activity,channel regulator activity,molecular_function	ssc00650	Butanoate metabolism
XM_003357080.2	100516747	46.2478	129.305	-1.4833	0.00091128	0.029671	--	--	ssc04730,ssc04080	Long-term depression,Neuroactive ligand-receptor interaction
NM_001243410.1	100153212	479.604	1344.1	-1.4867	2.98e-05	0.0019258	GO:0003824,GO:0016787,GO:0003674	catalytic activity,hydrolase activity,molecular_function	--	--
XM_005674210.1	100512083	319.451	898.153	-1.4914	4.85e-05	0.0028664	GO:0005515,GO:0005488,GO:0003674	protein binding,binding,molecular_function	ssc04960,ssc04144,ssc04120	Aldosterone-regulated sodium reabsorption,Endocytosis,Ubiquitin mediated proteolysis
XM_003123927.2	100524137	538.794	1518.2	-1.4946	2.59e-05	0.0017123	GO:0005198,GO:0005515,GO:0005488,GO:0003674	structural molecule activity,protein binding,binding,molecular_function	--	--
XM_001928505.2	100158199	609.242	1720.14	-1.4974	3.02e-05	0.0019372	GO:0016810,GO:0003824,GO:0016787,GO:0016811,GO:0003674	hydrolase activity, acting on carbon-nitrogen (but not peptide) bonds,catalytic activity,hydrolase activity,hydrolase activity, acting on carbon-nitrogen (but not peptide) bonds, in linear amides,molecular_function	--	--
XM_005674179.1	100515569	445.628	1260.2	-1.4997	4.13e-05	0.0025123	GO:0022610,GO:0007155,GO:0003896,GO:0003824,GO:0016740,GO:0016772,GO:0005515,GO:0008150,GO:0005488,GO:0044699,GO:0003899,GO:0006260,GO:0051082,GO:0008152,GO:0044763,GO:0043170,GO:0034062,GO:0009987,GO:0003674,GO:0044238,GO:0071704,GO:0016779,GO:0006259,GO:0044237,GO:0044260,GO:0009058,GO:0044249,GO:1901576,GO:0009059,GO:0034645,GO:0090304,GO:1901360,GO:0046483,GO:0006807,GO:0006725,GO:0006139,GO:…	biological adhesion,cell adhesion,DNA primase activity,catalytic activity,transferase activity,transferase activity, transferring phosphorus-containing groups,protein binding,biological_process,binding,single-organism process,DNA-directed RNA polymerase activity,DNA replication,unfolded protein binding,metabolic process,single-organism cellular process,macromolecule metabolic process,RNA polymera…	--	--
XM_003130526.3	100521144	31.4257	89.1505	-1.5043	0.00049958	0.018822	GO:0010646,GO:0023051,GO:0048583,GO:0009968,GO:0010648,GO:0023057,GO:0048585,GO:0009966,GO:0023021,GO:0038032,GO:0045744,GO:0008277,GO:0048519,GO:0048523,GO:0008150,GO:0023052,GO:0044700,GO:0044699,GO:0007154,GO:0044763,GO:0007165,GO:0050896,GO:0007166,GO:0051716,GO:0009987,GO:0050789,GO:0065007,GO:0050794,GO:0007186	regulation of cell communication,regulation of signaling,regulation of response to stimulus,negative regulation of signal transduction,negative regulation of cell communication,negative regulation of signaling,negative regulation of response to stimulus,regulation of signal transduction,termination of signal transduction,termination of G-protein coupled receptor signaling pathway,negative regulat…	--	--
NM_001162887.1	100302364	1078.85	3075.67	-1.5114	2.51e-05	0.0016771	GO:0043565,GO:0016020,GO:0001071,GO:0003700,GO:0003824,GO:0016740,GO:0016757,GO:0008375,GO:0016758,GO:0003677,GO:0008150,GO:0005488,GO:0005575,GO:0008194,GO:0008152,GO:1901363,GO:0097159,GO:0043170,GO:0009987,GO:0003674,GO:0050789,GO:0065007,GO:0044238,GO:0010468,GO:0071704,GO:0050794,GO:2000112,GO:0006355,GO:0010556,GO:0031326,GO:0009889,GO:0051252,GO:2001141,GO:0060255,GO:0018130,GO:0044237,GO:…	sequence-specific DNA binding,membrane,nucleic acid binding transcription factor activity,sequence-specific DNA binding transcription factor activity,catalytic activity,transferase activity,transferase activity, transferring glycosyl groups,acetylglucosaminyltransferase activity,transferase activity, transferring hexosyl groups,DNA binding,biological_process,binding,cellular_component,UDP-glycosy…	ssc05166	HTLV-I infection
XM_003357331.3	100524036	536.366	1534.25	-1.5162	2.57e-05	0.0017044	--	--	--	--
XM_003126623.4	100524623	140.664	403.448	-1.5201	5.49e-05	0.0031321	--	--	--	--
XM_005654181.1	102166177	337.216	967.708	-1.5209	2.28e-05	0.0015535	--	--	--	--
XM_005655354.1	100739122	33.0806	95.0347	-1.5225	0.00035077	0.014213	GO:0001071,GO:0003700,GO:0043167,GO:0046872,GO:0043169,GO:0008150,GO:0005488,GO:0005575,GO:0008152,GO:0043170,GO:0009987,GO:0003674,GO:0050789,GO:0065007,GO:0044238,GO:0046914,GO:0010468,GO:0071704,GO:0050794,GO:2000112,GO:0006355,GO:0010556,GO:0031326,GO:0009889,GO:0051252,GO:2001141,GO:0060255,GO:0018130,GO:0044237,GO:1901362,GO:0034654,GO:0032774,GO:0044271,GO:0019219,GO:0051171,GO:0044260,GO:…	nucleic acid binding transcription factor activity,sequence-specific DNA binding transcription factor activity,ion binding,metal ion binding,cation binding,biological_process,binding,cellular_component,metabolic process,macromolecule metabolic process,cellular process,molecular_function,regulation of biological process,biological regulation,primary metabolic process,transition metal ion binding,r…	--	--
XM_005666394.1	100152046	69.2628	199.285	-1.5247	7.42e-05	0.0040172	GO:0016301,GO:0016020,GO:0006464,GO:0036211,GO:0006796,GO:0006793,GO:0043412,GO:0016310,GO:0003824,GO:0004672,GO:0006468,GO:0044723,GO:0019538,GO:0016773,GO:0004674,GO:0016740,GO:0016772,GO:1901137,GO:0043168,GO:0043167,GO:0006629,GO:0000166,GO:1901265,GO:0044267,GO:0005524,GO:0032559,GO:0030554,GO:0036094,GO:0005975,GO:0044255,GO:0008610,GO:0008150,GO:0032553,GO:0005488,GO:0005575,GO:0008653,GO:…	kinase activity,membrane,cellular protein modification process,protein modification process,phosphate-containing compound metabolic process,phosphorus metabolic process,macromolecule modification,phosphorylation,catalytic activity,protein kinase activity,protein phosphorylation,single-organism carbohydrate metabolic process,protein metabolic process,phosphotransferase activity, alcohol group as a…	ssc04010,ssc05206,ssc04668,ssc05219,ssc04713,ssc04722	MAPK signaling pathway,MicroRNAs in cancer,TNF signaling pathway,Bladder cancer,Circadian entrainment,Neurotrophin signaling pathway
XM_003132893.4	100519873	27.1947	78.2558	-1.5249	0.00056442	0.020693	GO:0006508,GO:0003824,GO:0019538,GO:0005515,GO:0043167,GO:0016881,GO:0004842,GO:0019787,GO:0046872,GO:0044267,GO:0043169,GO:0016879,GO:0006511,GO:0019941,GO:0043632,GO:0008150,GO:0005488,GO:0005575,GO:0044257,GO:0051603,GO:0009056,GO:0030163,GO:0008152,GO:0044265,GO:0043234,GO:0009057,GO:1901363,GO:0097159,GO:0044428,GO:1901575,GO:0016874,GO:0043170,GO:0044248,GO:0000151,GO:0009987,GO:0003674,GO:…	proteolysis,catalytic activity,protein metabolic process,protein binding,ion binding,acid-amino acid ligase activity,ubiquitin-protein ligase activity,small conjugating protein ligase activity,metal ion binding,cellular protein metabolic process,cation binding,ligase activity, forming carbon-nitrogen bonds,ubiquitin-dependent protein catabolic process,modification-dependent protein catabolic proc…	--	--
NM_001244614.1	100153985	75.4233	217.095	-1.5252	7.8e-05	0.0041869	GO:0043565,GO:0001071,GO:0003700,GO:0003824,GO:0016787,GO:0005515,GO:0003677,GO:0008150,GO:0005488,GO:0008152,GO:1901363,GO:0097159,GO:0016817,GO:0043170,GO:0009987,GO:0003674,GO:0050789,GO:0065007,GO:0044238,GO:0010468,GO:0071704,GO:0050794,GO:2000112,GO:0006355,GO:0010556,GO:0031326,GO:0009889,GO:0051252,GO:2001141,GO:0060255,GO:0018130,GO:0044237,GO:1901362,GO:0034654,GO:0032774,GO:0044271,GO:…	sequence-specific DNA binding,nucleic acid binding transcription factor activity,sequence-specific DNA binding transcription factor activity,catalytic activity,hydrolase activity,protein binding,DNA binding,biological_process,binding,metabolic process,heterocyclic compound binding,organic cyclic compound binding,hydrolase activity, acting on acid anhydrides,macromolecule metabolic process,cellula…	ssc05202	Transcriptional misregulation in cancer
NM_214220.1	397435	238.666	692.888	-1.5376	2.28e-05	0.0015535	GO:0022804,GO:0046906,GO:0044283,GO:0006555,GO:0006790,GO:0016053,GO:0046394,GO:0044711,GO:0044272,GO:0000096,GO:0006796,GO:0044765,GO:0006793,GO:0008652,GO:0001071,GO:0003700,GO:0003824,GO:1901605,GO:0016787,GO:0055085,GO:0008705,GO:0042084,GO:0019752,GO:0009086,GO:0042626,GO:0043492,GO:0043436,GO:0003707,GO:0006082,GO:0006810,GO:0051234,GO:0000097,GO:0042221,GO:0016740,GO:0046933,GO:0015399,GO:…	active transmembrane transporter activity,tetrapyrrole binding,small molecule biosynthetic process,methionine metabolic process,sulfur compound metabolic process,organic acid biosynthetic process,carboxylic acid biosynthetic process,single-organism biosynthetic process,sulfur compound biosynthetic process,sulfur amino acid metabolic process,phosphate-containing compound metabolic process,single-o…	ssc05205,ssc04961,ssc04915,ssc04917	Proteoglycans in cancer,Endocrine and other factor-regulated calcium reabsorption,Estrogen signaling pathway,Prolactin signaling pathway
XM_005663583.1	100514231	39.583	115.206	-1.5413	0.00017863	0.0082486	GO:0005515,GO:0005488,GO:0003674	protein binding,binding,molecular_function	ssc05204,ssc00480,ssc00982,ssc00980	Chemical carcinogenesis,Glutathione metabolism,Drug metabolism - cytochrome P450,Metabolism of xenobiotics by cytochrome P450
XM_003121197.2	100523651	263.412	773.24	-1.5536	2e-05	0.0013976	GO:0043167,GO:0046872,GO:0043169,GO:0005488,GO:0003674	ion binding,metal ion binding,cation binding,binding,molecular_function	--	--
XM_003134843.3	100519993	52.0175	153.712	-1.5632	0.00077378	0.026172	GO:0043565,GO:0001071,GO:0003700,GO:0003677,GO:0008150,GO:0005488,GO:0008152,GO:1901363,GO:0097159,GO:0043170,GO:0009987,GO:0003674,GO:0050789,GO:0065007,GO:0044238,GO:0010468,GO:0071704,GO:0050794,GO:2000112,GO:0006355,GO:0010556,GO:0031326,GO:0009889,GO:0051252,GO:2001141,GO:0060255,GO:0018130,GO:0044237,GO:1901362,GO:0034654,GO:0032774,GO:0044271,GO:0019219,GO:0051171,GO:0044260,GO:0080090,GO:…	sequence-specific DNA binding,nucleic acid binding transcription factor activity,sequence-specific DNA binding transcription factor activity,DNA binding,biological_process,binding,metabolic process,heterocyclic compound binding,organic cyclic compound binding,macromolecule metabolic process,cellular process,molecular_function,regulation of biological process,biological regulation,primary metaboli…	--	--
XM_005661647.1	100523954	24.1448	71.6405	-1.5691	0.000375	0.015069	GO:0030674,GO:0060090,GO:0016020,GO:0019904,GO:0008093,GO:0017124,GO:0046847,GO:0003824,GO:0016787,GO:0031224,GO:0016021,GO:0006810,GO:0051234,GO:0008092,GO:0051179,GO:0005515,GO:0043168,GO:0043167,GO:0044425,GO:0000166,GO:1901265,GO:0005524,GO:0032559,GO:0030554,GO:0036094,GO:0003677,GO:0008150,GO:0032553,GO:0005488,GO:0005575,GO:0030031,GO:0017076,GO:0035639,GO:0001883,GO:0032549,GO:0032550,GO:…	protein binding, bridging,binding, bridging,membrane,protein domain specific binding,cytoskeletal adaptor activity,SH3 domain binding,filopodium assembly,catalytic activity,hydrolase activity,intrinsic to membrane,integral to membrane,transport,establishment of localization,cytoskeletal protein binding,localization,protein binding,anion binding,ion binding,membrane part,nucleotide binding,nucleos…	ssc05100	Bacterial invasion of epithelial cells
XM_005673495.1	100153052	1475.74	4385.32	-1.5712	9.78e-06	0.00078754	GO:0003824,GO:0016740,GO:0003674,GO:0008168,GO:0016741	catalytic activity,transferase activity,molecular_function,methyltransferase activity,transferase activity, transferring one-carbon groups	ssc00330,ssc00410,ssc00480,ssc00270,ssc01100	Arginine and proline metabolism,beta-Alanine metabolism,Glutathione metabolism,Cysteine and methionine metabolism,Metabolic pathways
NM_001244777.1	100513162	163.086	485.772	-1.5746	1.97e-05	0.0013812	GO:0006810,GO:0051234,GO:0051179,GO:0005515,GO:0008150,GO:0005488,GO:0044699,GO:0046907,GO:0044763,GO:0051649,GO:0051641,GO:0009987,GO:0003674	transport,establishment of localization,localization,protein binding,biological_process,binding,single-organism process,intracellular transport,single-organism cellular process,establishment of localization in cell,cellular localization,cellular process,molecular_function	--	--
XM_005653767.1	100521858	34.6488	103.297	-1.5759	0.0002088	0.009271	GO:0016020,GO:0006464,GO:0036211,GO:0044459,GO:0043412,GO:0003824,GO:0019538,GO:0005886,GO:0044425,GO:0016881,GO:0004842,GO:0019787,GO:0005834,GO:0009898,GO:0019897,GO:0031234,GO:0044267,GO:0016567,GO:0016879,GO:0032446,GO:0070647,GO:0008150,GO:0019898,GO:0005575,GO:0071944,GO:0023052,GO:0044700,GO:0044699,GO:0007154,GO:0008152,GO:0044763,GO:0007165,GO:0050896,GO:0043234,GO:0016874,GO:0007166,GO:…	membrane,cellular protein modification process,protein modification process,plasma membrane part,macromolecule modification,catalytic activity,protein metabolic process,plasma membrane,membrane part,acid-amino acid ligase activity,ubiquitin-protein ligase activity,small conjugating protein ligase activity,heterotrimeric G-protein complex,internal side of plasma membrane,extrinsic to plasma membra…	--	--
XM_003131919.2	100515052	19.1315	57.3078	-1.5828	0.00066659	0.023398	GO:0005576,GO:0051704,GO:0009405,GO:0005515,GO:0008219,GO:0016265,GO:0008150,GO:0005488,GO:0005575,GO:0044699,GO:0044763,GO:0009987,GO:0003674	extracellular region,multi-organism process,pathogenesis,protein binding,cell death,death,biological_process,binding,cellular_component,single-organism process,single-organism cellular process,cellular process,molecular_function	ssc04512,ssc04640	ECM-receptor interaction,Hematopoietic cell lineage
XM_005657599.1	100627765	24.143	72.7378	-1.5911	0.00036216	0.014577	GO:0016020,GO:0044765,GO:0055085,GO:0031224,GO:0016021,GO:0006810,GO:0051234,GO:0051179,GO:0044425,GO:0008219,GO:0016265,GO:0010941,GO:0042981,GO:0043067,GO:0008150,GO:0005575,GO:0044699,GO:0006915,GO:0012501,GO:0044763,GO:0009987,GO:0050789,GO:0065007,GO:0050794	membrane,single-organism transport,transmembrane transport,intrinsic to membrane,integral to membrane,transport,establishment of localization,localization,membrane part,cell death,death,regulation of cell death,regulation of apoptotic process,regulation of programmed cell death,biological_process,cellular_component,single-organism process,apoptotic process,programmed cell death,single-organism ce…	--	--
NM_001256595.1	397534	683.897	2064.64	-1.594	0.0013659	0.040228	GO:0016020,GO:0044765,GO:0055085,GO:0031224,GO:0016021,GO:0006810,GO:0051234,GO:0051179,GO:0005515,GO:0044425,GO:0005215,GO:0008150,GO:0005488,GO:0005575,GO:0044699,GO:0044763,GO:0009987,GO:0003674	membrane,single-organism transport,transmembrane transport,intrinsic to membrane,integral to membrane,transport,establishment of localization,localization,protein binding,membrane part,transporter activity,biological_process,binding,cellular_component,single-organism process,single-organism cellular process,cellular process,molecular_function	ssc04976	Bile secretion
XM_005659188.1	100628107	122.604	371.197	-1.5982	1.85e-05	0.001308	GO:0030246,GO:0001871,GO:0030247,GO:0016810,GO:0016813,GO:0003824,GO:0016787,GO:0005044,GO:0038024,GO:0043167,GO:0046872,GO:0006955,GO:0043169,GO:0002376,GO:0008150,GO:0005488,GO:0050896,GO:0003674,GO:0004872	carbohydrate binding,pattern binding,polysaccharide binding,hydrolase activity, acting on carbon-nitrogen (but not peptide) bonds,hydrolase activity, acting on carbon-nitrogen (but not peptide) bonds, in linear amidines,catalytic activity,hydrolase activity,scavenger receptor activity,cargo receptor activity,ion binding,metal ion binding,immune response,cation binding,immune system process,biolog…	ssc00330,ssc05146,ssc01230,ssc01100	Arginine and proline metabolism,Amoebiasis,Biosynthesis of amino acids,Metabolic pathways
XM_003357442.3	100627565	66.2636	200.733	-1.599	4.35e-05	0.0026182	GO:0019012,GO:0044423,GO:0019031,GO:0036338,GO:0043167,GO:0046872,GO:0043169,GO:0005488,GO:0005575,GO:0003674	virion,virion part,viral envelope,viral membrane,ion binding,metal ion binding,cation binding,binding,cellular_component,molecular_function	--	--
XM_003481123.2	100737713	15.6895	47.6577	-1.6029	0.00071964	0.024792	--	--	--	--
XM_001928627.3	100157127	170.88	520.106	-1.6058	4.13e-05	0.0025123	--	--	--	--
XM_005668995.1	100517305	142.635	435.113	-1.6091	0.00018922	0.0086809	--	--	--	--
XM_003124557.4	100525333	906.181	2764.94	-1.6094	1.67e-05	0.0011963	GO:0004616,GO:0072524,GO:0006098,GO:0006740,GO:0048037,GO:0006007,GO:0019320,GO:0046365,GO:0006733,GO:0006796,GO:0006793,GO:0006739,GO:0006006,GO:0044724,GO:0006072,GO:0046168,GO:0016616,GO:0003824,GO:0019362,GO:0046496,GO:0005996,GO:0050662,GO:0044723,GO:0052646,GO:0016052,GO:0016614,GO:0019318,GO:0006732,GO:0055114,GO:0051287,GO:0000166,GO:1901265,GO:0016491,GO:0036094,GO:0005975,GO:0008150,GO:…	phosphogluconate dehydrogenase (decarboxylating) activity,pyridine-containing compound metabolic process,pentose-phosphate shunt,NADPH regeneration,cofactor binding,glucose catabolic process,hexose catabolic process,monosaccharide catabolic process,oxidoreduction coenzyme metabolic process,phosphate-containing compound metabolic process,phosphorus metabolic process,NADP metabolic process,glucose …	--	--
XM_005655761.1	102167408	158.272	484.6	-1.6144	1.86e-05	0.0013142	GO:0004222,GO:0008237,GO:0008233,GO:0070011,GO:0004175,GO:0031012,GO:0003824,GO:0016787,GO:0005575,GO:0003674	metalloendopeptidase activity,metallopeptidase activity,peptidase activity,peptidase activity, acting on L-amino acid peptides,endopeptidase activity,extracellular matrix,catalytic activity,hydrolase activity,cellular_component,molecular_function	--	--
XM_003131621.4	100524171	364.326	1115.55	-1.6145	0.00030808	0.012835	GO:0008289,GO:0005488,GO:0003674	lipid binding,binding,molecular_function	--	--
XM_003356961.2	100625252	3195.13	9790.89	-1.6156	6.46e-06	0.00055516	GO:0008237,GO:0016020,GO:0008233,GO:0070011,GO:0009579,GO:0044436,GO:0003824,GO:0009521,GO:0016787,GO:0034357,GO:0009539,GO:0043167,GO:0009523,GO:0044425,GO:0046872,GO:0043169,GO:0015979,GO:0008150,GO:0005488,GO:0005575,GO:0008152,GO:0043234,GO:0009987,GO:0003674,GO:0046914,GO:0032991,GO:0044237,GO:0008270,GO:0044424,GO:0005623,GO:0044464,GO:0005622	metallopeptidase activity,membrane,peptidase activity,peptidase activity, acting on L-amino acid peptides,thylakoid,thylakoid part,catalytic activity,photosystem,hydrolase activity,photosynthetic membrane,photosystem II reaction center,ion binding,photosystem II,membrane part,metal ion binding,cation binding,photosynthesis,biological_process,binding,cellular_component,metabolic process,protein co…	--	--
NM_001244700.1	100522839	570.898	1752.69	-1.6183	7.24e-06	0.00060953	GO:0046983,GO:0005515,GO:0005488,GO:0003674	protein dimerization activity,protein binding,binding,molecular_function	ssc04350,ssc04390	TGF-beta signaling pathway,Hippo signaling pathway
XM_005666900.1	100525060	51.5982	158.57	-1.6197	5.35e-05	0.0030903	GO:0003824,GO:0008146,GO:0015016,GO:0034483,GO:0016787,GO:0016782,GO:0016740,GO:0003674	catalytic activity,sulfotransferase activity,[heparan sulfate]-glucosamine N-sulfotransferase activity,heparan sulfate sulfotransferase activity,hydrolase activity,transferase activity, transferring sulfur-containing groups,transferase activity,molecular_function	ssc00534,ssc01100	Glycosaminoglycan biosynthesis - heparan sulfate / heparin,Metabolic pathways
XM_005672591.1	100523290	407.011	1255.22	-1.6248	5.86e-06	0.00051273	GO:0005198,GO:0005212,GO:0003674	structural molecule activity,structural constituent of eye lens,molecular_function	ssc04810,ssc03013	Regulation of actin cytoskeleton,RNA transport
NM_001243445.1	100627746	395.722	1223.14	-1.628	5.55e-06	0.00049415	--	--	--	--
XM_001926056.5	100154192	1252.44	3872.98	-1.6287	6.08e-06	0.00052781	GO:0003824,GO:0005515,GO:0016881,GO:0004842,GO:0019787,GO:0016879,GO:0005488,GO:0005575,GO:0016874,GO:0003674,GO:0005634,GO:0043231,GO:0043227,GO:0043229,GO:0043226,GO:0044424,GO:0005623,GO:0044464,GO:0005622	catalytic activity,protein binding,acid-amino acid ligase activity,ubiquitin-protein ligase activity,small conjugating protein ligase activity,ligase activity, forming carbon-nitrogen bonds,binding,cellular_component,ligase activity,molecular_function,nucleus,intracellular membrane-bounded organelle,membrane-bounded organelle,intracellular organelle,organelle,intracellular part,cell,cell part,int…	ssc04960,ssc04144,ssc04120	Aldosterone-regulated sodium reabsorption,Endocytosis,Ubiquitin mediated proteolysis
NM_001243557.1	100155535	324.62	1007.41	-1.6338	7.66e-06	0.00064228	--	--	--	--
NM_213927.1	396967	851.11	2655.74	-1.6417	6.94e-06	0.00058792	GO:0005887,GO:0016020,GO:0005890,GO:0031226,GO:0030170,GO:0044459,GO:0048037,GO:0006814,GO:0044765,GO:0031224,GO:0016021,GO:0006810,GO:0051234,GO:0005886,GO:0051179,GO:0043168,GO:0043167,GO:0044425,GO:0006813,GO:0008150,GO:0005488,GO:0005575,GO:0006811,GO:0071944,GO:0044699,GO:0030001,GO:0008152,GO:0015672,GO:0043234,GO:0006812,GO:0003674,GO:0032991,GO:0009058,GO:0005623,GO:0044464	integral to plasma membrane,membrane,sodium:potassium-exchanging ATPase complex,intrinsic to plasma membrane,pyridoxal phosphate binding,plasma membrane part,cofactor binding,sodium ion transport,single-organism transport,intrinsic to membrane,integral to membrane,transport,establishment of localization,plasma membrane,localization,anion binding,ion binding,membrane part,potassium ion transport,b…	ssc00360,ssc00330,ssc00400,ssc00270,ssc00350,ssc00250,ssc01230,ssc01210,ssc01100	Phenylalanine metabolism,Arginine and proline metabolism,Phenylalanine, tyrosine and tryptophan biosynthesis,Cysteine and methionine metabolism,Tyrosine metabolism,Alanine, aspartate and glutamate metabolism,Biosynthesis of amino acids,2-Oxocarboxylic acid metabolism,Metabolic pathways
NM_001252206.1	100516512	593.376	1853.57	-1.6433	6.44e-06	0.00055516	--	--	--	--
XM_003134022.3	100516116	955.453	2985.95	-1.6439	5.28e-06	0.00047789	--	--	--	--
XM_003484257.2	100623470	23.9442	75.0163	-1.6475	0.00031032	0.012868	GO:0016020,GO:0006810,GO:0051234,GO:0051179,GO:0005216,GO:0022838,GO:0015267,GO:0022803,GO:0022857,GO:0005215,GO:0004970,GO:0005231,GO:0005234,GO:0008066,GO:0015075,GO:0008150,GO:0022891,GO:0005575,GO:0022892,GO:0022836,GO:0022839,GO:0005230,GO:0003674,GO:0015276,GO:0022834,GO:0004872,GO:0038023,GO:0004871,GO:0060089,GO:0004888	membrane,transport,establishment of localization,localization,ion channel activity,substrate-specific channel activity,channel activity,passive transmembrane transporter activity,transmembrane transporter activity,transporter activity,ionotropic glutamate receptor activity,excitatory extracellular ligand-gated ion channel activity,extracellular-glutamate-gated ion channel activity,glutamate recep…	--	--
XM_005661759.1	102160959	22.0573	69.171	-1.6489	0.00025163	0.01091	GO:0022610,GO:0007155,GO:0005509,GO:0016020,GO:0016337,GO:0007156,GO:0043167,GO:0046872,GO:0043169,GO:0008150,GO:0005488,GO:0005575,GO:0044699,GO:0044763,GO:0009987,GO:0003674	biological adhesion,cell adhesion,calcium ion binding,membrane,cell-cell adhesion,homophilic cell adhesion,ion binding,metal ion binding,cation binding,biological_process,binding,cellular_component,single-organism process,single-organism cellular process,cellular process,molecular_function	--	--
XM_005669774.1	100156687	11.9091	37.6657	-1.6612	0.0010924	0.034173	--	--	--	--
XM_003134718.3	100523220	24.788	79.1341	-1.6747	0.00021547	0.0095306	GO:0016020,GO:0031224,GO:0016021,GO:0044425,GO:0008150,GO:0005575,GO:0023052,GO:0044700,GO:0044699,GO:0007154,GO:0044763,GO:0007165,GO:0050896,GO:0007166,GO:0051716,GO:0009987,GO:0003674,GO:0050789,GO:0065007,GO:0050794,GO:0004872,GO:0038023,GO:0004871,GO:0060089,GO:0007186,GO:0004888,GO:0004930	membrane,intrinsic to membrane,integral to membrane,membrane part,biological_process,cellular_component,signaling,single organism signaling,single-organism process,cell communication,single-organism cellular process,signal transduction,response to stimulus,cell surface receptor signaling pathway,cellular response to stimulus,cellular process,molecular_function,regulation of biological process,bio…	ssc05012	Parkinson's disease
XM_003360334.3	100156408	89.8384	287.311	-1.6772	1.52e-05	0.00112	GO:0016301,GO:0006464,GO:0036211,GO:0006796,GO:0006793,GO:0043412,GO:0016310,GO:0003824,GO:0004672,GO:0006468,GO:0019538,GO:0016773,GO:0016740,GO:0016772,GO:0043168,GO:0043167,GO:0000166,GO:1901265,GO:0044267,GO:0005524,GO:0032559,GO:0030554,GO:0036094,GO:0008150,GO:0032553,GO:0005488,GO:0017076,GO:0035639,GO:0001883,GO:0032549,GO:0032550,GO:0032555,GO:0001882,GO:0008152,GO:1901363,GO:0097159,GO:…	kinase activity,cellular protein modification process,protein modification process,phosphate-containing compound metabolic process,phosphorus metabolic process,macromolecule modification,phosphorylation,catalytic activity,protein kinase activity,protein phosphorylation,protein metabolic process,phosphotransferase activity, alcohol group as acceptor,transferase activity,transferase activity, trans…	--	--
XM_003127633.2	100521628	44.646	142.85	-1.6779	4.67e-05	0.0027717	GO:0010646,GO:0023051,GO:0048583,GO:0009966,GO:0030234,GO:0005515,GO:0030695,GO:0007266,GO:0035023,GO:0005088,GO:0005089,GO:0005083,GO:0060589,GO:0008150,GO:0005488,GO:0051056,GO:0005085,GO:0023052,GO:0044700,GO:0044699,GO:0007154,GO:0007265,GO:0046578,GO:0044763,GO:0007165,GO:0050896,GO:0007264,GO:0051716,GO:0035556,GO:0009987,GO:0003674,GO:0050789,GO:0065007,GO:0050794	regulation of cell communication,regulation of signaling,regulation of response to stimulus,regulation of signal transduction,enzyme regulator activity,protein binding,GTPase regulator activity,Rho protein signal transduction,regulation of Rho protein signal transduction,Ras guanyl-nucleotide exchange factor activity,Rho guanyl-nucleotide exchange factor activity,small GTPase regulator activity,n…	--	--
XM_001929408.2	100151840	21.4606	68.912	-1.6831	0.00019249	0.0087677	--	--	--	--
XM_005655365.1	102157502	81.8737	263.091	-1.6841	0.001395	0.040735	GO:0019012,GO:0044423,GO:0019028,GO:0016020,GO:0031224,GO:0016021,GO:0019013,GO:0044425,GO:0005575	virion,virion part,viral capsid,membrane,intrinsic to membrane,integral to membrane,viral nucleocapsid,membrane part,cellular_component	--	--
XM_005655758.1	102166507	77.5453	250.368	-1.6909	1.61e-05	0.0011642	GO:0004222,GO:0008237,GO:0006508,GO:0008233,GO:0070011,GO:0004175,GO:0003824,GO:0016787,GO:0019538,GO:0008150,GO:0008152,GO:0043170,GO:0003674,GO:0044238,GO:0071704	metalloendopeptidase activity,metallopeptidase activity,proteolysis,peptidase activity,peptidase activity, acting on L-amino acid peptides,endopeptidase activity,catalytic activity,hydrolase activity,protein metabolic process,biological_process,metabolic process,macromolecule metabolic process,molecular_function,primary metabolic process,organic substance metabolic process	--	--
XM_001928254.2	100154866	99.3526	321.696	-1.6951	1.07e-05	0.00084653	GO:0016020,GO:0044765,GO:0055085,GO:0031224,GO:0016021,GO:0006810,GO:0051234,GO:0051179,GO:0005216,GO:0022838,GO:0015267,GO:0022803,GO:0022857,GO:0044425,GO:0005215,GO:0015075,GO:0008150,GO:0022891,GO:0005575,GO:0006811,GO:0023052,GO:0044700,GO:0044699,GO:0022892,GO:0007154,GO:0044763,GO:0007165,GO:0050896,GO:0007166,GO:0051716,GO:0009987,GO:0003674,GO:0050789,GO:0065007,GO:0050794,GO:0004872,GO:…	membrane,single-organism transport,transmembrane transport,intrinsic to membrane,integral to membrane,transport,establishment of localization,localization,ion channel activity,substrate-specific channel activity,channel activity,passive transmembrane transporter activity,transmembrane transporter activity,membrane part,transporter activity,ion transmembrane transporter activity,biological_process…	ssc04974	Protein digestion and absorption
XM_005652800.1	100514944	85.2368	276.362	-1.697	8.2e-06	0.0006757	GO:0003688,GO:0043565,GO:0005576,GO:0044421,GO:0010628,GO:0045893,GO:0045935,GO:0051173,GO:0051254,GO:0009891,GO:0010557,GO:0031328,GO:0010604,GO:0005515,GO:0009893,GO:0031325,GO:0048522,GO:0003677,GO:0048518,GO:0008150,GO:0006275,GO:0005488,GO:0005575,GO:0051052,GO:0006260,GO:0008152,GO:0018995,GO:0043245,GO:0043657,GO:0044215,GO:0044216,GO:0044217,GO:0042025,GO:0033647,GO:0033648,GO:0033646,GO:…	DNA replication origin binding,sequence-specific DNA binding,extracellular region,extracellular region part,positive regulation of gene expression,positive regulation of transcription, DNA-dependent,positive regulation of nucleobase-containing compound metabolic process,positive regulation of nitrogen compound metabolic process,positive regulation of RNA metabolic process,positive regulation of b…	--	--
XM_005655762.1	102167542	55.9561	181.934	-1.701	2.53e-05	0.001688	GO:0004222,GO:0008237,GO:0006508,GO:0008233,GO:0070011,GO:0004175,GO:0003824,GO:0016787,GO:0019538,GO:0043167,GO:0046872,GO:0043169,GO:0008150,GO:0005488,GO:0008152,GO:0043170,GO:0003674,GO:0044238,GO:0046914,GO:0071704,GO:0008270	metalloendopeptidase activity,metallopeptidase activity,proteolysis,peptidase activity,peptidase activity, acting on L-amino acid peptides,endopeptidase activity,catalytic activity,hydrolase activity,protein metabolic process,ion binding,metal ion binding,cation binding,biological_process,binding,metabolic process,macromolecule metabolic process,molecular_function,primary metabolic process,transi…	--	--
XM_001926931.2	100151998	201.672	656.511	-1.7028	2.44e-05	0.0016369	GO:0003824,GO:0016705,GO:0004497,GO:0016715,GO:0055114,GO:0043167,GO:0046872,GO:0016491,GO:0043169,GO:0008150,GO:0005488,GO:0008152,GO:0044710,GO:0005507,GO:0003674,GO:0046914	catalytic activity,oxidoreductase activity, acting on paired donors, with incorporation or reduction of molecular oxygen,monooxygenase activity,oxidoreductase activity, acting on paired donors, with incorporation or reduction of molecular oxygen, reduced ascorbate as one donor, and incorporation of one atom of oxygen,oxidation-reduction process,ion binding,metal ion binding,oxidoreductase activit…	--	--
XM_003132775.2	100516832	51.1356	166.928	-1.7068	0.00016141	0.0076407	GO:0016020,GO:0006464,GO:0036211,GO:0006486,GO:0009101,GO:0043413,GO:0070085,GO:0009100,GO:0043412,GO:0003824,GO:0044723,GO:0019538,GO:0016740,GO:0016757,GO:1901137,GO:0044267,GO:0016758,GO:0005975,GO:0008150,GO:0005575,GO:0008378,GO:0008152,GO:1901135,GO:0043170,GO:0009987,GO:0003674,GO:0044238,GO:0071704,GO:0044237,GO:0044260,GO:0009058,GO:0044249,GO:1901576,GO:0009059,GO:0034645	membrane,cellular protein modification process,protein modification process,protein glycosylation,glycoprotein biosynthetic process,macromolecule glycosylation,glycosylation,glycoprotein metabolic process,macromolecule modification,catalytic activity,single-organism carbohydrate metabolic process,protein metabolic process,transferase activity,transferase activity, transferring glycosyl groups,car…	ssc00601,ssc00603,ssc01100	Glycosphingolipid biosynthesis - lacto and neolacto series,Glycosphingolipid biosynthesis - globo series,Metabolic pathways
XM_003123704.2	100518001	62.8725	207.396	-1.7219	0.00028352	0.01204	GO:0005509,GO:0016747,GO:0016407,GO:0003824,GO:0016410,GO:0008080,GO:0016746,GO:0016740,GO:0043167,GO:0046872,GO:0043169,GO:0005488,GO:0003674	calcium ion binding,transferase activity, transferring acyl groups other than amino-acyl groups,acetyltransferase activity,catalytic activity,N-acyltransferase activity,N-acetyltransferase activity,transferase activity, transferring acyl groups,transferase activity,ion binding,metal ion binding,cation binding,binding,molecular_function	--	--
NM_001185129.1	100152997	205.126	682.054	-1.7334	4.81e-06	0.00044034	--	--	ssc04010,ssc04115,ssc04110	MAPK signaling pathway,p53 signaling pathway,Cell cycle
XM_005662221.1	100737121	15.1134	50.3547	-1.7363	0.00037764	0.01515	GO:0022610,GO:0007155,GO:0016020,GO:0007157,GO:0016337,GO:0051704,GO:0031224,GO:0016021,GO:0009405,GO:0044425,GO:0008150,GO:0005575,GO:0044699,GO:0044763,GO:0009987	biological adhesion,cell adhesion,membrane,heterophilic cell-cell adhesion,cell-cell adhesion,multi-organism process,intrinsic to membrane,integral to membrane,pathogenesis,membrane part,biological_process,cellular_component,single-organism process,single-organism cellular process,cellular process	--	--
XM_003135510.3	100515521	60.738	202.46	-1.737	1.28e-05	0.00096994	GO:0019012,GO:0044423,GO:0019028,GO:0032502,GO:0044707,GO:0016020,GO:0032501,GO:0010646,GO:0023051,GO:0007275,GO:0048583,GO:0009966,GO:0005198,GO:0031224,GO:0046660,GO:0016021,GO:0007548,GO:0003006,GO:0044425,GO:0008150,GO:0006397,GO:0022414,GO:0005575,GO:0023052,GO:0044700,GO:0044699,GO:0007154,GO:0016071,GO:0008152,GO:0044763,GO:0007165,GO:0000003,GO:0050896,GO:0043170,GO:0051716,GO:0009987,GO:…	virion,virion part,viral capsid,developmental process,single-multicellular organism process,membrane,multicellular organismal process,regulation of cell communication,regulation of signaling,multicellular organismal development,regulation of response to stimulus,regulation of signal transduction,structural molecule activity,intrinsic to membrane,female sex differentiation,integral to membrane,sex…	--	--
NM_001113057.1	100127357	118.031	393.878	-1.7386	2.91e-06	0.00029375	--	--	--	--
XM_005667786.1	100522392	16.0899	53.8939	-1.744	0.00031937	0.013139	GO:0022610,GO:0007155,GO:0016020,GO:0010646,GO:0023051,GO:0048583,GO:0009288,GO:0009966,GO:0005576,GO:0031224,GO:0016021,GO:0030234,GO:0005515,GO:0030695,GO:0044425,GO:0008047,GO:0060589,GO:0008150,GO:0005488,GO:0005575,GO:0005096,GO:0051056,GO:0023052,GO:0044700,GO:0044699,GO:0007154,GO:0044763,GO:0007165,GO:0043228,GO:0043232,GO:0050896,GO:0007264,GO:0051716,GO:0035556,GO:0009987,GO:0003674,GO:…	biological adhesion,cell adhesion,membrane,regulation of cell communication,regulation of signaling,regulation of response to stimulus,bacterial-type flagellum,regulation of signal transduction,extracellular region,intrinsic to membrane,integral to membrane,enzyme regulator activity,protein binding,GTPase regulator activity,membrane part,enzyme activator activity,nucleoside-triphosphatase regulat…	ssc04014	Ras signaling pathway
XM_003122252.3	100510887	97.0597	327.868	-1.7562	3.58e-06	0.00034421	GO:0016020,GO:0009607,GO:0031224,GO:0016021,GO:0044425,GO:0008150,GO:0005575,GO:0050896	membrane,response to biotic stimulus,intrinsic to membrane,integral to membrane,membrane part,biological_process,cellular_component,response to stimulus	--	--
XM_005668953.1	100523465	11.6181	39.8241	-1.7773	0.00072176	0.02483	GO:0016020,GO:0044765,GO:0003824,GO:0016787,GO:0031224,GO:0016021,GO:0006810,GO:0051234,GO:0051179,GO:0044425,GO:0008150,GO:0005575,GO:0006811,GO:0044699,GO:0006812,GO:0016887,GO:0016817,GO:0017111,GO:0016462,GO:0003674,GO:0016818	membrane,single-organism transport,catalytic activity,hydrolase activity,intrinsic to membrane,integral to membrane,transport,establishment of localization,localization,membrane part,biological_process,cellular_component,ion transport,single-organism process,cation transport,ATPase activity,hydrolase activity, acting on acid anhydrides,nucleoside-triphosphatase activity,pyrophosphatase activity,m…	--	--
XM_003123901.2	100517640	1038.88	3569.27	-1.7806	8.9e-07	0.00010288	GO:0003824,GO:0008150,GO:0008152,GO:0003674	catalytic activity,biological_process,metabolic process,molecular_function	--	--
XM_005672958.1	100625920	35.6122	124.395	-1.8045	1.11e-05	0.00086379	GO:0009126,GO:0009127,GO:0009167,GO:0009168,GO:0006796,GO:0006793,GO:0003824,GO:0009156,GO:0009161,GO:0009124,GO:0009123,GO:0046983,GO:0090407,GO:0005515,GO:1901293,GO:0019239,GO:0008150,GO:0005488,GO:0044281,GO:0019637,GO:0008152,GO:0044710,GO:0006753,GO:0043170,GO:0009987,GO:0055086,GO:0003674,GO:0044238,GO:0071704,GO:0018130,GO:0044237,GO:1901362,GO:0034654,GO:0032774,GO:0044271,GO:0044260,GO:…	purine nucleoside monophosphate metabolic process,purine nucleoside monophosphate biosynthetic process,purine ribonucleoside monophosphate metabolic process,purine ribonucleoside monophosphate biosynthetic process,phosphate-containing compound metabolic process,phosphorus metabolic process,catalytic activity,ribonucleoside monophosphate biosynthetic process,ribonucleoside monophosphate metabolic …	ssc05340,ssc01100,ssc00230	Primary immunodeficiency,Metabolic pathways,Purine metabolism
NM_001159778.1	100156235	29.1953	102.344	-1.8096	0.0013878	0.040625	GO:0016020,GO:0031224,GO:0016021,GO:0044425,GO:0005575	membrane,intrinsic to membrane,integral to membrane,membrane part,cellular_component	ssc04514,ssc04670,ssc04530,ssc05160	Cell adhesion molecules (CAMs),Leukocyte transendothelial migration,Tight junction,Hepatitis C
XM_005655364.1	100627466	691.882	2429.62	-1.8121	0.00021389	0.0094778	GO:0008083,GO:0005102,GO:0005515,GO:0003677,GO:0008150,GO:0005488,GO:0023052,GO:0044700,GO:0044699,GO:0007154,GO:0044763,GO:0007165,GO:0050896,GO:1901363,GO:0097159,GO:0051716,GO:0035556,GO:0009987,GO:0003674,GO:0050789,GO:0065007,GO:0050794,GO:0003676	growth factor activity,receptor binding,protein binding,DNA binding,biological_process,binding,signaling,single organism signaling,single-organism process,cell communication,single-organism cellular process,signal transduction,response to stimulus,heterocyclic compound binding,organic cyclic compound binding,cellular response to stimulus,intracellular signal transduction,cellular process,molecula…	--	--
XM_005672644.1	102161890	1004.62	3539.71	-1.817	6.45e-07	7.67e-05	GO:0006464,GO:0036211,GO:0043412,GO:0019538,GO:0006810,GO:0051234,GO:0051179,GO:0044267,GO:0008150,GO:0008152,GO:0071702,GO:0033036,GO:0015031,GO:0045184,GO:0043170,GO:0008104,GO:0009987,GO:0044238,GO:0071704,GO:0044237,GO:0044260	cellular protein modification process,protein modification process,macromolecule modification,protein metabolic process,transport,establishment of localization,localization,cellular protein metabolic process,biological_process,metabolic process,organic substance transport,macromolecule localization,protein transport,establishment of protein localization,macromolecule metabolic process,protein loc…	ssc04144	Endocytosis
XM_003357666.2	100621878	314.943	1131.9	-1.8456	2.69e-07	3.63e-05	GO:0016020,GO:0031224,GO:0016021,GO:0044425,GO:0005575	membrane,intrinsic to membrane,integral to membrane,membrane part,cellular_component	--	--
NM_001001542.1	396898	792.284	2853.7	-1.8487	3.24e-07	4.18e-05	GO:0005887,GO:0016020,GO:0005890,GO:0031226,GO:0044459,GO:0006814,GO:0044765,GO:0031224,GO:0016021,GO:0006810,GO:0051234,GO:0005886,GO:0051179,GO:0044425,GO:0006813,GO:0008150,GO:0005575,GO:0006811,GO:0071944,GO:0044699,GO:0030001,GO:0015672,GO:0043234,GO:0006812,GO:0032991,GO:0005623,GO:0044464	integral to plasma membrane,membrane,sodium:potassium-exchanging ATPase complex,intrinsic to plasma membrane,plasma membrane part,sodium ion transport,single-organism transport,intrinsic to membrane,integral to membrane,transport,establishment of localization,plasma membrane,localization,membrane part,potassium ion transport,biological_process,cellular_component,ion transport,cell periphery,singl…	ssc04960,ssc04974,ssc04978,ssc04976,ssc04961,ssc04260,ssc04970,ssc04973,ssc04964,ssc04918,ssc04911,ssc04971,ssc04972	Aldosterone-regulated sodium reabsorption,Protein digestion and absorption,Mineral absorption,Bile secretion,Endocrine and other factor-regulated calcium reabsorption,Cardiac muscle contraction,Salivary secretion,Carbohydrate digestion and absorption,Proximal tubule bicarbonate reclamation,Thyroid hormone synthesis,Insulin secretion,Gastric acid secretion,Pancreatic secretion
XM_005658936.1	100626946	77.5003	279.256	-1.8493	0.00060344	0.02169	--	--	--	--
XM_003482738.2	100624924	694.099	2504.56	-1.8513	4.33e-07	5.39e-05	GO:0003824,GO:0044723,GO:0016787,GO:1901137,GO:0043167,GO:0006629,GO:0046872,GO:0043169,GO:0005975,GO:0044255,GO:0008610,GO:0008150,GO:0005488,GO:0008653,GO:0009103,GO:0034637,GO:0016051,GO:0033692,GO:0008152,GO:0000271,GO:0044264,GO:0044710,GO:0044262,GO:1901135,GO:0005976,GO:0043170,GO:0009987,GO:0003674,GO:0044238,GO:0071704,GO:0044237,GO:0044260,GO:0009058,GO:0044249,GO:1901576,GO:0009059,GO:…	catalytic activity,single-organism carbohydrate metabolic process,hydrolase activity,carbohydrate derivative biosynthetic process,ion binding,lipid metabolic process,metal ion binding,cation binding,carbohydrate metabolic process,cellular lipid metabolic process,lipid biosynthetic process,biological_process,binding,lipopolysaccharide metabolic process,lipopolysaccharide biosynthetic process,cellu…	ssc00514,ssc00310	Other types of O-glycan biosynthesis,Lysine degradation
NM_001244246.1	100516080	609.624	2223.75	-1.867	4.73e-07	5.86e-05	GO:0006464,GO:0036211,GO:0043412,GO:0003824,GO:0019538,GO:0016740,GO:0044267,GO:0004719,GO:0010340,GO:0051998,GO:0008150,GO:0008152,GO:0008171,GO:0032259,GO:0043170,GO:0008276,GO:0009987,GO:0003674,GO:0044238,GO:0071704,GO:0008168,GO:0044237,GO:0016741,GO:0008757,GO:0044260	cellular protein modification process,protein modification process,macromolecule modification,catalytic activity,protein metabolic process,transferase activity,cellular protein metabolic process,protein-L-isoaspartate (D-aspartate) O-methyltransferase activity,carboxyl-O-methyltransferase activity,protein carboxyl O-methyltransferase activity,biological_process,metabolic process,O-methyltransfera…	--	--
NM_001098594.1	100049680	55.2709	201.805	-1.8684	3.79e-06	0.00035845	--	--	--	--
XM_005656192.1	100624503	7.38065	27.0198	-1.8722	0.0015167	0.043501	GO:0015081,GO:0006836,GO:0015370,GO:0005326,GO:0005328,GO:0015291,GO:0015293,GO:0015294,GO:0022804,GO:0016020,GO:0044765,GO:0031224,GO:0016021,GO:0006810,GO:0051234,GO:0046873,GO:0015077,GO:0051179,GO:0022857,GO:0044425,GO:0005215,GO:0022890,GO:0008324,GO:0015075,GO:0008150,GO:0022891,GO:0005575,GO:0044699,GO:0022892,GO:0003674	sodium ion transmembrane transporter activity,neurotransmitter transport,solute:sodium symporter activity,neurotransmitter transporter activity,neurotransmitter:sodium symporter activity,secondary active transmembrane transporter activity,symporter activity,solute:cation symporter activity,active transmembrane transporter activity,membrane,single-organism transport,intrinsic to membrane,integral …	--	--
XM_005656558.1	102162554	11.2806	41.3881	-1.8754	0.00028689	0.012155	GO:0016020,GO:0005216,GO:0022838,GO:0015267,GO:0022803,GO:0022857,GO:0005215,GO:0004970,GO:0005231,GO:0005234,GO:0008066,GO:0015075,GO:0022891,GO:0005575,GO:0022892,GO:0022836,GO:0022839,GO:0005230,GO:0003674,GO:0015276,GO:0022834,GO:0004872,GO:0038023,GO:0004871,GO:0060089,GO:0004888	membrane,ion channel activity,substrate-specific channel activity,channel activity,passive transmembrane transporter activity,transmembrane transporter activity,transporter activity,ionotropic glutamate receptor activity,excitatory extracellular ligand-gated ion channel activity,extracellular-glutamate-gated ion channel activity,glutamate receptor activity,ion transmembrane transporter activity,s…	ssc04080	Neuroactive ligand-receptor interaction
XM_003354672.2	100622906	7.13953	26.2471	-1.8783	0.0012927	0.038684	--	--	ssc04360	Axon guidance
XM_005664344.1	100523064	167.987	617.912	-1.879	3.08e-07	4.02e-05	GO:0016020,GO:0008762,GO:0051701,GO:0048037,GO:0016616,GO:0003824,GO:0050662,GO:0051704,GO:0016614,GO:0061024,GO:0044403,GO:0044419,GO:0016032,GO:0052126,GO:0052192,GO:0055114,GO:0044764,GO:0043168,GO:0043167,GO:0061025,GO:0050660,GO:0000166,GO:1901265,GO:0016491,GO:0036094,GO:0040011,GO:0008150,GO:0005488,GO:0005575,GO:0048610,GO:0019064,GO:0016043,GO:0008152,GO:0044710,GO:0030260,GO:0044409,GO:…	membrane,UDP-N-acetylmuramate dehydrogenase activity,interaction with host,cofactor binding,oxidoreductase activity, acting on the CH-OH group of donors, NAD or NADP as acceptor,catalytic activity,coenzyme binding,multi-organism process,oxidoreductase activity, acting on CH-OH group of donors,membrane organization,symbiosis, encompassing mutualism through parasitism,interspecies interaction betwe…	ssc00620	Pyruvate metabolism
NM_001244162.1	100158181	320.133	1186.59	-1.8901	3.13e-07	4.06e-05	GO:0003824,GO:0055114,GO:0043167,GO:0046872,GO:0016491,GO:0043169,GO:0008150,GO:0005488,GO:0008152,GO:0044710,GO:0003674,GO:0046914,GO:0008270	catalytic activity,oxidation-reduction process,ion binding,metal ion binding,oxidoreductase activity,cation binding,biological_process,binding,metabolic process,single-organism metabolic process,molecular_function,transition metal ion binding,zinc ion binding	ssc00051,ssc01100	Fructose and mannose metabolism,Metabolic pathways
XM_001929370.2	100153094	23.654	88.1359	-1.8976	1.17e-05	0.00090054	GO:0005515,GO:0005488,GO:0003674	protein binding,binding,molecular_function	ssc05204,ssc00480,ssc00982,ssc00980	Chemical carcinogenesis,Glutathione metabolism,Drug metabolism - cytochrome P450,Metabolism of xenobiotics by cytochrome P450
XM_003131437.2	100515339	1371.42	5169.07	-1.9142	1.88e-07	2.69e-05	GO:0016459,GO:0006858,GO:0043565,GO:0015629,GO:0016020,GO:0003774,GO:0005643,GO:0046930,GO:0044765,GO:0001071,GO:0003700,GO:0003824,GO:0005635,GO:0005198,GO:0051704,GO:0016787,GO:0019538,GO:0031224,GO:0005882,GO:0045111,GO:0046983,GO:0016021,GO:0006810,GO:0051234,GO:0005856,GO:0009405,GO:0012505,GO:0006605,GO:0006913,GO:0051169,GO:0051179,GO:0044430,GO:0005515,GO:0044425,GO:0042803,GO:0006606,GO:…	myosin complex,extracellular transport,sequence-specific DNA binding,actin cytoskeleton,membrane,motor activity,nuclear pore,pore complex,single-organism transport,nucleic acid binding transcription factor activity,sequence-specific DNA binding transcription factor activity,catalytic activity,nuclear envelope,structural molecule activity,multi-organism process,hydrolase activity,protein metabolic…	--	--
NM_001190248.1	100156186	361.38	1370.17	-1.9228	1.26e-07	1.87e-05	GO:0016020,GO:0048037,GO:0003824,GO:0050662,GO:0055114,GO:0016491,GO:0008150,GO:0005488,GO:0005575,GO:0008152,GO:0044710,GO:0009987,GO:0003674,GO:0044237	membrane,cofactor binding,catalytic activity,coenzyme binding,oxidation-reduction process,oxidoreductase activity,biological_process,binding,cellular_component,metabolic process,single-organism metabolic process,cellular process,molecular_function,cellular metabolic process	ssc05202	Transcriptional misregulation in cancer
XM_003354711.2	396786	457.513	1735.67	-1.9236	2.77e-07	3.72e-05	GO:0015291,GO:0022804,GO:0016020,GO:0046677,GO:0009636,GO:0044765,GO:0003824,GO:0016787,GO:0055085,GO:0031224,GO:0016021,GO:0006810,GO:0051234,GO:0042221,GO:0016740,GO:0015077,GO:0016772,GO:0051179,GO:0022857,GO:0044425,GO:0005215,GO:0009360,GO:0042575,GO:0022890,GO:0008324,GO:0015075,GO:0015298,GO:0015299,GO:0003677,GO:0008150,GO:0022891,GO:0005488,GO:0005575,GO:0006811,GO:0015297,GO:0044699,GO:…	secondary active transmembrane transporter activity,active transmembrane transporter activity,membrane,response to antibiotic,response to toxic substance,single-organism transport,catalytic activity,hydrolase activity,transmembrane transport,intrinsic to membrane,integral to membrane,transport,establishment of localization,response to chemical stimulus,transferase activity,monovalent inorganic ca…	ssc04971	Gastric acid secretion
XM_005665608.1	100155665	10.4875	39.9261	-1.9287	0.00019278	0.0087677	GO:0005515,GO:0043167,GO:0046872,GO:0043169,GO:0005488,GO:0003674,GO:0046914,GO:0008270	protein binding,ion binding,metal ion binding,cation binding,binding,molecular_function,transition metal ion binding,zinc ion binding	--	--
XM_003483530.2	100124374	118.817	453.553	-1.9325	1.79e-07	2.57e-05	GO:0046906,GO:0020037,GO:0044765,GO:0003824,GO:0005506,GO:0016705,GO:0006810,GO:0051234,GO:0006614,GO:0045047,GO:0072599,GO:0070972,GO:0006613,GO:0006605,GO:0055114,GO:0051179,GO:0006612,GO:0043168,GO:0043167,GO:0046872,GO:0000166,GO:1901265,GO:0016491,GO:0043169,GO:0036094,GO:0033365,GO:0008150,GO:0032553,GO:0005488,GO:0017076,GO:0016482,GO:0035639,GO:0001883,GO:0032549,GO:0032550,GO:0032555,GO:…	tetrapyrrole binding,heme binding,single-organism transport,catalytic activity,iron ion binding,oxidoreductase activity, acting on paired donors, with incorporation or reduction of molecular oxygen,transport,establishment of localization,SRP-dependent cotranslational protein targeting to membrane,protein targeting to ER,establishment of protein localization to endoplasmic reticulum,protein locali…	--	--
XM_005653802.1	100625702	10.1905	39.5085	-1.9549	0.00016199	0.0076407	GO:0003824,GO:0016787,GO:0043167,GO:0046872,GO:0043169,GO:0008150,GO:0005488,GO:0016888,GO:0009056,GO:0004520,GO:0008152,GO:0016788,GO:0016893,GO:0004536,GO:0003674,GO:0046914,GO:0004518,GO:0004519,GO:0008270	catalytic activity,hydrolase activity,ion binding,metal ion binding,cation binding,biological_process,binding,endodeoxyribonuclease activity, producing 5'-phosphomonoesters,catabolic process,endodeoxyribonuclease activity,metabolic process,hydrolase activity, acting on ester bonds,endonuclease activity, active with either ribo- or deoxyribonucleic acids and producing 5'-phosphomonoesters,deoxyrib…	--	--
XM_003358347.3	100622627	163.319	633.714	-1.9561	0.0013603	0.04016	GO:0016301,GO:0006464,GO:0036211,GO:0006796,GO:0006793,GO:0043412,GO:0016310,GO:0003824,GO:0004672,GO:0006468,GO:0019538,GO:0016773,GO:0016740,GO:0016772,GO:0005515,GO:0043168,GO:0043167,GO:0000166,GO:1901265,GO:0044267,GO:0005524,GO:0032559,GO:0030554,GO:0036094,GO:0008150,GO:0032553,GO:0005488,GO:0017076,GO:0035639,GO:0001883,GO:0032549,GO:0032550,GO:0032555,GO:0001882,GO:0008152,GO:1901363,GO:…	kinase activity,cellular protein modification process,protein modification process,phosphate-containing compound metabolic process,phosphorus metabolic process,macromolecule modification,phosphorylation,catalytic activity,protein kinase activity,protein phosphorylation,protein metabolic process,phosphotransferase activity, alcohol group as acceptor,transferase activity,transferase activity, trans…	--	--
XM_003355021.2	100624535	26.2209	102.887	-1.9723	3.72e-06	0.0003536	--	--	--	--
XM_003481771.2	100738701	15.7179	62.6541	-1.995	2.87e-05	0.0018645	GO:0005575,GO:0005737,GO:0044424,GO:0005623,GO:0044464,GO:0005622	cellular_component,cytoplasm,intracellular part,cell,cell part,intracellular	--	--
XM_005652373.1	100623595	208.875	833.711	-1.9969	1.04e-07	1.57e-05	GO:0005509,GO:0007205,GO:0004143,GO:0016301,GO:0003824,GO:0016773,GO:0016740,GO:0016772,GO:0043167,GO:0046872,GO:0043169,GO:0008150,GO:0005488,GO:0023052,GO:0044700,GO:0044699,GO:0007154,GO:0044763,GO:0007165,GO:0050896,GO:0007166,GO:0051716,GO:0035556,GO:0009987,GO:0003674,GO:0050789,GO:0065007,GO:0050794,GO:0007186	calcium ion binding,protein kinase C-activating G-protein coupled receptor signaling pathway,diacylglycerol kinase activity,kinase activity,catalytic activity,phosphotransferase activity, alcohol group as acceptor,transferase activity,transferase activity, transferring phosphorus-containing groups,ion binding,metal ion binding,cation binding,biological_process,binding,signaling,single organism si…	ssc00561,ssc00564,ssc01100,ssc04070	Glycerolipid metabolism,Glycerophospholipid metabolism,Metabolic pathways,Phosphatidylinositol signaling system
XM_005661997.1	100514952	19.4053	77.4673	-1.9971	8.49e-06	0.00069756	--	--	ssc00512,ssc01100	Mucin type O-Glycan biosynthesis,Metabolic pathways
NM_001114278.1	100135661	194.963	790.028	-2.0187	1.89e-05	0.0013292	GO:0009579,GO:0044436,GO:0009055,GO:0009512,GO:0006629,GO:0008150,GO:0005575,GO:0008152,GO:0044710,GO:0043234,GO:0003674,GO:0044238,GO:0071704,GO:0032991,GO:0044424,GO:0005623,GO:0044464,GO:0005622	thylakoid,thylakoid part,electron carrier activity,cytochrome b6f complex,lipid metabolic process,biological_process,cellular_component,metabolic process,single-organism metabolic process,protein complex,molecular_function,primary metabolic process,organic substance metabolic process,macromolecular complex,intracellular part,cell,cell part,intracellular	ssc01040,ssc01212,ssc03320	Biosynthesis of unsaturated fatty acids,Fatty acid metabolism,PPAR signaling pathway
XM_003356166.2	100621356	508.339	2075.23	-2.0294	3.83e-08	6.38e-06	GO:0005509,GO:0016810,GO:0044283,GO:0006464,GO:0036211,GO:0016053,GO:0046394,GO:0044711,GO:0006575,GO:0018193,GO:0008652,GO:0042398,GO:0043412,GO:0016813,GO:0003824,GO:1901605,GO:0016787,GO:0019538,GO:0019752,GO:0043436,GO:0006082,GO:0006520,GO:0000052,GO:0018101,GO:0018195,GO:0019240,GO:0004668,GO:0043167,GO:1901607,GO:0046872,GO:0044267,GO:0043169,GO:0008150,GO:0005488,GO:0005575,GO:0044281,GO:…	calcium ion binding,hydrolase activity, acting on carbon-nitrogen (but not peptide) bonds,small molecule biosynthetic process,cellular protein modification process,protein modification process,organic acid biosynthetic process,carboxylic acid biosynthetic process,single-organism biosynthetic process,cellular modified amino acid metabolic process,peptidyl-amino acid modification,cellular amino aci…	--	--
XM_005659406.1	100156168	16.9063	70.0717	-2.0513	1.5e-05	0.0011081	GO:0006508,GO:0008233,GO:0070011,GO:0004175,GO:0003824,GO:0016787,GO:0019538,GO:0008236,GO:0017171,GO:0004252,GO:0008150,GO:0008152,GO:0043170,GO:0003674,GO:0044238,GO:0071704	proteolysis,peptidase activity,peptidase activity, acting on L-amino acid peptides,endopeptidase activity,catalytic activity,hydrolase activity,protein metabolic process,serine-type peptidase activity,serine hydrolase activity,serine-type endopeptidase activity,biological_process,metabolic process,macromolecule metabolic process,molecular_function,primary metabolic process,organic substance metab…	--	--
NM_001243319.1	100152327	328.75	1365.18	-2.054	2.51e-08	4.3e-06	GO:0016646,GO:0016645,GO:0006555,GO:0006790,GO:0004489,GO:0000096,GO:0003824,GO:1901605,GO:0019752,GO:0043436,GO:0006082,GO:0009066,GO:0006520,GO:0055114,GO:0016491,GO:0008150,GO:0044281,GO:0008152,GO:0044710,GO:0009987,GO:1901564,GO:0003674,GO:0044238,GO:0071704,GO:0044237,GO:0006807	oxidoreductase activity, acting on the CH-NH group of donors, NAD or NADP as acceptor,oxidoreductase activity, acting on the CH-NH group of donors,methionine metabolic process,sulfur compound metabolic process,methylenetetrahydrofolate reductase (NADPH) activity,sulfur amino acid metabolic process,catalytic activity,alpha-amino acid metabolic process,carboxylic acid metabolic process,oxoacid meta…	--	--
XM_005663142.1	102163953	51.442	214.197	-2.0579	3.25e-07	4.18e-05	GO:0004222,GO:0008237,GO:0032502,GO:0044707,GO:0016020,GO:0032501,GO:0006508,GO:0010646,GO:0023051,GO:0008233,GO:0007275,GO:0048583,GO:0070011,GO:0044459,GO:0004175,GO:0009966,GO:0005576,GO:0001772,GO:0097197,GO:0003824,GO:0016787,GO:0019538,GO:0031224,GO:0016021,GO:0005886,GO:0043167,GO:0044425,GO:0046872,GO:0043169,GO:0008150,GO:0005488,GO:0005575,GO:0071944,GO:0023052,GO:0044700,GO:0044699,GO:…	metalloendopeptidase activity,metallopeptidase activity,developmental process,single-multicellular organism process,membrane,multicellular organismal process,proteolysis,regulation of cell communication,regulation of signaling,peptidase activity,multicellular organismal development,regulation of response to stimulus,peptidase activity, acting on L-amino acid peptides,plasma membrane part,endopept…	ssc05416	Viral myocarditis
XM_005660174.1	100154160	2414.29	10165	-2.0739	6.67e-09	1.39e-06	GO:0008150,GO:0008152	biological_process,metabolic process	ssc00750,ssc01230,ssc00260,ssc01100,ssc01200	Vitamin B6 metabolism,Biosynthesis of amino acids,Glycine, serine and threonine metabolism,Metabolic pathways,Carbon metabolism
NM_001244542.1	100514619	385.593	1624.77	-2.0751	1.53e-08	2.82e-06	GO:0005575,GO:0032040,GO:0030684,GO:0032991,GO:0030529,GO:0044424,GO:0005623,GO:0044464,GO:0005622	cellular_component,small-subunit processome,preribosome,macromolecular complex,ribonucleoprotein complex,intracellular part,cell,cell part,intracellular	--	--
XM_003353501.2	100626032	403.028	1722.1	-2.0952	1.17e-08	2.28e-06	GO:0016020,GO:0003824,GO:0005575,GO:0003674	membrane,catalytic activity,cellular_component,molecular_function	ssc00600	Sphingolipid metabolism
XM_005661648.1	102159732	20.9862	89.7131	-2.0959	3.04e-06	0.00030168	--	--	--	--
XM_001925251.3	100156500	84.8086	364.313	-2.1029	6.34e-08	1.01e-05	GO:0003824,GO:0016787,GO:0008150,GO:0008152,GO:0003674	catalytic activity,hydrolase activity,biological_process,metabolic process,molecular_function	ssc00410,ssc00770,ssc00983,ssc01100,ssc00240	beta-Alanine metabolism,Pantothenate and CoA biosynthesis,Drug metabolism - other enzymes,Metabolic pathways,Pyrimidine metabolism
XM_005656738.1	102164089	22.2477	97.0645	-2.1253	8.2e-07	9.57e-05	GO:0005515,GO:0005488,GO:0003674	protein binding,binding,molecular_function	ssc04512,ssc04510,ssc04151,ssc05206	ECM-receptor interaction,Focal adhesion,PI3K-Akt signaling pathway,MicroRNAs in cancer
XM_003356414.2	100621611	1753.22	7685.58	-2.1321	3.96e-05	0.0024243	GO:0030170,GO:0048037,GO:0003824,GO:0043168,GO:0043167,GO:0046872,GO:0030151,GO:0043169,GO:0008150,GO:0005488,GO:0008152,GO:0003674,GO:0046914	pyridoxal phosphate binding,cofactor binding,catalytic activity,anion binding,ion binding,metal ion binding,molybdenum ion binding,cation binding,biological_process,binding,metabolic process,molecular_function,transition metal ion binding	--	--
XM_003355604.3	100625935	24.9904	110.277	-2.1417	9.92e-07	0.00011249	GO:0016020,GO:0003824,GO:0016787,GO:0006810,GO:0051234,GO:0005886,GO:0051179,GO:0043168,GO:0043167,GO:0006914,GO:0000166,GO:1901265,GO:0036094,GO:0008150,GO:0032553,GO:0005488,GO:0005575,GO:0017076,GO:0035639,GO:0001883,GO:0032549,GO:0032550,GO:0032555,GO:0071944,GO:0019001,GO:0001882,GO:0009056,GO:0023052,GO:0044700,GO:0044699,GO:0007154,GO:0005525,GO:0032561,GO:0008152,GO:0044763,GO:0007165,GO:…	membrane,catalytic activity,hydrolase activity,transport,establishment of localization,plasma membrane,localization,anion binding,ion binding,autophagy,nucleotide binding,nucleoside phosphate binding,small molecule binding,biological_process,ribonucleotide binding,binding,cellular_component,purine nucleotide binding,purine ribonucleoside triphosphate binding,purine nucleoside binding,ribonucleosi…	--	--
XM_003480477.2	100737462	138.345	611.687	-2.1445	1.17e-08	2.28e-06	--	--	--	--
XM_005674371.1	100739734	15.296	67.7694	-2.1475	3.34e-06	0.00032702	GO:0046906,GO:0020037,GO:0044765,GO:0003824,GO:0005506,GO:0016705,GO:0006810,GO:0051234,GO:0006614,GO:0045047,GO:0072599,GO:0070972,GO:0006613,GO:0006605,GO:0055114,GO:0051179,GO:0006612,GO:0043168,GO:0043167,GO:0046872,GO:0000166,GO:1901265,GO:0016491,GO:0043169,GO:0036094,GO:0033365,GO:0008150,GO:0032553,GO:0005488,GO:0017076,GO:0016482,GO:0035639,GO:0001883,GO:0032549,GO:0032550,GO:0032555,GO:…	tetrapyrrole binding,heme binding,single-organism transport,catalytic activity,iron ion binding,oxidoreductase activity, acting on paired donors, with incorporation or reduction of molecular oxygen,transport,establishment of localization,SRP-dependent cotranslational protein targeting to membrane,protein targeting to ER,establishment of protein localization to endoplasmic reticulum,protein locali…	--	--
XM_003130105.2	100526237	729.736	3242.75	-2.1518	5.54e-09	1.19e-06	GO:0005515,GO:0005488,GO:0003674	protein binding,binding,molecular_function	--	--
XM_005660300.1	100620844	8.04627	36.0372	-2.1631	0.00010827	0.005481	GO:0019012,GO:0044423,GO:0030674,GO:0060090,GO:0019028,GO:0044707,GO:0005102,GO:0016020,GO:0032501,GO:0042060,GO:0005577,GO:0030168,GO:0007596,GO:0005576,GO:0001775,GO:0009611,GO:0044765,GO:0007599,GO:0050817,GO:0050878,GO:0031224,GO:0051258,GO:0044421,GO:0016021,GO:0006810,GO:0051234,GO:0005615,GO:0043623,GO:0051179,GO:0065008,GO:0005515,GO:0034622,GO:0044425,GO:0005794,GO:0006461,GO:0070271,GO:…	virion,virion part,protein binding, bridging,binding, bridging,viral capsid,single-multicellular organism process,receptor binding,membrane,multicellular organismal process,wound healing,fibrinogen complex,platelet activation,blood coagulation,extracellular region,cell activation,response to wounding,single-organism transport,hemostasis,coagulation,regulation of body fluid levels,intrinsic to mem…	--	--
XM_003359416.2	100622102	64.2176	287.856	-2.1643	0.00033844	0.013768	GO:0003774,GO:0003824,GO:0016787,GO:0008092,GO:0005515,GO:0043168,GO:0043167,GO:0008017,GO:0000166,GO:1901265,GO:0005524,GO:0015631,GO:0032559,GO:0030554,GO:0036094,GO:0008150,GO:0032553,GO:0005488,GO:0017076,GO:0035639,GO:0001883,GO:0032549,GO:0032550,GO:0032555,GO:0001882,GO:0044699,GO:0044763,GO:0003777,GO:1901363,GO:0097159,GO:0007018,GO:0006928,GO:0016817,GO:0017111,GO:0016462,GO:0009987,GO:…	motor activity,catalytic activity,hydrolase activity,cytoskeletal protein binding,protein binding,anion binding,ion binding,microtubule binding,nucleotide binding,nucleoside phosphate binding,ATP binding,tubulin binding,adenyl ribonucleotide binding,adenyl nucleotide binding,small molecule binding,biological_process,ribonucleotide binding,binding,purine nucleotide binding,purine ribonucleoside tr…	ssc04728	Dopaminergic synapse
XM_005656191.1	100736778	10.3652	46.678	-2.171	2.33e-05	0.0015698	GO:0015081,GO:0006836,GO:0015370,GO:0005326,GO:0005328,GO:0015291,GO:0015293,GO:0015294,GO:0022804,GO:0016020,GO:0044765,GO:0031224,GO:0016021,GO:0006810,GO:0051234,GO:0046873,GO:0015077,GO:0051179,GO:0022857,GO:0044425,GO:0005215,GO:0022890,GO:0008324,GO:0015075,GO:0008150,GO:0022891,GO:0005575,GO:0044699,GO:0022892,GO:0003674	sodium ion transmembrane transporter activity,neurotransmitter transport,solute:sodium symporter activity,neurotransmitter transporter activity,neurotransmitter:sodium symporter activity,secondary active transmembrane transporter activity,symporter activity,solute:cation symporter activity,active transmembrane transporter activity,membrane,single-organism transport,intrinsic to membrane,integral …	--	--
XM_005658014.1	102161560	78.6855	354.637	-2.1722	3.81e-07	4.85e-05	--	--	--	--
XM_003357955.2	100622490	67.9398	307.647	-2.1789	0.00083773	0.027714	GO:0008373,GO:0006464,GO:0036211,GO:0006486,GO:0009101,GO:0043413,GO:0070085,GO:0009100,GO:0043412,GO:0003824,GO:0044723,GO:0019538,GO:0016740,GO:0016757,GO:1901137,GO:0044267,GO:0005975,GO:0008150,GO:0008152,GO:1901135,GO:0043170,GO:0009987,GO:0003674,GO:0044238,GO:0071704,GO:0044237,GO:0044260,GO:0009058,GO:0044249,GO:1901576,GO:0009059,GO:0034645	sialyltransferase activity,cellular protein modification process,protein modification process,protein glycosylation,glycoprotein biosynthetic process,macromolecule glycosylation,glycosylation,glycoprotein metabolic process,macromolecule modification,catalytic activity,single-organism carbohydrate metabolic process,protein metabolic process,transferase activity,transferase activity, transferring g…	ssc00512,ssc01100	Mucin type O-Glycan biosynthesis,Metabolic pathways
XM_005661719.1	100522667	205.15	932.604	-2.1846	8.32e-09	1.72e-06	--	--	--	--
XM_005671305.1	397298	5.35008	24.3515	-2.1864	0.00045146	0.017528	GO:0003824,GO:0016787,GO:0003674	catalytic activity,hydrolase activity,molecular_function	ssc00240,ssc00230,ssc05169	Pyrimidine metabolism,Purine metabolism,Epstein-Barr virus infection
NM_001113220.1	100134857	37.5961	172.935	-2.2016	8.06e-08	1.25e-05	GO:0005543,GO:0008289,GO:0035091,GO:0005515,GO:0043168,GO:0043167,GO:0005488,GO:0003674	phospholipid binding,lipid binding,phosphatidylinositol binding,protein binding,anion binding,ion binding,binding,molecular_function	ssc04145,ssc05140,ssc04380,ssc04670,ssc04666,ssc04062	Phagosome,Leishmaniasis,Osteoclast differentiation,Leukocyte transendothelial migration,Fc gamma R-mediated phagocytosis,Chemokine signaling pathway
NM_001244633.1	100524750	98.5631	454.187	-2.2042	6.7e-05	0.0036747	GO:0046906,GO:0020037,GO:0003824,GO:0005506,GO:0016705,GO:0055114,GO:0043167,GO:0046872,GO:0016491,GO:0043169,GO:0008150,GO:0005488,GO:0008152,GO:0044710,GO:1901363,GO:0097159,GO:0003674,GO:0046914	tetrapyrrole binding,heme binding,catalytic activity,iron ion binding,oxidoreductase activity, acting on paired donors, with incorporation or reduction of molecular oxygen,oxidation-reduction process,ion binding,metal ion binding,oxidoreductase activity,cation binding,biological_process,binding,metabolic process,single-organism metabolic process,heterocyclic compound binding,organic cyclic compou…	ssc00590,ssc04726,ssc04913,ssc00591,ssc01100	Arachidonic acid metabolism,Serotonergic synapse,Ovarian steroidogenesis,Linoleic acid metabolism,Metabolic pathways
XM_003123981.2	100522482	42.9169	198.842	-2.212	5.22e-08	8.46e-06	--	--	--	--
XM_003357909.3	100620837	12.3621	58.1387	-2.2336	5.07e-06	0.0004607	--	--	--	--
NM_213814.1	396739	90.0436	429.545	-2.2541	0.00051004	0.019072	--	--	--	--
XM_005656498.1	100515393	762.401	3644.25	-2.257	5.74e-10	1.8e-07	GO:0043167,GO:0046872,GO:0000166,GO:1901265,GO:0043169,GO:0036094,GO:0005488,GO:1901363,GO:0097159,GO:0003674	ion binding,metal ion binding,nucleotide binding,nucleoside phosphate binding,cation binding,small molecule binding,binding,heterocyclic compound binding,organic cyclic compound binding,molecular_function	--	--
XM_005665612.1	100144508	588.702	2825.55	-2.2629	5.02e-10	1.62e-07	GO:0003824,GO:0016787,GO:0046983,GO:0005515,GO:0006629,GO:0052689,GO:0008150,GO:0005488,GO:0004806,GO:0016298,GO:0008152,GO:0016788,GO:0044710,GO:0003674,GO:0044238,GO:0071704	catalytic activity,hydrolase activity,protein dimerization activity,protein binding,lipid metabolic process,carboxylic ester hydrolase activity,biological_process,binding,triglyceride lipase activity,lipase activity,metabolic process,hydrolase activity, acting on ester bonds,single-organism metabolic process,molecular_function,primary metabolic process,organic substance metabolic process	ssc04350,ssc04390	TGF-beta signaling pathway,Hippo signaling pathway
XM_003126978.3	100518072	15.8953	76.9414	-2.2752	1.22e-06	0.00013368	GO:0005509,GO:0043167,GO:0046872,GO:0043169,GO:0005488,GO:0003674	calcium ion binding,ion binding,metal ion binding,cation binding,binding,molecular_function	--	--
XM_005656146.1	100519721	6.35844	30.7908	-2.2758	0.00014124	0.0067945	GO:0003824,GO:0005506,GO:0016708,GO:0016705,GO:0055114,GO:0043167,GO:0046872,GO:0016491,GO:0051537,GO:0043169,GO:0051536,GO:0051540,GO:0008150,GO:0005488,GO:0009056,GO:0051213,GO:0008152,GO:0044710,GO:0044248,GO:0009987,GO:0003674,GO:0046914,GO:0019439,GO:0044237,GO:0006725	catalytic activity,iron ion binding,oxidoreductase activity, acting on paired donors, with incorporation or reduction of molecular oxygen, NAD(P)H as one donor, and incorporation of two atoms of oxygen into one donor,oxidoreductase activity, acting on paired donors, with incorporation or reduction of molecular oxygen,oxidation-reduction process,ion binding,metal ion binding,oxidoreductase activit…	--	--
XM_005654179.1	102165556	214.642	1041.31	-2.2784	1.4e-09	3.79e-07	GO:0003824,GO:0016787,GO:0005515,GO:0004064,GO:0052689,GO:0008150,GO:0005488,GO:0023052,GO:0044700,GO:0044699,GO:0007154,GO:0016788,GO:0044763,GO:0007165,GO:0050896,GO:0051716,GO:0035556,GO:0009987,GO:0003674,GO:0050789,GO:0065007,GO:0050794	catalytic activity,hydrolase activity,protein binding,arylesterase activity,carboxylic ester hydrolase activity,biological_process,binding,signaling,single organism signaling,single-organism process,cell communication,hydrolase activity, acting on ester bonds,single-organism cellular process,signal transduction,response to stimulus,cellular response to stimulus,intracellular signal transduction,c…	ssc04310	Wnt signaling pathway
XM_001926040.5	100154352	117.037	568.48	-2.2801	3.52e-09	7.94e-07	--	--	--	--
NM_001038631.1	654407	177.351	889.97	-2.3271	6.14e-10	1.88e-07	GO:0003677,GO:0008150,GO:0005488,GO:0051301,GO:0044699,GO:0044763,GO:1901363,GO:0097159,GO:0009987,GO:0003674,GO:0003676	DNA binding,biological_process,binding,cell division,single-organism process,single-organism cellular process,heterocyclic compound binding,organic cyclic compound binding,cellular process,molecular_function,nucleic acid binding	ssc00590,ssc01100	Arachidonic acid metabolism,Metabolic pathways
XM_005663953.1	100737998	13.3689	67.7263	-2.3408	0.0012467	0.037681	--	--	--	--
NM_001244470.1	397174	43.03	218.134	-2.3418	0.00039714	0.015749	GO:0032502,GO:0044707,GO:0032501,GO:0006508,GO:0008233,GO:0007275,GO:0030908,GO:0007267,GO:0003824,GO:0016787,GO:0019538,GO:0016485,GO:0051604,GO:0008150,GO:0023052,GO:0044700,GO:0044699,GO:0007154,GO:0008152,GO:0044763,GO:0043170,GO:0009987,GO:0003674,GO:0044238,GO:0071704,GO:0010467	developmental process,single-multicellular organism process,multicellular organismal process,proteolysis,peptidase activity,multicellular organismal development,protein splicing,cell-cell signaling,catalytic activity,hydrolase activity,protein metabolic process,protein processing,protein maturation,biological_process,signaling,single organism signaling,single-organism process,cell communication,m…	ssc04340	Hedgehog signaling pathway
NM_001244274.1	100622748	40.1227	203.516	-2.3427	1.27e-08	2.42e-06	GO:0051704,GO:0044764,GO:0000746,GO:0003677,GO:0008150,GO:0005488,GO:1901363,GO:0097159,GO:0009987,GO:0003674,GO:0003676,GO:0003723	multi-organism process,multi-organism cellular process,conjugation,DNA binding,biological_process,binding,heterocyclic compound binding,organic cyclic compound binding,cellular process,molecular_function,nucleic acid binding,RNA binding	--	--
XM_003128968.4	100521324	1251.88	6363.97	-2.3458	1.68e-08	3.07e-06	GO:0019012,GO:0051704,GO:0044403,GO:0044419,GO:0016032,GO:0044764,GO:0008150,GO:0005575,GO:0006952,GO:0050896,GO:0006950,GO:0009987	virion,multi-organism process,symbiosis, encompassing mutualism through parasitism,interspecies interaction between organisms,viral process,multi-organism cellular process,biological_process,cellular_component,defense response,response to stimulus,response to stress,cellular process	--	--
XM_005652367.1	100623391	66.3334	339.751	-2.3567	2.59e-09	6.02e-07	GO:0007205,GO:0004143,GO:0016301,GO:0003824,GO:0016773,GO:0016740,GO:0016772,GO:0008150,GO:0023052,GO:0044700,GO:0044699,GO:0007154,GO:0044763,GO:0007165,GO:0050896,GO:0007166,GO:0051716,GO:0009987,GO:0003674,GO:0050789,GO:0065007,GO:0050794,GO:0007186	protein kinase C-activating G-protein coupled receptor signaling pathway,diacylglycerol kinase activity,kinase activity,catalytic activity,phosphotransferase activity, alcohol group as acceptor,transferase activity,transferase activity, transferring phosphorus-containing groups,biological_process,signaling,single organism signaling,single-organism process,cell communication,single-organism cellul…	--	--
NM_001185184.1	100157437	160.242	820.856	-2.3569	3.19e-06	0.0003144	GO:0010646,GO:0023051,GO:0048583,GO:0009968,GO:0010648,GO:0023057,GO:0048585,GO:0009966,GO:0023021,GO:0038032,GO:0045744,GO:0003824,GO:0016787,GO:0008277,GO:0048519,GO:0048523,GO:0008150,GO:0006397,GO:0023052,GO:0044700,GO:0044699,GO:0007154,GO:0016071,GO:0008152,GO:0016788,GO:0044763,GO:0007165,GO:0050896,GO:0007166,GO:0043170,GO:0051716,GO:0009987,GO:0003674,GO:0050789,GO:0065007,GO:0044238,GO:…	regulation of cell communication,regulation of signaling,regulation of response to stimulus,negative regulation of signal transduction,negative regulation of cell communication,negative regulation of signaling,negative regulation of response to stimulus,regulation of signal transduction,termination of signal transduction,termination of G-protein coupled receptor signaling pathway,negative regulat…	--	--
XM_003359727.3	100624458	6.8958	35.4571	-2.3623	0.00027255	0.011696	GO:0015114,GO:0006817,GO:0016020,GO:0035435,GO:0044765,GO:0003824,GO:0055085,GO:0031224,GO:0008121,GO:0016681,GO:0016021,GO:0006810,GO:0051234,GO:0015077,GO:0055114,GO:0051179,GO:0016679,GO:0015698,GO:0022857,GO:0044425,GO:0015103,GO:0005215,GO:0006820,GO:0016491,GO:0022890,GO:0008324,GO:0015075,GO:0008509,GO:0008150,GO:0022891,GO:0005575,GO:0006811,GO:0044699,GO:0022892,GO:0008152,GO:0044763,GO:…	phosphate ion transmembrane transporter activity,phosphate ion transport,membrane,phosphate ion transmembrane transport,single-organism transport,catalytic activity,transmembrane transport,intrinsic to membrane,ubiquinol-cytochrome-c reductase activity,oxidoreductase activity, acting on diphenols and related substances as donors, cytochrome as acceptor,integral to membrane,transport,establishment…	--	--
XM_003126501.2	100523437	58.0572	299.997	-2.3694	2.59e-09	6.02e-07	GO:0016301,GO:0006464,GO:0036211,GO:0006796,GO:0006793,GO:0043412,GO:0016310,GO:0003824,GO:0004672,GO:0006468,GO:0019538,GO:0016773,GO:0016740,GO:0016772,GO:0043168,GO:0043167,GO:0000166,GO:1901265,GO:0044267,GO:0005524,GO:0032559,GO:0030554,GO:0036094,GO:0008150,GO:0032553,GO:0005488,GO:0017076,GO:0035639,GO:0001883,GO:0032549,GO:0032550,GO:0032555,GO:0001882,GO:0008152,GO:1901363,GO:0097159,GO:…	kinase activity,cellular protein modification process,protein modification process,phosphate-containing compound metabolic process,phosphorus metabolic process,macromolecule modification,phosphorylation,catalytic activity,protein kinase activity,protein phosphorylation,protein metabolic process,phosphotransferase activity, alcohol group as acceptor,transferase activity,transferase activity, trans…	--	--
XM_003125621.3	100152093	223.754	1157.7	-2.3713	7.78e-08	1.22e-05	GO:0007218,GO:0008150,GO:0023052,GO:0044700,GO:0044699,GO:0007154,GO:0044763,GO:0007165,GO:0050896,GO:0007166,GO:0051716,GO:0009987,GO:0050789,GO:0065007,GO:0050794,GO:0007186	neuropeptide signaling pathway,biological_process,signaling,single organism signaling,single-organism process,cell communication,single-organism cellular process,signal transduction,response to stimulus,cell surface receptor signaling pathway,cellular response to stimulus,cellular process,regulation of biological process,biological regulation,regulation of cellular process,G-protein coupled recep…	--	--
XM_005658856.1	102163932	5.10295	26.5724	-2.3805	0.00012193	0.0060588	GO:0043565,GO:0005515,GO:0003677,GO:0005488,GO:0005575,GO:1901363,GO:0097159,GO:0003674,GO:0003676,GO:0005634,GO:0043231,GO:0043227,GO:0043229,GO:0043226,GO:0044424,GO:0005623,GO:0044464,GO:0005622	sequence-specific DNA binding,protein binding,DNA binding,binding,cellular_component,heterocyclic compound binding,organic cyclic compound binding,molecular_function,nucleic acid binding,nucleus,intracellular membrane-bounded organelle,membrane-bounded organelle,intracellular organelle,organelle,intracellular part,cell,cell part,intracellular	--	--
XM_005656736.1	100520506	25.4967	132.838	-2.3813	1.93e-08	3.45e-06	GO:0005515,GO:0005488,GO:0003674	protein binding,binding,molecular_function	ssc04512,ssc04510,ssc04151,ssc05206	ECM-receptor interaction,Focal adhesion,PI3K-Akt signaling pathway,MicroRNAs in cancer
NM_001244064.1	100525912	373.52	1951.39	-2.3852	2.23e-10	8.15e-08	GO:0016646,GO:0044283,GO:0016645,GO:0016053,GO:0046394,GO:0044711,GO:0006545,GO:0009070,GO:0006796,GO:0006793,GO:0008652,GO:0004146,GO:0003824,GO:1901605,GO:0019752,GO:0043436,GO:0006082,GO:0006520,GO:0090407,GO:0055114,GO:1901607,GO:0016491,GO:1901293,GO:0006544,GO:0008150,GO:0009069,GO:0009165,GO:0044281,GO:1901566,GO:0019637,GO:0008152,GO:0044710,GO:0006753,GO:0009117,GO:0009987,GO:0055086,GO:…	oxidoreductase activity, acting on the CH-NH group of donors, NAD or NADP as acceptor,small molecule biosynthetic process,oxidoreductase activity, acting on the CH-NH group of donors,organic acid biosynthetic process,carboxylic acid biosynthetic process,single-organism biosynthetic process,glycine biosynthetic process,serine family amino acid biosynthetic process,phosphate-containing compound met…	ssc00790,ssc00670,ssc01100	Folate biosynthesis,One carbon pool by folate,Metabolic pathways
XM_003130044.4	100511148	2.94071	15.4474	-2.3931	0.0017124	0.047643	GO:0016301,GO:0003824,GO:0016740,GO:0016772,GO:0043168,GO:0043167,GO:0000166,GO:1901265,GO:0005524,GO:0032559,GO:0030554,GO:0036094,GO:0008150,GO:0032553,GO:0005488,GO:0017076,GO:0035639,GO:0001883,GO:0032549,GO:0032550,GO:0032555,GO:0001882,GO:0008152,GO:1901363,GO:0097159,GO:0003674	kinase activity,catalytic activity,transferase activity,transferase activity, transferring phosphorus-containing groups,anion binding,ion binding,nucleotide binding,nucleoside phosphate binding,ATP binding,adenyl ribonucleotide binding,adenyl nucleotide binding,small molecule binding,biological_process,ribonucleotide binding,binding,purine nucleotide binding,purine ribonucleoside triphosphate bin…	--	--
XM_005660040.1	100524661	7.42193	39.1475	-2.3991	1.53e-05	0.00112	GO:0016020,GO:0031224,GO:0016021,GO:0008092,GO:0005515,GO:0044425,GO:0003779,GO:0005488,GO:0005575,GO:0003674	membrane,intrinsic to membrane,integral to membrane,cytoskeletal protein binding,protein binding,membrane part,actin binding,binding,cellular_component,molecular_function	--	--
XM_005658379.1	100620819	13.4946	71.2051	-2.3996	4.29e-07	5.37e-05	GO:0006568,GO:0006586,GO:0042430,GO:0004640,GO:0016860,GO:0003824,GO:1901605,GO:0019752,GO:0043436,GO:0006082,GO:0009072,GO:0006520,GO:0016861,GO:0044106,GO:0008150,GO:0009308,GO:0044281,GO:0006576,GO:0008152,GO:0044710,GO:0016853,GO:0009987,GO:1901564,GO:0003674,GO:0044238,GO:0071704,GO:0044237,GO:1901360,GO:0046483,GO:0006807,GO:0006725,GO:0034641	tryptophan metabolic process,indolalkylamine metabolic process,indole-containing compound metabolic process,phosphoribosylanthranilate isomerase activity,intramolecular oxidoreductase activity,catalytic activity,alpha-amino acid metabolic process,carboxylic acid metabolic process,oxoacid metabolic process,organic acid metabolic process,aromatic amino acid family metabolic process,cellular amino a…	--	--
XM_005674603.1	100627253	132.378	709.672	-2.4225	3.9e-10	1.29e-07	GO:0019538,GO:0043168,GO:0043167,GO:0000166,GO:1901265,GO:0044267,GO:0005524,GO:0032559,GO:0030554,GO:0036094,GO:0008150,GO:0032553,GO:0005488,GO:0017076,GO:0035639,GO:0001883,GO:0032549,GO:0032550,GO:0032555,GO:0001882,GO:0008152,GO:1901363,GO:0097159,GO:0043170,GO:0009987,GO:0003674,GO:0044238,GO:0071704,GO:0044237,GO:0044260	protein metabolic process,anion binding,ion binding,nucleotide binding,nucleoside phosphate binding,cellular protein metabolic process,ATP binding,adenyl ribonucleotide binding,adenyl nucleotide binding,small molecule binding,biological_process,ribonucleotide binding,binding,purine nucleotide binding,purine ribonucleoside triphosphate binding,purine nucleoside binding,ribonucleoside binding,purin…	--	--
XM_005655792.1	100739663	47.3367	256.695	-2.439	3.6e-06	0.0003446	--	--	--	--
XM_005666957.1	100738639	15.3692	83.6859	-2.4449	1.63e-07	2.36e-05	--	--	--	--
XM_003129019.2	100520393	5.80045	31.6737	-2.4491	3.62e-05	0.0022739	GO:0005515,GO:0005488,GO:0003674	protein binding,binding,molecular_function	--	--
XM_003355692.3	100628231	328.476	1807.87	-2.4604	3.83e-06	0.00036026	GO:0015081,GO:0006836,GO:0015370,GO:0005326,GO:0005328,GO:0015291,GO:0015293,GO:0015294,GO:0022804,GO:0016020,GO:0044765,GO:0031224,GO:0016021,GO:0006810,GO:0051234,GO:0046873,GO:0015077,GO:0051179,GO:0022857,GO:0044425,GO:0005215,GO:0022890,GO:0008324,GO:0015075,GO:0008150,GO:0022891,GO:0005575,GO:0044699,GO:0022892,GO:0003674	sodium ion transmembrane transporter activity,neurotransmitter transport,solute:sodium symporter activity,neurotransmitter transporter activity,neurotransmitter:sodium symporter activity,secondary active transmembrane transporter activity,symporter activity,solute:cation symporter activity,active transmembrane transporter activity,membrane,single-organism transport,intrinsic to membrane,integral …	--	--
XM_005667014.1	100519855	30.0519	166.755	-2.4722	2.18e-09	5.44e-07	GO:0016055,GO:0008150,GO:0023052,GO:0044700,GO:0044699,GO:0007154,GO:0044763,GO:0007165,GO:0050896,GO:0007166,GO:0051716,GO:0009987,GO:0050789,GO:0065007,GO:0050794	Wnt receptor signaling pathway,biological_process,signaling,single organism signaling,single-organism process,cell communication,single-organism cellular process,signal transduction,response to stimulus,cell surface receptor signaling pathway,cellular response to stimulus,cellular process,regulation of biological process,biological regulation,regulation of cellular process	--	--
XM_003360581.3	100512657	60.9496	338.965	-2.4754	1.97e-08	3.48e-06	GO:0010646,GO:0023051,GO:0048583,GO:0009966,GO:0006796,GO:0006793,GO:0030234,GO:0005515,GO:0030695,GO:0008047,GO:0005083,GO:0060589,GO:0008150,GO:0005488,GO:0005096,GO:0051056,GO:0009056,GO:0023052,GO:0044700,GO:0044699,GO:0007154,GO:0044281,GO:0007265,GO:0046578,GO:0019637,GO:0008152,GO:0044763,GO:0007165,GO:0044710,GO:1901135,GO:0006753,GO:0050896,GO:1901136,GO:0009117,GO:0007264,GO:0005097,GO:…	regulation of cell communication,regulation of signaling,regulation of response to stimulus,regulation of signal transduction,phosphate-containing compound metabolic process,phosphorus metabolic process,enzyme regulator activity,protein binding,GTPase regulator activity,enzyme activator activity,small GTPase regulator activity,nucleoside-triphosphatase regulator activity,biological_process,bindin…	ssc04310	Wnt signaling pathway
XM_005672647.1	100516651	12.7454	70.9337	-2.4765	2.3e-07	3.22e-05	--	--	--	--
XM_005656737.1	102163961	29.2013	165.764	-2.505	1.55e-09	4.06e-07	GO:0019012,GO:0044423,GO:0019028,GO:0003824,GO:0005198,GO:0055114,GO:0005515,GO:0016491,GO:0008150,GO:0005488,GO:0005575,GO:0008152,GO:0044710,GO:0008137,GO:0050136,GO:0003954,GO:0016655,GO:0003674,GO:0016651	virion,virion part,viral capsid,catalytic activity,structural molecule activity,oxidation-reduction process,protein binding,oxidoreductase activity,biological_process,binding,cellular_component,metabolic process,single-organism metabolic process,NADH dehydrogenase (ubiquinone) activity,NADH dehydrogenase (quinone) activity,NADH dehydrogenase activity,oxidoreductase activity, acting on NAD(P)H, qu…	ssc04512,ssc04510,ssc04151,ssc05206	ECM-receptor interaction,Focal adhesion,PI3K-Akt signaling pathway,MicroRNAs in cancer
XM_005663307.1	100155949	9.52904	54.2164	-2.5083	9.7e-07	0.00011044	GO:0005515,GO:0043167,GO:0046872,GO:0043169,GO:0005488,GO:1901363,GO:0097159,GO:0003674,GO:0046914,GO:0008270,GO:0003676,GO:0003723	protein binding,ion binding,metal ion binding,cation binding,binding,heterocyclic compound binding,organic cyclic compound binding,molecular_function,transition metal ion binding,zinc ion binding,nucleic acid binding,RNA binding	--	--
XM_005658074.1	100626361	642.53	3684.17	-2.5195	7.68e-11	3.09e-08	GO:0019012,GO:0044423,GO:0019028,GO:0003824,GO:0055114,GO:0005515,GO:0016881,GO:0004842,GO:0019787,GO:0016491,GO:0016879,GO:0008150,GO:0005488,GO:0005575,GO:0008152,GO:0044710,GO:0016874,GO:0003674	virion,virion part,viral capsid,catalytic activity,oxidation-reduction process,protein binding,acid-amino acid ligase activity,ubiquitin-protein ligase activity,small conjugating protein ligase activity,oxidoreductase activity,ligase activity, forming carbon-nitrogen bonds,biological_process,binding,cellular_component,metabolic process,single-organism metabolic process,ligase activity,molecular_f…	ssc04120	Ubiquitin mediated proteolysis
XM_005663019.1	100514045	42.2593	242.718	-2.5219	3.66e-10	1.25e-07	GO:0043565,GO:0016020,GO:0044765,GO:0001071,GO:0003700,GO:0006848,GO:0006850,GO:0006810,GO:0051234,GO:0051179,GO:0043167,GO:0006820,GO:0015718,GO:0046872,GO:0000166,GO:1901265,GO:0015711,GO:0015849,GO:0046942,GO:0043169,GO:0036094,GO:0003677,GO:0008150,GO:0005488,GO:0005575,GO:0006811,GO:0044699,GO:0006839,GO:0046907,GO:0008152,GO:0044763,GO:0031967,GO:0031975,GO:0050896,GO:0006950,GO:1901363,GO:…	sequence-specific DNA binding,membrane,single-organism transport,nucleic acid binding transcription factor activity,sequence-specific DNA binding transcription factor activity,pyruvate transport,mitochondrial pyruvate transport,transport,establishment of localization,localization,ion binding,anion transport,monocarboxylic acid transport,metal ion binding,nucleotide binding,nucleoside phosphate bi…	--	--
XM_001926308.5	100157037	20.7046	119.165	-2.5249	1.42e-08	2.66e-06	GO:0042597,GO:0046906,GO:0020037,GO:0048583,GO:0009288,GO:0050795,GO:0050920,GO:0003824,GO:0005506,GO:0032101,GO:0042221,GO:0022900,GO:0009055,GO:0055114,GO:0005515,GO:0043167,GO:0046872,GO:0043169,GO:0040011,GO:0006935,GO:0042330,GO:0008150,GO:0005488,GO:0005575,GO:0009605,GO:0007610,GO:0006091,GO:0040012,GO:0008152,GO:0044710,GO:0043228,GO:0043232,GO:0050896,GO:1901363,GO:0097159,GO:0009987,GO:…	periplasmic space,tetrapyrrole binding,heme binding,regulation of response to stimulus,bacterial-type flagellum,regulation of behavior,regulation of chemotaxis,catalytic activity,iron ion binding,regulation of response to external stimulus,response to chemical stimulus,electron transport chain,electron carrier activity,oxidation-reduction process,protein binding,ion binding,metal ion binding,cati…	--	--
XM_005666956.1	100624725	43.4372	250.893	-2.5301	3.53e-06	0.00034232	GO:0005509,GO:0016020,GO:0005515,GO:0043167,GO:0046872,GO:0043169,GO:0005488,GO:0005575,GO:0003674	calcium ion binding,membrane,protein binding,ion binding,metal ion binding,cation binding,binding,cellular_component,molecular_function	--	--
NM_001278773.1	100515755	5.21058	30.3345	-2.5414	2.28e-05	0.0015535	GO:0005509,GO:0043167,GO:0046872,GO:0043169,GO:0005488,GO:0003674	calcium ion binding,ion binding,metal ion binding,cation binding,binding,molecular_function	ssc05410,ssc05414,ssc04260	Hypertrophic cardiomyopathy (HCM),Dilated cardiomyopathy,Cardiac muscle contraction
XM_003133979.4	100522044	56.0731	330.341	-2.5586	1.51e-10	5.6e-08	GO:0009126,GO:0009127,GO:0009167,GO:0009168,GO:0006796,GO:0006793,GO:0003922,GO:0006177,GO:0046037,GO:0003824,GO:0009156,GO:0009161,GO:0009124,GO:0009123,GO:0090407,GO:1901137,GO:0005515,GO:0043168,GO:0043167,GO:1901070,GO:0046872,GO:0000166,GO:1901265,GO:0005524,GO:0016884,GO:0043169,GO:0032559,GO:0030554,GO:0036094,GO:1901293,GO:0016879,GO:0003677,GO:0008150,GO:0032553,GO:0005488,GO:0009165,GO:…	purine nucleoside monophosphate metabolic process,purine nucleoside monophosphate biosynthetic process,purine ribonucleoside monophosphate metabolic process,purine ribonucleoside monophosphate biosynthetic process,phosphate-containing compound metabolic process,phosphorus metabolic process,GMP synthase (glutamine-hydrolyzing) activity,GMP biosynthetic process,GMP metabolic process,catalytic activ…	--	--
XM_005665895.1	100153013	38.5503	229.312	-2.5725	7.5e-10	2.21e-07	GO:0043565,GO:0001071,GO:0003700,GO:0003677,GO:0008150,GO:0005488,GO:0005575,GO:0008152,GO:1901363,GO:0097159,GO:0043170,GO:0009987,GO:0003674,GO:0050789,GO:0065007,GO:0044238,GO:0010468,GO:0071704,GO:0050794,GO:2000112,GO:0006355,GO:0010556,GO:0031326,GO:0009889,GO:0051252,GO:2001141,GO:0060255,GO:0018130,GO:0044237,GO:1901362,GO:0034654,GO:0032774,GO:0044271,GO:0019219,GO:0051171,GO:0044260,GO:…	sequence-specific DNA binding,nucleic acid binding transcription factor activity,sequence-specific DNA binding transcription factor activity,DNA binding,biological_process,binding,cellular_component,metabolic process,heterocyclic compound binding,organic cyclic compound binding,macromolecule metabolic process,cellular process,molecular_function,regulation of biological process,biological regulati…	--	--
XM_001927394.4	100154950	200.574	1208.97	-2.5916	0.0017047	0.047485	GO:0016020,GO:0044765,GO:0055085,GO:0031224,GO:0016021,GO:0006810,GO:0051234,GO:0051179,GO:0022857,GO:0044425,GO:0005215,GO:0008150,GO:0005575,GO:0044699,GO:0044763,GO:0009987,GO:0003674	membrane,single-organism transport,transmembrane transport,intrinsic to membrane,integral to membrane,transport,establishment of localization,localization,transmembrane transporter activity,membrane part,transporter activity,biological_process,cellular_component,single-organism process,single-organism cellular process,cellular process,molecular_function	ssc05031,ssc05030,ssc04728,ssc04726,ssc04721,ssc05034,ssc05012	Amphetamine addiction,Cocaine addiction,Dopaminergic synapse,Serotonergic synapse,Synaptic vesicle cycle,Alcoholism,Parkinson's disease
XM_005667805.1	102161712	5.34407	32.6565	-2.6114	0.00098321	0.031491	GO:0016020,GO:0044765,GO:0055085,GO:0006810,GO:0051234,GO:0051179,GO:0005216,GO:0022838,GO:0015267,GO:0022803,GO:0022857,GO:0005215,GO:0015075,GO:0008150,GO:0022891,GO:0005575,GO:0006811,GO:0044699,GO:0022892,GO:0044763,GO:0009987,GO:0003674	membrane,single-organism transport,transmembrane transport,transport,establishment of localization,localization,ion channel activity,substrate-specific channel activity,channel activity,passive transmembrane transporter activity,transmembrane transporter activity,transporter activity,ion transmembrane transporter activity,biological_process,substrate-specific transmembrane transporter activity,ce…	ssc04010,ssc04728,ssc04930,ssc04726,ssc04725,ssc04721,ssc04730,ssc04020,ssc05032,ssc05033,ssc04724,ssc04723,ssc04742,ssc04727	MAPK signaling pathway,Dopaminergic synapse,Type II diabetes mellitus,Serotonergic synapse,Cholinergic synapse,Synaptic vesicle cycle,Long-term depression,Calcium signaling pathway,Morphine addiction,Nicotine addiction,Glutamatergic synapse,Retrograde endocannabinoid signaling,Taste transduction,GABAergic synapse
XM_005664095.1	100525873	6.20091	38.431	-2.6317	3.96e-06	0.00037052	GO:0005509,GO:0000375,GO:0000377,GO:0000398,GO:0043167,GO:0046872,GO:0043169,GO:0008380,GO:0008150,GO:0006397,GO:0005488,GO:0005575,GO:0016071,GO:0008152,GO:0043170,GO:0009987,GO:0003674,GO:0044238,GO:0071704,GO:0044237,GO:0006396,GO:0044260,GO:0005634,GO:0090304,GO:0016070,GO:1901360,GO:0046483,GO:0006807,GO:0043231,GO:0043227,GO:0043229,GO:0043226,GO:0006725,GO:0006139,GO:0034641,GO:0044424,GO:…	calcium ion binding,RNA splicing, via transesterification reactions,RNA splicing, via transesterification reactions with bulged adenosine as nucleophile,mRNA splicing, via spliceosome,ion binding,metal ion binding,cation binding,RNA splicing,biological_process,mRNA processing,binding,cellular_component,mRNA metabolic process,metabolic process,macromolecule metabolic process,cellular process,molec…	--	--
XM_003354408.2	100626247	91.0686	567.45	-2.6395	8.15e-05	0.0042986	GO:0016020,GO:0009607,GO:0031224,GO:0016021,GO:0044425,GO:0008150,GO:0005575,GO:0050896	membrane,response to biotic stimulus,intrinsic to membrane,integral to membrane,membrane part,biological_process,cellular_component,response to stimulus	--	--
XM_003133630.3	100522957	3.42034	22.554	-2.7212	9.95e-05	0.0050819	GO:0051536,GO:0051540,GO:0005488,GO:0003674	iron-sulfur cluster binding,metal cluster binding,binding,molecular_function	--	--
XM_003131484.4	100524337	5.21319	34.4153	-2.7228	0.00095974	0.031006	GO:0016459,GO:0015629,GO:0016020,GO:0003774,GO:0005643,GO:0046930,GO:0044765,GO:0003824,GO:0005635,GO:0005198,GO:0051704,GO:0016787,GO:0031224,GO:0005882,GO:0045111,GO:0016021,GO:0006810,GO:0051234,GO:0043566,GO:0042262,GO:0005856,GO:0009405,GO:0012505,GO:0006605,GO:0006913,GO:0051169,GO:0051179,GO:0044430,GO:0044425,GO:0006606,GO:0034504,GO:0044744,GO:0051170,GO:0003690,GO:0033365,GO:0017038,GO:…	myosin complex,actin cytoskeleton,membrane,motor activity,nuclear pore,pore complex,single-organism transport,catalytic activity,nuclear envelope,structural molecule activity,multi-organism process,hydrolase activity,intrinsic to membrane,intermediate filament,intermediate filament cytoskeleton,integral to membrane,transport,establishment of localization,structure-specific DNA binding,DNA protect…	--	--
NM_001044569.1	733634	3.32394	21.9491	-2.7232	7.85e-05	0.0042048	--	--	--	--
XM_005663977.1	100520307	10.5865	71.0039	-2.7457	1.12e-08	2.22e-06	--	--	--	--
XM_005661896.1	102166123	1.98486	13.3494	-2.7497	0.0010759	0.033745	GO:0016020,GO:0044459,GO:0005198,GO:0006810,GO:0051234,GO:0005886,GO:0012505,GO:0051179,GO:0044425,GO:0005905,GO:0012510,GO:0030125,GO:0030130,GO:0030132,GO:0030140,GO:0030665,GO:0005794,GO:0030136,GO:0008150,GO:0005798,GO:0030660,GO:0005575,GO:0071944,GO:0044699,GO:0000139,GO:0046907,GO:0044763,GO:0044431,GO:0006886,GO:0043234,GO:0030118,GO:0034613,GO:0070727,GO:0030658,GO:0051649,GO:0071702,GO:…	membrane,plasma membrane part,structural molecule activity,transport,establishment of localization,plasma membrane,endomembrane system,localization,membrane part,coated pit,trans-Golgi network transport vesicle membrane,clathrin vesicle coat,clathrin coat of trans-Golgi network vesicle,clathrin coat of coated pit,trans-Golgi network transport vesicle,clathrin-coated vesicle membrane,Golgi apparat…	--	--
NM_001123107.1	100144540	6.93106	46.8256	-2.7561	1.99e-06	0.00020907	GO:0005102,GO:0005158,GO:0005515,GO:0005488,GO:0032403,GO:0003674	receptor binding,insulin receptor binding,protein binding,binding,protein complex binding,molecular_function	--	--
[truncated: 63 more rows]

## Sheet: YK15 vs YK12 DEGs annotation
Analyses of Long Non-Coding RNA and mRNA profiling using RNA sequencing during the pre-implantation phases in pig endometrium Yueying Wang, Songyi Xue, Xiaoran Liu, Huan Liu, Tao Hu, Xiaotian Qiu, Jinlong Zhang & Minggang Lei
[truncated: 156 more rows]

[truncated: 2 more sheets: YK15 vs YK9 DEGs annotation, YK12 vs YK12K DEGs annotation]
